# Supplementary material for: Phenotypic heterogeneity and plasticity in colorectal cancer metastasis
Source: Cell Genom. 2025 May 19;5(7):100881. doi: 10.1016/j.xgen.2025.100881 (PMC12278653; doi:10.1016/j.xgen.2025.100881)
Supplement: Table S1. DEGs in malignant cell states in primary CRC, related to Figure 1 [file mmc2.xlsx]

## Sheet: iREC
DEGs of malignant cells in primary CRC
p_val	avg_log2FC	pct.1	pct.2	p_val_adj	cluster	gene	pct.diff
0	2.90725	0.587	0.152	0	iREC	SAA1	0.435
0	2.429	0.272	0.032	0	iREC	CXCL10	0.24
0	2.2612	0.928	0.705	0	iREC	ISG15	0.223
5.57509e-297	2.25219	0.889	0.657	2.20824e-292	iREC	CD74	0.232
0	2.198	0.807	0.364	0	iREC	RARRES3	0.443
2.35751e-277	2.17276	0.76	0.438	9.33784e-273	iREC	HLA-DRA	0.322
2.70105e-193	2.16195	0.508	0.227	1.06986e-188	iREC	MMP7	0.281
5.60812e-307	2.10385	0.616	0.257	2.22132e-302	iREC	HLA-DPA1	0.359
5.44952e-276	2.08275	0.705	0.365	2.1585e-271	iREC	HLA-DRB1	0.34
0	2.02595	0.842	0.455	0	iREC	TYMP	0.387
7.09427e-303	1.87402	0.584	0.235	2.80997e-298	iREC	HLA-DPB1	0.349
7.31627e-252	1.8728	0.856	0.563	2.8979e-247	iREC	IFI6	0.293
0	1.85219	0.336	0.077	0	iREC	HLA-DQA1	0.259
2.31477e-301	1.80639	0.728	0.385	9.16859e-297	iREC	WARS	0.343
0	1.79422	0.394	0.083	0	iREC	CXCL11	0.311
5.32489e-102	1.74436	0.247	0.097	2.10914e-97	iREC	HLA-DRB5	0.15
0	1.701	0.432	0.075	0	iREC	SAA2	0.357
1.14283e-298	1.6355	0.446	0.145	4.52664e-294	iREC	IFIT3	0.301
0	1.63083	0.353	0.029	0	iREC	IDO1	0.324
4.35017e-215	1.61308	0.519	0.229	1.72306e-210	iREC	HLA-DQB1	0.29
2.69864e-303	1.59169	0.917	0.679	1.0689e-298	iREC	PSMB9	0.238
3.02775e-221	1.47568	0.976	0.891	1.19926e-216	iREC	IL32	0.085
3.13017e-266	1.46675	0.741	0.404	1.23983e-261	iREC	ISG20	0.337
1.5431e-11	1.45565	0.219	0.159	6.11207e-07	iREC	TFF2	0.06
9.08265e-63	1.44176	0.188	0.079	3.59755e-58	iREC	CCL5	0.109
7.58781e-232	1.4391	0.644	0.326	3.00546e-227	iREC	HLA-DMA	0.318
0	1.42875	0.599	0.193	0	iREC	GBP1	0.406
6.85501e-259	1.39503	0.813	0.523	2.7152e-254	iREC	IRF1	0.29
7.00802e-97	1.39362	0.523	0.305	2.77581e-92	iREC	PI3	0.218
1.37035e-177	1.38643	0.906	0.701	5.42784e-173	iREC	LCN2	0.205
3.57743e-243	1.35902	0.857	0.615	1.41698e-238	iREC	TAP1	0.242
0	1.3473	0.85	0.49	0	iREC	UBE2L6	0.36
1.45724e-294	1.34411	0.664	0.297	5.77199e-290	iREC	MX1	0.367
8.95379e-251	1.34226	0.804	0.463	3.54651e-246	iREC	BST2	0.341
1.64698e-293	1.3366	0.313	0.075	6.52352e-289	iREC	IFIT1	0.238
0	1.33359	0.703	0.315	0	iREC	BIRC3	0.388
3.15353e-227	1.31773	0.404	0.139	1.24908e-222	iREC	OASL	0.265
4.36429e-254	1.29901	0.81	0.534	1.72865e-249	iREC	STAT1	0.276
9.04688e-189	1.2931	0.93	0.781	3.58338e-184	iREC	LY6E	0.149
0	1.27987	0.614	0.218	0	iREC	APOL1	0.396
8.30541e-179	1.27106	0.721	0.456	3.28969e-174	iREC	TNFSF10	0.265
4.08462e-211	1.20063	0.813	0.568	1.61788e-206	iREC	RNF213	0.245
1.17077e-172	1.18974	0.867	0.671	4.63732e-168	iREC	PDZK1IP1	0.196
1.8096e-189	1.17577	1	0.989	7.16765e-185	iREC	B2M	0.011
2.79717e-274	1.16556	0.53	0.2	1.10793e-269	iREC	TGM2	0.33
7.20731e-174	1.15558	0.728	0.424	2.85474e-169	iREC	ANXA1	0.304
0	1.14894	0.472	0.143	0	iREC	IFI44L	0.329
8.96472e-284	1.14833	0.258	0.053	3.55084e-279	iREC	IFIT2	0.205
1.77676e-234	1.14607	0.995	0.929	7.03758e-230	iREC	IFI27	0.066
4.91915e-68	1.12966	0.971	0.914	1.94843e-63	iREC	HLA-B	0.057
0	1.1222	0.443	0.089	0	iREC	GBP4	0.354
9.44554e-244	1.12133	0.71	0.385	3.74128e-239	iREC	PARP14	0.325
9.66487e-195	1.11371	0.966	0.877	3.82816e-190	iREC	HLA-E	0.089
3.82626e-270	1.10074	0.626	0.287	1.51554e-265	iREC	OAS3	0.339
2.06677e-171	1.09486	0.789	0.514	8.18626e-167	iREC	CXCL1	0.275
1.40236e-135	1.0898	0.889	0.724	5.55459e-131	iREC	NFKBIA	0.165
0	1.08855	0.292	0.054	0	iREC	RSAD2	0.238
1.28233e-225	1.08689	0.77	0.466	5.07918e-221	iREC	EPSTI1	0.304
5.21958e-89	1.08417	0.832	0.684	2.06742e-84	iREC	ASS1	0.148
9.42536e-166	1.07652	0.713	0.45	3.73329e-161	iREC	HLA-F	0.263
6.46665e-217	1.06686	0.708	0.417	2.56138e-212	iREC	IFI35	0.291
6.55714e-116	1.05109	0.709	0.479	2.59722e-111	iREC	PLAC8	0.23
0	1.03608	0.349	0.075	0	iREC	UBD	0.274
1.41224e-143	1.03027	0.745	0.525	5.59373e-139	iREC	OAS1	0.22
1.31813e-129	1.02636	0.959	0.879	5.22099e-125	iREC	PSME2	0.08
3.84266e-105	1.02077	0.808	0.671	1.52204e-100	iREC	SOD2	0.137
2.80643e-55	1.0024	0.467	0.312	1.1116e-50	iREC	S100A2	0.155
5.17758e-155	1.00198	0.327	0.119	2.05079e-150	iREC	MIA	0.208
3.20653e-86	0.997232	0.696	0.55	1.27007e-81	iREC	LAP3	0.146
2.41367e-103	0.996701	0.986	0.937	9.5603e-99	iREC	HLA-C	0.049
8.30047e-286	0.994361	0.245	0.048	3.28773e-281	iREC	C3	0.197
0	0.985128	0.513	0.164	0	iREC	OAS2	0.349
2.6182e-105	0.983493	0.638	0.408	1.03704e-100	iREC	CXCL8	0.23
1.32962e-102	0.975271	0.881	0.772	5.26649e-98	iREC	C15orf48	0.109
2.2155e-281	0.958799	0.525	0.194	8.77537e-277	iREC	XAF1	0.331
2.44253e-225	0.957707	0.57	0.239	9.67462e-221	iREC	KLK10	0.331
1.60566e-241	0.947926	0.581	0.258	6.35984e-237	iREC	GBP2	0.323
8.97324e-189	0.944045	0.989	0.933	3.55421e-184	iREC	IFITM3	0.056
2.28983e-78	0.93244	0.824	0.679	9.06978e-74	iREC	MT2A	0.145
6.84356e-166	0.901748	0.853	0.603	2.71067e-161	iREC	PLAUR	0.25
2.36009e-215	0.900554	0.464	0.179	9.34809e-211	iREC	IFI44	0.285
4.51777e-12	0.885829	0.168	0.117	1.78944e-07	iREC	MUC5AC	0.051
3.70374e-206	0.866448	0.442	0.169	1.46701e-201	iREC	SAMD9	0.273
2.15629e-125	0.860699	0.835	0.643	8.54084e-121	iREC	CXCL3	0.192
1.69358e-191	0.86058	0.492	0.211	6.70811e-187	iREC	IFI16	0.281
8.08877e-127	0.855609	0.751	0.51	3.20388e-122	iREC	CXCL2	0.241
5.53646e-111	0.846225	0.877	0.754	2.19293e-106	iREC	SPATS2L	0.123
7.0505e-191	0.840409	0.613	0.316	2.79263e-186	iREC	PARP9	0.297
0.00178712	0.837689	0.23	0.203	1	iREC	S100A9	0.027
1.84502e-192	0.825475	0.432	0.17	7.30793e-188	iREC	DDX60	0.262
7.70973e-28	0.825231	0.261	0.162	3.05375e-23	iREC	KRT17	0.099
8.35415e-163	0.824806	0.654	0.38	3.30899e-158	iREC	APOL6	0.274
1.14058e-126	0.819231	0.771	0.538	4.51771e-122	iREC	IFITM1	0.233
2.34918e-93	0.806071	0.903	0.798	9.30486e-89	iREC	PSMB8	0.105
2.58413e-108	0.804812	0.263	0.1	1.02355e-103	iREC	CAV1	0.163
6.59402e-35	0.804519	0.96	0.917	2.61183e-30	iREC	HLA-A	0.043
1.39044e-217	0.79921	0.359	0.115	5.50741e-213	iREC	HLA-DMB	0.244
6.18483e-121	0.792903	0.871	0.716	2.44975e-116	iREC	PLSCR1	0.155
1.71218e-37	0.788428	0.444	0.306	6.78176e-33	iREC	KRT7	0.138
5.81723e-209	0.785587	0.314	0.094	2.30415e-204	iREC	TNFAIP2	0.22
3.51054e-97	0.784096	0.504	0.287	1.39049e-92	iREC	CDKN2A	0.217
6.26797e-122	0.783412	0.681	0.443	2.48268e-117	iREC	MXD1	0.238
1.13003e-130	0.782394	0.899	0.759	4.47595e-126	iREC	TAPBP	0.14
4.29783e-12	0.780784	0.528	0.498	1.70233e-07	iREC	ZG16B	0.03
2.59814e-195	0.779954	0.278	0.079	1.0291e-190	iREC	NOS2	0.199
4.67923e-97	0.779009	0.963	0.91	1.85339e-92	iREC	PSME1	0.053
1.45054e-86	0.777302	0.986	0.96	5.74543e-82	iREC	SAT1	0.026
1.81778e-172	0.77651	0.628	0.344	7.20003e-168	iREC	TAP2	0.284
2.09523e-136	0.776014	0.668	0.423	8.29901e-132	iREC	PSMB10	0.245
7.63209e-235	0.773374	0.363	0.113	3.02299e-230	iREC	ICAM1	0.25
3.31026e-83	0.772789	0.989	0.96	1.31116e-78	iREC	ANXA2	0.029
1.95988e-121	0.772373	0.757	0.511	7.7629e-117	iREC	MUC1	0.246
6.45315e-251	0.7708	0.374	0.113	2.55603e-246	iREC	CMPK2	0.261
6.1658e-85	0.764013	0.225	0.088	2.44221e-80	iREC	CALB1	0.137
5.07647e-81	0.757623	0.831	0.675	2.01074e-76	iREC	TSPAN1	0.156
9.30325e-160	0.757056	0.969	0.835	3.68492e-155	iREC	C19orf33	0.134
2.54925e-90	0.752618	0.831	0.701	1.00973e-85	iREC	CEBPD	0.13
9.16683e-76	0.741846	0.729	0.564	3.63089e-71	iREC	PMAIP1	0.165
5.73076e-80	0.738675	0.808	0.662	2.2699e-75	iREC	CTSS	0.146
9.56092e-29	0.735479	0.204	0.119	3.78698e-24	iREC	DUOX2	0.085
4.22148e-223	0.734388	0.449	0.168	1.67208e-218	iREC	APOL2	0.281
1.1746e-115	0.734162	0.997	0.992	4.65249e-111	iREC	S100A11	0.005
8.63264e-124	0.732882	0.606	0.366	3.4193e-119	iREC	IRF7	0.24
1.41583e-274	0.732881	0.382	0.11	5.60798e-270	iREC	SAMD9L	0.272
1.9937e-30	0.731993	0.604	0.484	7.89685e-26	iREC	CCL20	0.12
7.31307e-121	0.730977	0.675	0.461	2.89663e-116	iREC	SP100	0.214
4.98421e-277	0.728936	0.227	0.043	1.97419e-272	iREC	SERPING1	0.184
5.87581e-159	0.728577	0.562	0.301	2.32735e-154	iREC	PML	0.261
5.65058e-116	0.72706	0.601	0.35	2.23814e-111	iREC	GCNT3	0.251
4.06991e-58	0.720244	0.804	0.656	1.61205e-53	iREC	SLPI	0.148
3.3056e-62	0.713588	0.988	0.953	1.30931e-57	iREC	KRT19	0.035
1.44927e-65	0.710204	0.228	0.1	5.7404e-61	iREC	IGFBP6	0.128
3.55801e-55	0.709894	0.831	0.725	1.40929e-50	iREC	DUSP1	0.106
5.40637e-213	0.709653	0.475	0.19	2.14141e-208	iREC	ETV7	0.285
7.76767e-44	0.708826	0.111	0.042	3.0767e-39	iREC	GABRP	0.069
6.94443e-98	0.705015	0.518	0.302	2.75062e-93	iREC	TNFAIP3	0.216
5.35852e-115	0.70315	0.536	0.306	2.12245e-110	iREC	GBP3	0.23
8.87636e-40	0.69594	0.157	0.073	3.51584e-35	iREC	DUOXA2	0.084
6.51262e-62	0.690775	0.835	0.751	2.57958e-57	iREC	CD47	0.084
2.20256e-28	0.688743	0.105	0.047	8.72411e-24	iREC	RP11-338I21.1	0.058
2.23996e-192	0.681493	0.349	0.117	8.87226e-188	iREC	MX2	0.232
2.91762e-101	0.670636	0.756	0.564	1.15564e-96	iREC	LAMB3	0.192
1.51012e-176	0.666946	0.439	0.183	5.98144e-172	iREC	BATF2	0.256
2.52719e-42	0.666657	0.312	0.195	1.001e-37	iREC	MIR4435-2HG	0.117
2.48392e-192	0.663254	0.499	0.216	9.83856e-188	iREC	ODF3B	0.283
1.36404e-39	0.663211	0.231	0.126	5.40285e-35	iREC	CTSE	0.105
2.57349e-42	0.660747	0.542	0.403	1.01933e-37	iREC	LGALS1	0.139
2.6325e-146	0.65324	0.397	0.171	1.04271e-141	iREC	IFIH1	0.226
2.28452e-29	0.652811	0.69	0.606	9.04877e-25	iREC	S100A4	0.084
6.81272e-111	0.650439	0.359	0.161	2.69845e-106	iREC	SFTA2	0.198
1.49578e-06	0.644172	0.569	0.507	0.0592462	iREC	IGHA1	0.062
2.14666e-29	0.642645	0.638	0.557	8.50272e-25	iREC	CTSC	0.081
1.07807e-29	0.639174	0.138	0.068	4.27011e-25	iREC	RRAD	0.07
1.54504e-39	0.638492	0.673	0.55	6.11974e-35	iREC	PMEPA1	0.123
0	0.637956	0.332	0.078	0	iREC	SECTM1	0.254
1.08895e-20	0.637187	0.4	0.319	4.31321e-16	iREC	GPX1	0.081
4.72639e-112	0.636571	0.392	0.186	1.87208e-107	iREC	VAMP5	0.206
2.7266e-95	0.632082	1	0.999	1.07998e-90	iREC	S100A6	0.001
1.3706e-61	0.629041	0.549	0.368	5.42881e-57	iREC	TACSTD2	0.181
3.42515e-62	0.627931	0.938	0.856	1.35667e-57	iREC	LGALS3BP	0.082
1.52625e-79	0.627537	0.677	0.478	6.04531e-75	iREC	NFKBIZ	0.199
1.95305e-80	0.625709	0.707	0.539	7.73585e-76	iREC	OPTN	0.168
2.79392e-66	0.623865	0.294	0.149	1.10664e-61	iREC	PLAU	0.145
7.31981e-98	0.623516	0.436	0.228	2.8993e-93	iREC	PRKCDBP	0.208
1.766e-86	0.620849	0.647	0.46	6.99493e-82	iREC	BBC3	0.187
0	0.618528	0.321	0.069	0	iREC	TRIM22	0.252
5.17818e-106	0.618094	0.411	0.203	2.05103e-101	iREC	CAV2	0.208
7.3111e-48	0.618062	0.6	0.471	2.89585e-43	iREC	IFNGR1	0.129
1.24506e-122	0.617359	0.538	0.291	4.93157e-118	iREC	LAMA3	0.247
6.37122e-73	0.61673	0.682	0.486	2.52358e-68	iREC	TRIM31	0.196
1.99474e-91	0.608261	0.772	0.594	7.90095e-87	iREC	GSDMD	0.178
0	0.604749	0.311	0.06	0	iREC	ZBP1	0.251
1.75812e-80	0.60184	0.486	0.292	6.96375e-76	iREC	CASP1	0.194
2.77475e-101	0.59976	0.435	0.233	1.09905e-96	iREC	SP110	0.202
1.23488e-131	0.596753	0.564	0.323	4.89125e-127	iREC	C19orf66	0.241
3.20699e-24	0.5953	0.877	0.842	1.27026e-19	iREC	SERPINB1	0.035
6.04203e-77	0.59498	0.735	0.568	2.39319e-72	iREC	CXCL16	0.167
9.23541e-79	0.592856	0.772	0.579	3.65805e-74	iREC	PLA2G16	0.193
1.06976e-52	0.592767	0.865	0.763	4.23722e-48	iREC	PPP1R15A	0.102
1.71402e-77	0.589795	0.931	0.783	6.78908e-73	iREC	GPRC5A	0.148
4.98804e-69	0.588325	0.398	0.231	1.97571e-64	iREC	SOCS3	0.167
6.43109e-78	0.585141	0.802	0.65	2.54729e-73	iREC	TMC5	0.152
7.08658e-77	0.582242	0.728	0.565	2.80692e-72	iREC	CFLAR	0.163
4.72356e-103	0.580072	0.484	0.269	1.87096e-98	iREC	CARD16	0.215
3.6285e-48	0.575691	0.81	0.709	1.43721e-43	iREC	SDC4	0.101
6.62303e-153	0.574469	0.398	0.166	2.62331e-148	iREC	USP18	0.232
6.18897e-78	0.570719	0.657	0.483	2.45139e-73	iREC	NUB1	0.174
7.56503e-56	0.570524	0.986	0.969	2.99643e-51	iREC	CSTB	0.017
5.70564e-62	0.570226	0.825	0.684	2.25995e-57	iREC	TM4SF1	0.141
6.50227e-24	0.569248	0.825	0.728	2.57548e-19	iREC	IGKC	0.097
6.61583e-58	0.568556	0.567	0.394	2.62046e-53	iREC	SDCBP2	0.173
4.38409e-69	0.565119	0.769	0.619	1.7365e-64	iREC	ADAR	0.15
7.31787e-73	0.561604	0.802	0.687	2.89853e-68	iREC	NT5C3A	0.115
2.52299e-29	0.54992	0.105	0.046	9.9933e-25	iREC	LTB	0.059
9.81303e-62	0.547793	0.713	0.563	3.88684e-57	iREC	LGALS9	0.15
1.16181e-49	0.546728	0.758	0.629	4.60182e-45	iREC	DDIT4	0.129
2.32102e-42	0.544546	0.934	0.899	9.19332e-38	iREC	CYSTM1	0.035
1.4495e-58	0.544064	0.893	0.796	5.74134e-54	iREC	ZFP36L1	0.097
4.90155e-28	0.5418	0.762	0.732	1.94145e-23	iREC	MUC13	0.03
4.34358e-66	0.537707	0.631	0.471	1.72045e-61	iREC	NMI	0.16
2.84767e-33	0.537085	0.191	0.103	1.12793e-28	iREC	UCA1	0.088
2.2127e-66	0.535257	0.21	0.088	8.76429e-62	iREC	KRT6B	0.122
2.0823e-84	0.534512	0.515	0.315	8.24777e-80	iREC	MYEOV	0.2
7.52393e-121	0.53446	0.446	0.223	2.98015e-116	iREC	STAT2	0.223
1.77247e-69	0.52975	0.951	0.903	7.02057e-65	iREC	VAMP8	0.048
2.21064e-131	0.528389	0.432	0.204	8.75612e-127	iREC	TRIM69	0.228
5.66636e-67	0.524991	0.541	0.367	2.24439e-62	iREC	DTX3L	0.174
4.14796e-96	0.524821	0.481	0.279	1.64297e-91	iREC	PARP12	0.202
1.7329e-34	0.523228	0.763	0.689	6.86385e-30	iREC	LMO7	0.074
3.39827e-23	0.522506	0.674	0.551	1.34602e-18	iREC	LYZ	0.123
2.46059e-69	0.520702	0.549	0.375	9.74614e-65	iREC	HELZ2	0.174
9.76223e-51	0.520292	1	0.999	3.86672e-46	iREC	FTH1	0.001
2.97216e-70	0.517302	0.81	0.64	1.17724e-65	iREC	NCOA7	0.17
1.28874e-42	0.517099	0.484	0.349	5.10457e-38	iREC	ZC3HAV1	0.135
2.70248e-44	0.514071	0.786	0.668	1.07043e-39	iREC	NAMPT	0.118
2.77723e-34	0.513115	0.862	0.786	1.10003e-29	iREC	ZFP36	0.076
3.35624e-40	0.511845	0.996	0.992	1.32937e-35	iREC	KRT8	0.004
3.19883e-65	0.511609	0.715	0.569	1.26702e-60	iREC	TNIP1	0.146
1.08572e-47	0.509613	0.7	0.563	4.30043e-43	iREC	CDC42EP1	0.137
3.3014e-233	0.509333	0.148	0.022	1.30765e-228	iREC	CP	0.126
1.07742e-129	0.508985	0.326	0.13	4.26754e-125	iREC	HERC6	0.196
1.6735e-38	0.506469	0.549	0.415	6.62856e-34	iREC	FLNA	0.134
5.69758e-38	0.504981	0.998	0.994	2.25676e-33	iREC	S100A10	0.004
1.02169e-67	0.50288	1	1	4.04682e-63	iREC	TMSB10	0
3.07836e-52	0.502726	0.908	0.847	1.21931e-47	iREC	RHOC	0.061
3.19165e-57	0.500027	0.361	0.207	1.26418e-52	iREC	KLK6	0.154
5.32765e-52	0.499825	0.442	0.29	2.11023e-47	iREC	TRIM29	0.152
2.17901e-69	0.499699	0.501	0.314	8.63082e-65	iREC	CDA	0.187
6.67384e-78	0.499327	0.444	0.261	2.64344e-73	iREC	GSDMB	0.183
1.40797e-65	0.499104	0.522	0.352	5.57682e-61	iREC	RIPK2	0.17
6.16404e-36	0.498468	0.31	0.199	2.44151e-31	iREC	LINC00152	0.111
5.25008e-71	0.495469	0.956	0.92	2.0795e-66	iREC	C9orf16	0.036
1.05426e-87	0.49423	0.454	0.26	4.17584e-83	iREC	MAP3K8	0.194
1.94155e-26	0.493902	0.494	0.384	7.6903e-22	iREC	EREG	0.11
1.54165e-18	0.493625	0.652	0.572	6.10634e-14	iREC	ANXA5	0.08
7.56896e-81	0.493579	0.373	0.199	2.99799e-76	iREC	SAMHD1	0.174
0	0.493318	0.226	0.034	0	iREC	AIM2	0.192
6.52771e-25	0.49285	0.981	0.936	2.58556e-20	iREC	NEAT1	0.045
1.36469e-34	0.492278	0.638	0.531	5.4054e-30	iREC	EIF2AK2	0.107
8.47586e-77	0.492012	0.596	0.397	3.3572e-72	iREC	LAMC2	0.199
9.00121e-31	0.49071	0.967	0.93	3.56529e-26	iREC	PKM	0.037
4.54479e-60	0.490573	0.475	0.315	1.80015e-55	iREC	ZNFX1	0.16
1.68435e-44	0.489331	0.748	0.638	6.67152e-40	iREC	CD55	0.11
4.83816e-28	0.489248	0.767	0.706	1.91635e-23	iREC	EFHD2	0.061
1.67484e-52	0.486767	0.637	0.486	6.63387e-48	iREC	LIPH	0.151
8.91804e-54	0.486108	0.617	0.47	3.53235e-49	iREC	TNFRSF14	0.147
6.94211e-49	0.483694	0.811	0.688	2.7497e-44	iREC	CD59	0.123
5.61444e-49	0.483672	0.862	0.745	2.22382e-44	iREC	MDK	0.117
1.88468e-106	0.482494	0.452	0.237	7.46502e-102	iREC	NLRC5	0.215
8.06629e-69	0.482407	0.542	0.353	3.19497e-64	iREC	RHOF	0.189
1.68382e-31	0.482023	0.703	0.616	6.66943e-27	iREC	SQRDL	0.087
1.93937e-60	0.479418	0.618	0.438	7.68163e-56	iREC	HES4	0.18
1.62162e-67	0.478098	0.533	0.356	6.42307e-63	iREC	PRRG4	0.177
2.33175e-63	0.477812	0.643	0.472	9.23584e-59	iREC	RRAS	0.171
1.38795e-59	0.477527	0.744	0.606	5.49754e-55	iREC	TMBIM1	0.138
2.4308e-47	0.477434	0.772	0.651	9.62815e-43	iREC	ERO1A	0.121
1.1353e-48	0.476302	0.998	0.986	4.49681e-44	iREC	MALAT1	0.012
3.87182e-27	0.475725	0.522	0.415	1.53359e-22	iREC	SERPINB5	0.107
7.36983e-100	0.475656	0.466	0.244	2.91912e-95	iREC	PHLDA3	0.222
1.55295e-35	0.474227	0.863	0.794	6.15107e-31	iREC	SFN	0.069
3.31019e-70	0.470798	0.227	0.098	1.31113e-65	iREC	SLC6A14	0.129
1.87322e-42	0.470745	0.985	0.97	7.41963e-38	iREC	UBC	0.015
4.35362e-45	0.470393	0.919	0.856	1.72442e-40	iREC	ANXA11	0.063
7.92086e-191	0.46841	0.222	0.054	3.13737e-186	iREC	CX3CL1	0.168
7.25523e-40	0.464516	0.769	0.676	2.87372e-35	iREC	MYH14	0.093
3.4656e-44	0.46396	0.737	0.611	1.37269e-39	iREC	BIK	0.126
3.34194e-70	0.463743	0.622	0.434	1.32371e-65	iREC	CDCP1	0.188
1.03679e-30	0.463518	0.588	0.488	4.10664e-26	iREC	LGMN	0.1
1.29652e-19	0.462779	0.488	0.42	5.13538e-15	iREC	NECTIN2	0.068
3.79505e-58	0.462372	0.46	0.29	1.50318e-53	iREC	FOSL1	0.17
4.7908e-62	0.462209	0.767	0.612	1.89759e-57	iREC	PLEC	0.155
1.9869e-62	0.462064	0.494	0.331	7.86992e-58	iREC	CASP8	0.163
6.99506e-37	0.460471	0.924	0.88	2.77067e-32	iREC	SQSTM1	0.044
9.75072e-62	0.458898	0.752	0.61	3.86216e-57	iREC	SHISA5	0.142
8.25997e-39	0.458625	0.73	0.613	3.27169e-34	iREC	ANXA3	0.117
1.07723e-113	0.457948	0.307	0.125	4.26679e-109	iREC	SLFN5	0.182
1.20327e-73	0.457047	0.266	0.123	4.76604e-69	iREC	CLCF1	0.143
1.72348e-45	0.456348	0.986	0.96	6.82653e-41	iREC	GUK1	0.026
1.51665e-74	0.451399	0.388	0.214	6.0073e-70	iREC	CLIC5	0.174
3.26944e-68	0.450391	0.544	0.36	1.29499e-63	iREC	ITGA3	0.184
1.54401e-61	0.449145	0.397	0.233	6.11566e-57	iREC	LIF	0.164
3.63795e-38	0.449102	0.537	0.419	1.44096e-33	iREC	CASP4	0.118
1.04571e-58	0.448501	0.929	0.856	4.14196e-54	iREC	C4orf3	0.073
2.22324e-40	0.447088	0.75	0.642	8.80602e-36	iREC	PIM3	0.108
3.6195e-107	0.446488	0.306	0.128	1.43365e-102	iREC	CFB	0.178
3.29808e-107	0.446446	0.24	0.087	1.30634e-102	iREC	XDH	0.153
2.39519e-33	0.443491	0.94	0.872	9.48712e-29	iREC	JUNB	0.068
3.15825e-130	0.442363	0.329	0.131	1.25095e-125	iREC	RTP4	0.198
3.81461e-28	0.439749	0.696	0.611	1.51093e-23	iREC	RNF145	0.085
7.13284e-55	0.436727	0.654	0.501	2.82525e-50	iREC	PLXNB2	0.153
1.36108e-44	0.435811	0.954	0.921	5.39109e-40	iREC	CYBA	0.033
2.50127e-19	0.434835	0.998	0.995	9.90729e-15	iREC	KRT18	0.003
5.73252e-34	0.433896	0.921	0.872	2.27059e-29	iREC	S100A16	0.049
2.63971e-40	0.4338	0.8	0.701	1.04556e-35	iREC	PNRC1	0.099
1.7873e-70	0.432579	0.406	0.231	7.0793e-66	iREC	RARRES1	0.175
1.88278e-49	0.430408	0.917	0.831	7.4575e-45	iREC	RBCK1	0.086
1.01388e-95	0.427758	0.195	0.066	4.01587e-91	iREC	PRSS21	0.129
7.54045e-57	0.427096	0.501	0.34	2.9867e-52	iREC	AGRN	0.161
4.69714e-17	0.42602	0.375	0.295	1.86049e-12	iREC	TPM2	0.08
2.65822e-31	0.424943	0.839	0.762	1.0529e-26	iREC	CCND1	0.077
6.49861e-34	0.421497	0.831	0.756	2.57403e-29	iREC	CEBPB	0.075
4.89247e-58	0.421182	0.332	0.184	1.93786e-53	iREC	EMP3	0.148
2.02591e-44	0.416258	0.719	0.601	8.02444e-40	iREC	ORMDL2	0.118
5.45983e-12	0.415606	0.596	0.507	2.16258e-07	iREC	PIGR	0.089
1.17793e-25	0.415562	0.896	0.874	4.66567e-21	iREC	DYNLT1	0.022
1.41187e-37	0.414317	0.356	0.228	5.59228e-33	iREC	MSLN	0.128
1.82646e-46	0.414178	0.472	0.326	7.23442e-42	iREC	LINC00467	0.146
2.81406e-35	0.413756	0.826	0.725	1.11462e-30	iREC	PDXK	0.101
1.86707e-12	0.41368	0.479	0.416	7.39527e-08	iREC	LMO4	0.063
4.51856e-33	0.413411	0.709	0.608	1.78975e-28	iREC	ITGB4	0.101
4.83368e-53	0.412863	0.676	0.534	1.91457e-48	iREC	MAX	0.142
3.65384e-59	0.411107	0.309	0.166	1.44725e-54	iREC	SOCS1	0.143
1.11116e-35	0.410622	0.797	0.712	4.40119e-31	iREC	NAPRT	0.085
1.81322e-48	0.408047	0.658	0.517	7.182e-44	iREC	ADAM9	0.141
4.74761e-44	0.407758	1	1	1.88048e-39	iREC	TMSB4X	0
6.44755e-39	0.407746	0.743	0.637	2.55381e-34	iREC	CRB3	0.106
2.47125e-136	0.405678	0.259	0.087	9.78839e-132	iREC	DDX58	0.172
2.45224e-49	0.40531	0.737	0.577	9.71307e-45	iREC	GSN	0.16
4.31871e-28	0.404865	0.345	0.24	1.7106e-23	iREC	AC068491.1	0.105
5.5448e-47	0.404344	0.869	0.767	2.19624e-42	iREC	CCNL1	0.102
4.77296e-82	0.403811	0.426	0.241	1.89052e-77	iREC	PARP10	0.185
9.31363e-27	0.40312	0.473	0.366	3.68904e-22	iREC	TRIM15	0.107
1.27086e-40	0.402671	0.791	0.666	5.03376e-36	iREC	TNFRSF12A	0.125
7.6349e-66	0.402325	0.444	0.262	3.02411e-61	iREC	COL17A1	0.182
5.95218e-27	0.401192	0.676	0.57	2.3576e-22	iREC	PHLDA1	0.106
9.27201e-05	0.398286	0.703	0.717	1	iREC	CDC42EP5	-0.014
7.45707e-36	0.397969	0.49	0.364	2.95367e-31	iREC	STEAP1	0.126
6.9095e-59	0.397451	0.472	0.302	2.73678e-54	iREC	MYOF	0.17
7.96498e-65	0.397106	0.362	0.2	3.15485e-60	iREC	ARNTL2	0.162
3.02453e-204	0.3967	0.113	0.015	1.19799e-199	iREC	CXCL9	0.098
1.575e-36	0.395804	0.748	0.647	6.23841e-32	iREC	TAX1BP3	0.101
1.19548e-18	0.395676	0.572	0.485	4.73518e-14	iREC	CEACAM1	0.087
1.24461e-100	0.39493	0.389	0.19	4.92978e-96	iREC	CASP10	0.199
6.44184e-17	0.394446	0.973	0.962	2.55155e-12	iREC	MYL12B	0.011
2.18983e-41	0.393563	0.942	0.869	8.6737e-37	iREC	TIMP1	0.073
5.22154e-37	0.393552	0.59	0.465	2.0682e-32	iREC	MSRB1	0.125
6.59274e-28	0.393368	0.699	0.586	2.61132e-23	iREC	IFITM2	0.113
1.15817e-30	0.39281	0.833	0.77	4.58741e-26	iREC	CARHSP1	0.063
1.16101e-41	0.390151	0.485	0.333	4.59866e-37	iREC	RAMP1	0.152
9.6447e-25	0.390054	0.645	0.555	3.82017e-20	iREC	SH3KBP1	0.09
3.3248e-36	0.389075	0.468	0.329	1.31692e-31	iREC	KLF2	0.139
8.28503e-163	0.388506	0.229	0.063	3.28162e-158	iREC	HAPLN3	0.166
7.47442e-25	0.387885	0.912	0.844	2.96054e-20	iREC	EZR	0.068
4.38775e-92	0.387686	0.312	0.14	1.73794e-87	iREC	PRDM1	0.172
5.2574e-37	0.387521	0.921	0.856	2.08241e-32	iREC	KLF6	0.065
1.63823e-107	0.38481	0.385	0.183	6.48886e-103	iREC	IL15RA	0.202
2.46579e-72	0.384595	0.324	0.165	9.76674e-68	iREC	TMPRSS3	0.159
7.48549e-47	0.38391	0.474	0.324	2.96493e-42	iREC	EPS8L1	0.15
8.51586e-38	0.383467	0.94	0.908	3.37305e-33	iREC	ATP6V0E1	0.032
1.20106e-50	0.383373	0.639	0.5	4.75727e-46	iREC	OGFR	0.139
6.36974e-39	0.382287	0.408	0.28	2.52299e-34	iREC	RNF19B	0.128
2.45554e-22	0.381435	0.687	0.6	9.72614e-18	iREC	FLNB	0.087
3.07855e-51	0.381337	0.272	0.146	1.21938e-46	iREC	TFPI	0.126
5.41234e-28	0.38044	0.523	0.405	2.14377e-23	iREC	NR4A2	0.118
1.67439e-38	0.37967	0.6	0.467	6.63208e-34	iREC	KCNK1	0.133
8.42121e-21	0.379304	0.805	0.755	3.33556e-16	iREC	TSPAN3	0.05
5.81303e-42	0.378985	0.425	0.287	2.30248e-37	iREC	CCDC109B	0.138
8.80809e-36	0.378723	0.686	0.575	3.4888e-31	iREC	CD2AP	0.111
4.27867e-27	0.37843	0.777	0.685	1.69474e-22	iREC	CAPG	0.092
1.84593e-69	0.377649	0.302	0.151	7.31153e-65	iREC	PTGES	0.151
6.4469e-45	0.377144	0.449	0.304	2.55355e-40	iREC	PDP1	0.145
7.16109e-38	0.376825	0.616	0.471	2.83643e-33	iREC	CRIP1	0.145
1.95274e-11	0.375309	0.892	0.853	7.7346e-07	iREC	ATP1B1	0.039
2.56857e-43	0.372591	0.422	0.282	1.01739e-38	iREC	SAV1	0.14
5.03875e-30	0.372459	0.67	0.544	1.9958e-25	iREC	CDKN1A	0.126
2.40344e-43	0.372006	0.389	0.251	9.51977e-39	iREC	PDLIM7	0.138
3.37088e-42	0.370446	0.495	0.359	1.33517e-37	iREC	C5orf15	0.136
2.08048e-29	0.367817	0.688	0.589	8.24059e-25	iREC	STAT3	0.099
1.27006e-28	0.367595	0.694	0.598	5.03057e-24	iREC	BCL2L1	0.096
2.16257e-27	0.365289	0.967	0.939	8.56574e-23	iREC	SMIM22	0.028
2.49574e-29	0.365065	0.174	0.095	9.88537e-25	iREC	GLIPR1	0.079
1.17004e-26	0.365035	0.489	0.377	4.6344e-22	iREC	BCL2L15	0.112
1.31005e-27	0.363819	0.583	0.477	5.18899e-23	iREC	MET	0.106
2.4522e-32	0.363382	0.888	0.822	9.7129e-28	iREC	CALM3	0.066
6.17835e-18	0.362333	0.483	0.405	2.44718e-13	iREC	DMKN	0.078
1.70011e-12	0.361808	0.696	0.64	6.73396e-08	iREC	DNTTIP1	0.056
1.53537e-47	0.361476	0.465	0.318	6.08146e-43	iREC	LYSMD2	0.147
1.04748e-28	0.361338	0.288	0.188	4.14896e-24	iREC	CCL28	0.1
1.46672e-19	0.360928	0.897	0.855	5.80955e-15	iREC	PSMA4	0.042
7.90068e-119	0.360636	0.163	0.044	3.12938e-114	iREC	KYNU	0.119
3.27036e-44	0.360486	0.436	0.3	1.29536e-39	iREC	TAPBPL	0.136
1.06486e-24	0.360355	0.617	0.526	4.21781e-20	iREC	CNDP2	0.091
9.18525e-37	0.358872	0.647	0.516	3.63819e-32	iREC	TRIM56	0.131
1.09612e-26	0.355946	0.879	0.83	4.34163e-22	iREC	DRAP1	0.049
1.53806e-20	0.355683	0.628	0.574	6.09212e-16	iREC	GSKIP	0.054
2.27563e-65	0.355301	0.291	0.147	9.01354e-61	iREC	BTN3A1	0.144
4.48238e-21	0.355217	0.947	0.913	1.77543e-16	iREC	HN1	0.034
1.12138e-29	0.355158	0.709	0.599	4.44167e-25	iREC	RND3	0.11
4.90932e-37	0.354667	0.639	0.497	1.94453e-32	iREC	SLC16A3	0.142
3.08332e-15	0.354162	0.567	0.497	1.22127e-10	iREC	TXNRD1	0.07
4.34589e-24	0.353232	0.916	0.87	1.72136e-19	iREC	COX17	0.046
3.88262e-45	0.353066	0.509	0.351	1.53787e-40	iREC	PRSS22	0.158
2.77968e-08	0.352328	0.596	0.554	0.001101	iREC	PYGB	0.042
9.1275e-44	0.3518	0.594	0.447	3.61531e-39	iREC	TNFRSF21	0.147
1.04238e-22	0.351234	0.794	0.74	4.12875e-18	iREC	TMEM208	0.054
2.32626e-08	0.350918	0.56	0.534	0.000921408	iREC	TMPRSS2	0.026
1.50571e-13	0.350719	0.523	0.455	5.96396e-09	iREC	ITGA2	0.068
8.76252e-37	0.350435	0.571	0.444	3.47074e-32	iREC	UBE2Z	0.127
1.66177e-45	0.350255	0.369	0.225	6.58209e-41	iREC	LMTK3	0.144
2.44751e-15	0.349724	0.722	0.676	9.69434e-11	iREC	SH3GLB1	0.046
2.25173e-43	0.349074	0.617	0.457	8.91888e-39	iREC	BHLHE40	0.16
5.69951e-20	0.348375	0.751	0.675	2.25752e-15	iREC	TXNIP	0.076
4.53835e-38	0.348103	0.419	0.29	1.7976e-33	iREC	TCIRG1	0.129
1.82507e-55	0.347857	0.323	0.182	7.22891e-51	iREC	FBXO6	0.141
3.13531e-45	0.347557	0.366	0.23	1.24186e-40	iREC	SBNO2	0.136
6.15725e-20	0.34676	0.856	0.815	2.43883e-15	iREC	ATOX1	0.041
6.22944e-34	0.346122	0.462	0.335	2.46742e-29	iREC	RHOD	0.127
3.43436e-41	0.345784	0.509	0.369	1.36032e-36	iREC	CD82	0.14
9.65481e-14	0.344302	0.946	0.921	3.82417e-09	iREC	CLDN7	0.025
1.32461e-23	0.344133	0.997	0.993	5.24664e-19	iREC	MYL6	0.004
2.85633e-27	0.343661	0.76	0.686	1.13136e-22	iREC	MAP3K13	0.074
2.07978e-83	0.343595	0.266	0.116	8.23779e-79	iREC	DDX60L	0.15
2.87825e-30	0.342661	0.932	0.906	1.14005e-25	iREC	NOP10	0.026
2.35103e-26	0.342581	0.572	0.469	9.31221e-22	iREC	SPAG9	0.103
1.13041e-187	0.342137	0.183	0.039	4.47746e-183	iREC	CIITA	0.144
6.32664e-28	0.342125	0.546	0.429	2.50592e-23	iREC	GADD45B	0.117
1.23825e-19	0.342038	0.965	0.943	4.90459e-15	iREC	MYL12A	0.022
3.76741e-70	0.340136	0.612	0.393	1.49223e-65	iREC	EMP1	0.219
2.11708e-49	0.339459	0.397	0.253	8.38555e-45	iREC	XRN1	0.144
2.43537e-09	0.338462	0.201	0.149	9.64626e-05	iREC	IGHA2	0.052
1.25401e-31	0.337856	0.901	0.829	4.96702e-27	iREC	CTSD	0.072
0.0010459	0.337594	0.748	0.747	1	iREC	CEACAM6	0.001
4.06469e-36	0.337249	0.954	0.907	1.60998e-31	iREC	HSPB1	0.047
3.27283e-52	0.336701	0.382	0.229	1.29634e-47	iREC	ERAP2	0.153
1.80367e-23	0.335815	0.41	0.31	7.14418e-19	iREC	NT5E	0.1
4.77967e-64	0.335788	0.381	0.218	1.89318e-59	iREC	MOV10	0.163
5.27898e-25	0.335781	0.387	0.289	2.09095e-20	iREC	BTN3A2	0.098
1.65209e-31	0.335616	0.832	0.752	6.54376e-27	iREC	SPINT1	0.08
2.19899e-30	0.335437	0.563	0.453	8.70996e-26	iREC	RALB	0.11
2.70749e-39	0.335336	0.396	0.256	1.07241e-34	iREC	DUSP5	0.14
2.76449e-18	0.334519	0.907	0.88	1.09499e-13	iREC	HEBP2	0.027
1.18556e-141	0.334039	0.257	0.083	4.6959e-137	iREC	APOL3	0.174
1.64697e-37	0.334013	0.38	0.253	6.52349e-33	iREC	GDA	0.127
1.49646e-30	0.33319	0.49	0.383	5.92732e-26	iREC	BAK1	0.107
2.90746e-13	0.332893	0.556	0.487	1.15162e-08	iREC	ENC1	0.069
1.29313e-29	0.331398	0.626	0.519	5.12197e-25	iREC	DESI1	0.107
2.83729e-21	0.329958	0.665	0.569	1.12382e-16	iREC	PPIC	0.096
4.36437e-10	0.329101	0.796	0.761	1.72868e-05	iREC	GTF2A2	0.035
2.68233e-57	0.329027	0.321	0.177	1.06244e-52	iREC	IRS1	0.144
1.76678e-71	0.32668	0.304	0.147	6.99803e-67	iREC	AHNAK2	0.157
3.98792e-17	0.326614	0.709	0.641	1.57958e-12	iREC	TINAGL1	0.068
9.71852e-37	0.326152	0.452	0.326	3.84941e-32	iREC	PSMA6	0.126
2.98413e-25	0.325917	0.735	0.64	1.18198e-20	iREC	CAPN2	0.095
3.0237e-13	0.325776	0.36	0.295	1.19766e-08	iREC	CYTOR	0.065
1.5903e-16	0.325371	0.713	0.654	6.29902e-12	iREC	SAR1A	0.059
1.50372e-17	0.32473	0.754	0.673	5.95609e-13	iREC	H1F0	0.081
2.30713e-40	0.324446	0.435	0.298	9.13832e-36	iREC	CSRNP1	0.137
2.9953e-25	0.323887	0.701	0.597	1.18641e-20	iREC	GOLM1	0.104
7.39811e-30	0.322869	0.616	0.504	2.93032e-25	iREC	PITX1	0.112
4.03261e-37	0.322693	0.219	0.118	1.59728e-32	iREC	NGFRAP1	0.101
4.54175e-23	0.322644	0.797	0.715	1.79894e-18	iREC	ABHD11	0.082
5.86381e-17	0.322025	0.939	0.903	2.3226e-12	iREC	LMNA	0.036
1.33908e-17	0.321674	0.889	0.849	5.30396e-13	iREC	ARF4	0.04
1.68955e-18	0.321671	0.71	0.645	6.69213e-14	iREC	GRINA	0.065
2.96823e-43	0.320785	0.449	0.307	1.17569e-38	iREC	LMF2	0.142
8.89646e-106	0.320025	0.113	0.025	3.5238e-101	iREC	TM4SF18	0.088
3.88173e-51	0.318482	0.378	0.231	1.53751e-46	iREC	MROH6	0.147
1.56745e-51	0.31848	0.351	0.207	6.20851e-47	iREC	CCDC68	0.144
6.07855e-54	0.317621	0.34	0.192	2.40765e-49	iREC	DPP4	0.148
2.60381e-10	0.317466	0.656	0.627	1.03134e-05	iREC	TMEM45B	0.029
3.46547e-15	0.317172	0.866	0.846	1.37264e-10	iREC	PRSS3	0.02
6.1218e-55	0.316635	0.344	0.199	2.42478e-50	iREC	SP140L	0.145
4.88556e-21	0.31647	0.872	0.822	1.93512e-16	iREC	CAST	0.05
2.24102e-59	0.316227	0.422	0.255	8.87645e-55	iREC	NFKB2	0.167
1.74361e-15	0.315111	0.32	0.246	6.90627e-11	iREC	PALLD	0.074
1.2746e-29	0.314929	0.626	0.511	5.04856e-25	iREC	MALL	0.115
6.32602e-27	0.314801	0.66	0.574	2.50567e-22	iREC	RNF149	0.086
3.93285e-31	0.314089	0.792	0.664	1.55776e-26	iREC	ATF3	0.128
3.56584e-24	0.313984	0.761	0.682	1.41239e-19	iREC	CKLF	0.079
1.23558e-27	0.313848	0.777	0.688	4.894e-23	iREC	LRP10	0.089
2.35721e-24	0.313027	0.628	0.495	9.33667e-20	iREC	MT1E	0.133
3.72101e-24	0.312602	0.872	0.822	1.47386e-19	iREC	UBE2L3	0.05
8.94232e-43	0.312596	0.438	0.299	3.54196e-38	iREC	HSD3B7	0.139
9.07201e-11	0.31237	0.893	0.856	3.59333e-06	iREC	EIF5A	0.037
3.28891e-69	0.311776	0.33	0.171	1.3027e-64	iREC	FGD6	0.159
6.37117e-11	0.311415	0.402	0.328	2.52356e-06	iREC	TCEB2	0.074
8.8364e-20	0.309869	0.608	0.515	3.50001e-15	iREC	CTD-3252C9.4	0.093
3.375e-25	0.309379	0.488	0.382	1.3368e-20	iREC	MFSD12	0.106
7.15623e-49	0.309183	0.372	0.229	2.83451e-44	iREC	RHBDF2	0.143
6.20484e-21	0.309176	0.807	0.757	2.45767e-16	iREC	NDUFAF3	0.05
6.61043e-24	0.309016	0.513	0.404	2.61832e-19	iREC	SYNE2	0.109
9.3593e-25	0.309015	0.883	0.81	3.70713e-20	iREC	KRTCAP2	0.073
2.09699e-55	0.307968	0.323	0.176	8.30595e-51	iREC	TIMP2	0.147
3.94845e-21	0.307734	0.545	0.444	1.56394e-16	iREC	ZC3H12A	0.101
2.7569e-42	0.306681	0.328	0.202	1.09198e-37	iREC	TCHP	0.126
6.99412e-147	0.306628	0.15	0.033	2.7703e-142	iREC	C1R	0.117
1.56204e-16	0.306416	0.738	0.668	6.1871e-12	iREC	EPS8	0.07
3.93833e-19	0.305592	0.373	0.28	1.55993e-14	iREC	EGLN3	0.093
3.23004e-76	0.30549	0.152	0.051	1.27939e-71	iREC	CALB2	0.101
1.26492e-43	0.305431	0.422	0.278	5.01024e-39	iREC	RELB	0.144
8.54063e-39	0.305247	0.277	0.163	3.38286e-34	iREC	RAB27B	0.114
7.8728e-34	0.305239	0.657	0.533	3.11834e-29	iREC	TNFRSF1A	0.124
5.39102e-23	0.304317	0.89	0.83	2.13533e-18	iREC	DNAJA1	0.06
9.32019e-12	0.303513	0.627	0.586	3.69163e-07	iREC	TPMT	0.041
1.89035e-25	0.303472	0.486	0.374	7.48749e-21	iREC	CD68	0.112
1.87526e-32	0.30339	0.887	0.812	7.42772e-28	iREC	ARF6	0.075
5.78687e-11	0.303144	0.949	0.926	2.29212e-06	iREC	CALR	0.023
1.42045e-50	0.303112	0.304	0.173	5.62626e-46	iREC	TRAFD1	0.131
5.10257e-21	0.302937	0.84	0.786	2.02108e-16	iREC	RNF181	0.054
3.0231e-40	0.302923	0.344	0.209	1.19742e-35	iREC	MUC4	0.135
2.40812e-34	0.302835	0.515	0.388	9.53832e-30	iREC	EHD4	0.127
1.53159e-30	0.302494	0.303	0.198	6.06646e-26	iREC	DCBLD2	0.105
1.68415e-35	0.301518	0.207	0.111	6.67077e-31	iREC	TNFSF9	0.096
3.09713e-15	0.301431	0.919	0.891	1.22674e-10	iREC	CIB1	0.028
7.50227e-22	0.301372	0.891	0.847	2.97157e-17	iREC	CLTB	0.044
1.03224e-32	0.301275	0.826	0.728	4.0886e-28	iREC	S100A13	0.098
2.20468e-05	0.300807	0.935	0.927	0.87325	iREC	HMGA1	0.008
3.32507e-64	0.299975	0.253	0.119	1.31703e-59	iREC	IL1RN	0.134
7.14052e-18	0.299729	0.586	0.498	2.82829e-13	iREC	B4GALT5	0.088
2.3305e-26	0.299573	0.986	0.974	9.23086e-22	iREC	EDF1	0.012
1.72282e-30	0.299336	0.558	0.426	6.8239e-26	iREC	IL18	0.132
1.74439e-34	0.299244	0.48	0.344	6.90937e-30	iREC	F3	0.136
6.07954e-11	0.298181	0.888	0.859	2.40805e-06	iREC	TMEM54	0.029
1.86749e-35	0.296841	0.255	0.148	7.39695e-31	iREC	ARL4C	0.107
5.03483e-34	0.296754	0.505	0.374	1.99425e-29	iREC	RABGAP1L	0.131
1.63001e-22	0.296702	0.931	0.883	6.45632e-18	iREC	FKBP2	0.048
1.14315e-20	0.296027	0.608	0.516	4.52792e-16	iREC	EFNB2	0.092
5.21376e-157	0.295665	0.201	0.051	2.06512e-152	iREC	SLC15A3	0.15
1.14408e-22	0.29561	0.657	0.554	4.53159e-18	iREC	TCF7L2	0.103
1.59124e-120	0.295112	0.174	0.048	6.30275e-116	iREC	TNFSF13B	0.126
9.19042e-40	0.294872	0.514	0.37	3.64023e-35	iREC	BCAR1	0.144
1.07277e-22	0.293959	0.481	0.38	4.24915e-18	iREC	CLDN1	0.101
8.17854e-13	0.292527	0.603	0.545	3.23944e-08	iREC	JAK1	0.058
1.15209e-15	0.292295	0.844	0.803	4.56332e-11	iREC	TMEM50A	0.041
1.03601e-11	0.291922	0.99	0.968	4.10353e-07	iREC	CD63	0.022
6.65503e-19	0.291562	0.895	0.871	2.63599e-14	iREC	RBX1	0.024
0.000235263	0.291359	0.857	0.866	1	iREC	BRI3	-0.009
7.22361e-18	0.290274	0.638	0.554	2.8612e-13	iREC	COTL1	0.084
1.10381e-24	0.289469	0.59	0.465	4.37207e-20	iREC	EPHA2	0.125
1.03063e-23	0.289449	0.449	0.345	4.08222e-19	iREC	RP11-670E13.6	0.104
4.4752e-09	0.289189	0.79	0.779	0.000177258	iREC	SPTBN1	0.011
0.00426122	0.289047	0.782	0.83	1	iREC	S100A14	-0.048
1.63674e-12	0.28898	0.585	0.533	6.48298e-08	iREC	LACTB2	0.052
1.14557e-26	0.288805	0.62	0.511	4.53751e-22	iREC	PTPN12	0.109
1.97014e-18	0.288302	0.427	0.338	7.80352e-14	iREC	PLA2G2A	0.089
8.07921e-21	0.288273	0.928	0.901	3.2001e-16	iREC	UBE2D3	0.027
9.03475e-24	0.288099	0.593	0.493	3.57857e-19	iREC	YPEL5	0.1
4.3138e-35	0.287686	0.414	0.286	1.70865e-30	iREC	MST1R	0.128
8.09428e-26	0.287594	0.427	0.321	3.20606e-21	iREC	PHF11	0.106
4.54412e-13	0.287334	0.605	0.557	1.79988e-08	iREC	PCGF5	0.048
1.31835e-32	0.287291	0.54	0.409	5.22183e-28	iREC	MAFF	0.131
1.16097e-30	0.287136	0.163	0.085	4.5985e-26	iREC	SYT8	0.078
1.17953e-59	0.287068	0.272	0.138	4.67198e-55	iREC	UBA7	0.134
6.83642e-17	0.286676	0.775	0.72	2.70784e-12	iREC	CTTN	0.055
6.92874e-29	0.286643	0.929	0.851	2.74441e-24	iREC	PHLDA2	0.078
2.66217e-26	0.285852	0.328	0.226	1.05446e-21	iREC	RHOV	0.102
2.54826e-10	0.285692	0.991	0.987	1.00934e-05	iREC	PFN1	0.004
3.21586e-26	0.285606	0.471	0.361	1.27377e-21	iREC	TRIM47	0.11
4.86735e-40	0.285572	0.46	0.319	1.92791e-35	iREC	MYD88	0.141
4.15045e-16	0.285544	0.773	0.733	1.64395e-11	iREC	TCF25	0.04
7.58351e-24	0.285473	0.828	0.751	3.00375e-19	iREC	JUP	0.077
1.27759e-05	0.285292	0.82	0.839	0.506041	iREC	S100P	-0.019
4.02581e-38	0.285285	0.418	0.283	1.59458e-33	iREC	CMTM7	0.135
1.21248e-28	0.285069	0.455	0.334	4.80249e-24	iREC	ARFGAP3	0.121
2.81081e-20	0.284298	0.765	0.691	1.11333e-15	iREC	CTSA	0.074
5.80792e-49	0.284181	0.332	0.191	2.30046e-44	iREC	STMN3	0.141
3.36292e-23	0.283469	0.573	0.473	1.33202e-18	iREC	IGF2BP2	0.1
2.61775e-18	0.283277	0.58	0.492	1.03686e-13	iREC	PFKP	0.088
2.29772e-14	0.28289	0.623	0.561	9.10102e-10	iREC	LEPROTL1	0.062
2.24141e-10	0.282348	0.745	0.717	8.878e-06	iREC	CHMP2B	0.028
2.36892e-22	0.282253	0.811	0.725	9.38306e-18	iREC	PYCARD	0.086
2.38093e-27	0.282141	0.602	0.485	9.43065e-23	iREC	FAM129B	0.117
9.48368e-13	0.281721	0.837	0.818	3.75639e-08	iREC	TIMM8B	0.019
1.19759e-40	0.281571	0.244	0.135	4.74354e-36	iREC	FAS	0.109
1.21654e-20	0.280853	0.905	0.849	4.81859e-16	iREC	LSR	0.056
4.22632e-21	0.280017	0.689	0.605	1.674e-16	iREC	FAM3C	0.084
7.55417e-34	0.27987	0.708	0.567	2.99213e-29	iREC	AHNAK	0.141
5.00052e-51	0.279612	0.263	0.14	1.98066e-46	iREC	IFIT5	0.123
9.96678e-23	0.279027	0.704	0.617	3.94774e-18	iREC	LITAF	0.087
1.35231e-29	0.278523	0.728	0.626	5.35636e-25	iREC	ARRDC1	0.102
2.39997e-70	0.278468	0.281	0.134	9.50605e-66	iREC	IRF9	0.147
2.33628e-07	0.278045	0.986	0.977	0.00925379	iREC	USMG5	0.009
1.03168e-16	0.278033	0.624	0.548	4.08637e-12	iREC	AMN	0.076
2.53896e-28	0.277772	0.386	0.275	1.00566e-23	iREC	HSPG2	0.111
3.42441e-38	0.277602	0.38	0.252	1.35637e-33	iREC	SMAD3	0.128
5.32525e-123	0.27743	0.181	0.051	2.10928e-118	iREC	RP11-117B7.1	0.13
1.50002e-26	0.277312	0.583	0.468	5.94141e-22	iREC	FOSL2	0.115
6.36204e-31	0.276735	0.202	0.115	2.51994e-26	iREC	STOM	0.087
1.14174e-12	0.276447	0.896	0.864	4.5223e-08	iREC	BTG1	0.032
2.79791e-24	0.276157	0.477	0.359	1.10822e-19	iREC	CFD	0.118
1.70136e-16	0.275093	0.609	0.534	6.73891e-12	iREC	TRAPPC4	0.075
4.26029e-19	0.274612	0.773	0.7	1.68746e-14	iREC	PTTG1IP	0.073
7.4975e-49	0.273345	0.294	0.163	2.96969e-44	iREC	SRGN	0.131
3.85804e-39	0.273263	0.463	0.322	1.52813e-34	iREC	TICAM1	0.141
8.55288e-13	0.271798	0.964	0.955	3.38771e-08	iREC	MIF	0.009
1.39219e-17	0.271596	0.752	0.694	5.51431e-13	iREC	MRPS6	0.058
1.15214e-07	0.271389	0.259	0.21	0.0045635	iREC	FOXQ1	0.049
3.75994e-64	0.271123	0.158	0.059	1.48927e-59	iREC	HRASLS2	0.099
2.31079e-47	0.270497	0.336	0.191	9.15283e-43	iREC	TNNT1	0.145
4.58729e-21	0.270333	0.633	0.546	1.81698e-16	iREC	REEP3	0.087
3.50006e-37	0.27025	0.5	0.364	1.38634e-32	iREC	CNP	0.136
7.57625e-31	0.270246	0.764	0.669	3.00088e-26	iREC	PSENEN	0.095
6.63599e-31	0.269952	0.47	0.349	2.62845e-26	iREC	EHD1	0.121
1.13144e-09	0.268914	0.228	0.175	4.4815e-05	iREC	FSTL3	0.053
7.30522e-14	0.268516	0.564	0.501	2.89352e-09	iREC	CALCOCO2	0.063
7.73662e-25	0.267703	0.893	0.813	3.0644e-20	iREC	JUND	0.08
2.45678e-21	0.267201	0.56	0.472	9.73105e-17	iREC	STX4	0.088
6.45663e-17	0.26648	0.623	0.556	2.55741e-12	iREC	VAMP3	0.067
9.27168e-26	0.266476	0.446	0.331	3.67242e-21	iREC	SULF2	0.115
2.54801e-18	0.26605	0.473	0.381	1.00924e-13	iREC	BCL3	0.092
1.26064e-26	0.265832	0.665	0.556	4.99328e-22	iREC	CYB5R3	0.109
3.85664e-20	0.265264	0.687	0.6	1.52758e-15	iREC	UBALD2	0.087
1.53282e-13	0.264592	0.147	0.095	6.07134e-09	iREC	TM4SF20	0.052
1.23664e-06	0.263808	0.925	0.894	0.0489822	iREC	ITM2B	0.031
2.00909e-23	0.263633	0.674	0.582	7.95781e-19	iREC	CARD19	0.092
8.53917e-25	0.263593	0.504	0.397	3.38228e-20	iREC	ANKLE2	0.107
1.3636e-10	0.263209	0.807	0.781	5.40108e-06	iREC	CHMP5	0.026
5.42995e-12	0.263172	0.666	0.595	2.15075e-07	iREC	PCSK7	0.071
1.5204e-22	0.262941	0.391	0.29	6.02217e-18	iREC	SMCHD1	0.101
1.47741e-11	0.262848	0.985	0.981	5.85189e-07	iREC	CLIC1	0.004
2.64903e-13	0.262656	0.592	0.525	1.04925e-08	iREC	C1orf106	0.067
3.48946e-37	0.261697	0.318	0.199	1.38214e-32	iREC	SGPP2	0.119
6.40527e-16	0.26161	0.794	0.737	2.53706e-11	iREC	BLVRB	0.057
2.42444e-13	0.261246	0.671	0.607	9.60298e-09	iREC	TAF10	0.064
4.23509e-33	0.261205	0.249	0.146	1.67748e-28	iREC	ACHE	0.103
7.22626e-18	0.260699	0.409	0.318	2.86225e-13	iREC	MTUS1	0.091
2.74755e-06	0.260633	0.415	0.368	0.108828	iREC	TK1	0.047
1.01347e-24	0.260579	0.604	0.49	4.01424e-20	iREC	HSBP1L1	0.114
5.85046e-16	0.260342	0.826	0.776	2.31731e-11	iREC	MISP	0.05
9.05915e-11	0.26034	0.909	0.887	3.58824e-06	iREC	TPM4	0.022
3.19426e-17	0.260293	0.616	0.54	1.26522e-12	iREC	SRA1	0.076
4.37688e-21	0.25998	0.609	0.505	1.73364e-16	iREC	CYP3A5	0.104
1.39818e-23	0.259755	0.479	0.372	5.53806e-19	iREC	SLC37A1	0.107
5.15327e-44	0.259634	0.271	0.149	2.04116e-39	iREC	UNC13D	0.122
9.17809e-26	0.259621	0.303	0.201	3.63535e-21	iREC	C4BPB	0.102
3.65111e-17	0.259222	0.639	0.566	1.44617e-12	iREC	PDLIM5	0.073
1.79577e-17	0.259218	0.974	0.953	7.11287e-13	iREC	TSPO	0.021
2.74611e-16	0.25918	0.815	0.755	1.08771e-11	iREC	TOB1	0.06
3.51513e-19	0.259136	0.472	0.385	1.39231e-14	iREC	LYN	0.087
6.75645e-12	0.259123	0.931	0.888	2.67616e-07	iREC	BLOC1S1	0.043
1.55934e-18	0.258963	0.694	0.615	6.17639e-14	iREC	LTBR	0.079
1.35767e-40	0.25876	0.355	0.224	5.37758e-36	iREC	PITPNC1	0.131
3.8859e-81	0.258389	0.205	0.078	1.53917e-76	iREC	JAK2	0.127
3.27848e-17	0.258096	0.371	0.282	1.29857e-12	iREC	IER5L	0.089
1.62248e-27	0.258057	0.562	0.447	6.42647e-23	iREC	SLMAP	0.115
3.17394e-16	0.258044	0.817	0.77	1.25716e-11	iREC	REEP5	0.047
6.96239e-29	0.257327	0.406	0.292	2.75773e-24	iREC	SOCS6	0.114
2.20607e-12	0.256886	0.374	0.298	8.73801e-08	iREC	TCEB1	0.076
2.006e-16	0.256748	0.997	0.989	7.94557e-12	iREC	H3F3B	0.008
3.22682e-41	0.256521	0.166	0.076	1.27811e-36	iREC	LAIR2	0.09
1.09209e-05	0.256339	0.945	0.935	0.432568	iREC	GNG5	0.01
9.69659e-10	0.256258	0.821	0.787	3.84072e-05	iREC	RER1	0.034
1.29461e-42	0.256198	0.321	0.194	5.12783e-38	iREC	IKBKE	0.127
6.94781e-21	0.256078	0.565	0.469	2.75196e-16	iREC	STAT6	0.096
0.000538392	0.255923	0.464	0.441	1	iREC	RNASE1	0.023
1.81994e-16	0.255566	0.4	0.319	7.20862e-12	iREC	SPRY1	0.081
1.79589e-15	0.255346	0.6	0.527	7.11334e-11	iREC	PLIN3	0.073
1.63461e-18	0.255277	0.349	0.265	6.47451e-14	iREC	VRK2	0.084
2.0311e-15	0.255273	0.887	0.844	8.04497e-11	iREC	SYNGR2	0.043
7.4232e-12	0.255175	0.483	0.416	2.94026e-07	iREC	PPP1R14D	0.067
5.98199e-18	0.25494	0.819	0.761	2.36941e-13	iREC	PKP3	0.058
5.39922e-64	0.254425	0.182	0.072	2.13858e-59	iREC	VNN1	0.11
2.13436e-08	0.25382	0.407	0.353	0.0008454	iREC	JAG1	0.054
6.30417e-24	0.253379	0.391	0.291	2.49702e-19	iREC	RNF19A	0.1
5.31873e-24	0.253233	0.465	0.364	2.10669e-19	iREC	CLIP1	0.101
0.00332285	0.252995	0.885	0.887	1	iREC	TXNDC17	-0.002
4.32264e-12	0.25278	0.922	0.896	1.71216e-07	iREC	PCBP1	0.026
9.53004e-15	0.252607	0.998	0.995	3.77475e-10	iREC	SERF2	0.003
4.21735e-18	0.252542	0.439	0.35	1.67045e-13	iREC	HK2	0.089
1.5846e-19	0.252528	0.222	0.145	6.27645e-15	iREC	RP11-350J20.12	0.077
1.28713e-14	0.252485	0.713	0.658	5.09818e-10	iREC	ZDHHC3	0.055
6.10542e-30	0.252126	0.359	0.245	2.41829e-25	iREC	ITPKC	0.114
7.12593e-26	0.251849	0.388	0.281	2.82251e-21	iREC	TRIM38	0.107
1.2573e-15	0.251612	0.409	0.328	4.98003e-11	iREC	TSC22D3	0.081
3.32749e-17	0.251611	0.498	0.415	1.31799e-12	iREC	TPP1	0.083
1.26822e-24	0.251535	0.567	0.462	5.02328e-20	iREC	UNC93B1	0.105
8.91195e-16	0.251251	0.63	0.562	3.52994e-11	iREC	RRP7A	0.068
3.07416e-16	0.251117	0.405	0.326	1.21764e-11	iREC	FUT8	0.079
3.03418e-30	0.250748	0.415	0.3	1.20181e-25	iREC	PRKD2	0.115
8.64169e-11	0.250748	0.906	0.884	3.42289e-06	iREC	NDUFB1	0.022
9.08038e-49	0.250735	0.248	0.13	3.59665e-44	iREC	PARP8	0.118
2.8556e-20	0.250523	0.474	0.383	1.13108e-15	iREC	IFI27L1	0.091
2.67159e-83	0.250146	0.191	0.069	1.05819e-78	iREC	DHX58	0.122
3.36377e-11	0.250111	0.959	0.932	1.33235e-06	iREC	HSBP1	0.027

## Sheet: Stem NOTUM
p_val	avg_log2FC	pct.1	pct.2	p_val_adj	cluster	gene	pct.diff
2.00339e-239	1.62453	0.206	0.085	7.93524e-235	Stem NOTUM	FN1	0.121
0	1.51229	0.206	0.057	0	Stem NOTUM	NOTUM	0.149
5.48245e-174	1.3969	0.18	0.079	2.17154e-169	Stem NOTUM	IGF2	0.101
0	1.27232	0.377	0.086	0	Stem NOTUM	SMOC2	0.291
4.84776e-78	1.16327	0.247	0.163	1.92015e-73	Stem NOTUM	HSPA6	0.084
0	1.04845	0.403	0.155	0	Stem NOTUM	NKD1	0.248
0	0.987139	0.276	0.077	0	Stem NOTUM	APCDD1	0.199
0	0.961378	0.866	0.516	0	Stem NOTUM	ASCL2	0.35
0	0.949668	0.476	0.219	0	Stem NOTUM	LEFTY1	0.257
0	0.92983	0.718	0.447	0	Stem NOTUM	DPEP1	0.271
0	0.913841	0.533	0.303	0	Stem NOTUM	FGGY	0.23
7.63124e-67	0.758878	0.176	0.107	3.02266e-62	Stem NOTUM	CXCL14	0.069
3.69435e-165	0.758452	0.495	0.343	1.46329e-160	Stem NOTUM	HSPA1A	0.152
2.6496e-86	0.757951	0.18	0.103	1.04948e-81	Stem NOTUM	HULC	0.077
3.03551e-116	0.729746	0.543	0.421	1.20233e-111	Stem NOTUM	ASPSCR1	0.122
0	0.715322	0.403	0.148	0	Stem NOTUM	PTPRO	0.255
0	0.674812	0.932	0.791	0	Stem NOTUM	SOX4	0.141
1.13073e-239	0.671126	0.322	0.167	4.47869e-235	Stem NOTUM	COL9A3	0.155
2.27365e-195	0.656551	0.762	0.625	9.00571e-191	Stem NOTUM	TGFBI	0.137
0	0.650613	0.782	0.539	0	Stem NOTUM	RNF43	0.243
0	0.62755	0.43	0.14	0	Stem NOTUM	LGR5	0.29
1.08391e-206	0.621557	0.816	0.683	4.29327e-202	Stem NOTUM	HES1	0.133
0	0.605779	0.86	0.705	0	Stem NOTUM	FCGRT	0.155
0	0.602237	0.71	0.417	0	Stem NOTUM	QPRT	0.293
1.17619e-287	0.594211	0.373	0.194	4.65877e-283	Stem NOTUM	RGMB	0.179
0	0.577198	0.521	0.248	0	Stem NOTUM	KIAA0226L	0.273
0	0.560255	0.461	0.207	0	Stem NOTUM	PROX1	0.254
0	0.559443	0.834	0.658	0	Stem NOTUM	BTG2	0.176
0	0.546251	0.494	0.248	0	Stem NOTUM	XXbac-BPG32J3.19	0.246
1.12997e-153	0.537884	0.733	0.608	4.47571e-149	Stem NOTUM	SPINK1	0.125
1.11189e-139	0.534615	0.893	0.809	4.40408e-135	Stem NOTUM	DNAJB1	0.084
0	0.531405	0.715	0.483	0	Stem NOTUM	CDCA7	0.232
0	0.530708	0.973	0.883	0	Stem NOTUM	JUN	0.09
1.58727e-235	0.529983	0.128	0.038	6.287e-231	Stem NOTUM	CAPN6	0.09
1.56526e-62	0.524265	0.6	0.507	6.19985e-58	Stem NOTUM	CXCL2	0.093
2.37455e-160	0.520931	0.803	0.695	9.40537e-156	Stem NOTUM	MYC	0.108
1.14042e-238	0.520219	0.329	0.17	4.51707e-234	Stem NOTUM	GZMB	0.159
1.09827e-280	0.515374	0.536	0.33	4.35015e-276	Stem NOTUM	AXIN2	0.206
4.66849e-218	0.499791	0.832	0.689	1.84914e-213	Stem NOTUM	HSPH1	0.143
0	0.499512	0.385	0.184	0	Stem NOTUM	SESN1	0.201
6.39154e-133	0.498847	0.801	0.692	2.53163e-128	Stem NOTUM	GDF15	0.109
2.12415e-122	0.492262	0.515	0.371	8.41354e-118	Stem NOTUM	EREG	0.144
4.30335e-208	0.485738	0.543	0.364	1.70451e-203	Stem NOTUM	NOX1	0.179
0	0.485087	0.464	0.247	0	Stem NOTUM	VAV3	0.217
0	0.472572	0.473	0.239	0	Stem NOTUM	TDGF1	0.234
4.07023e-215	0.472228	0.847	0.729	1.61218e-210	Stem NOTUM	ETS2	0.118
5.81344e-19	0.469018	0.37	0.326	2.30264e-14	Stem NOTUM	EDN1	0.044
9.615e-208	0.467794	0.46	0.282	3.80841e-203	Stem NOTUM	KRT23	0.178
0	0.464914	0.417	0.188	0	Stem NOTUM	PTK7	0.229
6.91376e-243	0.464738	0.762	0.595	2.73847e-238	Stem NOTUM	TSPAN6	0.167
5.25848e-253	0.456134	0.485	0.292	2.08283e-248	Stem NOTUM	EPHB3	0.193
1.23138e-94	0.455724	0.432	0.315	4.87737e-90	Stem NOTUM	DUSP2	0.117
0	0.45472	0.562	0.339	0	Stem NOTUM	MYLIP	0.223
3.06521e-157	0.452954	0.766	0.633	1.2141e-152	Stem NOTUM	TMEM176B	0.133
1.68213e-187	0.450351	0.901	0.809	6.66275e-183	Stem NOTUM	TSC22D1	0.092
4.26154e-259	0.449147	0.247	0.103	1.68795e-254	Stem NOTUM	PCSK1N	0.144
0	0.44898	0.46	0.249	0	Stem NOTUM	ZNF503	0.211
2.33888e-50	0.448252	0.36	0.276	9.26406e-46	Stem NOTUM	OLFM4	0.084
4.22767e-40	0.445891	0.336	0.273	1.67454e-35	Stem NOTUM	BAMBI	0.063
1.87115e-184	0.43798	0.971	0.957	7.41145e-180	Stem NOTUM	PRDX5	0.014
1.31522e-49	0.429072	0.818	0.765	5.20944e-45	Stem NOTUM	HSPA1B	0.053
2.68886e-285	0.42872	0.342	0.164	1.06503e-280	Stem NOTUM	AP003774.1	0.178
0	0.418264	0.247	0.088	0	Stem NOTUM	CEL	0.159
1.65707e-96	0.416324	0.252	0.157	6.56348e-92	Stem NOTUM	RARRES2	0.095
1.57568e-163	0.415808	0.529	0.373	6.24109e-159	Stem NOTUM	PLCB4	0.156
6.49785e-173	0.415341	0.798	0.68	2.57373e-168	Stem NOTUM	RCN1	0.118
1.43747e-92	0.406268	0.462	0.358	5.69366e-88	Stem NOTUM	MAP3K20	0.104
9.01281e-213	0.405426	0.296	0.151	3.56989e-208	Stem NOTUM	APOLD1	0.145
3.78791e-244	0.404362	0.364	0.191	1.50035e-239	Stem NOTUM	TUBA1A	0.173
4.55656e-284	0.403872	0.378	0.193	1.80481e-279	Stem NOTUM	PTP4A3	0.185
2.95913e-55	0.403429	0.352	0.268	1.17208e-50	Stem NOTUM	CD24	0.084
9.6935e-164	0.397451	0.124	0.045	3.8395e-159	Stem NOTUM	PCP4	0.079
3.70314e-44	0.389863	0.499	0.424	1.46678e-39	Stem NOTUM	GADD45B	0.075
3.24096e-66	0.388755	0.501	0.396	1.28371e-61	Stem NOTUM	AREG	0.105
0	0.386327	0.418	0.187	0	Stem NOTUM	PLEKHB1	0.231
2.8821e-29	0.384984	0.194	0.147	1.14157e-24	Stem NOTUM	IFI44L	0.047
4.9502e-74	0.383535	0.374	0.274	1.96073e-69	Stem NOTUM	CTGF	0.1
9.18463e-216	0.383283	0.343	0.185	3.63794e-211	Stem NOTUM	ITPR2	0.158
4.20342e-07	0.379455	0.513	0.489	0.0166493	Stem NOTUM	ZFAND2A	0.024
2.30422e-105	0.377434	0.72	0.607	9.12678e-101	Stem NOTUM	TMEM176A	0.113
7.58102e-298	0.374122	0.383	0.191	3.00277e-293	Stem NOTUM	DACH1	0.192
2.31863e-225	0.3734	0.287	0.141	9.18385e-221	Stem NOTUM	PTCH1	0.146
2.75571e-158	0.372273	0.364	0.217	1.09151e-153	Stem NOTUM	FAM3B	0.147
1.68485e-204	0.370614	0.631	0.446	6.67354e-200	Stem NOTUM	EPHB2	0.185
8.68269e-182	0.369603	0.95	0.873	3.43913e-177	Stem NOTUM	GPX2	0.077
6.51586e-177	0.366878	0.378	0.231	2.58087e-172	Stem NOTUM	SLC6A6	0.147
2.74862e-23	0.366433	0.436	0.385	1.0887e-18	Stem NOTUM	BAG3	0.051
6.52395e-301	0.365155	0.413	0.214	2.58407e-296	Stem NOTUM	ST6GAL1	0.199
5.00364e-190	0.362271	0.656	0.485	1.98189e-185	Stem NOTUM	TRABD2A	0.171
4.39513e-179	0.361595	0.46	0.297	1.74087e-174	Stem NOTUM	C2	0.163
1.60447e-181	0.361584	0.29	0.154	6.35516e-177	Stem NOTUM	MPP1	0.136
1.07725e-211	0.360108	0.53	0.344	4.26688e-207	Stem NOTUM	CFTR	0.186
8.66419e-139	0.359276	0.485	0.346	3.4318e-134	Stem NOTUM	ALDH1B1	0.139
2.54049e-114	0.357244	0.282	0.173	1.00626e-109	Stem NOTUM	CLU	0.109
2.32483e-108	0.352131	0.769	0.648	9.20841e-104	Stem NOTUM	GGH	0.121
5.67744e-82	0.351086	0.389	0.29	2.24878e-77	Stem NOTUM	HOXB8	0.099
5.80838e-237	0.34896	0.473	0.283	2.30064e-232	Stem NOTUM	BCL11A	0.19
1.7423e-180	0.348822	0.755	0.595	6.90107e-176	Stem NOTUM	QTRT1	0.16
1.03415e-55	0.348072	0.563	0.477	4.09618e-51	Stem NOTUM	ID3	0.086
2.12913e-20	0.347494	0.103	0.072	8.43328e-16	Stem NOTUM	AC064834.1	0.031
1.08939e-189	0.343987	0.262	0.131	4.31495e-185	Stem NOTUM	SNRPN	0.131
9.76717e-113	0.343559	0.714	0.588	3.86868e-108	Stem NOTUM	GOLIM4	0.126
1.82529e-163	0.342291	0.492	0.333	7.22979e-159	Stem NOTUM	SATB2	0.159
1.49756e-84	0.340612	0.257	0.165	5.93168e-80	Stem NOTUM	CYR61	0.092
4.49836e-152	0.339124	0.221	0.112	1.78175e-147	Stem NOTUM	AQP1	0.109
2.57351e-127	0.337635	0.783	0.653	1.01934e-122	Stem NOTUM	ATF3	0.13
2.80336e-201	0.336073	0.893	0.771	1.11038e-196	Stem NOTUM	SLC12A2	0.122
6.44249e-57	0.330126	0.66	0.564	2.55181e-52	Stem NOTUM	IRS2	0.096
1.33982e-180	0.328754	0.824	0.689	5.30691e-176	Stem NOTUM	PNRC1	0.135
1.63769e-137	0.327945	0.756	0.633	6.48672e-133	Stem NOTUM	GPR160	0.123
6.0024e-194	0.3251	0.457	0.288	2.37749e-189	Stem NOTUM	TRAF5	0.169
8.44891e-249	0.323314	0.309	0.148	3.34653e-244	Stem NOTUM	CDHR1	0.161
2.04574e-159	0.323295	0.772	0.632	8.10299e-155	Stem NOTUM	REPIN1	0.14
1.4527e-172	0.321966	0.583	0.405	5.75402e-168	Stem NOTUM	TESC	0.178
6.31375e-183	0.320972	0.452	0.292	2.50081e-178	Stem NOTUM	PCMTD2	0.16
1.43926e-180	0.320479	0.178	0.075	5.70077e-176	Stem NOTUM	BEX4	0.103
1.79107e-186	0.31341	0.484	0.318	7.09425e-182	Stem NOTUM	CHD6	0.166
4.64845e-159	0.31299	0.557	0.397	1.8412e-154	Stem NOTUM	GJB1	0.16
2.66063e-121	0.311714	0.616	0.485	1.05385e-116	Stem NOTUM	FOXO3	0.131
2.51778e-140	0.308708	0.638	0.489	9.97269e-136	Stem NOTUM	CNN3	0.149
1.74913e-146	0.307953	0.78	0.661	6.92814e-142	Stem NOTUM	CPNE1	0.119
1.44011e-135	0.306865	0.84	0.732	5.70415e-131	Stem NOTUM	FERMT1	0.108
4.12797e-154	0.304882	0.778	0.628	1.63505e-149	Stem NOTUM	GLUL	0.15
2.73825e-116	0.303476	0.525	0.389	1.08459e-111	Stem NOTUM	FAM105A	0.136
2.09108e-294	0.302967	0.254	0.101	8.28255e-290	Stem NOTUM	ACSL6	0.153
5.82044e-85	0.302105	0.244	0.155	2.30542e-80	Stem NOTUM	AC013461.1	0.089
4.37499e-74	0.299842	0.86	0.778	1.73289e-69	Stem NOTUM	RHOB	0.082
2.80888e-110	0.299056	0.887	0.804	1.11257e-105	Stem NOTUM	C6orf48	0.083
4.03876e-94	0.299014	0.831	0.764	1.59971e-89	Stem NOTUM	IGBP1	0.067
2.6014e-204	0.29634	0.387	0.222	1.03039e-199	Stem NOTUM	ZBTB10	0.165
5.72442e-170	0.294579	0.789	0.637	2.26739e-165	Stem NOTUM	ACSL5	0.152
2.05614e-88	0.293655	0.532	0.408	8.14415e-84	Stem NOTUM	PRSS23	0.124
4.937e-120	0.293026	0.591	0.46	1.9555e-115	Stem NOTUM	MYO10	0.131
1.11948e-139	0.291131	0.95	0.906	4.43414e-135	Stem NOTUM	ERGIC3	0.044
3.43222e-105	0.290312	0.827	0.716	1.35947e-100	Stem NOTUM	DUSP1	0.111
7.60399e-129	0.288857	0.689	0.563	3.01186e-124	Stem NOTUM	CREG1	0.126
1.89535e-173	0.288246	0.26	0.131	7.50729e-169	Stem NOTUM	BEX2	0.129
1.1407e-160	0.286211	0.323	0.187	4.51821e-156	Stem NOTUM	TLE2	0.136
3.0365e-100	0.285826	0.219	0.128	1.20273e-95	Stem NOTUM	GMPR	0.091
3.86917e-62	0.285193	0.362	0.269	1.53254e-57	Stem NOTUM	PCK1	0.093
1.7025e-112	0.28509	0.553	0.427	6.74343e-108	Stem NOTUM	CDKN1B	0.126
3.52901e-133	0.284327	0.756	0.609	1.3978e-128	Stem NOTUM	CDX2	0.147
5.16671e-141	0.284259	0.807	0.665	2.04648e-136	Stem NOTUM	EGR1	0.142
3.78954e-114	0.281003	0.97	0.96	1.501e-109	Stem NOTUM	COMMD6	0.01
3.27203e-98	0.280612	0.8	0.707	1.29602e-93	Stem NOTUM	N4BP2L2	0.093
2.72991e-180	0.279805	0.371	0.218	1.08129e-175	Stem NOTUM	SORBS2	0.153
5.04561e-116	0.279293	0.523	0.384	1.99851e-111	Stem NOTUM	ARSE	0.139
8.58476e-119	0.277618	0.706	0.578	3.40034e-114	Stem NOTUM	PSMG1	0.128
3.33415e-116	0.275307	0.594	0.451	1.32062e-111	Stem NOTUM	SELENBP1	0.143
2.15277e-127	0.274175	0.729	0.598	8.5269e-123	Stem NOTUM	ATRX	0.131
7.27433e-240	0.273275	0.292	0.139	2.88129e-235	Stem NOTUM	GYLTL1B	0.153
1.41468e-128	0.272585	0.386	0.25	5.60342e-124	Stem NOTUM	DAB2	0.136
1.90138e-20	0.268962	0.412	0.354	7.53116e-16	Stem NOTUM	ING1	0.058
9.75939e-23	0.266781	0.38	0.326	3.8656e-18	Stem NOTUM	GNB2L1	0.054
1.05815e-97	0.26643	0.281	0.175	4.19123e-93	Stem NOTUM	CYP2W1	0.106
1.19087e-53	0.266167	0.231	0.159	4.71691e-49	Stem NOTUM	CLDN2	0.072
7.96851e-209	0.264223	0.3	0.152	3.15625e-204	Stem NOTUM	ANXA6	0.148
1.78328e-132	0.262982	0.583	0.434	7.06339e-128	Stem NOTUM	SH3BGRL	0.149
1.24577e-141	0.261791	0.515	0.362	4.93439e-137	Stem NOTUM	FARP1	0.153
7.17032e-125	0.261154	0.735	0.6	2.84009e-120	Stem NOTUM	NELFCD	0.135
3.18927e-110	0.261077	0.106	0.043	1.26324e-105	Stem NOTUM	CES1	0.063
9.57198e-134	0.260604	0.52	0.368	3.79136e-129	Stem NOTUM	ARID5B	0.152
2.12451e-77	0.259294	0.712	0.624	8.41499e-73	Stem NOTUM	PRPF6	0.088
3.04482e-167	0.258184	0.341	0.198	1.20602e-162	Stem NOTUM	ZNRF3	0.143
4.32369e-99	0.257565	0.459	0.339	1.71257e-94	Stem NOTUM	CCSER2	0.12
4.56623e-175	0.256923	0.546	0.363	1.80864e-170	Stem NOTUM	TNNC2	0.183
9.43507e-63	0.256789	0.58	0.487	3.73714e-58	Stem NOTUM	APIP	0.093
8.53109e-111	0.256245	0.972	0.958	3.37908e-106	Stem NOTUM	EIF3E	0.014
6.33761e-85	0.253566	0.623	0.515	2.51026e-80	Stem NOTUM	CLK1	0.108
7.71706e-124	0.252606	0.633	0.491	3.05665e-119	Stem NOTUM	ZDHHC9	0.142
3.94097e-50	0.252328	0.507	0.424	1.56098e-45	Stem NOTUM	KLF10	0.083
3.42437e-118	0.251469	0.947	0.872	1.35636e-113	Stem NOTUM	ZFP36L2	0.075
8.96842e-37	0.250772	0.311	0.247	3.5523e-32	Stem NOTUM	COA3	0.064
1.53292e-95	0.250649	0.386	0.271	6.07176e-91	Stem NOTUM	FTX	0.115
1.18512e-87	0.250112	0.584	0.47	4.69414e-83	Stem NOTUM	MAGED2	0.114

## Sheet: REC
p_val	avg_log2FC	pct.1	pct.2	p_val_adj	cluster	gene	pct.diff
0	1.99979	0.339	0.131	0	REC	KRT17	0.208
0	1.73233	0.547	0.192	0	REC	KLK10	0.355
0	1.63919	0.556	0.271	0	REC	S100A2	0.285
0	1.52562	0.759	0.58	0	REC	S100A4	0.179
0	1.49167	0.731	0.376	0	REC	ANXA1	0.355
0	1.46296	0.1	0.014	0	REC	KRT6A	0.086
0	1.4496	0.735	0.336	0	REC	EMP1	0.399
0	1.39596	0.609	0.368	0	REC	LGALS1	0.241
1.38322e-261	1.39362	0.442	0.286	5.47878e-257	REC	PI3	0.156
0	1.35903	0.921	0.761	0	REC	GPRC5A	0.16
0	1.34359	0.791	0.613	0	REC	CD55	0.178
0	1.30821	0.947	0.818	0	REC	C19orf33	0.129
0	1.29555	0.413	0.201	0	REC	MMP7	0.212
0	1.25564	0.55	0.264	0	REC	KRT7	0.286
0	1.25431	0.574	0.305	0	REC	F3	0.269
0	1.23986	0.579	0.271	0	REC	CDA	0.308
0	1.22197	0.876	0.653	0	REC	TM4SF1	0.223
0	1.20855	0.263	0.074	0	REC	IGFBP6	0.189
0	1.18985	0.652	0.356	0	REC	LAMC2	0.296
0	1.16165	0.984	0.966	0	REC	CSTB	0.018
0	1.13249	0.691	0.456	0	REC	SLC2A1	0.235
0	1.12399	0.609	0.311	0	REC	RHOF	0.298
0	1.1231	0.84	0.567	0	REC	PLAUR	0.273
0	1.11992	0.793	0.628	0	REC	ERO1A	0.165
0	1.1198	0.983	0.949	0	REC	KRT19	0.034
0	1.1111	0.783	0.529	0	REC	LAMB3	0.254
0	1.10703	0.475	0.259	0	REC	CDKN2A	0.216
0	1.10334	0.814	0.579	0	REC	PLEC	0.235
0	1.06515	0.211	0.069	0	REC	CALB1	0.142
0	1.06185	0.689	0.434	0	REC	CRIP1	0.255
0	1.05671	0.931	0.863	0	REC	S100A16	0.068
0	1.0445	0.814	0.668	0	REC	LMO7	0.146
0	1.04062	0.998	0.994	0	REC	S100A10	0.004
0	1.03587	0.79	0.53	0	REC	AHNAK	0.26
0	1.02733	0.143	0.021	0	REC	KRT16	0.122
0	1.02634	0.803	0.634	0	REC	SLPI	0.169
1.0866e-195	1.02442	0.755	0.675	4.30392e-191	REC	ASS1	0.08
2.98922e-264	1.02062	0.767	0.658	1.184e-259	REC	ADIRF	0.109
0	1.01439	0.605	0.33	0	REC	TACSTD2	0.275
0	1.01066	0.272	0.074	0	REC	CAV1	0.198
0	1.00674	0.888	0.851	0	REC	MAL2	0.037
0	1.00534	0.518	0.175	0	REC	LMTK3	0.343
0	1.00526	0.675	0.399	0	REC	HES4	0.276
0	1.0033	0.98	0.957	0	REC	ANXA2	0.023
0	0.996908	0.62	0.357	0	REC	SDCBP2	0.263
0	0.991308	0.601	0.378	0	REC	ISG20	0.223
1.81096e-162	0.990246	0.831	0.829	7.17304e-158	REC	S100A14	0.002
0	0.984514	0.996	0.991	0	REC	S100A11	0.005
0	0.978412	0.611	0.382	0	REC	SERPINB5	0.229
0	0.977604	0.563	0.248	0	REC	LAMA3	0.315
0	0.977029	1	0.999	0	REC	FTH1	0.001
0	0.9736	0.399	0.176	0	REC	KLK6	0.223
0	0.967011	0.456	0.19	0	REC	MSLN	0.266
0	0.966932	0.614	0.382	0	REC	FLNA	0.232
0	0.964115	0.758	0.551	0	REC	PLA2G16	0.207
0	0.963372	0.81	0.67	0	REC	CD59	0.14
0	0.963337	0.831	0.689	0	REC	ISG15	0.142
0	0.95537	0.458	0.223	0	REC	DUSP5	0.235
0	0.954177	0.808	0.654	0	REC	TSPAN1	0.154
0	0.944831	0.793	0.577	0	REC	ITGB4	0.216
0	0.940297	0.719	0.475	0	REC	MALL	0.244
0	0.935265	0.911	0.833	0	REC	EZR	0.078
0	0.925269	0.579	0.293	0	REC	RHOD	0.286
0	0.924246	0.203	0.07	0	REC	KRT6B	0.133
0	0.914453	0.7	0.526	0	REC	PMEPA1	0.174
0	0.909284	0.385	0.159	0	REC	TNNT1	0.226
0	0.907326	0.886	0.779	0	REC	SFN	0.107
0	0.902207	0.404	0.165	0	REC	CLIC3	0.239
7.04899e-176	0.902043	0.996	0.995	2.79203e-171	REC	KRT18	0.001
0	0.900299	0.625	0.375	0	REC	CXCL8	0.25
0	0.899527	0.506	0.32	0	REC	SLC6A8	0.186
7.33289e-156	0.890182	0.732	0.666	2.90449e-151	REC	PDZK1IP1	0.066
0	0.886374	0.764	0.581	0	REC	TMBIM1	0.183
0	0.885533	1	0.999	0	REC	S100A6	0.001
0	0.883706	0.441	0.166	0	REC	CAV2	0.275
1.95667e-273	0.883681	0.638	0.493	7.75016e-269	REC	NDRG1	0.145
0	0.881124	0.895	0.838	0	REC	PRSS3	0.057
0	0.878086	0.593	0.312	0	REC	GCNT3	0.281
0	0.877356	0.645	0.455	0	REC	PLAC8	0.19
0	0.870217	0.222	0.058	0	REC	AKAP12	0.164
8.97672e-171	0.855317	0.759	0.727	3.55559e-166	REC	MUC13	0.032
1.14998e-87	0.854722	0.733	0.673	4.55495e-83	REC	MT2A	0.06
0	0.850644	0.895	0.84	0	REC	CLTB	0.055
3.50913e-139	0.844727	0.861	0.84	1.38993e-134	REC	SERPINB1	0.021
0	0.840237	0.487	0.211	0	REC	SEMA3B	0.276
0	0.838877	1	1	0	REC	TMSB10	0
0	0.8387	0.679	0.428	0	REC	EPHA2	0.251
0	0.836292	0.433	0.197	0	REC	PRKCDBP	0.236
0	0.834649	0.514	0.221	0	REC	COL17A1	0.293
4.31409e-288	0.833881	0.868	0.798	1.70877e-283	REC	ITGB1	0.07
0	0.824263	0.486	0.258	0	REC	TRIM29	0.228
0	0.824131	0.995	0.991	0	REC	KRT8	0.004
0	0.821725	0.149	0.043	0	REC	CST6	0.106
0	0.820758	0.828	0.712	0	REC	S100A13	0.116
0	0.81905	0.358	0.131	0	REC	SFTA2	0.227
0	0.814878	0.696	0.553	0	REC	ABHD2	0.143
0	0.814687	0.75	0.575	0	REC	FLNB	0.175
1.42697e-265	0.811484	0.92	0.896	5.6521e-261	REC	CYSTM1	0.024
0	0.80544	0.251	0.106	0	REC	CTSE	0.145
0	0.795865	0.376	0.139	0	REC	FSTL3	0.237
0	0.795228	0.417	0.136	0	REC	TIMP2	0.281
3.00216e-114	0.795055	0.658	0.555	1.18913e-109	REC	IFI6	0.103
1.59355e-246	0.794539	0.355	0.222	6.31188e-242	REC	AC068491.1	0.133
0	0.792698	0.64	0.433	0	REC	TYMP	0.207
0	0.791259	0.393	0.198	0	REC	APOL1	0.195
1.69397e-19	0.790958	0.618	0.605	6.70966e-15	REC	MT1X	0.013
0	0.788322	0.913	0.837	0	REC	RHOC	0.076
0	0.787126	0.973	0.958	0	REC	GUK1	0.015
4.57673e-300	0.786881	0.491	0.308	1.8128e-295	REC	RAMP1	0.183
4.05486e-129	0.786033	0.834	0.829	1.60609e-124	REC	C12orf75	0.005
0	0.7841	0.978	0.96	0	REC	SH3BGRL3	0.018
0	0.783684	0.496	0.294	0	REC	BIRC3	0.202
0	0.783604	0.56	0.284	0	REC	EPS8L1	0.276
0	0.780594	0.601	0.422	0	REC	MXD1	0.179
2.27425e-282	0.77977	0.787	0.693	9.00808e-278	REC	EFHD2	0.094
2.70853e-274	0.7753	0.433	0.272	1.07282e-269	REC	TPM2	0.161
0	0.774904	0.498	0.203	0	REC	PHLDA3	0.295
0	0.769013	0.368	0.169	0	REC	DCBLD2	0.199
0	0.768446	0.888	0.776	0	REC	FXYD5	0.112
0	0.767695	0.349	0.169	0	REC	MIR4435-2HG	0.18
0	0.764855	0.867	0.731	0	REC	JUP	0.136
1.3542e-77	0.763234	0.101	0.053	5.36386e-73	REC	GPX3	0.048
2.16112e-203	0.761095	0.594	0.467	8.56e-199	REC	CEACAM1	0.127
3.85408e-166	0.760176	0.881	0.863	1.52656e-161	REC	BRI3	0.018
0	0.755626	0.829	0.709	0	REC	FHL2	0.12
0	0.75402	0.698	0.549	0	REC	CXCL16	0.149
0	0.75394	0.697	0.519	0	REC	CDKN1A	0.178
0	0.750351	0.357	0.175	0	REC	C4BPB	0.182
0	0.744964	0.797	0.667	0	REC	CAPG	0.13
0	0.743356	0.976	0.957	0	REC	SAT1	0.019
4.15323e-161	0.74318	0.855	0.835	1.64505e-156	REC	S100P	0.02
0	0.741568	0.358	0.157	0	REC	EMP3	0.201
1.78661e-237	0.7398	0.832	0.749	7.07658e-233	REC	CAMK2N1	0.083
0	0.739681	0.387	0.107	0	REC	AHNAK2	0.28
0	0.736606	0.977	0.93	0	REC	NEAT1	0.047
0	0.733493	0.609	0.396	0	REC	IL18	0.213
0	0.731725	0.543	0.32	0	REC	PRSS22	0.223
0	0.730932	0.521	0.293	0	REC	DUSP4	0.228
3.74652e-301	0.729012	0.688	0.542	1.48396e-296	REC	QSOX1	0.146
7.35035e-256	0.728308	0.906	0.877	2.9114e-251	REC	HEBP2	0.029
3.99525e-275	0.727459	0.829	0.684	1.58248e-270	REC	LCN2	0.145
1.54094e-214	0.725085	0.934	0.885	6.10352e-210	REC	IL32	0.049
0	0.723989	0.668	0.493	0	REC	ADAM9	0.175
0	0.722352	0.703	0.488	0	REC	CXCL1	0.215
0	0.721279	0.552	0.378	0	REC	UPP1	0.174
0	0.718518	0.815	0.642	0	REC	TNFRSF12A	0.173
2.99771e-236	0.717626	0.95	0.923	1.18736e-231	REC	HMGA1	0.027
0	0.71706	0.653	0.444	0	REC	RRAS	0.209
0	0.71143	0.781	0.659	0	REC	MYH14	0.122
7.92163e-254	0.709683	0.501	0.343	3.13768e-249	REC	METRN	0.158
0	0.708625	0.582	0.324	0	REC	ITGA3	0.258
0	0.707934	0.939	0.838	0	REC	PHLDA2	0.101
7.00833e-193	0.70592	0.833	0.767	2.77593e-188	REC	DSG2	0.066
0	0.704901	0.9	0.827	0	REC	AGPAT2	0.073
0	0.702315	0.535	0.264	0	REC	MYOF	0.271
3.14887e-227	0.700952	0.931	0.86	1.24724e-222	REC	TIMP1	0.071
0	0.7001	0.727	0.576	0	REC	BCL2L1	0.151
0	0.69701	0.623	0.442	0	REC	KCNK1	0.181
1.18327e-285	0.693651	0.509	0.334	4.68679e-281	REC	CFD	0.175
5.09259e-168	0.693239	0.485	0.356	2.01712e-163	REC	RARRES3	0.129
1.69868e-197	0.692669	0.558	0.438	6.72831e-193	REC	ITGA2	0.12
2.08369e-263	0.691027	0.815	0.711	8.25329e-259	REC	PDXK	0.104
0	0.690859	0.664	0.491	0	REC	MUC1	0.173
0	0.690529	0.381	0.201	0	REC	RP1-122P22.4	0.18
0	0.690297	0.726	0.544	0	REC	PHLDA1	0.182
0	0.688545	0.904	0.849	0	REC	ANXA11	0.055
0	0.687127	0.761	0.609	0	REC	DDIT4	0.152
3.15393e-277	0.685677	0.924	0.881	1.24924e-272	REC	TPM4	0.043
0	0.683735	0.695	0.485	0	REC	EFNB2	0.21
7.01563e-97	0.682685	0.843	0.805	2.77882e-92	REC	PPP1R14B	0.038
0	0.68095	0.397	0.143	0	REC	KRT80	0.254
4.82657e-99	0.680594	0.815	0.78	1.91176e-94	REC	LY6E	0.035
0	0.674943	0.32	0.144	0	REC	KLK11	0.176
1.94019e-302	0.674585	0.907	0.849	7.6849e-298	REC	C4orf3	0.058
0	0.673144	0.71	0.564	0	REC	SSFA2	0.146
0	0.67169	0.499	0.257	0	REC	FOSL1	0.242
4.53896e-284	0.670284	0.894	0.8	1.79784e-279	REC	JUND	0.094
1.78397e-261	0.666411	0.915	0.861	7.06614e-257	REC	ACTN4	0.054
7.74856e-295	0.664113	0.645	0.495	3.06913e-290	REC	DSC2	0.15
1.09382e-250	0.661431	0.845	0.764	4.33251e-246	REC	MISP	0.081
0	0.658981	0.754	0.621	0	REC	TINAGL1	0.133
7.7773e-238	0.65773	0.275	0.143	3.08051e-233	REC	SAA1	0.132
4.05349e-112	0.657679	0.627	0.545	1.60555e-107	REC	TFF1	0.082
1.1682e-175	0.657273	0.819	0.754	4.62711e-171	REC	CCND1	0.065
1.01465e-245	0.656486	0.882	0.822	4.01895e-241	REC	CTSD	0.06
7.36938e-127	0.656383	0.951	0.927	2.91894e-122	REC	IFI27	0.024
2.53812e-05	0.65571	0.3	0.306	1	REC	PCLAF	-0.006
0	0.654517	0.952	0.915	0	REC	C9orf16	0.037
0	0.654384	0.489	0.31	0	REC	SULT2B1	0.179
4.33218e-95	0.653599	0.342	0.267	1.71593e-90	REC	RP11-48O20.4	0.075
0	0.651671	0.656	0.477	0	REC	PLXNB2	0.179
0	0.649331	0.191	0.046	0	REC	DHRS9	0.145
0	0.647976	0.533	0.27	0	REC	GJB3	0.263
1.45863e-217	0.647342	0.716	0.597	5.7775e-213	REC	ANXA3	0.119
2.81732e-88	0.646044	0.772	0.743	1.11591e-83	REC	CEACAM6	0.029
0	0.645858	0.757	0.622	0	REC	CAPN2	0.135
0	0.64581	0.447	0.219	0	REC	PDLIM7	0.228
0	0.644432	0.8	0.684	0	REC	PTTG1IP	0.116
0	0.644271	0.647	0.48	0	REC	PITX1	0.167
0	0.643722	0.626	0.453	0	REC	MET	0.173
4.60532e-302	0.642276	0.273	0.13	1.82412e-297	REC	PLAU	0.143
1.91436e-269	0.642008	0.823	0.742	7.58258e-265	REC	SPINT1	0.081
7.10032e-95	0.641006	0.135	0.072	2.81236e-90	REC	AQP5	0.063
1.59258e-133	0.640167	0.915	0.888	6.30804e-129	REC	CIB1	0.027
0	0.639717	0.838	0.742	0	REC	SPATS2L	0.096
2.01547e-132	0.639535	0.791	0.75	7.98307e-128	REC	TSPAN3	0.041
0	0.638562	0.658	0.458	0	REC	LIPH	0.2
7.68271e-306	0.637259	0.948	0.901	3.04304e-301	REC	HSPB1	0.047
0	0.636702	0.638	0.428	0	REC	BHLHE40	0.21
2.47663e-228	0.635642	0.503	0.356	9.8097e-224	REC	BMP4	0.147
0	0.634195	0.625	0.419	0	REC	TNFRSF21	0.206
5.72025e-135	0.633912	0.999	0.999	2.26573e-130	REC	ACTB	0
9.32903e-238	0.633241	0.793	0.706	3.69514e-233	REC	SERINC2	0.087
0	0.633063	0.746	0.62	0	REC	CRB3	0.126
1.87431e-212	0.632583	0.936	0.897	7.42397e-208	REC	LMNA	0.039
1.11026e-269	0.63168	0.979	0.961	4.39764e-265	REC	YWHAZ	0.018
7.19739e-47	0.628001	0.989	0.988	2.85081e-42	REC	GSTP1	0.001
1.03966e-202	0.626089	0.966	0.95	4.11799e-198	REC	PERP	0.016
2.58372e-151	0.624609	0.38	0.282	1.02339e-146	REC	CYTOR	0.098
0	0.624571	0.977	0.954	0	REC	GPX4	0.023
0	0.623914	0.402	0.2	0	REC	FSCN1	0.202
2.51854e-162	0.622085	0.942	0.927	9.97568e-158	REC	VDAC2	0.015
9.09661e-179	0.621399	0.939	0.909	3.60308e-174	REC	HN1	0.03
7.78576e-258	0.619759	0.844	0.731	3.08386e-253	REC	MDK	0.113
0	0.618853	0.656	0.457	0	REC	FAM129B	0.199
6.0053e-176	0.618415	0.877	0.826	2.37864e-171	REC	RBCK1	0.051
6.43146e-78	0.617642	0.985	0.976	2.54744e-73	REC	LGALS3	0.009
0	0.61295	0.707	0.521	0	REC	SUN1	0.186
1.44691e-76	0.612382	0.732	0.674	5.73105e-72	REC	CD81	0.058
0	0.611625	0.665	0.47	0	REC	SLC16A3	0.195
0	0.611113	0.522	0.299	0	REC	PLCD3	0.223
1.56155e-303	0.609982	0.665	0.521	6.18514e-299	REC	OPTN	0.144
0	0.608599	0.492	0.303	0	REC	KLF2	0.189
1.15357e-159	0.608266	0.876	0.842	4.56917e-155	REC	C4orf48	0.034
2.32617e-165	0.606401	0.436	0.3	9.21372e-161	REC	GPX1	0.136
0	0.605974	0.651	0.471	0	REC	SLC20A1	0.18
2.76669e-160	0.604899	0.449	0.308	1.09586e-155	REC	TCEB2	0.141
6.96869e-198	0.604602	0.703	0.597	2.76023e-193	REC	RNF145	0.106
8.41012e-207	0.604545	0.957	0.927	3.33117e-202	REC	PKM	0.03
6.08592e-230	0.604062	0.873	0.814	2.41057e-225	REC	CAST	0.059
1.53606e-235	0.604043	0.232	0.113	6.08419e-231	REC	MUC17	0.119
7.06324e-215	0.602348	0.886	0.836	2.79768e-210	REC	ARPC1B	0.05
0	0.601383	0.346	0.175	0	REC	LINC00152	0.171
1.00279e-232	0.600812	0.534	0.383	3.97194e-228	REC	DMKN	0.151
0	0.600602	0.733	0.553	0	REC	GSN	0.18
0	0.600392	0.505	0.286	0	REC	MYEOV	0.219
0	0.600109	0.666	0.485	0	REC	PTPN12	0.181
3.72962e-297	0.598477	0.341	0.185	1.47727e-292	REC	TGM2	0.156
1.27425e-163	0.59796	0.394	0.273	5.04719e-159	REC	HPGD	0.121
5.03405e-104	0.59788	0.175	0.101	1.99394e-99	REC	NDUFA4L2	0.074
8.32368e-296	0.596561	0.874	0.803	3.29693e-291	REC	ARF6	0.071
0	0.595959	0.697	0.52	0	REC	REEP3	0.177
2.18838e-204	0.595901	0.158	0.067	8.66797e-200	REC	IGFBP3	0.091
1.85153e-224	0.595596	0.802	0.694	7.33373e-220	REC	SDC4	0.108
1.2423e-37	0.59222	0.762	0.762	4.92061e-33	REC	GTF2A2	0
2.53377e-137	0.59031	0.103	0.042	1.0036e-132	REC	CCK	0.061
3.00539e-220	0.586987	0.634	0.506	1.19041e-215	REC	C1orf106	0.128
4.00116e-117	0.58498	0.316	0.223	1.58482e-112	REC	CTC-251H24.14	0.093
1.44497e-273	0.584733	0.713	0.587	5.72338e-269	REC	FAM3C	0.126
6.18887e-250	0.582078	0.82	0.711	2.45135e-245	REC	NFKBIA	0.109
0	0.581731	0.524	0.31	0	REC	AGRN	0.214
0	0.57699	0.298	0.143	0	REC	PMP22	0.155
3.5862e-148	0.576014	0.983	0.981	1.42046e-143	REC	RAC1	0.002
3.02144e-277	0.575502	0.769	0.658	1.19676e-272	REC	STK24	0.111
9.77952e-36	0.574944	0.869	0.851	3.87357e-31	REC	ATP1B1	0.018
0	0.574764	0.576	0.401	0	REC	B4GALT1	0.175
5.88128e-294	0.574181	0.264	0.126	2.32952e-289	REC	ECM1	0.138
5.44012e-275	0.573813	0.361	0.206	2.15478e-270	REC	SDR16C5	0.155
0	0.573577	0.691	0.532	0	REC	C6orf132	0.159
1.11018e-182	0.572253	0.734	0.639	4.39731e-178	REC	TMC5	0.095
2.64391e-254	0.570976	0.439	0.289	1.04723e-249	REC	NT5E	0.15
0	0.567222	0.648	0.476	0	REC	INF2	0.172
3.30646e-304	0.567029	0.647	0.481	1.30966e-299	REC	CYP3A5	0.166
3.34738e-174	0.566371	0.899	0.872	1.32586e-169	REC	ATP6V1F	0.027
1.91578e-102	0.566348	0.999	0.999	7.5882e-98	REC	GAPDH	0
6.62415e-141	0.563012	0.983	0.978	2.62376e-136	REC	ZFAS1	0.005
1.43052e-187	0.562235	0.985	0.973	5.66614e-183	REC	EDF1	0.012
0	0.560796	0.28	0.093	0	REC	IL1RN	0.187
1.55285e-26	0.560732	0.125	0.093	6.1507e-22	REC	RBP1	0.032
4.4773e-117	0.559676	0.591	0.509	1.77342e-112	REC	GALNT1	0.082
1.208e-29	0.558736	0.851	0.852	4.78478e-25	REC	TUBB	-0.001
3.34686e-57	0.558391	0.961	0.962	1.32566e-52	REC	MYL12B	-0.001
0	0.557729	0.526	0.349	0	REC	CD68	0.177
6.52933e-210	0.557339	0.792	0.695	2.5862e-205	REC	MIDN	0.097
0	0.556536	0.585	0.412	0	REC	CDCP1	0.173
2.38628e-46	0.555766	0.713	0.668	9.45181e-42	REC	UBE2S	0.045
1.46816e-141	0.554128	0.177	0.092	5.81523e-137	REC	UCA1	0.085
4.65041e-28	0.55405	0.186	0.144	1.84198e-23	REC	IGHA2	0.042
1.82432e-195	0.552693	0.852	0.784	7.22593e-191	REC	LRRFIP1	0.068
1.94497e-87	0.552233	0.871	0.858	7.70382e-83	REC	TMEM54	0.013
9.00659e-224	0.550479	0.496	0.352	3.56742e-219	REC	NMB	0.144
1.81253e-82	0.548319	0.78	0.748	7.17925e-78	REC	CD47	0.032
1.02904e-227	0.547893	0.607	0.469	4.07592e-223	REC	LENG8	0.138
4.03412e-185	0.546484	0.668	0.536	1.59787e-180	REC	COTL1	0.132
3.28294e-251	0.543806	1	0.999	1.30034e-246	REC	TMSB4X	0.001
0	0.543674	0.614	0.445	0	REC	FOSL2	0.169
3.8385e-142	0.543193	0.449	0.31	1.52039e-137	REC	GNB2L1	0.139
2.15307e-115	0.542814	0.814	0.773	8.52809e-111	REC	SPTBN1	0.041
0	0.542183	0.623	0.44	0	REC	DST	0.183
0	0.538761	0.438	0.247	0	REC	HSPG2	0.191
1.32325e-290	0.537228	0.736	0.577	5.24128e-286	REC	RND3	0.159
4.58852e-187	0.534847	0.671	0.557	1.81747e-182	REC	RNF213	0.114
1.88438e-41	0.533971	0.16	0.114	7.46384e-37	REC	DUOX2	0.046
1.04058e-167	0.531321	0.587	0.47	4.12163e-163	REC	BNIP3L	0.117
4.53765e-200	0.530638	0.791	0.708	1.79732e-195	REC	CTTN	0.083
7.02645e-126	0.530554	0.921	0.904	2.78311e-121	REC	NOP10	0.017
1.38955e-285	0.53014	0.668	0.525	5.50387e-281	REC	BAIAP2L1	0.143
1.71577e-302	0.529646	0.841	0.702	6.79597e-298	REC	ALDOA	0.139
0	0.529031	0.575	0.411	0	REC	JOSD1	0.164
0	0.527227	0.279	0.098	0	REC	CLCF1	0.181
4.10541e-170	0.525734	0.914	0.875	1.62611e-165	REC	SQSTM1	0.039
0	0.524824	0.475	0.274	0	REC	LRRC8A	0.201
2.96813e-187	0.524303	0.803	0.725	1.17565e-182	REC	MYH9	0.078
7.22348e-99	0.524261	0.999	0.998	2.86115e-94	REC	UBA52	0.001
4.27832e-185	0.524068	0.823	0.762	1.6946e-180	REC	CARHSP1	0.061
0	0.52387	0.502	0.315	0	REC	MPRIP	0.187
9.17527e-73	0.523751	0.957	0.945	3.63423e-68	REC	MZT2B	0.012
3.36472e-284	0.523624	0.591	0.435	1.33273e-279	REC	RIOK3	0.156
1.32669e-139	0.52359	0.771	0.711	5.25488e-135	REC	CDV3	0.06
4.43606e-63	0.522979	0.611	0.561	1.75708e-58	REC	UBE2M	0.05
3.04033e-106	0.522587	0.98	0.973	1.20424e-101	REC	OST4	0.007
9.85623e-201	0.522171	0.697	0.589	3.90396e-196	REC	ARPP19	0.108
4.12318e-202	0.521691	0.662	0.551	1.63315e-197	REC	TMPRSS4	0.111
8.76248e-219	0.521406	0.638	0.51	3.47073e-214	REC	PPP2CB	0.128
4.75698e-50	0.520392	0.846	0.826	1.88419e-45	REC	SIVA1	0.02
7.74738e-110	0.520371	0.792	0.745	3.06866e-105	REC	ASPH	0.047
9.04502e-88	0.518997	0.952	0.945	3.58264e-83	REC	C19orf53	0.007
4.73192e-211	0.518827	0.661	0.533	1.87427e-206	REC	CHPF	0.128
5.07449e-195	0.517816	0.243	0.131	2.00995e-190	REC	ACHE	0.112
0	0.517404	0.165	0.039	0	REC	KLK7	0.126
0	0.517039	0.371	0.167	0	REC	RP11-783K16.5	0.204
8.39451e-302	0.516945	0.633	0.445	3.32498e-297	REC	ERRFI1	0.188
8.2407e-62	0.516724	0.988	0.988	3.26406e-57	REC	PFN1	0
4.89153e-110	0.514103	0.917	0.894	1.93749e-105	REC	PLP2	0.023
3.82109e-259	0.514022	0.616	0.467	1.51349e-254	REC	FAM83H	0.149
4.38171e-188	0.511241	0.703	0.595	1.73555e-183	REC	SPTAN1	0.108
1.0883e-231	0.510852	0.584	0.441	4.31064e-227	REC	SLK	0.143
2.14013e-306	0.510732	0.707	0.562	8.47683e-302	REC	CARD19	0.145
3.27733e-173	0.510632	0.647	0.54	1.29812e-168	REC	SH3KBP1	0.107
0	0.510547	0.26	0.084	0	REC	ONECUT3	0.176
6.67476e-237	0.510031	0.678	0.553	2.64381e-232	REC	TNIP1	0.125
1.26039e-71	0.50999	0.171	0.108	4.99229e-67	REC	MUC5AC	0.063
6.42412e-100	0.50989	0.979	0.974	2.54453e-95	REC	DYNLL1	0.005
7.64948e-204	0.509829	0.796	0.709	3.02988e-199	REC	GIPC1	0.087
3.25868e-228	0.509647	0.617	0.471	1.29073e-223	REC	PFKP	0.146
1.23831e-77	0.508447	0.582	0.526	4.90481e-73	REC	TMPRSS2	0.056
4.63763e-133	0.507887	0.996	0.995	1.83692e-128	REC	EIF1	0.001
1.96691e-236	0.50767	0.973	0.949	7.79075e-232	REC	CLDN4	0.024
6.45461e-290	0.506465	0.638	0.486	2.5566e-285	REC	UBE2H	0.152
1.28301e-275	0.505921	0.45	0.286	5.08186e-271	REC	GALNT5	0.164
0	0.505365	0.296	0.127	0	REC	LEMD1	0.169
9.34004e-169	0.505252	0.996	0.988	3.6995e-164	REC	B2M	0.008
3.25995e-99	0.504519	0.737	0.674	1.29124e-94	REC	CKLF	0.063
7.70683e-136	0.504159	0.579	0.484	3.0526e-131	REC	TXNRD1	0.095
6.46498e-257	0.504059	0.138	0.047	2.56071e-252	REC	CRABP2	0.091
5.27692e-166	0.502225	0.703	0.599	2.09014e-161	REC	IFI27L2	0.104
1.05717e-76	0.50198	0.642	0.588	4.18733e-72	REC	TOMM5	0.054
2.36366e-267	0.501008	0.926	0.845	9.36223e-263	REC	KLF6	0.081
6.50491e-226	0.500643	0.584	0.445	2.57653e-221	REC	RGS10	0.139
1.03473e-143	0.500045	0.798	0.731	4.09848e-139	REC	DSP	0.067
0	0.499663	0.343	0.157	0	REC	PTRF	0.186
1.29588e-122	0.499659	0.632	0.534	5.13285e-118	REC	AMN	0.098
1.58241e-166	0.49931	0.745	0.655	6.26777e-162	REC	EPS8	0.09
2.54586e-205	0.498972	0.693	0.529	1.00839e-200	REC	LYZ	0.164
7.71829e-288	0.498867	0.574	0.411	3.05714e-283	REC	ITPR3	0.163
2.46353e-118	0.49862	0.741	0.676	9.75779e-114	REC	GNB1	0.065
3.40191e-106	0.496723	0.578	0.495	1.34746e-101	REC	FAT1	0.083
3.63046e-167	0.496404	0.657	0.553	1.43799e-162	REC	ZYX	0.104
9.25823e-84	0.496305	0.946	0.918	3.66709e-79	REC	CYBA	0.028
3.0156e-203	0.496175	0.659	0.54	1.19445e-198	REC	CYB5R3	0.119
5.50007e-179	0.495904	0.604	0.47	2.17852e-174	REC	TRIM31	0.134
0	0.495843	0.468	0.278	0	REC	PIM1	0.19
3.51689e-71	0.495036	0.86	0.838	1.39301e-66	REC	KRT10	0.022
7.81085e-154	0.494673	0.626	0.513	3.0938e-149	REC	OAS1	0.113
5.72366e-203	0.494485	0.737	0.628	2.26708e-198	REC	PIM3	0.109
2.92604e-118	0.493548	0.437	0.336	1.15898e-113	REC	HK2	0.101
6.85055e-195	0.49285	0.717	0.595	2.71343e-190	REC	BIK	0.122
2.74044e-131	0.49283	0.942	0.927	1.08546e-126	REC	ZNF706	0.015
2.51919e-46	0.492315	0.943	0.94	9.97825e-42	REC	TAGLN2	0.003
7.23949e-270	0.492284	0.643	0.507	2.86749e-265	REC	DDA1	0.136
2.5766e-195	0.491813	0.561	0.43	1.02057e-190	REC	UBR4	0.131
0	0.49155	0.394	0.208	0	REC	LIF	0.186
7.49484e-216	0.491281	0.706	0.596	2.96863e-211	REC	DDR1	0.11
1.2493e-185	0.491215	0.608	0.49	4.94835e-181	REC	TMOD3	0.118
5.63145e-106	0.491169	0.68	0.618	2.23056e-101	REC	TMEM45B	0.062
1.82074e-302	0.490776	0.58	0.403	7.21178e-298	REC	RAP2B	0.177
2.5968e-202	0.490465	0.567	0.436	1.02857e-197	REC	USP53	0.131
8.42907e-33	0.488565	0.952	0.947	3.33867e-28	REC	POLR2L	0.005
2.70735e-90	0.488232	0.602	0.536	1.07235e-85	REC	DYNLT3	0.066
3.15138e-105	0.487379	0.545	0.461	1.24823e-100	REC	IFNGR1	0.084
2.54866e-177	0.486346	0.928	0.899	1.0095e-172	REC	VAMP8	0.029
7.59926e-95	0.486068	0.814	0.778	3.00999e-90	REC	EIF4EBP1	0.036
9.23199e-210	0.486043	0.671	0.548	3.6567e-205	REC	PDLIM5	0.123
1.69794e-129	0.485831	0.765	0.696	6.72539e-125	REC	CDK2AP2	0.069
1.13715e-286	0.485366	0.325	0.173	4.50414e-282	REC	SPNS2	0.152
1.06988e-112	0.485222	0.636	0.565	4.23768e-108	REC	PLEK2	0.071
5.08047e-65	0.484775	0.934	0.927	2.01232e-60	REC	OCIAD2	0.007
1.0735e-240	0.484571	0.571	0.432	4.25204e-236	REC	INO80C	0.139
1.56947e-140	0.484159	0.856	0.788	6.21651e-136	REC	ZFP36L1	0.068
0	0.483921	0.348	0.178	0	REC	ARNTL2	0.17
4.93472e-272	0.483673	0.428	0.27	1.95459e-267	REC	FA2H	0.158
0	0.482499	0.485	0.309	0	REC	MYO1E	0.176
5.26595e-91	0.481346	0.711	0.661	2.08579e-86	REC	SVIP	0.05
4.28868e-171	0.480753	0.813	0.728	1.6987e-166	REC	NBL1	0.085
7.05167e-29	0.480669	0.429	0.42	2.79309e-24	REC	NECTIN2	0.009
0	0.480558	0.33	0.129	0	REC	TFF2	0.201
1.22758e-148	0.480367	0.721	0.637	4.86234e-144	REC	CHP1	0.084
5.92882e-67	0.480164	0.996	0.995	2.34835e-62	REC	SERF2	0.001
5.66191e-10	0.480108	0.544	0.68	2.24263e-05	REC	ELOB	-0.136
4.47225e-69	0.480104	0.998	0.998	1.77141e-64	REC	FAU	0
6.21033e-161	0.478632	0.499	0.376	2.45985e-156	REC	P4HA1	0.123
1.45247e-98	0.478578	0.794	0.749	5.75311e-94	REC	RAB10	0.045
0	0.478161	0.255	0.113	0	REC	CRIP2	0.142
1.43475e-104	0.478095	0.83	0.803	5.6829e-100	REC	VAPA	0.027
3.63114e-113	0.477874	0.366	0.267	1.43826e-108	REC	EGLN3	0.099
1.7708e-275	0.47737	0.454	0.29	7.01397e-271	REC	SEMA4B	0.164
6.75349e-68	0.477036	0.981	0.976	2.67499e-63	REC	SEC61G	0.005
1.77048e-230	0.476825	0.678	0.549	7.01268e-226	REC	CFLAR	0.129
3.88358e-75	0.476787	0.663	0.598	1.53825e-70	REC	TAF10	0.065
2.84453e-200	0.476478	0.399	0.257	1.12669e-195	REC	BAMBI	0.142
5.30501e-255	0.475787	0.581	0.431	2.10126e-250	REC	F2RL1	0.15
7.58284e-184	0.475539	0.578	0.453	3.00349e-179	REC	GNAI2	0.125
1.33759e-279	0.474756	0.573	0.41	5.29808e-275	REC	PXN	0.163
1.88187e-111	0.474529	0.775	0.724	7.45389e-107	REC	RALA	0.051
3.99688e-96	0.474397	0.29	0.198	1.58312e-91	REC	FGFBP1	0.092
2.38341e-63	0.4741	0.616	0.577	9.44045e-59	REC	PLS1	0.039
1.42439e-177	0.473316	0.66	0.549	5.64187e-173	REC	CDC42EP1	0.111
4.90703e-108	0.472494	0.729	0.67	1.94363e-103	REC	YWHAG	0.059
8.95503e-162	0.471912	0.764	0.682	3.547e-157	REC	CTNND1	0.082
2.30869e-25	0.471479	0.868	0.871	9.14451e-21	REC	NENF	-0.003
8.56127e-219	0.47099	0.417	0.274	3.39103e-214	REC	OAS3	0.143
1.26152e-08	0.470382	0.356	0.341	0.000499674	REC	GAL	0.015
2.26106e-247	0.470379	0.389	0.241	8.95584e-243	REC	C1orf116	0.148
1.2115e-162	0.469865	0.829	0.768	4.79863e-158	REC	AES	0.061
2.66522e-104	0.469626	0.936	0.911	1.05567e-99	REC	MZT2A	0.025
2.60571e-148	0.469063	0.616	0.512	1.0321e-143	REC	PLIN3	0.104
3.86971e-293	0.468079	0.392	0.231	1.53275e-288	REC	GDA	0.161
6.50607e-190	0.467552	0.562	0.445	2.57699e-185	REC	SNX9	0.117
0	0.467398	0.311	0.11	0	REC	CDKN2B	0.201
9.72847e-256	0.467373	0.56	0.404	3.85335e-251	REC	KIAA1522	0.156
9.87529e-63	0.467276	0.982	0.981	3.9115e-58	REC	CLIC1	0.001
2.85673e-135	0.467047	0.764	0.695	1.13152e-130	REC	LLGL2	0.069
1.33945e-195	0.466759	0.609	0.48	5.30543e-191	REC	AVPI1	0.129
3.24843e-234	0.466414	0.743	0.633	1.28667e-229	REC	TAX1BP3	0.11
4.14175e-113	0.465693	0.504	0.406	1.64051e-108	REC	MBD2	0.098
2.45148e-101	0.464469	0.527	0.437	9.71005e-97	REC	MIB2	0.09
4.37078e-86	0.464336	0.995	0.993	1.73122e-81	REC	MYL6	0.002
0	0.463909	0.336	0.161	0	REC	PPARD	0.175
1.74387e-207	0.463095	0.12	0.043	6.90728e-203	REC	IGFL2	0.077
9.71978e-50	0.462993	0.999	0.999	3.84991e-45	REC	TPT1	0
3.25982e-128	0.462834	0.756	0.689	1.29118e-123	REC	ZDHHC12	0.067
3.44247e-205	0.462695	0.578	0.445	1.36353e-200	REC	PPP3CA	0.133
6.29639e-192	0.461905	0.425	0.291	2.49394e-187	REC	GBP3	0.134
1.1645e-200	0.460063	0.486	0.351	4.61247e-196	REC	CD82	0.135
4.97222e-54	0.459991	0.961	0.958	1.96945e-49	REC	TMEM258	0.003
2.4258e-130	0.459952	0.969	0.953	9.60834e-126	REC	MIF	0.016
1.30454e-110	0.459685	0.761	0.698	5.16717e-106	REC	GTF2I	0.063
1.04816e-81	0.459143	0.893	0.867	4.15165e-77	REC	COX17	0.026
9.45873e-74	0.458802	0.849	0.83	3.74651e-69	REC	ARPC1A	0.019
2.46598e-262	0.458589	0.52	0.361	9.7675e-258	REC	AHR	0.159
2.57804e-219	0.458456	0.844	0.751	1.02114e-214	REC	PPP1R15A	0.093
3.05774e-194	0.457698	0.654	0.538	1.21114e-189	REC	NPEPPS	0.116
1.44644e-147	0.457095	0.697	0.583	5.72919e-143	REC	LDLR	0.114
3.70261e-30	0.457012	0.291	0.376	1.46657e-25	REC	BEX3	-0.085
2.78564e-253	0.456898	0.481	0.327	1.10336e-248	REC	ASAP2	0.154
7.11586e-268	0.456602	0.472	0.313	2.81852e-263	REC	UGCG	0.159
0	0.456459	0.496	0.294	0	REC	TICAM1	0.202
1.6233e-65	0.456402	0.434	0.352	6.42974e-61	REC	UBE2C	0.082
4.34267e-62	0.45585	0.868	0.84	1.72009e-57	REC	KTN1	0.028
3.87778e-209	0.45513	0.677	0.56	1.53595e-204	REC	F11R	0.117
1.67445e-99	0.455032	0.564	0.456	6.63232e-95	REC	BST2	0.108
0	0.454912	0.187	0.068	0	REC	COL6A1	0.119
3.80391e-128	0.454789	0.727	0.668	1.50669e-123	REC	SH3GLB1	0.059
5.70221e-31	0.454642	0.558	0.488	2.25859e-26	REC	MT1E	0.07
1.96732e-121	0.45461	0.661	0.57	7.79235e-117	REC	SLC22A18	0.091
5.93218e-220	0.454044	0.565	0.428	2.34968e-215	REC	TJP1	0.137
0.00251663	0.453669	0.991	0.994	1	REC	TXN	-0.003
1.33872e-156	0.453668	0.174	0.088	5.30254e-152	REC	SLC6A14	0.086
1.28709e-263	0.453019	0.309	0.166	5.09804e-259	REC	MFGE8	0.143
0	0.452666	0.281	0.127	0	REC	ARL4C	0.154
4.03587e-256	0.452252	0.492	0.335	1.59857e-251	REC	CDC42BPB	0.157
1.8094e-207	0.452041	0.541	0.401	7.16684e-203	REC	MACC1	0.14
9.4496e-112	0.45121	0.621	0.526	3.74289e-107	REC	VEGFA	0.095
1.71742e-32	0.450884	0.898	0.892	6.80254e-28	REC	MYEOV2	0.006
3.30353e-135	0.450785	0.716	0.637	1.3085e-130	REC	FBXW5	0.079
0	0.450772	0.535	0.361	0	REC	FAM102A	0.174
0	0.450557	0.302	0.13	0	REC	ENO2	0.172
4.41384e-113	0.450218	0.844	0.789	1.74828e-108	REC	APLP2	0.055
1.6476e-86	0.449641	0.117	0.061	6.52598e-82	REC	RRAD	0.056
2.89739e-71	0.449481	0.908	0.894	1.14763e-66	REC	PCBP1	0.014
2.96149e-55	0.449455	0.541	0.501	1.17302e-50	REC	HEPH	0.04
4.68001e-51	0.449307	0.905	0.898	1.8537e-46	REC	TPM3	0.007
1.69993e-102	0.448988	0.61	0.532	6.73327e-98	REC	PPP2R2A	0.078
6.20673e-202	0.448848	0.585	0.454	2.45842e-197	REC	TRIOBP	0.131
7.78008e-121	0.448825	0.8	0.748	3.08161e-116	REC	LAD1	0.052
4.46343e-226	0.448757	0.404	0.264	1.76792e-221	REC	SAV1	0.14
2.69976e-122	0.448626	0.722	0.646	1.06935e-117	REC	SDC1	0.076
0	0.448272	0.329	0.12	0	REC	UNC13D	0.209
2.40181e-180	0.448117	0.79	0.71	9.51331e-176	REC	VASP	0.08
6.23552e-16	0.447877	0.979	0.976	2.46983e-11	REC	UQCR11	0.003
3.91324e-158	0.447511	0.628	0.529	1.54999e-153	REC	PNPLA2	0.099
4.08131e-269	0.44695	0.576	0.419	1.61656e-264	REC	ESYT2	0.157
6.09047e-34	0.446667	0.933	0.922	2.41237e-29	REC	SEPW1	0.011
1.7111e-75	0.446516	0.986	0.983	6.7775e-71	REC	PFDN5	0.003
1.27028e-87	0.446411	0.742	0.692	5.03147e-83	REC	BACE2	0.05
2.18767e-168	0.446294	0.996	0.985	8.66513e-164	REC	MALAT1	0.011
2.14478e-224	0.446066	0.57	0.425	8.49527e-220	REC	DIAPH1	0.145
3.59682e-106	0.446049	0.789	0.73	1.42466e-101	REC	BLVRB	0.059
6.11669e-97	0.445957	0.897	0.87	2.42276e-92	REC	RHEB	0.027
6.01113e-159	0.44547	0.475	0.353	2.38095e-154	REC	IRF7	0.122
5.48576e-40	0.444239	0.766	0.753	2.17286e-35	REC	SERPINB6	0.013
2.07231e-135	0.444214	0.618	0.526	8.20823e-131	REC	ELOVL1	0.092
7.21922e-255	0.443887	0.395	0.238	2.85946e-250	REC	SLC7A11	0.157
2.54157e-145	0.443433	0.835	0.788	1.00669e-140	REC	AP3S1	0.047
4.75971e-57	0.443125	0.883	0.873	1.88527e-52	REC	MRPL14	0.01
3.20065e-61	0.443	0.895	0.878	1.26775e-56	REC	MRPL41	0.017
1.54485e-102	0.442777	0.818	0.772	6.11898e-98	REC	CTSB	0.046
1.75872e-26	0.442637	0.709	0.719	6.96613e-22	REC	CDC42EP5	-0.01
1.67007e-138	0.442082	0.742	0.671	6.61496e-134	REC	RALBP1	0.071
4.66946e-112	0.441989	0.486	0.386	1.84953e-107	REC	FUOM	0.1
1.96334e-46	0.441879	0.11	0.069	7.7766e-42	REC	DUOXA2	0.041
2.83155e-108	0.441521	0.743	0.678	1.12155e-103	REC	MAP3K13	0.065
1.32669e-17	0.441486	0.61	0.602	5.25488e-13	REC	GLRX	0.008
3.31647e-191	0.441247	0.669	0.555	1.31362e-186	REC	ABCC3	0.114
6.22615e-193	0.441	0.53	0.401	2.46612e-188	REC	RHPN2	0.129
5.17076e-151	0.440481	0.817	0.753	2.04809e-146	REC	PKP3	0.064
1.11733e-84	0.439984	0.967	0.951	4.42563e-80	REC	TSPO	0.016
4.93936e-44	0.439949	0.797	0.786	1.95643e-39	REC	RER1	0.011
3.99187e-58	0.439804	0.857	0.849	1.58114e-53	REC	PTP4A2	0.008
4.45247e-189	0.439038	0.492	0.355	1.76358e-184	REC	NSMF	0.137
9.87107e-91	0.43891	0.855	0.827	3.90983e-86	REC	DRAP1	0.028
2.51409e-237	0.438803	0.659	0.522	9.95808e-233	REC	EPS8L2	0.137
1.04802e-245	0.438751	0.534	0.378	4.15108e-241	REC	IDS	0.156
1.61987e-155	0.43736	0.56	0.447	6.41615e-151	REC	UNC93B1	0.113
1.07357e-247	0.437107	0.338	0.196	4.2523e-243	REC	CLIC5	0.142
1.93193e-254	0.436795	0.471	0.312	7.65216e-250	REC	ARFGAP3	0.159
4.66345e-161	0.436302	0.515	0.388	1.84715e-156	REC	NR4A2	0.127
7.95071e-104	0.436208	0.753	0.711	3.1492e-99	REC	CHMP2B	0.042
1.60644e-15	0.435913	0.983	0.982	6.36294e-11	REC	TMA7	0.001
0	0.435702	0.406	0.231	0	REC	EHBP1L1	0.175
7.54925e-40	0.435452	0.844	0.825	2.99018e-35	REC	PGAM1	0.019
1.34335e-112	0.434995	0.648	0.553	5.32086e-108	REC	WDR34	0.095
4.27142e-13	0.434495	0.46	0.436	1.69187e-08	REC	PRAP1	0.024
2.53537e-84	0.434393	0.768	0.724	1.00423e-79	REC	CAPN1	0.044
2.44325e-130	0.434391	0.892	0.855	9.67748e-126	REC	PSAP	0.037
6.71199e-49	0.434037	0.728	0.7	2.65855e-44	REC	PON2	0.028
1.13966e-133	0.433125	0.542	0.436	4.51409e-129	REC	MYO1C	0.106
0	0.432931	0.363	0.159	0	REC	MDFI	0.204
7.13182e-290	0.432668	0.491	0.32	2.82484e-285	REC	MAFK	0.171
2.64407e-37	0.432604	0.615	0.567	1.04729e-32	REC	ANXA5	0.048
3.86764e-140	0.432069	0.476	0.368	1.53193e-135	REC	MFSD12	0.108
1.90722e-129	0.43196	0.898	0.859	7.55429e-125	REC	BTG1	0.039
2.34433e-96	0.431683	0.911	0.879	9.28566e-92	REC	FKBP2	0.032
2.41908e-11	0.43146	0.998	0.997	9.58175e-07	REC	ATP5E	0.001
2.37846e-70	0.43142	0.624	0.581	9.42082e-66	REC	TPMT	0.043
9.14281e-129	0.43113	0.436	0.322	3.62138e-124	REC	SERPINE2	0.114
5.63768e-163	0.43112	0.691	0.585	2.23303e-158	REC	UBALD2	0.106
5.39144e-28	0.430597	0.212	0.172	2.1355e-23	REC	PKIB	0.04
1.68873e-113	0.430368	0.971	0.952	6.6889e-109	REC	SPINT2	0.019
8.42091e-61	0.429496	0.948	0.939	3.33544e-56	REC	SERP1	0.009
0.000196985	0.429476	0.145	0.133	1	REC	DEFB1	0.012
3.31459e-29	0.429419	0.315	0.27	1.31287e-24	REC	RRM2	0.045
0	0.4294	0.22	0.077	0	REC	TNFAIP2	0.143
8.83035e-136	0.429354	0.569	0.472	3.49761e-131	REC	OCLN	0.097
3.50871e-214	0.429062	0.597	0.455	1.38976e-209	REC	AKAP13	0.142
6.79749e-71	0.428322	0.286	0.21	2.69242e-66	REC	CDK1	0.076
1.21276e-32	0.428231	0.878	0.863	4.80363e-28	REC	YBX3	0.015
5.94331e-80	0.428114	0.788	0.751	2.35408e-75	REC	TMEM167A	0.037
3.41381e-246	0.428058	0.168	0.067	1.35217e-241	REC	PTGS2	0.101
9.91763e-60	0.428036	0.945	0.94	3.92827e-55	REC	ARPC2	0.005
8.66296e-82	0.427844	0.943	0.928	3.43131e-77	REC	C19orf43	0.015
1.4244e-192	0.427611	0.639	0.517	5.6419e-188	REC	TNFRSF1A	0.122
1.66734e-149	0.427515	0.563	0.458	6.60417e-145	REC	EFNB1	0.105
2.16794e-60	0.426759	0.704	0.654	8.58699e-56	REC	AP2B1	0.05
2.57462e-94	0.426405	0.737	0.668	1.01978e-89	REC	CTSZ	0.069
3.81455e-262	0.426205	0.534	0.375	1.5109e-257	REC	ANKLE2	0.159
2.09148e-143	0.426012	0.903	0.839	8.28413e-139	REC	IER3	0.064
1.58601e-192	0.425438	0.846	0.771	6.28202e-188	REC	NBEAL1	0.075
1.20512e-27	0.425087	0.888	0.896	4.77336e-23	REC	FAM96B	-0.008
6.8385e-97	0.424633	0.684	0.614	2.70866e-92	REC	MGAT4B	0.07
1.55949e-15	0.423904	0.844	0.861	6.17697e-11	REC	ATP6V0B	-0.017
2.79991e-120	0.423812	0.93	0.905	1.10902e-115	REC	ATP6V0E1	0.025
0	0.423502	0.323	0.128	0	REC	PPL	0.195
5.95115e-174	0.42308	0.716	0.612	2.35719e-169	REC	ARRDC1	0.104
1.19206e-228	0.422568	0.54	0.386	4.72164e-224	REC	PLK3	0.154
6.0459e-182	0.422126	0.498	0.37	2.39472e-177	REC	MAPK6	0.128
4.00824e-182	0.422109	0.568	0.447	1.58762e-177	REC	MYO5B	0.121
2.43468e-46	0.421624	0.875	0.875	9.64353e-42	REC	DYNLT1	0
1.23097e-160	0.420917	0.498	0.375	4.87574e-156	REC	PARP14	0.123
7.06033e-112	0.420303	0.746	0.686	2.79653e-107	REC	MRPS6	0.06
1.44755e-99	0.419926	0.43	0.339	5.73362e-95	REC	RDH10	0.091
1.22981e-64	0.419797	0.972	0.965	4.87115e-60	REC	LDHA	0.007
3.02263e-160	0.419774	0.584	0.461	1.19723e-155	REC	VCL	0.123
3.86235e-158	0.419739	0.683	0.581	1.52984e-153	REC	PCSK7	0.102
2.40543e-94	0.419624	0.73	0.683	9.52767e-90	REC	WASF2	0.047
2.4093e-132	0.419278	0.654	0.563	9.54299e-128	REC	CD2AP	0.091
0	0.418976	0.307	0.128	0	REC	GPC1	0.179
3.81041e-52	0.418909	0.888	0.884	1.50926e-47	REC	CDC42	0.004
8.97737e-27	0.418699	0.973	0.968	3.55585e-22	REC	CD63	0.005
1.66733e-66	0.418371	0.942	0.934	6.60411e-62	REC	GNG5	0.008
8.27241e-77	0.418195	0.883	0.863	3.27662e-72	REC	GNB2	0.02
5.12726e-22	0.417915	0.574	0.556	2.03086e-17	REC	CTSC	0.018
1.67738e-73	0.417482	0.929	0.927	6.64394e-69	REC	ATP6V1G1	0.002
2.86504e-140	0.417259	0.65	0.539	1.13481e-135	REC	TCF7L2	0.111
2.2537e-45	0.417169	0.736	0.719	8.92667e-41	REC	MAP2K2	0.017
3.60628e-109	0.416301	0.742	0.681	1.42841e-104	REC	LRP10	0.061
1.56826e-59	0.416272	0.14	0.088	6.21173e-55	REC	TM4SF20	0.052
7.08865e-128	0.416263	0.631	0.542	2.80774e-123	REC	KCMF1	0.089
2.36921e-172	0.416184	0.665	0.556	9.38422e-168	REC	DNM2	0.109
4.97131e-225	0.416161	0.356	0.212	1.96908e-220	REC	SOCS3	0.144
0	0.415117	0.294	0.126	0	REC	ANO1	0.168
9.7554e-155	0.41395	0.588	0.48	3.86401e-150	REC	ADAP1	0.108
0	0.413374	0.327	0.167	0	REC	VAMP5	0.16
1.96893e-83	0.412776	0.821	0.783	7.79873e-79	REC	ST14	0.038
8.14266e-90	0.412543	0.613	0.544	3.22523e-85	REC	HSPB11	0.069
1.24304e-48	0.412396	0.667	0.636	4.92356e-44	REC	DNTTIP1	0.031
5.2143e-16	0.412394	0.579	0.561	2.06533e-11	REC	INSIG1	0.018
0	0.412025	0.333	0.155	0	REC	LYST	0.178
2.66699e-11	0.4119	0.876	0.889	1.05637e-06	REC	TXNDC17	-0.013
5.8411e-204	0.411776	0.619	0.478	2.3136e-199	REC	B4GALT5	0.141
3.51642e-197	0.411282	0.608	0.475	1.39282e-192	REC	CSNK1E	0.133
0	0.410952	0.399	0.23	0	REC	KIAA0040	0.169
0	0.410742	0.396	0.229	0	REC	SMAD3	0.167
1.9313e-77	0.410475	0.871	0.842	7.6497e-73	REC	PGLS	0.029
5.37101e-185	0.410234	0.52	0.392	2.1274e-180	REC	PPP6R1	0.128
6.69837e-144	0.410203	0.812	0.747	2.65316e-139	REC	TOB1	0.065
7.73344e-292	0.410114	0.432	0.266	3.06314e-287	REC	MAP4K4	0.166
7.78861e-93	0.409971	0.764	0.709	3.08499e-88	REC	ABHD11	0.055
1.8257e-15	0.409835	0.849	0.85	7.2314e-11	REC	TUBA1C	-0.001
5.75524e-87	0.409431	0.72	0.645	2.27959e-82	REC	NR4A1	0.075
8.14549e-120	0.408946	0.79	0.722	3.22635e-115	REC	DDX17	0.068
6.22815e-206	0.408793	0.586	0.451	2.46691e-201	REC	PICALM	0.135
8.56577e-100	0.408754	0.633	0.556	3.39281e-95	REC	CTDNEP1	0.077
6.79955e-212	0.408456	0.476	0.334	2.69324e-207	REC	OBFC1	0.142
3.59297e-165	0.408387	0.795	0.721	1.42314e-160	REC	ZFAND5	0.074
1.10271e-151	0.408326	0.618	0.509	4.36774e-147	REC	CLSTN1	0.109
1.37262e-144	0.408279	0.139	0.064	5.43681e-140	REC	TM4SF4	0.075
4.09756e-81	0.407819	0.654	0.594	1.623e-76	REC	ORMDL2	0.06
1.43541e-24	0.407067	0.98	0.979	5.68552e-20	REC	TOMM7	0.001
1.89881e-55	0.406948	0.746	0.708	7.52098e-51	REC	NAPRT	0.038
9.1911e-10	0.40675	0.576	0.585	3.6405e-05	REC	GCHFR	-0.009
3.48581e-237	0.406579	0.477	0.314	1.38069e-232	REC	MLPH	0.163
2.58584e-91	0.406402	0.699	0.646	1.02423e-86	REC	SEC61A1	0.053
1.38919e-97	0.406146	0.497	0.397	5.50244e-93	REC	HIST1H1C	0.1
4.1372e-24	0.406094	0.893	0.888	1.6387e-19	REC	AP2S1	0.005
8.75822e-267	0.405808	0.28	0.141	3.46904e-262	REC	SLC6A20	0.139
3.7155e-273	0.405793	0.403	0.246	1.47167e-268	REC	DOCK5	0.157
1.63684e-190	0.405658	0.393	0.263	6.48338e-186	REC	RNF19B	0.13
6.95071e-43	0.405313	0.945	0.943	2.75311e-38	REC	MYL12A	0.002
1.11722e-28	0.405154	0.918	0.916	4.4252e-24	REC	AURKAIP1	0.002
2.09444e-37	0.405118	0.855	0.829	8.29588e-33	REC	HSPA5	0.026
2.28695e-174	0.4049	0.546	0.424	9.05837e-170	REC	VEZT	0.122
8.6127e-144	0.40482	0.354	0.241	3.4114e-139	REC	GJB2	0.113
2.26941e-213	0.404738	0.494	0.352	8.98891e-209	REC	NCOR2	0.142
5.83254e-67	0.404628	0.95	0.937	2.31021e-62	REC	SMIM22	0.013
7.52184e-94	0.403932	0.436	0.344	2.97933e-89	REC	LTBP3	0.092
3.28304e-54	0.403077	0.841	0.821	1.30038e-49	REC	CALM3	0.02
1.72445e-247	0.402997	0.377	0.227	6.83039e-243	REC	PDLIM2	0.15
1.08655e-16	0.402604	0.41	0.407	4.30373e-12	REC	FAM108C1	0.003
1.54531e-198	0.402565	0.558	0.427	6.12084e-194	REC	HCFC1R1	0.131
1.23169e-101	0.40252	0.602	0.523	4.8786e-97	REC	ADGRE5	0.079
1.94143e-36	0.402392	0.75	0.737	7.68979e-32	REC	MRPL55	0.013
4.4416e-105	0.402249	0.613	0.527	1.75927e-100	REC	MKNK2	0.086
5.85951e-74	0.402226	0.793	0.753	2.32089e-69	REC	SNHG7	0.04
2.84231e-117	0.402208	0.618	0.534	1.12581e-112	REC	ATP6V1D	0.084
1.72149e-93	0.402196	0.648	0.581	6.81866e-89	REC	MLLT4	0.067
3.26207e-23	0.401958	0.991	0.988	1.29207e-18	REC	EEF1D	0.003
1.71479e-154	0.401321	0.733	0.633	6.7921e-150	REC	CNN2	0.1
1.09088e-83	0.400537	0.686	0.632	4.32086e-79	REC	ADIPOR1	0.054
5.49321e-79	0.400319	0.708	0.653	2.17581e-74	REC	ATP2A2	0.055
0	0.399742	0.282	0.119	0	REC	PRDM1	0.163
2.44813e-118	0.39973	0.509	0.406	9.69681e-114	REC	FAM46A	0.103
5.28052e-132	0.399711	0.457	0.342	2.09156e-127	REC	TUBB2A	0.115
4.1539e-128	0.399646	0.238	0.147	1.64532e-123	REC	MELTF	0.091
5.61998e-10	0.399511	0.965	0.962	2.22602e-05	REC	ATP5D	0.003
1.76332e-49	0.399412	0.949	0.946	6.98433e-45	REC	SEC61B	0.003
5.92642e-97	0.399126	0.807	0.755	2.3474e-92	REC	TAPBP	0.052
2.12387e-114	0.399069	0.614	0.53	8.41246e-110	REC	CDC34	0.084
8.49508e-276	0.398431	0.386	0.228	3.36482e-271	REC	SGMS2	0.158
8.5134e-230	0.398323	0.434	0.289	3.37207e-225	REC	DVL1	0.145
2.63589e-149	0.398236	0.412	0.279	1.04405e-144	REC	AC090498.1	0.133
1.44187e-90	0.397947	0.637	0.572	5.7111e-86	REC	FAM207A	0.065
1.54369e-223	0.397888	0.458	0.312	6.1144e-219	REC	TMEM191B	0.146
5.76664e-126	0.397641	0.512	0.406	2.28411e-121	REC	AKT1	0.106
4.22082e-77	0.397512	0.78	0.718	1.67183e-72	REC	DUSP1	0.062
8.43962e-136	0.397425	0.832	0.791	3.34285e-131	REC	UBE2B	0.041
1.15488e-276	0.397195	0.238	0.109	4.57438e-272	REC	SPON1	0.129
9.46225e-48	0.397042	0.862	0.847	3.7479e-43	REC	ARF4	0.015
2.38729e-57	0.396966	0.844	0.816	9.45581e-53	REC	TAF1D	0.028
3.85898e-61	0.396838	0.871	0.858	1.52851e-56	REC	RNF7	0.013
4.71103e-114	0.396832	0.396	0.29	1.86599e-109	REC	MX1	0.106
2.24914e-108	0.396396	0.57	0.482	8.90861e-104	REC	MCFD2	0.088
1.43379e-88	0.395757	0.812	0.772	5.67912e-84	REC	PPP1CB	0.04
2.54962e-224	0.395405	0.304	0.174	1.00988e-219	REC	HS3ST1	0.13
6.22757e-82	0.39535	0.99	0.986	2.46668e-77	REC	OAZ1	0.004
1.87675e-79	0.395032	0.777	0.741	7.43364e-75	REC	CTNNA1	0.036
4.36682e-129	0.394946	0.701	0.625	1.72965e-124	REC	IFNGR2	0.076
2.67302e-186	0.394117	0.491	0.361	1.05876e-181	REC	FLII	0.13
3.45011e-253	0.393993	0.419	0.265	1.36655e-248	REC	MST1R	0.154
1.01272e-126	0.3924	0.512	0.41	4.01128e-122	REC	WSB2	0.102
2.95884e-242	0.392058	0.465	0.31	1.17197e-237	REC	PCDH1	0.155
1.96716e-72	0.391847	0.701	0.663	7.79173e-68	REC	CEBPG	0.038
1.14511e-256	0.391502	0.465	0.309	4.53568e-252	REC	POLD4	0.156
1.65786e-140	0.391254	0.485	0.37	6.56662e-136	REC	APOL6	0.115
4.94348e-78	0.390831	0.482	0.41	1.95806e-73	REC	NQO2	0.072
3.56039e-35	0.390574	0.63	0.603	1.41023e-30	REC	KRAS	0.027
2.33779e-35	0.390454	0.972	0.972	9.25976e-31	REC	SUMO2	0
2.70236e-10	0.390373	0.983	0.982	1.07038e-05	REC	UQCRH	0.001
4.46621e-118	0.389901	0.692	0.617	1.76902e-113	REC	TMEM134	0.075
2.40835e-123	0.389697	0.616	0.515	9.53924e-119	REC	IRF1	0.101
2.17952e-73	0.389683	0.757	0.699	8.63288e-69	REC	IQGAP1	0.058
1.56017e-134	0.389179	0.729	0.651	6.17968e-130	REC	KLF3	0.078
1.40874e-202	0.389168	0.155	0.065	5.57986e-198	REC	LAIR2	0.09
2.84826e-73	0.389151	0.819	0.773	1.12817e-68	REC	CAPNS1	0.046
1.59239e-123	0.389025	0.655	0.552	6.30729e-119	REC	PMAIP1	0.103
4.17924e-34	0.388757	0.644	0.625	1.65536e-29	REC	MTHFD2	0.019
8.64574e-219	0.388497	0.424	0.279	3.42449e-214	REC	TOR4A	0.145
1.14468e-121	0.388048	0.508	0.384	4.53397e-117	REC	ADM	0.124
2.26701e-135	0.388016	0.549	0.446	8.97941e-131	REC	CAB39	0.103
1.3104e-263	0.387934	0.512	0.348	5.19035e-259	REC	BCAR1	0.164
1.29127e-162	0.387511	0.481	0.358	5.1146e-158	REC	MACF1	0.123
2.26603e-24	0.387496	0.979	0.976	8.9755e-20	REC	UBL5	0.003
4.52967e-68	0.387489	0.632	0.571	1.79416e-63	REC	NR2F6	0.061
0	0.386725	0.378	0.205	0	REC	TNK2	0.173
2.26272e-80	0.386357	0.723	0.666	8.96243e-76	REC	H1F0	0.057
1.23375e-112	0.386302	0.646	0.561	4.88674e-108	REC	TMEM259	0.085
1.32386e-28	0.386238	0.922	0.921	5.24368e-24	REC	CLDN7	0.001
0	0.386167	0.206	0.068	0	REC	ANGPTL4	0.138
1.65153e-199	0.386031	0.413	0.276	6.54154e-195	REC	CGN	0.137
6.45346e-101	0.385894	0.765	0.712	2.55615e-96	REC	PLSCR1	0.053
9.7617e-253	0.385608	0.443	0.282	3.86651e-248	REC	PDP1	0.161
1.10764e-211	0.385097	0.465	0.323	4.38725e-207	REC	CEP170B	0.142
1.17195e-182	0.385063	0.599	0.47	4.64196e-178	REC	VPS37B	0.129
2.22443e-63	0.383384	0.646	0.602	8.81075e-59	REC	SREK1IP1	0.044
5.59092e-72	0.383191	0.881	0.858	2.21451e-67	REC	PHPT1	0.023
2.10238e-235	0.382616	0.479	0.328	8.32731e-231	REC	EHD1	0.151
2.27207e-207	0.382586	0.419	0.279	8.99946e-203	REC	RCOR1	0.14
5.65303e-69	0.38226	0.569	0.497	2.23911e-64	REC	ABLIM1	0.072
2.05347e-06	0.382033	0.781	0.787	0.0813361	REC	NAA38	-0.006
8.94317e-82	0.381681	0.905	0.902	3.5423e-77	REC	SNX3	0.003
9.28131e-47	0.380943	0.779	0.765	3.67624e-42	REC	TMEM160	0.014
9.05803e-116	0.38083	0.711	0.632	3.5878e-111	REC	SEPT9	0.079
2.07502e-201	0.379922	0.464	0.322	8.21896e-197	REC	PAM	0.142
3.41813e-243	0.379678	0.492	0.339	1.35389e-238	REC	MED15	0.153
2.3764e-35	0.379198	0.813	0.809	9.4127e-31	REC	CAP1	0.004
2.43317e-181	0.378758	0.583	0.451	9.63754e-177	REC	SPAG9	0.132
3.50309e-70	0.378538	0.94	0.931	1.38754e-65	REC	EIF4A2	0.009
2.21843e-150	0.378417	0.615	0.5	8.78696e-146	REC	ARHGAP5	0.115
5.04383e-82	0.378345	0.799	0.746	1.99781e-77	REC	CDH1	0.053
8.31297e-164	0.378299	0.531	0.402	3.29268e-159	REC	CASP4	0.129
3.3155e-186	0.378256	0.52	0.393	1.31324e-181	REC	GDI1	0.127
2.38898e-243	0.378136	0.513	0.352	9.4625e-239	REC	B3GNT5	0.161
8.4441e-38	0.37774	0.824	0.809	3.34463e-33	REC	VIMP	0.015
1.21693e-82	0.377641	0.731	0.683	4.82013e-78	REC	NT5C3A	0.048
1.24451e-63	0.377596	0.869	0.853	4.92937e-59	REC	RAB11A	0.016
4.00434e-96	0.377154	0.443	0.355	1.58608e-91	REC	TRIM15	0.088
6.49307e-274	0.376654	0.404	0.243	2.57184e-269	REC	ECE1	0.161
6.59662e-159	0.37617	0.478	0.358	2.61286e-154	REC	ATL3	0.12
1.36361e-62	0.375937	0.749	0.722	5.40112e-58	REC	NDFIP1	0.027
5.64645e-06	0.375831	0.715	0.73	0.22365	REC	TXNL4A	-0.015
5.18408e-176	0.375511	0.418	0.287	2.05336e-171	REC	HKDC1	0.131
6.26138e-281	0.375258	0.402	0.239	2.48007e-276	REC	MAP3K8	0.163
4.24199e-76	0.37515	0.734	0.679	1.68021e-71	REC	PTBP3	0.055
1.09951e-45	0.374885	0.677	0.649	4.35506e-41	REC	SPCS3	0.028
2.28442e-158	0.374211	0.664	0.56	9.04835e-154	REC	RNF149	0.104
2.07643e-19	0.374091	0.878	0.874	8.22455e-15	REC	MRPL52	0.004
1.65242e-70	0.373999	0.807	0.777	6.54509e-66	REC	CHMP5	0.03
8.77966e-70	0.373998	0.826	0.794	3.47753e-65	REC	YWHAH	0.032
3.41385e-154	0.373933	0.533	0.417	1.35219e-149	REC	ITPK1	0.116
1.28875e-73	0.373768	0.662	0.588	5.10463e-69	REC	GOLM1	0.074
1.91208e-142	0.373475	0.472	0.354	7.57358e-138	REC	SLC7A5	0.118
3.89133e-182	0.373397	0.557	0.428	1.54132e-177	REC	ARHGAP27	0.129
1.52364e-230	0.372741	0.356	0.212	6.03501e-226	REC	MROH6	0.144
4.069e-290	0.372498	0.333	0.179	1.61169e-285	REC	PSORS1C1	0.154
6.97236e-111	0.372446	0.126	0.062	2.76168e-106	REC	TAGLN	0.064
9.10792e-10	0.372415	0.441	0.421	3.60756e-05	REC	KRT20	0.02
2.3438e-15	0.3719	0.513	0.499	9.28356e-11	REC	DHCR24	0.014
2.23499e-234	0.3717	0.552	0.387	8.85257e-230	REC	MAFF	0.165
7.21767e-254	0.37169	0.413	0.257	2.85885e-249	REC	RELB	0.156
1.73784e-154	0.37134	0.46	0.339	6.88342e-150	REC	LPCAT4	0.121
0	0.371301	0.186	0.059	0	REC	CD109	0.127
5.9127e-57	0.371071	0.657	0.616	2.34196e-52	REC	SLC44A4	0.041
5.95466e-89	0.370883	0.776	0.722	2.35858e-84	REC	IGKC	0.054
3.1863e-200	0.370799	0.455	0.317	1.26206e-195	REC	SLC20A2	0.138
2.31891e-176	0.370638	0.396	0.267	9.18496e-172	REC	METRNL	0.129
2.64138e-119	0.370212	0.852	0.775	1.04622e-114	REC	RHOB	0.077
6.10646e-126	0.370061	0.472	0.37	2.41871e-121	REC	STK39	0.102
6.48983e-49	0.369919	0.888	0.868	2.57055e-44	REC	RBX1	0.02
1.82869e-119	0.369903	0.375	0.271	7.24327e-115	REC	NCEH1	0.104
1.71935e-95	0.369612	0.855	0.815	6.81019e-91	REC	TAX1BP1	0.04
2.22487e-90	0.369155	0.887	0.844	8.81248e-86	REC	LSR	0.043
3.35373e-12	0.369129	0.981	0.976	1.32838e-07	REC	USMG5	0.005
1.28453e-29	0.368933	0.893	0.9	5.08789e-25	REC	CCNI	-0.007
0	0.368119	0.194	0.056	0	REC	KLK8	0.138
1.86945e-66	0.368111	0.601	0.544	7.4047e-62	REC	ADAM15	0.057
6.93827e-121	0.367879	0.729	0.648	2.74818e-116	REC	WSB1	0.081
1.16875e-75	0.367853	0.673	0.614	4.62932e-71	REC	ADAR	0.059
1.32242e-141	0.367407	0.558	0.447	5.23796e-137	REC	BBC3	0.111
1.75135e-90	0.36712	0.586	0.51	6.93691e-86	REC	DESI1	0.076
0	0.3671	0.288	0.122	0	REC	MYRF	0.166
4.22371e-72	0.366984	0.58	0.519	1.67297e-67	REC	TMEM106B	0.061
3.96887e-86	0.366461	0.486	0.402	1.57203e-81	REC	SLC25A37	0.084
1.39654e-83	0.366181	0.907	0.888	5.53155e-79	REC	ANAPC16	0.019
9.05438e-248	0.36602	0.401	0.248	3.58635e-243	REC	EPB41L1	0.153
0.00305989	0.36571	0.354	0.348	1	REC	MUC5B	0.006
9.71113e-163	0.365598	0.449	0.327	3.84648e-158	REC	TNFRSF10B	0.122
3.26567e-77	0.365384	0.672	0.608	1.2935e-72	REC	PAK2	0.064
4.4843e-133	0.365365	0.537	0.437	1.77619e-128	REC	YKT6	0.1
2.60195e-78	0.365294	0.628	0.56	1.03061e-73	REC	CALU	0.068
2.61198e-14	0.365107	0.704	0.691	1.03458e-09	REC	SUPT4H1	0.013
3.58654e-129	0.365097	0.38	0.26	1.42059e-124	REC	SELK	0.12
7.79339e-69	0.364904	0.687	0.631	3.08689e-64	REC	WDR45B	0.056
3.00283e-30	0.364284	0.948	0.937	1.18939e-25	REC	BSG	0.011
6.765e-126	0.364174	0.585	0.488	2.67955e-121	REC	PLEKHA1	0.097
4.27694e-152	0.364032	0.37	0.253	1.69406e-147	REC	CLOCK	0.117
1.45194e-81	0.363455	0.562	0.493	5.75099e-77	REC	HRAS	0.069
1.1287e-147	0.363381	0.446	0.323	4.47066e-143	REC	MBOAT2	0.123
2.18036e-48	0.363203	0.681	0.645	8.63621e-44	REC	PSMG3	0.036
5.34304e-154	0.363188	0.503	0.386	2.11632e-149	REC	ZFAND3	0.117
9.04027e-06	0.362969	0.953	0.951	0.358076	REC	CALM1	0.002
2.74565e-31	0.362781	0.709	0.673	1.08752e-26	REC	NPDC1	0.036
1.18597e-19	0.362522	0.615	0.597	4.69752e-15	REC	SLC25A1	0.018
1.84051e-170	0.362418	0.593	0.474	7.29009e-166	REC	RHOG	0.119
1.10165e-39	0.362287	0.802	0.789	4.36352e-35	REC	STUB1	0.013
3.23251e-19	0.362002	0.349	0.316	1.28036e-14	REC	TYMS	0.033
2.79165e-48	0.361658	0.638	0.587	1.10575e-43	REC	DYNC1H1	0.051
1.35406e-112	0.3615	0.862	0.817	5.36328e-108	REC	TMEM219	0.045
2.35261e-99	0.361446	0.691	0.622	9.31847e-95	REC	UBE2R2	0.069
6.11894e-137	0.361377	0.272	0.169	2.42365e-132	REC	ANLN	0.103
1.06462e-214	0.361178	0.407	0.264	4.21685e-210	REC	CMTM7	0.143
1.16168e-57	0.361143	0.931	0.9	4.60129e-53	REC	GNAS	0.031
8.53683e-116	0.361138	0.529	0.43	3.38135e-111	REC	INPP1	0.099
3.37294e-96	0.361065	0.716	0.656	1.33599e-91	REC	LASP1	0.06
2.04523e-39	0.360905	0.764	0.72	8.10093e-35	REC	CD44	0.044
1.80178e-23	0.360833	0.923	0.917	7.13666e-19	REC	SNU13	0.006
1.84596e-94	0.360574	0.694	0.613	7.31167e-90	REC	POLR2J3	0.081
4.59942e-154	0.360237	0.573	0.461	1.82178e-149	REC	R3HDM4	0.112
4.39595e-84	0.360209	0.799	0.75	1.74119e-79	REC	BRD2	0.049
7.80095e-110	0.360148	0.441	0.338	3.08988e-105	REC	JAG1	0.103
9.74172e-54	0.360119	0.719	0.677	3.8586e-49	REC	PRSS8	0.042
6.32712e-23	0.360035	0.937	0.928	2.50611e-18	REC	PCBP2	0.009
3.4959e-105	0.359864	0.367	0.269	1.38469e-100	REC	IER5L	0.098
1.25245e-128	0.359284	0.662	0.575	4.96081e-124	REC	MYO6	0.087
1.65562e-19	0.358929	0.654	0.654	6.55774e-15	REC	RAP1B	0
6.71093e-250	0.358517	0.176	0.071	2.65813e-245	REC	SYT8	0.105
8.19516e-62	0.358355	0.896	0.881	3.24602e-57	REC	FKBP1A	0.015
4.09149e-138	0.358254	0.395	0.282	1.6206e-133	REC	ALCAM	0.113
7.37275e-227	0.358175	0.37	0.225	2.92027e-222	REC	ITPKC	0.145
5.74419e-45	0.358155	0.843	0.827	2.27521e-40	REC	SEC11A	0.016
2.62238e-171	0.357703	0.553	0.43	1.0387e-166	REC	SLMAP	0.123
1.13298e-246	0.357583	0.382	0.233	4.48763e-242	REC	MMP14	0.149
1.28555e-147	0.357163	0.46	0.344	5.09195e-143	REC	RASEF	0.116
3.0395e-111	0.355994	0.457	0.352	1.20392e-106	REC	NPTN	0.105
4.05755e-132	0.355716	0.515	0.404	1.60716e-127	REC	YAP1	0.111
6.36751e-97	0.35561	0.615	0.538	2.52211e-92	REC	SCARB2	0.077
9.23821e-101	0.355564	0.714	0.649	3.65916e-96	REC	ZDHHC3	0.065
5.36687e-74	0.355462	0.604	0.537	2.12576e-69	REC	ATP2B1	0.067
4.91646e-35	0.355253	0.875	0.868	1.94736e-30	REC	POLR2J	0.007
3.36795e-53	0.354765	0.787	0.758	1.33401e-48	REC	ARPC5L	0.029
9.28104e-97	0.354719	0.508	0.421	3.67613e-92	REC	LPGAT1	0.087
5.97659e-153	0.354649	0.46	0.336	2.36727e-148	REC	LTBP4	0.124
4.77292e-30	0.354389	0.833	0.821	1.89051e-25	REC	RABAC1	0.012
8.65978e-97	0.354087	0.26	0.173	3.43005e-92	REC	NMU	0.087
2.88325e-136	0.353859	0.593	0.485	1.14203e-131	REC	CORO1C	0.108
1.20438e-30	0.35363	0.59	0.556	4.77045e-26	REC	DGAT1	0.034
2.02761e-22	0.353291	1	1	8.03115e-18	REC	EEF1A1	0
1.91479e-44	0.353012	0.658	0.622	7.5843e-40	REC	FAM173A	0.036
2.58633e-31	0.352788	0.665	0.642	1.02442e-26	REC	C1orf122	0.023
2.43181e-146	0.352152	0.572	0.458	9.63217e-142	REC	IGF2BP2	0.114
4.5018e-209	0.351682	0.442	0.301	1.78312e-204	REC	MYD88	0.141
1.31588e-200	0.351302	0.516	0.378	5.21206e-196	REC	TRIP10	0.138
3.69445e-22	0.351295	0.777	0.764	1.46334e-17	REC	CNIH4	0.013
1.92963e-69	0.351285	0.582	0.52	7.64306e-65	REC	DNAJC1	0.062
1.83929e-82	0.351169	0.752	0.696	7.28525e-78	REC	CHCHD5	0.056
2.92166e-09	0.350709	0.975	0.97	0.000115724	REC	C14orf2	0.005
1.85606e-128	0.350611	0.486	0.372	7.35167e-124	REC	PRNP	0.114
1.39941e-09	0.350602	0.838	0.853	5.54293e-05	REC	TMEM147	-0.015
3.62637e-121	0.350592	0.571	0.465	1.43637e-116	REC	GLS	0.106
3.22877e-09	0.350393	0.93	0.935	0.000127888	REC	PRELID1	-0.005
2.64816e-95	0.350259	0.537	0.445	1.04891e-90	REC	WNK1	0.092
2.26037e-76	0.350207	0.626	0.557	8.95309e-72	REC	GLG1	0.069
7.91921e-160	0.350206	0.452	0.329	3.13672e-155	REC	RP11-670E13.6	0.123
1.95612e-161	0.350176	0.292	0.178	7.748e-157	REC	DPP4	0.114
2.04177e-57	0.349996	0.715	0.67	8.08725e-53	REC	VKORC1	0.045
2.75654e-92	0.349984	0.625	0.549	1.09184e-87	REC	CCDC107	0.076
3.26813e-296	0.349859	0.364	0.202	1.29448e-291	REC	PITPNC1	0.162
1.14822e-168	0.349852	0.446	0.319	4.54799e-164	REC	SLC12A7	0.127
2.16782e-56	0.34982	0.588	0.533	8.58653e-52	REC	STAT1	0.055
8.7118e-42	0.349784	0.869	0.864	3.45066e-37	REC	RAB25	0.005
3.42878e-39	0.349753	0.916	0.911	1.35811e-34	REC	C11orf31	0.005
4.64813e-05	0.349689	0.853	0.884	1	REC	SNRPD1	-0.031
4.35684e-137	0.349574	0.399	0.28	1.7257e-132	REC	PLK2	0.119
1.77223e-52	0.349374	0.77	0.744	7.01963e-48	REC	TRAM1	0.026
1.28872e-30	0.348921	0.61	0.581	5.1045e-26	REC	VMA21	0.029
7.2301e-11	0.34862	0.975	0.977	2.86377e-06	REC	SRP14	-0.002
3.29213e-12	0.348457	0.994	0.995	1.30398e-07	REC	ACTG1	-0.001
6.00244e-53	0.348402	0.903	0.892	2.37751e-48	REC	BRK1	0.011
4.77967e-35	0.347797	0.645	0.617	1.89318e-30	REC	SLC9A3R1	0.028
2.45437e-130	0.347737	0.554	0.449	9.72151e-126	REC	MARK3	0.105
6.4769e-50	0.347682	0.659	0.614	2.56544e-45	REC	ITGB1BP1	0.045
6.75829e-115	0.347386	0.611	0.524	2.67689e-110	REC	MAX	0.087
2.84463e-20	0.347358	0.727	0.717	1.12673e-15	REC	SDF2L1	0.01
4.63073e-20	0.347315	0.57	0.548	1.83419e-15	REC	PGP	0.022
7.65201e-49	0.347233	0.684	0.647	3.03088e-44	REC	PTS	0.037
8.6621e-69	0.347053	0.432	0.347	3.43097e-64	REC	KDELR3	0.085
7.16541e-166	0.346957	0.457	0.333	2.83815e-161	REC	ARL8A	0.124
9.51478e-61	0.346502	0.911	0.9	3.76871e-56	REC	UBE2D3	0.011
1.20541e-66	0.346478	0.554	0.485	4.7745e-62	REC	CLCN3	0.069
9.88098e-146	0.346461	0.412	0.288	3.91376e-141	REC	TNFAIP3	0.124
1.77721e-22	0.346403	0.315	0.274	7.03934e-18	REC	JCHAIN	0.041
1.08551e-121	0.346375	0.68	0.588	4.29958e-117	REC	TES	0.092
5.48948e-36	0.346202	0.761	0.755	2.17433e-31	REC	WDR1	0.006
1.33279e-98	0.346018	0.858	0.799	5.27904e-94	REC	MCL1	0.059
3.32023e-219	0.346003	0.459	0.313	1.31511e-214	REC	OXSR1	0.146
7.07318e-55	0.345967	0.445	0.385	2.80161e-50	REC	SRD5A3	0.06
1.12681e-83	0.345722	0.814	0.757	4.46317e-79	REC	RAB11FIP1	0.057
8.79707e-137	0.345553	0.541	0.435	3.48443e-132	REC	IRF6	0.106
8.9015e-205	0.345536	0.419	0.279	3.5258e-200	REC	ITGB5	0.14
1.31906e-210	0.3455	0.343	0.205	5.22465e-206	REC	ABCA7	0.138
1.18626e-196	0.345421	0.43	0.291	4.69865e-192	REC	SVIL	0.139
6.7579e-96	0.345393	0.49	0.397	2.67674e-91	REC	TC2N	0.093
9.07144e-60	0.345179	0.803	0.785	3.59311e-55	REC	MAP1LC3B	0.018
1.10385e-45	0.345075	0.788	0.769	4.37224e-41	REC	UFM1	0.019
2.03933e-08	0.345013	0.958	0.954	0.000807757	REC	CD9	0.004
1.35686e-74	0.344695	0.281	0.205	5.37439e-70	REC	CEMIP	0.076
1.19051e-36	0.344414	0.714	0.681	4.7155e-32	REC	C9orf142	0.033
6.91234e-36	0.343857	0.81	0.795	2.73791e-31	REC	C7orf73	0.015
0	0.343847	0.394	0.223	0	REC	PPP1R13L	0.171
5.69126e-11	0.3438	0.88	0.933	2.25425e-06	REC	TSPAN8	-0.053
7.31097e-165	0.343599	0.456	0.331	2.8958e-160	REC	INSIG2	0.125
3.59366e-240	0.343553	0.24	0.117	1.42341e-235	REC	WFDC3	0.123
9.31469e-31	0.343363	0.956	0.944	3.68946e-26	REC	TMBIM6	0.012
5.44228e-28	0.342982	0.796	0.786	2.15563e-23	REC	BZW1	0.01
9.43138e-16	0.342635	0.901	0.903	3.73568e-11	REC	SRSF9	-0.002
4.76472e-11	0.34253	0.855	0.864	1.88726e-06	REC	POLR2I	-0.009
6.08856e-44	0.342367	0.749	0.73	2.41162e-39	REC	CAPZA1	0.019
4.28031e-103	0.341409	0.467	0.368	1.69539e-98	REC	BCL3	0.099
1.5462e-104	0.341209	0.592	0.5	6.12433e-100	REC	CDK16	0.092
2.39177e-52	0.341197	0.72	0.685	9.47358e-48	REC	SURF4	0.035
6.68725e-132	0.341119	0.587	0.475	2.64875e-127	REC	HSBP1L1	0.112
3.8892e-137	0.341068	0.48	0.364	1.54047e-132	REC	CLDN1	0.116
1.01287e-63	0.340818	0.769	0.712	4.01186e-59	REC	SOX9	0.057
6.26189e-225	0.340588	0.456	0.302	2.48027e-220	REC	BAIAP2	0.154
0	0.340426	0.269	0.12	0	REC	AC005256.1	0.149
2.85065e-23	0.34034	0.979	0.978	1.12911e-18	REC	CALM2	0.001
6.81463e-151	0.340182	0.631	0.527	2.69921e-146	REC	CYTH2	0.104
0	0.339968	0.279	0.131	0	REC	TMCC3	0.148
1.36652e-81	0.339739	0.55	0.475	5.41265e-77	REC	SERINC1	0.075
4.27452e-22	0.339352	0.922	0.911	1.69309e-17	REC	P4HB	0.011
2.64592e-27	0.339253	0.89	0.889	1.04802e-22	REC	BLOC1S1	0.001
1.39057e-86	0.339098	0.412	0.324	5.5079e-82	REC	CTNNAL1	0.088
4.38105e-122	0.338897	0.527	0.424	1.73529e-117	REC	MAPKAPK2	0.103
3.58063e-137	0.338857	0.556	0.451	1.41825e-132	REC	RNPEPL1	0.105
4.99317e-39	0.338491	0.975	0.969	1.97774e-34	REC	UBC	0.006
1.92222e-59	0.338387	0.801	0.767	7.61371e-55	REC	HDLBP	0.034
2.4468e-122	0.338373	0.533	0.432	9.69152e-118	REC	UBE2Z	0.101
3.3015e-63	0.338245	0.674	0.61	1.30769e-58	REC	PPP2R5C	0.064
9.44692e-59	0.338129	0.425	0.357	3.74183e-54	REC	STEAP1	0.068
2.19932e-159	0.33811	0.154	0.072	8.71129e-155	REC	SAA2	0.082
1.40251e-109	0.338095	0.502	0.407	5.55518e-105	REC	KIF1C	0.095
1.26977e-193	0.337763	0.318	0.191	5.02942e-189	REC	CCDC68	0.127
7.00904e-136	0.337008	0.35	0.23	2.77621e-131	REC	MMP24-AS1	0.12
4.72418e-92	0.336686	0.626	0.55	1.8712e-87	REC	MAP2K3	0.076
0	0.336662	0.306	0.152	0	REC	PTPRH	0.154
0	0.336614	0.182	0.05	0	REC	DSG3	0.132
4.98337e-86	0.336416	0.682	0.622	1.97386e-81	REC	TMUB1	0.06
1.01212e-57	0.336281	0.839	0.807	4.00889e-53	REC	KRTCAP2	0.032
2.12759e-09	0.336254	0.62	0.63	8.42717e-05	REC	CENPV	-0.01
4.49904e-164	0.336254	0.456	0.327	1.78203e-159	REC	CAPN8	0.129
4.08199e-11	0.336176	0.914	0.917	1.61683e-06	REC	ARL6IP4	-0.003
3.76704e-104	0.336079	0.52	0.425	1.49209e-99	REC	SHROOM3	0.095
4.43068e-83	0.336065	0.466	0.381	1.75495e-78	REC	WARS	0.085
7.26837e-33	0.335967	0.669	0.643	2.87893e-28	REC	RABL6	0.026
1.95734e-78	0.335485	0.449	0.367	7.75284e-74	REC	BCL2L15	0.082
3.71125e-20	0.335449	0.892	0.876	1.46999e-15	REC	TUBB4B	0.016
5.91158e-35	0.335397	0.601	0.567	2.34152e-30	REC	IRAK1	0.034
4.54543e-75	0.335321	0.484	0.412	1.8004e-70	REC	CLDN12	0.072
1.91566e-151	0.335275	0.466	0.342	7.58775e-147	REC	PRRG4	0.124
2.45023e-20	0.334834	0.951	0.949	9.70511e-16	REC	TBCA	0.002
5.12666e-108	0.334698	0.399	0.278	2.03062e-103	REC	MYDGF	0.121
3.09574e-182	0.334537	0.438	0.306	1.22619e-177	REC	NAB1	0.132
9.99403e-107	0.334455	0.423	0.323	3.95854e-102	REC	TTYH3	0.1
2.02126e-110	0.334323	0.511	0.416	8.006e-106	REC	GPRC5C	0.095
1.01172e-177	0.334289	0.382	0.255	4.00731e-173	REC	MICALL2	0.127
1.62328e-222	0.333987	0.273	0.146	6.42964e-218	REC	RAB27B	0.127
4.76105e-133	0.333844	0.429	0.317	1.88581e-128	REC	SULF2	0.112
1.30396e-143	0.333795	0.366	0.251	5.16484e-139	REC	CDH3	0.115
4.36157e-105	0.333703	0.496	0.404	1.72758e-100	REC	FAM89B	0.092
8.83165e-82	0.33366	0.526	0.433	3.49813e-77	REC	MUC12	0.093
2.41805e-62	0.33336	0.632	0.575	9.57765e-58	REC	RAB22A	0.057
1.77564e-123	0.333225	0.337	0.232	7.03311e-119	REC	TMEM92	0.105
3.83693e-161	0.333073	0.396	0.274	1.51977e-156	REC	TCIRG1	0.122
5.77078e-15	0.332571	0.926	0.924	2.28575e-10	REC	KDELR2	0.002
1.13015e-06	0.332505	0.91	0.908	0.0447642	REC	TOMM20	0.002
5.29314e-308	0.332487	0.272	0.127	2.09656e-303	REC	TFPI	0.145
2.1872e-94	0.332483	0.651	0.573	8.66326e-90	REC	PTPRF	0.078
1.27956e-81	0.332032	0.844	0.778	5.06821e-77	REC	ZFP36	0.066
6.21459e-160	0.331939	0.44	0.313	2.46154e-155	REC	YPEL3	0.127
4.44812e-81	0.331801	0.647	0.585	1.76185e-76	REC	RASSF7	0.062
1.8964e-169	0.331771	0.482	0.35	7.51144e-165	REC	TMC6	0.132
5.56696e-90	0.331722	0.787	0.73	2.20502e-85	REC	CFDP1	0.057
8.2158e-31	0.33168	0.16	0.119	3.2542e-26	REC	MT1M	0.041
3.16268e-172	0.331659	0.353	0.228	1.25271e-167	REC	ITGB8	0.125
4.45224e-35	0.331656	0.937	0.93	1.76349e-30	REC	NAP1L1	0.007
5.43828e-61	0.331621	0.731	0.687	2.15405e-56	REC	FAAP20	0.044
3.94867e-169	0.331588	0.529	0.401	1.56403e-164	REC	SH2D3A	0.128
2.34426e-72	0.331464	0.511	0.434	9.28539e-68	REC	DDIT3	0.077
1.71294e-32	0.331369	0.694	0.658	6.78478e-28	REC	ARL6IP5	0.036
1.10588e-28	0.331359	0.745	0.718	4.38029e-24	REC	TMEM256	0.027
5.55275e-120	0.331054	0.423	0.313	2.19939e-115	REC	TSC22D3	0.11
2.80469e-233	0.331013	0.363	0.22	1.11091e-228	REC	PITPNM1	0.143
1.15743e-22	0.331002	0.821	0.815	4.58448e-18	REC	ATOX1	0.006
1.85037e-97	0.330994	0.513	0.422	7.32914e-93	REC	C1GALT1	0.091
3.47726e-31	0.330486	0.217	0.171	1.37731e-26	REC	XIST	0.046
2.87379e-113	0.330167	0.58	0.472	1.13828e-108	REC	IER5	0.108
2.36991e-97	0.329976	0.518	0.433	9.38697e-93	REC	ADAM10	0.085
7.21678e-75	0.329743	0.776	0.724	2.8585e-70	REC	DDX3X	0.052
0	0.329707	0.256	0.103	0	REC	TGFA	0.153
0.000862221	0.32959	0.988	0.989	1	REC	CHCHD2	-0.001
3.97079e-93	0.329418	0.495	0.401	1.57279e-88	REC	SLCO4A1	0.094
6.49741e-115	0.32912	0.468	0.368	2.57356e-110	REC	NUP50	0.1
4.54096e-55	0.329059	0.328	0.261	1.79863e-50	REC	HELLS	0.067
5.27232e-204	0.328947	0.403	0.266	2.08831e-199	REC	RALGDS	0.137
3.76891e-148	0.328812	0.838	0.757	1.49283e-143	REC	CCNL1	0.081
3.83806e-57	0.328756	0.543	0.476	1.52022e-52	REC	MYADM	0.067
1.09858e-284	0.328705	0.331	0.176	4.35137e-280	REC	LAMA5	0.155
7.59389e-41	0.328411	0.774	0.732	3.00786e-36	REC	ITGA6	0.042
8.12114e-106	0.328193	0.379	0.282	3.2167e-101	REC	ENTPD2	0.097
2.83391e-93	0.327984	0.901	0.858	1.12248e-88	REC	ATF4	0.043
7.50838e-76	0.327588	0.908	0.889	2.97399e-71	REC	NPC2	0.019
2.94966e-60	0.327523	0.465	0.395	1.16833e-55	REC	POLR2A	0.07
2.92339e-160	0.32749	0.248	0.144	1.15792e-155	REC	ADGRG6	0.104
4.74115e-124	0.327455	0.467	0.357	1.87792e-119	REC	KCNK6	0.11
1.40395e-240	0.327135	0.264	0.135	5.56089e-236	REC	PTGES	0.129
5.11964e-53	0.327131	0.996	0.992	2.02784e-48	REC	PPDPF	0.004
9.37175e-266	0.327044	0.184	0.074	3.71206e-261	REC	CHAC1	0.11
1.22378e-90	0.327039	0.493	0.404	4.84726e-86	REC	NFE2L1	0.089
4.04047e-184	0.32701	0.276	0.158	1.60039e-179	REC	SAMD9	0.118
1.25699e-57	0.32695	0.643	0.591	4.97883e-53	REC	SHARPIN	0.052
9.98437e-56	0.326728	0.415	0.343	3.95471e-51	REC	ANKRD37	0.072
1.1504e-39	0.32624	0.798	0.775	4.55664e-35	REC	SSNA1	0.023
0	0.326163	0.171	0.033	0	REC	ADGRF1	0.138
1.07741e-121	0.325976	0.449	0.343	4.2675e-117	REC	SLC25A23	0.106
1.5017e-41	0.325951	0.701	0.665	5.94807e-37	REC	NAMPT	0.036
3.31384e-29	0.325793	0.798	0.772	1.31258e-24	REC	MRPS21	0.026
6.12724e-63	0.325521	0.592	0.536	2.42694e-58	REC	CTBP1	0.056
8.98073e-212	0.325516	0.408	0.263	3.55718e-207	REC	TIPARP	0.145
1.31949e-110	0.325472	0.55	0.456	5.22638e-106	REC	STAT6	0.094
2.27657e-110	0.325463	0.484	0.387	9.01725e-106	REC	SH3GLB2	0.097
1.27472e-70	0.325334	0.281	0.203	5.04903e-66	REC	RGCC	0.078
3.55849e-128	0.325303	0.516	0.407	1.40948e-123	REC	DTX2	0.109
2.01445e-72	0.325166	0.639	0.569	7.97905e-68	REC	EFNA1	0.07
2.64085e-44	0.32511	0.684	0.64	1.04601e-39	REC	EIF4G1	0.044
5.08106e-263	0.325005	0.297	0.157	2.01256e-258	REC	BCL9L	0.14
8.33449e-46	0.324952	0.789	0.76	3.30121e-41	REC	PTBP1	0.029
1.12632e-18	0.324712	0.868	0.877	4.46124e-14	REC	PDLIM1	-0.009
6.13986e-165	0.324568	0.226	0.124	2.43194e-160	REC	BMP2	0.102
1.73106e-51	0.32449	0.819	0.802	6.85654e-47	REC	CSNK1A1	0.017
2.38767e-73	0.324327	0.612	0.544	9.45732e-69	REC	TRABD	0.068
6.39232e-222	0.32419	0.38	0.237	2.53193e-217	REC	NFKB2	0.143
7.25853e-98	0.324132	0.558	0.468	2.87503e-93	REC	PKN2	0.09
4.5334e-166	0.324032	0.474	0.347	1.79564e-161	REC	CLIP1	0.127
4.85234e-11	0.324012	0.99	0.987	1.92196e-06	REC	COX7A2	0.003
4.8318e-218	0.323914	0.315	0.182	1.91383e-213	REC	CDC42EP2	0.133
1.85271e-84	0.323855	0.592	0.512	7.33842e-80	REC	MAPK3	0.08
3.3441e-103	0.323657	0.509	0.408	1.32456e-98	REC	PARD6B	0.101
6.38308e-182	0.323567	0.406	0.275	2.52828e-177	REC	SOCS6	0.131
3.31877e-130	0.323293	0.366	0.259	1.31453e-125	REC	VILL	0.107
8.65483e-76	0.32329	0.577	0.507	3.42809e-71	REC	MBOAT7	0.07
1.16818e-206	0.322903	0.11	0.037	4.62705e-202	REC	LY6G6C	0.073
2.30417e-07	0.322801	0.705	0.734	0.00912658	REC	CDH17	-0.029
2.06474e-143	0.322778	0.399	0.284	8.17821e-139	REC	PQLC1	0.115
2.47003e-67	0.32267	0.586	0.505	9.78353e-63	REC	CTD-3252C9.4	0.081
4.3995e-62	0.322527	0.67	0.615	1.7426e-57	REC	DPP7	0.055
1.03627e-133	0.322487	0.379	0.27	4.10458e-129	REC	MICAL2	0.109
1.0651e-117	0.322228	0.279	0.183	4.21877e-113	REC	SPON2	0.096
1.95528e-55	0.321761	0.565	0.51	7.74468e-51	REC	ACBD3	0.055
2.07516e-07	0.321734	0.59	0.598	0.00821951	REC	SHMT2	-0.008
2.36681e-33	0.321631	0.654	0.627	9.37468e-29	REC	FAM50A	0.027
3.28051e-07	0.321436	0.767	0.782	0.0129938	REC	EIF3J	-0.015
2.19409e-119	0.321177	0.765	0.67	8.69055e-115	REC	KLF4	0.095
1.29854e-164	0.321128	0.429	0.302	5.1434e-160	REC	ARHGAP21	0.127
2.94332e-23	0.321013	0.93	0.925	1.16582e-18	REC	ANAPC11	0.005
2.68812e-07	0.321	0.995	0.995	0.0106474	REC	NACA	0
0	0.320841	0.193	0.066	0	REC	C16orf74	0.127
1.38156e-121	0.32084	0.579	0.48	5.47221e-117	REC	YPEL5	0.099
6.0752e-32	0.320821	0.837	0.83	2.40633e-27	REC	UBE2D2	0.007
2.94322e-164	0.320703	0.309	0.19	1.16578e-159	REC	RP11-54H7.4	0.119
1.55663e-80	0.320503	0.679	0.606	6.16565e-76	REC	LTBR	0.073
1.69482e-25	0.32047	0.591	0.573	6.713e-21	REC	GSKIP	0.018
3.94388e-137	0.320413	0.451	0.338	1.56213e-132	REC	RNF103	0.113
9.79447e-56	0.320354	0.861	0.834	3.87949e-51	REC	SRRM2	0.027
3.26612e-57	0.320349	0.643	0.592	1.29368e-52	REC	NDUFA7	0.051
9.09353e-56	0.32028	0.992	0.989	3.60186e-51	REC	H3F3B	0.003
1.17067e-06	0.320155	0.932	0.926	0.0463692	REC	CALR	0.006
1.78321e-129	0.320138	0.405	0.294	7.06312e-125	REC	KIAA1551	0.111
1.76124e-197	0.31998	0.242	0.128	6.97611e-193	REC	OASL	0.114
4.56072e-117	0.319844	0.504	0.4	1.80646e-112	REC	TJP3	0.104
3.19316e-28	0.319785	0.927	0.918	1.26478e-23	REC	NEDD8	0.009
5.51813e-36	0.31968	0.872	0.853	2.18568e-31	REC	CD151	0.019
2.06962e-28	0.319555	0.768	0.747	8.19754e-24	REC	RPN1	0.021
8.04784e-101	0.319431	0.536	0.446	3.18767e-96	REC	WIPF2	0.09
3.47705e-79	0.319319	0.427	0.338	1.37723e-74	REC	SEZ6L2	0.089
1.71943e-80	0.319037	0.565	0.478	6.81049e-76	REC	ZFAND2A	0.087
1.79524e-65	0.31884	0.715	0.658	7.11077e-61	REC	COMTD1	0.057
3.22006e-58	0.318602	0.543	0.484	1.27544e-53	REC	VPS4B	0.059
2.35756e-32	0.318344	0.887	0.876	9.33806e-28	REC	SNHG8	0.011
8.10241e-169	0.318166	0.441	0.313	3.20928e-164	REC	PELI1	0.128
4.65908e-172	0.318078	0.439	0.309	1.84542e-167	REC	C19orf66	0.13
2.21673e-57	0.317857	0.629	0.58	8.78024e-53	REC	UBQLN1	0.049
1.21181e-56	0.317797	0.905	0.874	4.79985e-52	REC	HLA-E	0.031
2.04136e-58	0.31779	0.673	0.622	8.08564e-54	REC	BRD4	0.051
4.08708e-100	0.31776	0.404	0.312	1.61885e-95	REC	NAPG	0.092
1.60459e-56	0.317635	0.827	0.793	6.35563e-52	REC	FAM177A1	0.034
1.51365e-06	0.317506	0.675	0.694	0.0599542	REC	RBM47	-0.019
8.19461e-82	0.3175	0.483	0.403	3.2458e-77	REC	MTAP	0.08
0.00125794	0.317432	0.82	0.834	1	REC	NDUFV2	-0.014
6.66029e-64	0.317415	0.643	0.59	2.63807e-59	REC	PLEKHB2	0.053
2.17292e-39	0.317375	0.724	0.684	8.60672e-35	REC	CKS1B	0.04
7.40751e-219	0.317358	0.437	0.29	2.93404e-214	REC	MAP7D1	0.147
3.16814e-09	0.317132	0.853	0.862	0.000125487	REC	PFDN2	-0.009
3.05762e-37	0.316682	0.729	0.7	1.21109e-32	REC	CEBPD	0.029
1.15877e-10	0.316322	0.587	0.584	4.58978e-06	REC	TFDP1	0.003
1.4429e-177	0.316263	0.123	0.049	5.71519e-173	REC	RSAD2	0.074
2.20417e-17	0.316011	0.826	0.825	8.7305e-13	REC	PRELID3B	0.001
7.94774e-71	0.315885	0.504	0.432	3.14802e-66	REC	GNA11	0.072
1.06773e-35	0.315464	0.611	0.564	4.22918e-31	REC	PPIC	0.047
1.9185e-12	0.315118	0.699	0.688	7.59897e-08	REC	DUT	0.011
2.47033e-142	0.315022	0.364	0.252	9.78473e-138	REC	DPY19L1	0.112
1.80394e-159	0.314958	0.447	0.321	7.14523e-155	REC	PIEZO1	0.126
1.01497e-67	0.314309	0.717	0.67	4.02019e-63	REC	TMEM165	0.047
3.43284e-60	0.314236	0.269	0.2	1.35971e-55	REC	FOXQ1	0.069
7.84102e-13	0.314182	0.948	0.943	3.10575e-08	REC	NDUFA11	0.005
4.04304e-06	0.314061	0.618	0.633	0.160141	REC	EID1	-0.015
2.8039e-17	0.313942	0.845	0.843	1.1106e-12	REC	SMS	0.002
4.19132e-143	0.313802	0.393	0.279	1.66014e-138	REC	ITGAV	0.114
1.7007e-83	0.313634	0.807	0.749	6.73629e-79	REC	CEBPB	0.058
1.94374e-20	0.313579	0.922	0.926	7.69897e-16	REC	RHOA	-0.004
7.1043e-129	0.31353	0.45	0.342	2.81394e-124	REC	LRRC1	0.108
5.11244e-19	0.313435	0.919	0.91	2.02499e-14	REC	DDT	0.009
1.47265e-84	0.313156	0.513	0.417	5.83302e-80	REC	GADD45B	0.096
1.47954e-133	0.313125	0.299	0.195	5.8603e-129	REC	PLLP	0.104
5.28861e-39	0.312822	0.839	0.827	2.09477e-34	REC	CAPZB	0.012
7.77144e-34	0.312772	0.813	0.801	3.07819e-29	REC	MIEN1	0.012
4.66902e-36	0.312754	0.648	0.617	1.84935e-31	REC	NTMT1	0.031
1.07182e-31	0.312624	0.326	0.279	4.24538e-27	REC	TCTEX1D2	0.047
3.86301e-137	0.312509	0.301	0.197	1.5301e-132	REC	ANTXR2	0.104
1.40389e-111	0.312377	0.474	0.376	5.56066e-107	REC	RABIF	0.098
1.87679e-05	0.312347	0.889	0.902	0.743376	REC	PRDX6	-0.013
1.97873e-32	0.312344	0.725	0.695	7.83754e-28	REC	SUMO3	0.03
1.02761e-39	0.312166	0.793	0.766	4.07025e-35	REC	BAG1	0.027
9.60997e-155	0.312063	0.206	0.11	3.80641e-150	REC	MIA	0.096
1.74154e-14	0.31152	0.656	0.65	6.89808e-10	REC	UFD1L	0.006
5.10329e-32	0.311329	0.716	0.696	2.02136e-27	REC	POLE4	0.02
1.07591e-85	0.311169	0.438	0.349	4.26157e-81	REC	DPYSL2	0.089
5.44615e-90	0.311151	0.631	0.549	2.15717e-85	REC	JOSD2	0.082
3.36909e-82	0.310972	0.649	0.581	1.33446e-77	REC	ATG12	0.068
1.33107e-16	0.310833	0.468	0.438	5.27223e-12	REC	NUDT8	0.03
1.12797e-25	0.310725	0.795	0.785	4.46779e-21	REC	MRPS16	0.01
2.44689e-61	0.31072	0.66	0.606	9.6919e-57	REC	MFSD10	0.054
3.54865e-35	0.310684	0.971	0.967	1.40558e-30	REC	DSTN	0.004
4.09771e-105	0.310407	0.593	0.5	1.62306e-100	REC	PRMT2	0.093
5.54959e-121	0.310399	0.287	0.188	2.19814e-116	REC	AHCYL2	0.099
9.88784e-212	0.310368	0.371	0.233	3.91647e-207	REC	SFXN3	0.138
3.54436e-93	0.310287	0.681	0.596	1.40389e-88	REC	SLC38A2	0.085
7.21549e-193	0.310285	0.445	0.304	2.85798e-188	REC	ZBTB43	0.141
7.70372e-168	0.310243	0.33	0.206	3.05137e-163	REC	PDGFA	0.124
8.98058e-144	0.310141	0.492	0.373	3.55712e-139	REC	EHD4	0.119
4.11886e-13	0.310015	0.907	0.911	1.63144e-08	REC	NDUFA13	-0.004
1.75445e-67	0.309813	0.557	0.493	6.94919e-63	REC	SZRD1	0.064
7.62859e-86	0.309546	0.42	0.335	3.02161e-81	REC	MCU	0.085
1.4901e-37	0.309519	0.725	0.683	5.90213e-33	REC	FOSB	0.042
2.53629e-53	0.309428	0.402	0.342	1.0046e-48	REC	LGR4	0.06
6.85826e-17	0.309367	0.871	0.875	2.71649e-12	REC	FIS1	-0.004
6.71846e-27	0.309353	0.917	0.907	2.66111e-22	REC	EIF4G2	0.01
5.70169e-58	0.309288	0.177	0.121	2.25838e-53	REC	CTD-2147F2.1	0.056
2.76028e-28	0.309277	0.813	0.79	1.09332e-23	REC	HDGF	0.023
1.31745e-116	0.309133	0.472	0.369	5.21828e-112	REC	IFI27L1	0.103
6.16264e-23	0.308724	0.867	0.868	2.44096e-18	REC	ARPC5	-0.001
0.00105673	0.308426	0.984	0.986	1	REC	HINT1	-0.002
4.2273e-66	0.308406	0.719	0.661	1.67439e-61	REC	DDAH2	0.058
4.54947e-48	0.308209	0.832	0.811	1.802e-43	REC	ARHGDIA	0.021
3.42321e-22	0.307781	0.808	0.795	1.3559e-17	REC	AUP1	0.013
3.06262e-101	0.307682	0.452	0.352	1.21307e-96	REC	TRIM16	0.1
2.99206e-75	0.307649	0.671	0.61	1.18512e-70	REC	LITAF	0.061
3.16675e-118	0.307537	0.411	0.302	1.25432e-113	REC	SLC5A3	0.109
3.16292e-16	0.307472	0.755	0.755	1.2528e-11	REC	GTF3C6	0
7.7787e-39	0.307351	0.844	0.803	3.08106e-34	REC	RRBP1	0.041
2.02001e-172	0.307131	0.336	0.214	8.00105e-168	REC	PODXL	0.122
1.34034e-284	0.307122	0.283	0.141	5.30894e-280	REC	ALDH3B1	0.142
4.62349e-11	0.306986	0.855	0.852	1.83132e-06	REC	SSR3	0.003
8.92704e-68	0.306908	0.961	0.941	3.53591e-63	REC	FXYD3	0.02
1.4234e-96	0.30688	0.697	0.627	5.63794e-92	REC	TRAF4	0.07
0.000304339	0.30684	0.993	0.992	1	REC	COX7C	0.001
7.42445e-173	0.306812	0.418	0.288	2.94075e-168	REC	PML	0.13
1.50771e-68	0.306742	0.585	0.515	5.97189e-64	REC	RAB1B	0.07
1.35083e-41	0.306431	0.675	0.63	5.35051e-37	REC	RNF126	0.045
3.66954e-68	0.306372	0.552	0.483	1.45347e-63	REC	GFER	0.069
8.70035e-41	0.30627	0.573	0.535	3.44612e-36	REC	PTPMT1	0.038
1.87397e-58	0.30619	0.416	0.347	7.4226e-54	REC	C11orf24	0.069
8.09792e-96	0.30601	0.496	0.405	3.20751e-91	REC	SEPT10	0.091
9.76339e-56	0.30581	0.77	0.736	3.86718e-51	REC	RTN3	0.034
4.53963e-67	0.305635	0.417	0.341	1.7981e-62	REC	RP11-295G20.2	0.076
2.43573e-290	0.305227	0.3	0.152	9.64767e-286	REC	FGD6	0.148
5.18359e-62	0.305068	0.392	0.322	2.05317e-57	REC	SAMD1	0.07
6.98965e-241	0.304983	0.205	0.093	2.76853e-236	REC	ZNF185	0.112
1.88635e-243	0.304915	0.352	0.206	7.47166e-239	REC	RHBDF1	0.146
8.76743e-09	0.30484	0.806	0.816	0.000347269	REC	SLC25A39	-0.01
6.63201e-76	0.304338	0.441	0.36	2.62687e-71	REC	ICMT	0.081
1.02794e-78	0.304305	0.534	0.461	4.07158e-74	REC	DPH3	0.073
1.6854e-50	0.304258	0.507	0.451	6.67571e-46	REC	LCOR	0.056
9.47123e-09	0.304051	0.954	0.948	0.000375146	REC	UQCR10	0.006
0	0.303757	0.28	0.131	0	REC	ALS2CL	0.149
1.26221e-175	0.303643	0.442	0.305	4.99947e-171	REC	SLC25A25	0.137
0	0.303635	0.213	0.079	0	REC	GULP1	0.134
1.02946e-138	0.303622	0.55	0.438	4.07759e-134	REC	RALB	0.112
2.71519e-43	0.303407	0.494	0.434	1.07546e-38	REC	CDC25B	0.06
6.21481e-82	0.303264	0.615	0.539	2.46163e-77	REC	OSTF1	0.076
8.54466e-80	0.303061	0.624	0.552	3.38446e-75	REC	RP11-532F12.5	0.072
2.69629e-126	0.302893	0.439	0.302	1.06797e-121	REC	SHFM1	0.137
1.05368e-120	0.302653	0.417	0.312	4.17351e-116	REC	ATP13A2	0.105
6.08839e-121	0.302451	0.431	0.317	2.41155e-116	REC	AK1	0.114
1.83313e-103	0.302426	0.374	0.277	7.26085e-99	REC	VWA1	0.097
4.96028e-68	0.302369	0.551	0.471	1.96472e-63	REC	NFKBIZ	0.08
2.0383e-46	0.302243	0.557	0.505	8.07351e-42	REC	KIAA2013	0.052
9.32705e-78	0.302204	0.391	0.31	3.69435e-73	REC	CORO2A	0.081
2.50187e-107	0.3019	0.354	0.259	9.90967e-103	REC	BTBD6	0.095
4.96901e-124	0.301899	0.44	0.335	1.96818e-119	REC	TMEM8A	0.105
8.88795e-45	0.30188	0.779	0.753	3.52043e-40	REC	TMED3	0.026
2.6092e-154	0.301871	0.367	0.249	1.03348e-149	REC	LPIN2	0.118
2.25616e-94	0.301781	0.513	0.424	8.9364e-90	REC	FAM84B	0.089
2.63984e-32	0.301736	0.54	0.493	1.04561e-27	REC	F12	0.047
7.41821e-182	0.301666	0.35	0.222	2.93828e-177	REC	PLXNA3	0.128
3.40415e-16	0.301568	0.498	0.612	1.34835e-11	REC	ELOC	-0.114
3.97908e-92	0.301497	0.532	0.445	1.57607e-87	REC	TMEM30A	0.087
4.16226e-47	0.301401	0.354	0.294	1.64863e-42	REC	KLHL42	0.06
4.2411e-41	0.301283	0.637	0.598	1.67986e-36	REC	LIMA1	0.039
6.12005e-29	0.301143	0.706	0.672	2.42409e-24	REC	TXNIP	0.034
4.56867e-186	0.300976	0.389	0.256	1.8096e-181	REC	COBL	0.133
4.68415e-243	0.300973	0.33	0.187	1.85534e-238	REC	VAT1	0.143
3.6907e-10	0.300863	0.994	0.991	1.46185e-05	REC	COX6B1	0.003
2.34386e-29	0.300862	0.654	0.633	9.28378e-25	REC	EPB41L4A-AS1	0.021
1.96205e-31	0.300807	0.412	0.361	7.7715e-27	REC	TK1	0.051
1.03907e-44	0.300779	0.838	0.814	4.11565e-40	REC	UBXN1	0.024
4.87451e-30	0.300728	0.456	0.41	1.93074e-25	REC	LMO4	0.046
1.72513e-36	0.300557	0.823	0.795	6.83306e-32	REC	CTNNB1	0.028
9.56663e-74	0.3004	0.753	0.692	3.78925e-69	REC	NET1	0.061
7.66204e-137	0.300168	0.392	0.28	3.03486e-132	REC	GPD2	0.112
1.42194e-80	0.300107	0.419	0.334	5.63216e-76	REC	CENPB	0.085
6.20855e-110	0.300004	0.303	0.207	2.45914e-105	REC	PYGL	0.096
5.91859e-127	0.299787	0.507	0.396	2.34429e-122	REC	MESDC1	0.111
6.23637e-20	0.299701	0.696	0.689	2.47016e-15	REC	POP7	0.007
1.07429e-63	0.299667	0.724	0.674	4.25515e-59	REC	ACADVL	0.05
5.44287e-71	0.299545	0.577	0.501	2.15587e-66	REC	KPNA4	0.076
3.71777e-143	0.29946	0.358	0.242	1.47257e-138	REC	NPNT	0.116
1.33475e-45	0.299269	0.573	0.525	5.28681e-41	REC	XIAP	0.048
0	0.299186	0.247	0.099	0	REC	PPP1R18	0.148
2.29412e-25	0.298952	0.853	0.844	9.08679e-21	REC	SYNGR2	0.009
7.47623e-165	0.298605	0.317	0.2	2.96126e-160	REC	WWC1	0.117
1.2378e-30	0.298512	0.932	0.929	4.90282e-26	REC	PRR13	0.003
2.60596e-30	0.298461	0.722	0.713	1.03219e-25	REC	HIGD1A	0.009
1.10954e-05	0.298018	0.274	0.306	0.439477	REC	KRT23	-0.032
1.7208e-98	0.297849	0.508	0.414	6.81592e-94	REC	ADIPOR2	0.094
7.00606e-90	0.297841	0.322	0.234	2.77503e-85	REC	RCAN1	0.088
1.04874e-33	0.297771	0.619	0.591	4.15397e-29	REC	MSI2	0.028
1.52196e-83	0.297564	0.308	0.22	6.02834e-79	REC	TNS4	0.088
2.96418e-111	0.29753	0.453	0.347	1.17408e-106	REC	PTK6	0.106
7.0514e-66	0.297415	0.692	0.628	2.79299e-61	REC	ANKRD11	0.064
1.01664e-219	0.297389	0.269	0.142	4.0268e-215	REC	CDKN1C	0.127
5.76357e-35	0.297263	0.426	0.374	2.28289e-30	REC	TRIB3	0.052
8.77917e-18	0.297241	0.125	0.098	3.47734e-13	REC	PON3	0.027
2.0066e-182	0.297018	0.766	0.626	7.94792e-178	REC	CXCL3	0.14
2.71864e-68	0.296999	0.481	0.403	1.07683e-63	REC	FNDC3B	0.078
9.46006e-10	0.296962	0.911	0.916	3.74703e-05	REC	PCBD1	-0.005
0	0.296804	0.14	0.025	0	REC	SCEL	0.115
7.82598e-63	0.296602	0.853	0.828	3.09979e-58	REC	FKBP8	0.025
1.81951e-125	0.29626	0.349	0.241	7.20691e-121	REC	HAGHL	0.108
9.70518e-28	0.296234	0.694	0.683	3.84412e-23	REC	UBE2A	0.011
8.14531e-200	0.295966	0.332	0.201	3.22628e-195	REC	RP11-465N4.4	0.131
3.95975e-142	0.295873	0.348	0.238	1.56842e-137	REC	MPPE1	0.11
5.39744e-23	0.295763	0.404	0.365	2.13787e-18	REC	DHFR	0.039
3.42189e-12	0.295684	0.888	0.884	1.35538e-07	REC	CBX3	0.004
6.64479e-89	0.295661	0.462	0.373	2.63193e-84	REC	ABHD3	0.089
3.69916e-215	0.295519	0.349	0.209	1.4652e-210	REC	FRMD4B	0.14
1.56335e-213	0.295478	0.324	0.191	6.19227e-209	REC	SLC9A1	0.133
9.56976e-97	0.295405	0.326	0.233	3.79049e-92	REC	PALLD	0.093
8.6331e-98	0.295393	0.244	0.16	3.41948e-93	REC	OAS2	0.084
3.60778e-65	0.295339	0.628	0.567	1.42901e-60	REC	BAD	0.061
3.06159e-258	0.295221	0.235	0.111	1.21267e-253	REC	PNMA1	0.124
3.06959e-240	0.295208	0.211	0.095	1.21583e-235	REC	TNFSF9	0.116
4.35472e-110	0.295047	0.687	0.609	1.72486e-105	REC	CHMP1B	0.078
1.7042e-207	0.294562	0.337	0.202	6.75017e-203	REC	ODF3B	0.135
4.4e-161	0.294451	0.408	0.284	1.74279e-156	REC	CDC42BPA	0.124
1.10801e-54	0.294302	0.834	0.809	4.38873e-50	REC	C6orf48	0.025
4.44061e-95	0.294249	0.714	0.628	1.75888e-90	REC	TRIB1	0.086
1.63445e-78	0.294155	0.49	0.414	6.4739e-74	REC	C12orf49	0.076
8.78005e-79	0.293865	0.594	0.52	3.47769e-74	REC	CERS2	0.074
1.52005e-73	0.293736	0.273	0.195	6.02075e-69	REC	TRIM7	0.078
1.3446e-115	0.293605	0.512	0.408	5.32583e-111	REC	CCNL2	0.104
1.20682e-14	0.293542	0.843	0.836	4.7801e-10	REC	PTMS	0.007
3.33981e-158	0.293454	0.268	0.159	1.32286e-153	REC	APOL2	0.109
2.90837e-71	0.293107	0.598	0.525	1.15198e-66	REC	CTNNBIP1	0.073
5.97317e-64	0.293014	0.639	0.583	2.36591e-59	REC	ATG101	0.056
8.13393e-21	0.292979	0.906	0.908	3.22177e-16	REC	LAMTOR5	-0.002
6.38864e-76	0.292791	0.511	0.433	2.53048e-71	REC	GATAD2A	0.078
1.49994e-26	0.292515	0.63	0.597	5.94111e-22	REC	NAA50	0.033
2.1436e-35	0.292408	0.674	0.643	8.49057e-31	REC	TWF1	0.031
2.22935e-162	0.292269	0.316	0.202	8.83022e-158	REC	SFR1	0.114
1.98719e-96	0.292038	0.532	0.442	7.87104e-92	REC	PPP2R4	0.09
4.61012e-165	0.291898	0.277	0.165	1.82602e-160	REC	OSBPL1A	0.112
9.43281e-16	0.291456	0.861	0.852	3.73624e-11	REC	C20orf24	0.009
2.95026e-62	0.291451	0.262	0.193	1.16857e-57	REC	FIBCD1	0.069
0	0.291378	0.194	0.072	0	REC	NRP2	0.122
1.24708e-45	0.291269	0.672	0.621	4.93955e-41	REC	ZBTB7A	0.051
1.54773e-28	0.290979	0.674	0.65	6.13039e-24	REC	BCL7C	0.024
4.00373e-41	0.290814	0.518	0.464	1.58584e-36	REC	DUSP6	0.054
7.11286e-164	0.290551	0.419	0.291	2.81733e-159	REC	PINK1	0.128
2.7548e-124	0.290542	0.32	0.218	1.09115e-119	REC	RBBP8	0.102
4.03912e-172	0.290429	0.208	0.108	1.59985e-167	REC	PDE4C	0.1
1.48355e-76	0.290399	0.54	0.462	5.8762e-72	REC	TNFRSF14	0.078
6.97664e-68	0.29019	0.459	0.386	2.76338e-63	REC	SLC39A14	0.073
1.20727e-15	0.28993	0.859	0.861	4.78188e-11	REC	CSNK2B	-0.002
2.75198e-50	0.28963	0.907	0.868	1.09003e-45	REC	JUNB	0.039
1.43653e-81	0.289551	0.392	0.307	5.68996e-77	REC	MTUS1	0.085
1.86336e-113	0.28954	0.429	0.328	7.38057e-109	REC	TRIM25	0.101
9.1727e-107	0.289488	0.393	0.296	3.63322e-102	REC	MINK1	0.097
2.14357e-11	0.289433	0.624	0.604	8.49048e-07	REC	SCD	0.02
6.10511e-107	0.289376	0.205	0.123	2.41817e-102	REC	VIM	0.082
3.53013e-29	0.289229	0.863	0.848	1.39825e-24	REC	UBE2I	0.015
1.06428e-60	0.289193	0.819	0.776	4.2155e-56	REC	SF1	0.043
8.94345e-52	0.288952	0.644	0.587	3.54241e-47	REC	LPP	0.057
5.03204e-16	0.288948	0.772	0.771	1.99314e-11	REC	REEP5	0.001
1.75175e-24	0.288886	0.853	0.844	6.9385e-20	REC	PAPOLA	0.009
2.56464e-64	0.288878	0.667	0.614	1.01583e-59	REC	SIGIRR	0.053
1.34234e-20	0.28876	0.802	0.797	5.31689e-16	REC	SDCBP	0.005
2.95538e-84	0.288699	0.556	0.474	1.1706e-79	REC	HGS	0.082
9.97286e-16	0.288679	0.869	0.86	3.95015e-11	REC	KDELR1	0.009
2.28108e-99	0.288598	0.188	0.113	9.03514e-95	REC	ST3GAL1	0.075
7.84476e-156	0.288578	0.416	0.295	3.10723e-151	REC	TMEM127	0.121
3.8289e-26	0.288526	0.854	0.843	1.51659e-21	REC	BUD31	0.011
2.02391e-46	0.288525	0.472	0.416	8.01649e-42	REC	IFI35	0.056
9.54048e-291	0.288486	0.168	0.061	3.77889e-286	REC	LYPD3	0.107
4.14509e-99	0.288476	0.448	0.349	1.64183e-94	REC	TRIM47	0.099
5.74606e-64	0.288304	0.597	0.537	2.27596e-59	REC	JAK1	0.06
4.3733e-63	0.288165	0.519	0.44	1.73222e-58	REC	ARHGAP32	0.079
8.93611e-55	0.288038	0.419	0.353	3.5395e-50	REC	ACOT9	0.066
3.92067e-65	0.288037	0.823	0.782	1.55294e-60	REC	DNAJB6	0.041
8.76893e-88	0.28799	0.672	0.607	3.47328e-83	REC	RAB6A	0.065
9.73368e-137	0.287694	0.516	0.402	3.85541e-132	REC	PPP1R15B	0.114
0.00084848	0.287672	0.987	0.986	1	REC	ATP5L	0.001
8.20467e-21	0.287611	0.788	0.784	3.24979e-16	REC	C19orf60	0.004
3.71866e-75	0.287482	0.507	0.429	1.47292e-70	REC	SMAD2	0.078
2.57811e-17	0.287469	0.713	0.705	1.02117e-12	REC	FAM136A	0.008
4.83548e-156	0.287288	0.215	0.118	1.91529e-151	REC	RP11-395B7.4	0.097
1.47554e-56	0.287259	0.697	0.648	5.84446e-52	REC	SAR1A	0.049
4.73392e-147	0.287161	0.245	0.143	1.87506e-142	REC	MIR210HG	0.102
7.17443e-34	0.286923	0.532	0.667	2.84172e-29	REC	SEM1	-0.135
5.06922e-55	0.286878	0.618	0.565	2.00787e-50	REC	PAFAH1B2	0.053
1.36452e-94	0.286837	0.276	0.193	5.40471e-90	REC	MAD1L1	0.083
7.65444e-06	0.286776	0.902	0.911	0.303185	REC	GADD45GIP1	-0.009
1.1237e-89	0.286769	0.419	0.328	4.45088e-85	REC	MBNL2	0.091
3.26614e-142	0.286612	0.372	0.26	1.29368e-137	REC	TNFAIP1	0.112
3.83848e-111	0.28658	0.469	0.363	1.52038e-106	REC	HELZ2	0.106
1.54884e-41	0.286493	0.459	0.405	6.13482e-37	REC	BTG3	0.054
2.22105e-24	0.286316	0.284	0.244	8.79737e-20	REC	MYBL2	0.04
3.7233e-153	0.286271	0.363	0.245	1.47476e-148	REC	SERTAD2	0.118
1.8433e-28	0.285823	0.841	0.836	7.30112e-24	REC	MORF4L1	0.005
4.1203e-161	0.284982	0.274	0.165	1.63201e-156	REC	TMEM120B	0.109
2.91829e-102	0.284939	0.581	0.486	1.15591e-97	REC	CCDC6	0.095
1.76432e-65	0.284925	0.711	0.643	6.9883e-61	REC	IFRD1	0.068
3.88795e-20	0.284886	0.714	0.688	1.53998e-15	REC	EIF3B	0.026
4.22919e-26	0.284795	0.856	0.835	1.67514e-21	REC	TMED10	0.021
4.09304e-247	0.284786	0.201	0.088	1.62121e-242	REC	TGFB1	0.113
4.62274e-266	0.284453	0.171	0.066	1.83102e-261	REC	ABHD11-AS1	0.105
3.38576e-21	0.284374	0.518	0.484	1.34107e-16	REC	ENC1	0.034
1.22709e-62	0.284284	0.672	0.617	4.86038e-58	REC	VTI1B	0.055
5.85534e-67	0.283847	0.602	0.538	2.31924e-62	REC	MAPK1IP1L	0.064
7.00399e-69	0.283501	0.563	0.495	2.77421e-64	REC	VOPP1	0.068
2.85294e-167	0.283315	0.244	0.137	1.13002e-162	REC	HHLA2	0.107
1.4528e-219	0.283153	0.327	0.192	5.75438e-215	REC	RBMS2	0.135
4.92252e-147	0.283063	0.155	0.076	1.94976e-142	REC	C12orf36	0.079
1.05e-35	0.283056	0.58	0.543	4.15896e-31	REC	NCLN	0.037
3.93619e-49	0.283016	0.566	0.518	1.55909e-44	REC	ZNF664	0.048
1.67898e-128	0.282838	0.442	0.33	6.65026e-124	REC	DOK4	0.112
1.36809e-49	0.282804	0.306	0.246	5.41888e-45	REC	MESP1	0.06
3.34023e-44	0.282739	0.618	0.572	1.32303e-39	REC	RNASEH2C	0.046
4.13862e-89	0.282725	0.554	0.466	1.63927e-84	REC	FKBP9	0.088
1.01206e-23	0.282724	0.8	0.78	4.00868e-19	REC	ACTR2	0.02
1.23672e-69	0.282697	0.54	0.466	4.89852e-65	REC	ERBB2	0.074
8.6092e-167	0.282618	0.333	0.214	3.41002e-162	REC	PPP4R1	0.119
1.96461e-85	0.282597	0.587	0.506	7.78162e-81	REC	TOR1AIP2	0.081
1.91905e-63	0.28256	0.973	0.952	7.60117e-59	REC	ELF3	0.021
5.20339e-58	0.28245	0.555	0.491	2.06101e-53	REC	CSRP1	0.064
2.04986e-75	0.282438	0.377	0.296	8.11927e-71	REC	MDM2	0.081
0	0.282396	0.222	0.085	0	REC	ATP2B4	0.137
2.8995e-09	0.282365	0.74	0.737	0.000114846	REC	KPNB1	0.003
2.76296e-42	0.282337	0.656	0.628	1.09438e-37	REC	PPP1R11	0.028
3.29443e-41	0.281803	0.882	0.854	1.30489e-36	REC	RTN4	0.028
5.34829e-96	0.281775	0.752	0.651	2.11841e-91	REC	ATF3	0.101
7.86387e-66	0.281603	0.292	0.222	3.1148e-61	REC	GK	0.07
3.48549e-74	0.281533	0.468	0.386	1.38057e-69	REC	ACAP2	0.082
0	0.28151	0.196	0.061	0	REC	TTC9	0.135
6.79661e-125	0.281296	0.392	0.282	2.69207e-120	REC	UACA	0.11
8.21757e-89	0.281271	0.464	0.376	3.2549e-84	REC	SMG7	0.088
2.13502e-69	0.281119	0.408	0.331	8.45659e-65	REC	CAPN5	0.077
0.0046732	0.281103	0.851	0.864	1	REC	ETHE1	-0.013
2.27339e-260	0.28105	0.211	0.093	9.00468e-256	REC	AMIGO2	0.118
1.36165e-89	0.280789	0.44	0.35	5.39336e-85	REC	CD58	0.09
6.17701e-101	0.280703	0.357	0.265	2.44665e-96	REC	TMEM164	0.092
4.09489e-05	0.280538	0.878	0.886	1	REC	NDUFB1	-0.008
2.30559e-115	0.280476	0.452	0.343	9.1322e-111	REC	MTMR11	0.109
6.48017e-135	0.2803	0.387	0.275	2.56673e-130	REC	TMEM63B	0.112
1.58022e-12	0.280289	0.873	0.872	6.2591e-08	REC	HNRNPDL	0.001
6.08624e-35	0.280073	0.705	0.672	2.4107e-30	REC	MTPN	0.033
4.09901e-23	0.279956	0.684	0.653	1.62358e-18	REC	H1FX	0.031
5.82184e-102	0.279913	0.262	0.176	2.30597e-97	REC	PFKFB3	0.086
5.65875e-17	0.279754	0.933	0.933	2.24138e-12	REC	HSBP1	0
3.55514e-113	0.279642	0.426	0.324	1.40815e-108	REC	OGDH	0.102
4.64362e-95	0.279586	0.563	0.473	1.83929e-90	REC	SIRT7	0.09
1.89776e-83	0.279574	0.5	0.415	7.51684e-79	REC	ABHD17A	0.085
3.61053e-94	0.279522	0.575	0.48	1.43009e-89	REC	B3GNT3	0.095
1.1122e-175	0.2794	0.33	0.204	4.40533e-171	REC	SYTL1	0.126
0.00458349	0.279383	0.878	0.892	1	REC	PDCD5	-0.014
2.17028e-103	0.279263	0.528	0.432	8.59628e-99	REC	MAP3K11	0.096
1.03808e-59	0.279054	0.484	0.413	4.11175e-55	REC	IBTK	0.071
3.24754e-10	0.27878	0.641	0.636	1.28632e-05	REC	ECI1	0.005
2.6064e-69	0.27878	0.561	0.495	1.03237e-64	REC	GNAQ	0.066
3.04695e-34	0.278748	0.591	0.544	1.20687e-29	REC	XPO1	0.047
2.37751e-109	0.278602	0.146	0.077	9.41706e-105	REC	NXPH4	0.069
0.000387695	0.278432	0.783	0.805	1	REC	RWDD1	-0.022
2.43335e-16	0.278396	0.362	0.336	9.63826e-12	REC	TM4SF5	0.026
2.08317e-18	0.278143	0.828	0.821	8.25122e-14	REC	MRPL33	0.007
3.6644e-79	0.278121	0.561	0.483	1.45143e-74	REC	USF2	0.078
1.258e-232	0.278051	0.226	0.108	4.98282e-228	REC	ARHGAP29	0.118
1.81568e-116	0.277616	0.296	0.199	7.19173e-112	REC	ARRDC4	0.097
8.54498e-41	0.277469	0.578	0.535	3.38458e-36	REC	SRA1	0.043
3.13125e-35	0.277459	0.25	0.2	1.24026e-30	REC	PKDCC	0.05
5.4651e-78	0.277322	0.535	0.45	2.16467e-73	REC	SEC31A	0.085
1.9835e-75	0.277316	0.517	0.438	7.85646e-71	REC	RAB5B	0.079
1.03733e-139	0.277252	0.365	0.252	4.10876e-135	REC	RALGPS2	0.113
2.25922e-08	0.2772	0.875	0.866	0.000894856	REC	NDUFC1	0.009
1.27011e-49	0.277123	0.613	0.565	5.0308e-45	REC	TUSC2	0.048
4.41239e-94	0.277121	0.499	0.407	1.74771e-89	REC	CDC42SE1	0.092
2.92949e-56	0.277093	0.287	0.214	1.16034e-51	REC	CA9	0.073
3.59415e-136	0.277065	0.446	0.329	1.42361e-131	REC	RUNX1	0.117
2.00792e-111	0.277057	0.397	0.295	7.95316e-107	REC	LMF2	0.102
5.91759e-49	0.277022	0.65	0.598	2.3439e-44	REC	HP1BP3	0.052
6.60444e-100	0.27697	0.4	0.304	2.61595e-95	REC	ZNFX1	0.096
6.16903e-28	0.276913	0.606	0.568	2.44349e-23	REC	GANAB	0.038
9.76246e-20	0.276716	0.746	0.728	3.86681e-15	REC	YY1	0.018
8.94267e-91	0.276642	0.464	0.376	3.5421e-86	REC	ARL8B	0.088
2.09091e-75	0.276551	0.507	0.427	8.28187e-71	REC	RUSC1	0.08
1.03768e-10	0.276515	0.84	0.841	4.11014e-06	REC	POLR2F	-0.001
1.40729e-75	0.276389	0.81	0.759	5.57412e-71	REC	ARGLU1	0.051
9.34337e-105	0.276385	0.485	0.39	3.70082e-100	REC	BIRC2	0.095
6.21535e-15	0.276376	0.458	0.436	2.46184e-10	REC	SLC40A1	0.022
6.6035e-16	0.276317	0.38	0.35	2.61558e-11	REC	CCDC91	0.03
8.70261e-23	0.276213	0.669	0.643	3.44702e-18	REC	GRINA	0.026
4.03793e-106	0.276209	0.308	0.214	1.59938e-101	REC	CCNG2	0.094
3.56773e-51	0.276102	0.567	0.511	1.41314e-46	REC	TRAF7	0.056
1.28996e-12	0.276089	0.825	0.82	5.10942e-08	REC	CDC37	0.005
2.78671e-69	0.275971	0.404	0.325	1.10379e-64	REC	PHC2	0.079
7.37588e-09	0.275928	0.667	0.663	0.000292151	REC	CTBP2	0.004
4.89841e-24	0.275912	0.773	0.761	1.94021e-19	REC	CNIH1	0.012
3.24257e-66	0.275902	0.594	0.523	1.28435e-61	REC	WDR13	0.071
9.00136e-218	0.275864	0.281	0.154	3.56535e-213	REC	SMIM6	0.127
9.24863e-19	0.275813	0.703	0.678	3.66329e-14	REC	CLTC	0.025
9.43575e-138	0.275696	0.257	0.157	3.73741e-133	REC	ANKRD36C	0.1
7.376e-22	0.275432	0.634	0.616	2.92156e-17	REC	PPP1R16A	0.018
1.31646e-111	0.275348	0.459	0.357	5.21436e-107	REC	TLE1	0.102
3.07185e-42	0.274895	0.612	0.562	1.21673e-37	REC	LSM12	0.05
0.00370405	0.274788	0.666	0.681	1	REC	ASAH1	-0.015
0.00419207	0.274785	0.851	0.854	1	REC	NDUFA12	-0.003
3.35387e-217	0.274687	0.292	0.163	1.32843e-212	REC	ITGB6	0.129
4.35723e-05	0.27448	0.855	0.872	1	REC	DEK	-0.017
3.75275e-137	0.274471	0.289	0.184	1.48643e-132	REC	RAC2	0.105
6.41282e-31	0.274214	0.682	0.65	2.54005e-26	REC	IER3IP1	0.032
3.59376e-99	0.273833	0.618	0.512	1.42345e-94	REC	SERTAD1	0.106
4.77258e-46	0.273706	0.585	0.534	1.89037e-41	REC	TMEM18	0.051
2.00388e-56	0.273637	0.499	0.433	7.93715e-52	REC	SLC7A1	0.066
2.43265e-31	0.273599	0.599	0.573	9.63548e-27	REC	IFT172	0.026
8.9531e-18	0.273424	0.581	0.565	3.54623e-13	REC	SSSCA1	0.016
4.20523e-55	0.273306	0.649	0.589	1.66565e-50	REC	PDCD6IP	0.06
2.09828e-142	0.273268	0.277	0.172	8.31108e-138	REC	CYP4F3	0.105
8.18068e-63	0.273223	0.504	0.437	3.24029e-58	REC	PAFAH1B1	0.067
1.00704e-36	0.272972	0.603	0.563	3.98877e-32	REC	NAP1L4	0.04
8.6423e-10	0.272885	0.393	0.431	3.42313e-05	REC	TESC	-0.038
1.55778e-160	0.272832	0.334	0.215	6.17019e-156	REC	SBNO2	0.119
2.65502e-120	0.272778	0.41	0.304	1.05163e-115	REC	NT5C2	0.106
6.11412e-121	0.272715	0.305	0.205	2.42174e-116	REC	CLIC4	0.1
1.90682e-111	0.272535	0.433	0.33	7.55274e-107	REC	NPLOC4	0.103
1.0848e-216	0.272523	0.314	0.181	4.2968e-212	REC	B4GALNT3	0.133
3.56984e-14	0.272396	0.947	0.949	1.41398e-09	REC	EIF3H	-0.002
2.25852e-130	0.272385	0.376	0.267	8.94579e-126	REC	SNX8	0.109
0.0084172	0.27233	0.769	0.793	1	REC	ZNF593	-0.024
3.52073e-36	0.272225	0.851	0.812	1.39453e-31	REC	DNAJB1	0.039
3.55907e-52	0.27201	0.456	0.392	1.40971e-47	REC	DAG1	0.064
1.17783e-73	0.271985	0.44	0.361	4.66528e-69	REC	DLG3	0.079
2.46768e-88	0.27195	0.588	0.499	9.77425e-84	REC	CUX1	0.089
2.65456e-104	0.271877	0.393	0.296	1.05145e-99	REC	SH3RF1	0.097
7.88022e-22	0.271824	0.704	0.694	3.12128e-17	REC	RTF1	0.01
1.1275e-70	0.271816	0.506	0.425	4.4659e-66	REC	CYFIP1	0.081
0.000266008	0.271727	0.789	0.808	1	REC	LSM2	-0.019
5.66185e-42	0.27141	0.65	0.609	2.2426e-37	REC	APOPT1	0.041
8.08521e-59	0.271392	0.601	0.549	3.20247e-54	REC	VAMP3	0.052
2.69444e-155	0.271338	0.257	0.151	1.06724e-150	REC	ATHL1	0.106
3.63707e-50	0.271313	0.485	0.429	1.44061e-45	REC	SLC25A24	0.056
4.70382e-30	0.27128	0.417	0.372	1.86314e-25	REC	PHF19	0.045
9.43731e-77	0.271147	0.532	0.455	3.73802e-72	REC	SP100	0.077
1.47655e-06	0.271131	0.76	0.763	0.0584848	REC	PPM1G	-0.003
2.48575e-54	0.271083	0.531	0.464	9.8458e-50	REC	MAPK1	0.067
7.08044e-69	0.271001	0.44	0.363	2.80449e-64	REC	SLC37A1	0.077
8.75121e-41	0.270987	0.691	0.649	3.46626e-36	REC	PABPN1	0.042
0.00170736	0.270845	0.987	0.989	1	REC	BTF3	-0.002
2.772e-81	0.27081	0.435	0.352	1.09796e-76	REC	PPFIA1	0.083
1.18737e-37	0.270798	0.644	0.611	4.70306e-33	REC	ARF3	0.033
4.06454e-35	0.270744	0.459	0.413	1.60992e-30	REC	TP53I11	0.046
5.40321e-87	0.270724	0.513	0.43	2.14016e-82	REC	TOLLIP	0.083
1.19766e-10	0.270717	0.505	0.607	4.74382e-06	REC	C19orf10	-0.102
1.39269e-85	0.270527	0.501	0.416	5.5163e-81	REC	ARHGEF12	0.085
2.82993e-50	0.270456	0.705	0.665	1.12091e-45	REC	LSM1	0.04
1.67112e-39	0.270455	0.633	0.589	6.61916e-35	REC	IAH1	0.044
1.53854e-29	0.270406	0.696	0.671	6.094e-25	REC	TMEM248	0.025
2.09925e-73	0.270301	0.555	0.482	8.31493e-69	REC	RHBDD2	0.073
8.95937e-05	0.270151	0.89	0.899	1	REC	ANP32B	-0.009
1.98604e-11	0.270097	0.789	0.782	7.86652e-07	REC	SRRM1	0.007
8.71785e-37	0.270021	0.531	0.488	3.45305e-32	REC	HEBP1	0.043
1.14367e-32	0.269937	0.854	0.839	4.52995e-28	REC	DAZAP2	0.015
3.31713e-48	0.269907	0.61	0.565	1.31388e-43	REC	ATP6V1E1	0.045
1.75623e-93	0.269884	0.899	0.851	6.95625e-89	REC	VMP1	0.048
1.94983e-64	0.26987	0.562	0.494	7.7231e-60	REC	GNG12	0.068
1.30175e-201	0.269868	0.172	0.076	5.1561e-197	REC	CACNA2D4	0.096
9.46477e-15	0.269715	0.732	0.723	3.7489e-10	REC	RBM17	0.009
2.424e-30	0.269588	0.68	0.656	9.60123e-26	REC	MEA1	0.024
1.97157e-31	0.269581	0.487	0.447	7.8092e-27	REC	FUT3	0.04
3.55904e-88	0.26954	0.415	0.325	1.4097e-83	REC	SPTY2D1	0.09
4.99211e-42	0.269538	0.613	0.569	1.97733e-37	REC	DPM2	0.044
1.77444e-05	0.269058	0.913	0.916	0.702836	REC	PGK1	-0.003
1.59333e-113	0.269031	0.425	0.321	6.31103e-109	REC	ATN1	0.104
2.77012e-42	0.26898	0.568	0.52	1.09722e-37	REC	TMED7	0.048
5.97528e-09	0.268905	0.644	0.635	0.000236675	REC	MAZ	0.009
1.23993e-12	0.268206	0.44	0.528	4.91124e-08	REC	C11orf83	-0.088
3.96062e-32	0.268102	0.514	0.473	1.56876e-27	REC	SSBP4	0.041
1.79223e-87	0.267995	0.419	0.331	7.09886e-83	REC	SHC1	0.088
8.43387e-127	0.267826	0.404	0.296	3.34057e-122	REC	SGPL1	0.108
7.02752e-30	0.267393	0.76	0.74	2.78353e-25	REC	RAD23B	0.02
5.74556e-68	0.26739	0.566	0.495	2.27576e-63	REC	ERCC1	0.071
9.31432e-06	0.26738	0.871	0.878	0.368931	REC	DAD1	-0.007
4.79456e-46	0.266972	0.648	0.608	1.89908e-41	REC	SHISA5	0.04
2.4962e-110	0.266831	0.367	0.269	9.88719e-106	REC	PARP12	0.098
1.69904e-168	0.266731	0.334	0.213	6.72971e-164	REC	SEC14L1	0.121
5.25341e-49	0.266595	0.622	0.578	2.08082e-44	REC	UBE2J1	0.044
2.53643e-10	0.266522	0.939	0.94	1.00466e-05	REC	SF3B6	-0.001
5.99993e-76	0.266518	0.541	0.465	2.37651e-71	REC	BCL7B	0.076
6.98098e-139	0.266361	0.402	0.283	2.7651e-134	REC	CSRNP1	0.119
2.61626e-17	0.266344	0.833	0.822	1.03627e-12	REC	UBE2L3	0.011
3.92505e-101	0.266318	0.507	0.404	1.55467e-96	REC	ARL5B	0.103
4.90312e-63	0.2662	0.504	0.437	1.94208e-58	REC	RMND5A	0.067
0.000712977	0.266142	0.855	0.868	1	REC	PSMB7	-0.013
2.24751e-82	0.266139	0.511	0.426	8.90217e-78	REC	SAP30BP	0.085
1.89255e-176	0.266058	0.358	0.228	7.49619e-172	REC	TJP2	0.13
2.87573e-136	0.266042	0.311	0.204	1.13905e-131	REC	U47924.27	0.107
3.38235e-162	0.265971	0.258	0.151	1.33971e-157	REC	SERPINB9	0.107
6.72749e-149	0.26587	0.317	0.206	2.66469e-144	REC	ABTB1	0.111
1.97448e-59	0.26541	0.646	0.586	7.82071e-55	REC	NCKAP1	0.06
8.63503e-15	0.265266	0.337	0.309	3.42025e-10	REC	NT5DC2	0.028
3.28095e-36	0.264891	0.799	0.785	1.29955e-31	REC	RNF181	0.014
2.77712e-69	0.264891	0.492	0.413	1.09999e-64	REC	OSBPL8	0.079
4.10588e-75	0.264856	0.512	0.436	1.6263e-70	REC	SMUG1	0.076
2.54935e-09	0.264756	0.612	0.609	0.000100977	REC	EMD	0.003
7.11821e-75	0.264603	0.564	0.485	2.81945e-70	REC	MAP4	0.079
1.34319e-117	0.264583	0.286	0.188	5.32023e-113	REC	XAF1	0.098
4.97836e-123	0.264518	0.384	0.275	1.97188e-118	REC	HOOK3	0.109
1.73123e-85	0.26443	0.426	0.339	6.85721e-81	REC	DUSP3	0.087
3.66418e-40	0.264419	0.594	0.555	1.45135e-35	REC	UBE2F	0.039
1.87312e-60	0.264413	0.407	0.339	7.41924e-56	REC	PITPNA	0.068
3.02134e-20	0.264364	0.808	0.795	1.19672e-15	REC	CAMTA1	0.013
3.6375e-25	0.264294	0.628	0.59	1.44078e-20	REC	IPO7	0.038
1.39986e-96	0.264193	0.416	0.322	5.54471e-92	REC	KLF16	0.094
4.66162e-64	0.264136	0.27	0.199	1.84642e-59	REC	BMP7	0.071
1.41509e-05	0.26404	0.596	0.599	0.560503	REC	DUS1L	-0.003
6.21347e-59	0.263784	0.679	0.626	2.46109e-54	REC	RAB11B	0.053
3.64677e-123	0.263741	0.304	0.197	1.44445e-118	REC	LINC01420	0.107
6.61198e-62	0.263662	0.532	0.468	2.61894e-57	REC	STX7	0.064
9.56167e-227	0.263603	0.189	0.084	3.78728e-222	REC	CTXN1	0.105
1.79461e-133	0.263547	0.321	0.216	7.10828e-129	REC	TBC1D1	0.105
2.8889e-193	0.263512	0.148	0.062	1.14426e-188	REC	VNN1	0.086
1.54547e-76	0.26333	0.427	0.343	6.12143e-72	REC	SEC16A	0.084
3.63186e-95	0.263106	0.549	0.462	1.43854e-90	REC	TSC22D4	0.087
1.48917e-105	0.2628	0.305	0.205	5.89844e-101	REC	PVRL2	0.1
5.99455e-07	0.262752	0.977	0.973	0.0237438	REC	COX8A	0.004
3.10902e-83	0.262748	0.405	0.317	1.23145e-78	REC	ING2	0.088
8.264e-28	0.262736	0.411	0.512	3.27329e-23	REC	NAXE	-0.101
5.02446e-58	0.262692	0.501	0.429	1.99014e-53	REC	CARM1	0.072
1.70252e-92	0.262386	0.448	0.358	6.74349e-88	REC	DLST	0.09
1.48732e-71	0.262368	0.694	0.63	5.89111e-67	REC	GPBP1	0.064
5.71891e-157	0.262322	0.302	0.188	2.2652e-152	REC	YOD1	0.114
5.61963e-09	0.262249	0.849	0.854	0.000222588	REC	C16orf13	-0.005
1.54518e-21	0.262243	0.66	0.637	6.12031e-17	REC	LARP1	0.023
2.792e-130	0.262205	0.199	0.112	1.10588e-125	REC	GDPD3	0.087
2.80323e-48	0.262188	0.565	0.51	1.11033e-43	REC	DBNL	0.055
1.57352e-10	0.262178	0.805	0.802	6.23255e-06	REC	C19orf24	0.003
0.000899271	0.262178	0.882	0.893	1	REC	MRPL57	-0.011
3.12254e-71	0.262148	0.591	0.522	1.23681e-66	REC	IST1	0.069
1.99504e-08	0.262134	0.652	0.656	0.000790217	REC	SLC1A5	-0.004
9.45989e-08	0.261961	0.761	0.768	0.00374697	REC	SYAP1	-0.007
2.33296e-79	0.261915	0.409	0.325	9.2406e-75	REC	P4HA2	0.084
0.00197726	0.261797	0.741	0.751	1	REC	C17orf89	-0.01
4.63132e-31	0.261656	0.689	0.665	1.83442e-26	REC	BID	0.024
3.77153e-64	0.26162	0.517	0.446	1.49387e-59	REC	TMEM41B	0.071
1.96499e-115	0.261352	0.303	0.204	7.78314e-111	REC	GABRE	0.099
8.88487e-258	0.261273	0.125	0.04	3.51921e-253	REC	C3	0.085
3.34452e-50	0.26124	0.408	0.345	1.32473e-45	REC	KLF13	0.063
1.87695e-78	0.260714	0.395	0.311	7.43441e-74	REC	PARP9	0.084
2.02427e-25	0.260689	0.72	0.699	8.01793e-21	REC	TMED4	0.021
2.37711e-49	0.260616	0.49	0.428	9.41548e-45	REC	DNAJC9	0.062
2.11948e-39	0.260523	0.494	0.448	8.39503e-35	REC	BLOC1S2	0.046
0	0.260491	0.248	0.11	0	REC	DENND3	0.138
2.15238e-176	0.260401	0.336	0.212	8.52536e-172	REC	FRMD8	0.124
1.02749e-24	0.260355	0.818	0.801	4.06979e-20	REC	SBDS	0.017
2.79584e-84	0.260347	0.429	0.341	1.1074e-79	REC	CCM2	0.088
6.35505e-24	0.260322	0.621	0.595	2.51717e-19	REC	RAB14	0.026
1.36264e-115	0.260248	0.347	0.247	5.39729e-111	REC	ARHGEF2	0.1
2.74928e-05	0.260222	0.79	0.805	1	REC	COX20	-0.015
4.26114e-21	0.260126	0.278	0.241	1.6878e-16	REC	MORC4	0.037
2.52651e-07	0.260124	0.39	0.395	0.0100072	REC	AC069513.3	-0.005
1.5812e-111	0.26012	0.432	0.328	6.26299e-107	REC	SP1	0.104
7.90734e-157	0.26007	0.287	0.175	3.13202e-152	REC	KLHL21	0.112
3.60232e-39	0.260054	0.243	0.186	1.42684e-34	REC	IGLC3	0.057
1.8859e-28	0.259993	0.653	0.616	7.46988e-24	REC	TAP1	0.037
3.12162e-39	0.259687	0.546	0.502	1.23644e-34	REC	CRK	0.044
7.55281e-108	0.259656	0.342	0.245	2.99159e-103	REC	ZDHHC5	0.097
5.60933e-137	0.259589	0.361	0.251	2.2218e-132	REC	RANBP9	0.11
3.86894e-07	0.259554	0.678	0.672	0.0153245	REC	TRIM28	0.006
5.88657e-08	0.259542	0.899	0.896	0.00233161	REC	LSM4	0.003
1.03864e-76	0.259485	0.383	0.3	4.11396e-72	REC	LRFN4	0.083
5.5342e-120	0.259469	0.378	0.272	2.19204e-115	REC	NEK7	0.106
3.62737e-88	0.259455	0.374	0.285	1.43677e-83	REC	PPFIBP1	0.089
2.4029e-103	0.259381	0.391	0.295	9.51766e-99	REC	SLC44A2	0.096
1.20745e-70	0.25925	0.412	0.329	4.78259e-66	REC	SREBF1	0.083
1.21495e-109	0.259233	0.389	0.289	4.81231e-105	REC	PQLC3	0.1
8.86214e-27	0.259116	0.72	0.702	3.51021e-22	REC	CISD2	0.018
3.08035e-80	0.259085	0.638	0.554	1.2201e-75	REC	GADD45A	0.084
3.88712e-40	0.258892	0.623	0.584	1.53965e-35	REC	TSR3	0.039
3.08909e-43	0.258818	0.936	0.922	1.22356e-38	REC	DYNLRB1	0.014
8.09636e-15	0.258774	0.723	0.728	3.20689e-10	REC	CXADR	-0.005
9.56104e-188	0.2585	0.323	0.198	3.78703e-183	REC	SMURF1	0.125
1.5152e-87	0.258323	0.486	0.395	6.00156e-83	REC	DNAJC5	0.091
2.66508e-85	0.258256	0.437	0.348	1.05561e-80	REC	SHOC2	0.089
1.5567e-47	0.258232	0.402	0.337	6.16591e-43	REC	C9orf3	0.065
1.08415e-49	0.258124	0.444	0.388	4.29421e-45	REC	RNF220	0.056
0.00581122	0.258046	0.999	1	1	REC	PTMA	-0.001
1.26525e-21	0.258017	0.693	0.664	5.01151e-17	REC	SLC3A2	0.029
2.71621e-133	0.257761	0.2	0.112	1.07586e-128	REC	NPSR1	0.088
1.18166e-44	0.257653	0.485	0.422	4.68042e-40	REC	DLG1	0.063
0	0.257607	0.165	0.055	0	REC	LETM2	0.11
1.78744e-37	0.25742	0.541	0.49	7.07987e-33	REC	PDS5A	0.051
2.48209e-86	0.257359	0.534	0.447	9.83132e-82	REC	AFF4	0.087
7.38104e-59	0.257225	0.429	0.35	2.92356e-54	REC	HIST1H2AC	0.079
4.85399e-85	0.256903	0.541	0.456	1.92262e-80	REC	TOB2	0.085
4.40313e-38	0.256616	0.736	0.706	1.74404e-33	REC	NT5C	0.03
4.97364e-87	0.256567	0.36	0.273	1.97001e-82	REC	AAK1	0.087
4.01296e-81	0.256324	0.28	0.198	1.58949e-76	REC	RP11-467L13.7	0.082
9.58383e-74	0.256265	0.513	0.44	3.79606e-69	REC	ZFAND2B	0.073
1.20216e-112	0.256237	0.406	0.301	4.76164e-108	REC	TRIM8	0.105
7.07329e-100	0.256216	0.457	0.358	2.80166e-95	REC	TSPAN14	0.099
3.07203e-12	0.256199	0.618	0.615	1.2168e-07	REC	EMC7	0.003
6.06378e-64	0.256116	0.362	0.288	2.4018e-59	REC	CDHR5	0.074
3.48079e-116	0.25602	0.314	0.217	1.37871e-111	REC	LRCH1	0.097
0.00196616	0.255875	0.951	0.953	1	REC	NDUFB7	-0.002
0.00251164	0.255831	0.871	0.882	1	REC	PPP1CA	-0.011
2.53533e-238	0.255757	0.122	0.04	1.00422e-233	REC	CALB2	0.082
5.55958e-74	0.255668	0.195	0.13	2.20209e-69	REC	RP11-382A18.1	0.065
6.78983e-79	0.255565	0.488	0.405	2.68939e-74	REC	KATNBL1	0.083
2.55087e-12	0.255485	0.72	0.721	1.01038e-07	REC	EIF4E2	-0.001
7.07811e-73	0.255374	0.637	0.559	2.80357e-68	REC	MGEA5	0.078
1.88507e-71	0.255374	0.491	0.414	7.46659e-67	REC	RELA	0.077
8.90414e-122	0.255358	0.277	0.18	3.52684e-117	REC	TBL1X	0.097
4.85792e-127	0.255324	0.292	0.192	1.92417e-122	REC	MSANTD3	0.1
4.24331e-32	0.255092	0.599	0.547	1.68073e-27	REC	PYGB	0.052
1.21859e-59	0.255007	0.577	0.507	4.82669e-55	REC	RAB21	0.07
4.89078e-65	0.254996	0.459	0.388	1.93719e-60	REC	SLC4A2	0.071
7.88448e-61	0.25473	0.483	0.413	3.12297e-56	REC	SPTLC2	0.07
2.04883e-47	0.254723	0.454	0.39	8.11523e-43	REC	HIF1A	0.064
1.0027e-128	0.254386	0.34	0.233	3.9716e-124	REC	FAM63B	0.107
2.59259e-28	0.254384	0.701	0.681	1.0269e-23	REC	MOB1A	0.02
7.81819e-68	0.254274	0.34	0.265	3.09671e-63	REC	RAPGEFL1	0.075
2.16509e-72	0.254235	0.442	0.361	8.5757e-68	REC	UBA6	0.081
5.18903e-34	0.2542	0.672	0.637	2.05532e-29	REC	FAM49B	0.035
1.22375e-64	0.253969	0.499	0.425	4.84714e-60	REC	SORL1	0.074
2.58756e-56	0.253833	0.742	0.697	1.0249e-51	REC	PNRC1	0.045
0	0.253798	0.132	0.033	0	REC	CYSRT1	0.099
6.61703e-31	0.253503	0.696	0.674	2.62094e-26	REC	CHURC1	0.022
2.17855e-154	0.253371	0.288	0.178	8.62901e-150	REC	SLC25A29	0.11
1.98049e-10	0.253212	0.857	0.886	7.84452e-06	REC	TUBA1B	-0.029
1.9069e-56	0.253139	0.449	0.383	7.55303e-52	REC	SFXN1	0.066
3.74686e-88	0.253071	0.398	0.311	1.4841e-83	REC	LRRC42	0.087
3.41643e-53	0.252967	0.483	0.419	1.35321e-48	REC	BCAP29	0.064
6.37229e-77	0.25286	0.405	0.32	2.524e-72	REC	STK17A	0.085
6.51404e-155	0.252499	0.368	0.246	2.58015e-150	REC	TNKS1BP1	0.122
6.44571e-67	0.252324	0.426	0.348	2.55308e-62	REC	INTS1	0.078
7.80678e-26	0.252265	0.587	0.557	3.09219e-21	REC	G3BP2	0.03
4.97298e-06	0.252126	0.896	0.888	0.196975	REC	CHCHD10	0.008
0.00919867	0.252075	0.45	0.449	1	REC	NR2F2	0.001
6.68327e-06	0.25178	0.441	0.44	0.264718	REC	DNMT1	0.001
1.60123e-47	0.251756	0.426	0.364	6.34231e-43	REC	HYOU1	0.062
4.87511e-06	0.251736	0.938	0.946	0.193098	REC	CLTA	-0.008
0.00113005	0.251705	0.741	0.75	1	REC	POLR2H	-0.009
1.67124e-128	0.25155	0.359	0.249	6.61961e-124	REC	EGFR	0.11
1.05811e-28	0.251456	0.501	0.462	4.19106e-24	REC	RCC2	0.039
4.19533e-82	0.251418	0.485	0.401	1.66173e-77	REC	GUCD1	0.084
1.1251e-78	0.251385	0.411	0.326	4.4564e-74	REC	MROH1	0.085
1.34021e-118	0.251167	0.525	0.408	5.30844e-114	REC	SCNN1A	0.117
2.669e-51	0.251125	0.45	0.389	1.05716e-46	REC	ANKRD9	0.061
3.47149e-10	0.250956	0.545	0.528	1.37502e-05	REC	PDZD8	0.017
4.73698e-65	0.250948	0.386	0.308	1.87627e-60	REC	EPPK1	0.078
1.75898e-41	0.250905	0.424	0.36	6.96715e-37	REC	ECT2	0.064
1.37448e-35	0.250903	0.729	0.694	5.44417e-31	REC	MVP	0.035
4.4647e-41	0.250776	0.46	0.408	1.76842e-36	REC	UBE3C	0.052
1.24025e-50	0.250687	0.477	0.414	4.91252e-46	REC	SLC35D2	0.063
6.04954e-14	0.25066	0.686	0.683	2.39616e-09	REC	SPG21	0.003
8.29212e-105	0.250622	0.414	0.314	3.28443e-100	REC	KLC1	0.1
9.67391e-29	0.250372	0.396	0.463	3.83174e-24	REC	MT1G	-0.067
1.06825e-12	0.250256	0.732	0.725	4.23123e-08	REC	FAM120A	0.007
1.14263e-197	0.250172	0.299	0.173	4.52583e-193	REC	OSBPL3	0.126
2.17998e-06	0.250149	0.565	0.567	0.0863468	REC	PSMG4	-0.002
2.88709e-56	0.250007	0.512	0.442	1.14355e-51	REC	ZDHHC20	0.07

## Sheet: HLA high
p_val	avg_log2FC	pct.1	pct.2	p_val_adj	cluster	gene	pct.diff
0	2.41004	0.902	0.655	0	HLA high	CD74	0.247
0	2.34446	0.8	0.435	0	HLA high	HLA-DRA	0.365
0	2.2572	0.669	0.253	0	HLA high	HLA-DPA1	0.416
0	2.23831	0.733	0.362	0	HLA high	HLA-DRB1	0.371
0	1.94709	0.632	0.231	0	HLA high	HLA-DPB1	0.401
5.09942e-212	1.79465	0.294	0.094	2.01983e-207	HLA high	HLA-DRB5	0.2
0	1.7501	0.585	0.225	0	HLA high	HLA-DQB1	0.36
0	1.69574	0.777	0.363	0	HLA high	RARRES3	0.414
0	1.67271	0.348	0.075	0	HLA high	HLA-DQA1	0.273
0	1.56356	0.673	0.323	0	HLA high	HLA-DMA	0.35
0	1.54325	0.202	0.033	0	HLA high	CXCL10	0.169
0	1.51881	0.924	0.678	0	HLA high	PSMB9	0.246
4.52024e-260	1.4128	0.431	0.154	1.79042e-255	HLA high	SAA1	0.277
1.54112e-290	1.40072	0.701	0.383	6.10423e-286	HLA high	WARS	0.318
1.14796e-285	1.33263	0.756	0.456	4.54697e-281	HLA high	TYMP	0.3
0	1.3096	0.343	0.083	0	HLA high	CXCL11	0.26
1.52655e-284	1.23192	0.977	0.878	6.04651e-280	HLA high	PSME2	0.099
0	1.22303	0.836	0.488	0	HLA high	UBE2L6	0.348
9.99051e-285	1.21977	0.795	0.462	3.95714e-280	HLA high	BST2	0.333
1.66185e-290	1.17309	0.855	0.613	6.58242e-286	HLA high	TAP1	0.242
8.31534e-38	1.12677	0.653	0.551	3.29362e-33	HLA high	LYZ	0.102
6.72713e-150	1.0935	0.806	0.563	2.66455e-145	HLA high	IFI6	0.243
0	1.02398	0.25	0.031	0	HLA high	IDO1	0.219
7.284e-123	1.00669	0.288	0.119	2.88512e-118	HLA high	MIA	0.169
0	0.995882	0.448	0.11	0	HLA high	HLA-DMB	0.338
1.40546e-190	0.984516	0.998	0.989	5.5669e-186	HLA high	B2M	0.009
3.04886e-80	0.974879	0.397	0.229	1.20762e-75	HLA high	MMP7	0.168
7.79408e-191	0.960249	0.902	0.704	3.08716e-186	HLA high	ISG15	0.198
6.40469e-157	0.954298	0.977	0.89	2.53684e-152	HLA high	IL32	0.087
1.7205e-198	0.953603	0.922	0.796	6.81473e-194	HLA high	PSMB8	0.126
7.02041e-203	0.935183	0.77	0.534	2.78071e-198	HLA high	STAT1	0.236
3.08909e-216	0.933245	0.974	0.909	1.22356e-211	HLA high	PSME1	0.065
1.93228e-190	0.897762	0.711	0.449	7.65356e-186	HLA high	HLA-F	0.262
1.01934e-134	0.88965	0.854	0.677	4.0375e-130	HLA high	MT2A	0.177
5.00657e-91	0.870244	0.836	0.702	1.98305e-86	HLA high	LCN2	0.134
1.02359e-214	0.860048	0.696	0.421	4.05434e-210	HLA high	PSMB10	0.275
2.5731e-140	0.853244	0.908	0.781	1.01918e-135	HLA high	LY6E	0.127
6.59627e-114	0.85061	0.718	0.549	2.61272e-109	HLA high	LAP3	0.169
0	0.843541	0.347	0.073	0	HLA high	UBD	0.274
1.33745e-178	0.834442	0.56	0.288	5.29752e-174	HLA high	CASP1	0.272
3.49319e-297	0.828497	0.509	0.194	1.38362e-292	HLA high	GBP1	0.315
5.69815e-132	0.828353	0.724	0.524	2.25698e-127	HLA high	IRF1	0.2
4.60913e-128	0.82416	0.985	0.937	1.82563e-123	HLA high	HLA-C	0.048
1.30032e-09	0.821221	0.115	0.08	5.15046e-05	HLA high	AQP5	0.035
7.32836e-217	0.812899	0.99	0.932	2.90269e-212	HLA high	IFITM3	0.058
6.48587e-104	0.771902	0.704	0.492	2.56899e-99	HLA high	MT1E	0.212
1.1148e-180	0.757163	0.677	0.416	4.41561e-176	HLA high	IFI35	0.261
7.4277e-163	0.746103	0.963	0.876	2.94204e-158	HLA high	HLA-E	0.087
4.64022e-92	0.710056	0.931	0.854	1.83794e-87	HLA high	EIF5A	0.077
1.19902e-170	0.705139	0.734	0.466	4.7492e-166	HLA high	EPSTI1	0.268
1.3734e-09	0.70047	0.531	0.498	5.43991e-05	HLA high	ZG16B	0.033
5.25911e-179	0.698757	0.993	0.929	2.08308e-174	HLA high	IFI27	0.064
5.69268e-83	0.696378	0.514	0.335	2.25481e-78	HLA high	PLA2G2A	0.179
1.79512e-119	0.694489	0.951	0.853	7.11029e-115	HLA high	PSMA4	0.098
8.70142e-169	0.689055	0.569	0.298	3.44655e-164	HLA high	MX1	0.271
0	0.679338	0.355	0.09	0	HLA high	GBP4	0.265
8.73772e-170	0.658813	0.602	0.343	3.46092e-165	HLA high	TAP2	0.259
1.73221e-140	0.641515	0.344	0.146	6.86111e-136	HLA high	IFIT3	0.198
6.88335e-165	0.635673	0.455	0.211	2.72643e-160	HLA high	IFI16	0.244
3.85699e-37	0.62455	0.219	0.126	1.52771e-32	HLA high	CTSE	0.093
1.41316e-40	0.623204	0.965	0.914	5.59738e-36	HLA high	HLA-B	0.051
6.69492e-71	0.617511	0.702	0.554	2.65179e-66	HLA high	CTSC	0.148
3.21897e-86	0.57289	0.944	0.856	1.275e-81	HLA high	LGALS3BP	0.088
1.965e-116	0.569501	0.607	0.387	7.78318e-112	HLA high	PARP14	0.22
1.92144e-77	0.564435	0.972	0.93	7.61064e-73	HLA high	PKM	0.042
1.97155e-79	0.554658	0.629	0.458	7.80912e-75	HLA high	TNFSF10	0.171
9.24347e-59	0.551233	0.914	0.84	3.66125e-54	HLA high	C1QBP	0.074
8.2966e-115	0.550665	0.781	0.592	3.2862e-110	HLA high	GSDMD	0.189
3.52069e-28	0.549591	0.818	0.766	1.39451e-23	HLA high	IDH2	0.052
6.03985e-101	0.546809	0.993	0.959	2.39232e-96	HLA high	ANXA2	0.034
4.20809e-100	0.545049	0.138	0.041	1.66678e-95	HLA high	GABRP	0.097
1.22615e-167	0.542826	0.367	0.145	4.85664e-163	HLA high	IFI44L	0.222
3.83825e-131	0.537407	0.548	0.317	1.52029e-126	HLA high	PARP9	0.231
4.22446e-08	0.534865	0.361	0.315	0.00167327	HLA high	S100A2	0.046
1.06687e-56	0.531544	0.976	0.943	4.22578e-52	HLA high	ENO1	0.033
3.98941e-154	0.528315	0.245	0.079	1.58017e-149	HLA high	SAA2	0.166
1.44103e-50	0.525328	0.797	0.684	5.70779e-46	HLA high	ASS1	0.113
2.4003e-94	0.524709	0.656	0.469	9.50733e-90	HLA high	NMI	0.187
8.25549e-84	0.520521	0.732	0.538	3.26992e-79	HLA high	IFITM1	0.194
1.60433e-82	0.520377	0.965	0.914	6.35461e-78	HLA high	PPIB	0.051
2.68523e-59	0.513261	0.87	0.787	1.06359e-54	HLA high	PSMA5	0.083
6.66616e-81	0.50837	0.963	0.903	2.6404e-76	HLA high	PSMB3	0.06
1.04502e-92	0.508154	0.446	0.261	4.1392e-88	HLA high	GBP2	0.185
3.47275e-170	0.507313	0.428	0.19	1.37552e-165	HLA high	ETV7	0.238
8.6208e-114	0.505428	0.482	0.267	3.41461e-109	HLA high	CARD16	0.215
6.09395e-14	0.503909	0.545	0.485	2.41375e-09	HLA high	PTTG1	0.06
6.23005e-28	0.50071	0.175	0.103	2.46766e-23	HLA high	CAV1	0.072
6.53202e-58	0.496072	0.889	0.813	2.58727e-53	HLA high	PSMB2	0.076
9.3919e-62	0.495438	0.685	0.516	3.72004e-57	HLA high	CXCL1	0.169
1.11068e-26	0.492361	0.67	0.626	4.39931e-22	HLA high	C14orf156	0.044
7.03163e-75	0.492049	0.537	0.362	2.78516e-70	HLA high	STEAP1	0.175
7.53491e-95	0.491387	0.527	0.319	2.9845e-90	HLA high	BIRC3	0.208
1.50732e-66	0.484937	0.998	0.993	5.97034e-62	HLA high	TXN	0.005
7.12736e-59	0.484033	0.881	0.816	2.82308e-54	HLA high	PSMB6	0.065
3.2528e-62	0.483528	0.704	0.562	1.2884e-57	HLA high	CDC42EP1	0.142
4.79036e-60	0.479768	0.889	0.785	1.89742e-55	HLA high	PSMA3	0.104
2.05621e-89	0.476009	0.741	0.569	8.14444e-85	HLA high	RNF213	0.172
9.01246e-43	0.468953	0.892	0.83	3.56975e-38	HLA high	MLEC	0.062
5.42319e-106	0.463982	0.364	0.181	2.14807e-101	HLA high	IFI44	0.183
2.65771e-66	0.46315	0.612	0.426	1.05269e-61	HLA high	ANXA1	0.186
3.78684e-21	0.460287	0.546	0.449	1.49993e-16	HLA high	MT1G	0.097
9.91706e-15	0.46009	0.373	0.302	3.92805e-10	HLA high	CCNB1	0.071
2.4944e-51	0.453921	0.761	0.636	9.88006e-47	HLA high	NPM3	0.125
1.07145e-63	0.45343	0.924	0.829	4.24389e-59	HLA high	NME1	0.095
1.83672e-59	0.450612	0.811	0.711	7.27505e-55	HLA high	NAPRT	0.1
3.95411e-53	0.450392	0.926	0.862	1.56618e-48	HLA high	PDIA3	0.064
3.58479e-17	0.443033	0.115	0.069	1.4199e-12	HLA high	RRAD	0.046
1.96798e-94	0.441161	0.51	0.316	7.79496e-90	HLA high	LYSMD2	0.194
5.24899e-58	0.439792	0.908	0.815	2.07907e-53	HLA high	GSTO1	0.093
4.15546e-19	0.437064	0.775	0.727	1.64594e-14	HLA high	NFKBIA	0.048
7.28256e-18	0.427227	0.209	0.145	2.88455e-13	HLA high	CA2	0.064
7.21835e-54	0.424455	0.371	0.229	2.85912e-49	HLA high	PRKCDBP	0.142
3.58206e-63	0.423414	0.715	0.562	1.41882e-58	HLA high	LGALS9	0.153
1.30097e-133	0.421217	0.375	0.166	5.15302e-129	HLA high	OAS2	0.209
4.80402e-109	0.420337	0.415	0.217	1.90282e-104	HLA high	ODF3B	0.198
2.21839e-49	0.419849	0.664	0.504	8.78681e-45	HLA high	PIGR	0.16
9.47441e-59	0.418672	0.446	0.288	3.75272e-54	HLA high	CDKN2A	0.158
1.55782e-70	0.418623	0.863	0.76	6.17037e-66	HLA high	TAPBP	0.103
0.000172989	0.418344	0.359	0.343	1	HLA high	GAL	0.016
3.51075e-55	0.41724	0.961	0.891	1.39057e-50	HLA high	ATP5G1	0.07
3.53346e-21	0.416292	0.183	0.116	1.39957e-16	HLA high	MUC5AC	0.067
1.53285e-52	0.412897	0.787	0.662	6.07146e-48	HLA high	CTSS	0.125
4.54979e-40	0.412035	0.538	0.413	1.80213e-35	HLA high	LMO4	0.125
9.74751e-19	0.408543	0.134	0.08	3.86089e-14	HLA high	CCL5	0.054
4.17949e-76	0.406225	0.431	0.26	1.65546e-71	HLA high	GSDMB	0.171
1.03824e-45	0.406185	0.922	0.863	4.11238e-41	HLA high	PSMA2	0.059
1.25647e-47	0.405949	0.969	0.947	4.97675e-43	HLA high	POLR2L	0.022
3.1082e-34	0.405186	0.592	0.487	1.23113e-29	HLA high	LGMN	0.105
6.24289e-45	0.404439	0.64	0.524	2.47275e-40	HLA high	CNDP2	0.116
5.22578e-33	0.404292	0.865	0.818	2.06988e-28	HLA high	ATP5A1	0.047
4.58894e-51	0.403324	0.957	0.908	1.81763e-46	HLA high	ERH	0.049
4.12459e-47	0.399268	0.895	0.81	1.63371e-42	HLA high	MRPL12	0.085
8.12012e-45	0.394594	0.888	0.821	3.2163e-40	HLA high	UBE2L3	0.067
1.18427e-56	0.391923	0.85	0.75	4.69077e-52	HLA high	CD47	0.1
6.63709e-49	0.390561	0.596	0.464	2.62889e-44	HLA high	MSRB1	0.132
2.99364e-30	0.389899	0.308	0.208	1.18575e-25	HLA high	KLK6	0.1
6.44742e-34	0.389734	0.963	0.926	2.55376e-29	HLA high	CALR	0.037
2.01872e-54	0.389477	0.957	0.908	7.99593e-50	HLA high	GADD45GIP1	0.049
3.33322e-48	0.389302	0.922	0.863	1.32025e-43	HLA high	NDUFS8	0.059
6.00137e-43	0.388567	0.985	0.956	2.37708e-38	HLA high	RAN	0.029
4.75712e-119	0.38821	0.198	0.066	1.88425e-114	HLA high	PRSS21	0.132
6.56559e-95	0.387472	0.499	0.302	2.60056e-90	HLA high	PML	0.197
1.17027e-42	0.38583	0.926	0.878	4.63533e-38	HLA high	PSMA1	0.048
8.52832e-54	0.38454	0.941	0.877	3.37798e-49	HLA high	NDUFB8	0.064
1.00463e-42	0.381047	0.939	0.888	3.97924e-38	HLA high	CHCHD10	0.051
1.02377e-28	0.38052	0.963	0.934	4.05504e-24	HLA high	ATP5B	0.029
3.49224e-51	0.378535	0.899	0.816	1.38324e-46	HLA high	TIMM8B	0.083
1.13792e-16	0.377869	0.799	0.786	4.50719e-12	HLA high	LDHB	0.013
2.76185e-14	0.377174	0.443	0.373	1.09394e-09	HLA high	CCL15	0.07
3.74711e-31	0.377146	0.842	0.784	1.48419e-26	HLA high	NAA38	0.058
2.32751e-36	0.372448	0.932	0.877	9.21904e-32	HLA high	SNRPD1	0.055
7.87574e-36	0.372413	0.936	0.884	3.1195e-31	HLA high	TUFM	0.052
6.19505e-45	0.372307	0.744	0.626	2.4538e-40	HLA high	RUVBL2	0.118
3.9788e-115	0.371864	0.4	0.197	1.57596e-110	HLA high	XAF1	0.203
9.8948e-41	0.37125	0.981	0.955	3.91923e-36	HLA high	SOD1	0.026
4.31391e-39	0.370843	0.7	0.582	1.70869e-34	HLA high	CBR1	0.118
1.63501e-35	0.370486	0.801	0.716	6.47612e-31	HLA high	SDF2L1	0.085
1.96306e-38	0.370042	0.753	0.667	7.7755e-34	HLA high	MRPS18C	0.086
1.6469e-29	0.369848	0.809	0.733	6.52321e-25	HLA high	MANF	0.076
8.63647e-43	0.369835	0.871	0.798	3.42082e-38	HLA high	NUTF2	0.073
3.92067e-41	0.367159	0.996	0.987	1.55294e-36	HLA high	PFN1	0.009
5.29736e-33	0.366563	0.904	0.849	2.09823e-28	HLA high	PSMB5	0.055
3.24952e-39	0.366341	0.672	0.553	1.2871e-34	HLA high	COTL1	0.119
1.52577e-38	0.366127	0.914	0.85	6.04342e-34	HLA high	PA2G4	0.064
5.72826e-34	0.366059	0.727	0.634	2.2689e-29	HLA high	ECI1	0.093
3.47988e-39	0.365902	0.881	0.821	1.37835e-34	HLA high	TOMM22	0.06
2.42362e-54	0.364876	0.739	0.579	9.59972e-50	HLA high	PLA2G16	0.16
8.47836e-43	0.363475	0.756	0.65	3.35819e-38	HLA high	MRPL17	0.106
0.00150201	0.362115	0.176	0.15	1	HLA high	IGHA2	0.026
1.87219e-42	0.361607	0.998	0.992	7.41557e-38	HLA high	KRT8	0.006
2.95313e-39	0.360955	0.786	0.687	1.1697e-34	HLA high	PSMC3	0.099
3.26581e-53	0.358629	0.931	0.865	1.29355e-48	HLA high	NDUFC1	0.066
2.87023e-85	0.358256	0.368	0.198	1.13687e-80	HLA high	SAMHD1	0.17
3.3538e-13	0.357983	0.918	0.88	1.32841e-08	HLA high	TUBA1B	0.038
1.72998e-49	0.35798	0.693	0.563	6.85229e-45	HLA high	SSSCA1	0.13
2.54992e-57	0.357655	0.539	0.383	1.01e-52	HLA high	APOL6	0.156
7.48268e-44	0.356995	0.731	0.615	2.96381e-39	HLA high	SQRDL	0.116
2.79641e-14	0.355462	0.247	0.183	1.10763e-09	HLA high	RP11-1143G9.4	0.064
1.66952e-48	0.355212	0.742	0.61	6.61282e-44	HLA high	BIK	0.132
9.45961e-50	0.35201	0.947	0.905	3.74686e-45	HLA high	NOP10	0.042
1.39373e-39	0.351713	0.994	0.979	5.52044e-35	HLA high	UBB	0.015
1.89141e-47	0.350196	0.601	0.463	7.49167e-43	HLA high	SP100	0.138
6.65778e-27	0.349281	0.159	0.089	2.63708e-22	HLA high	CALB1	0.07
2.49363e-29	0.347718	0.493	0.378	9.877e-25	HLA high	PSAT1	0.115
4.28691e-37	0.347629	0.884	0.822	1.698e-32	HLA high	CALM3	0.062
1.83803e-103	0.347102	0.35	0.17	7.28026e-99	HLA high	APOL2	0.18
2.99439e-12	0.347074	0.471	0.404	1.18605e-07	HLA high	LGALS1	0.067
6.79791e-41	0.344979	0.674	0.56	2.69258e-36	HLA high	RRP7A	0.114
2.12254e-34	0.344788	0.958	0.921	8.40719e-30	HLA high	PSMB1	0.037
3.00589e-39	0.344292	0.991	0.98	1.1906e-34	HLA high	NPM1	0.011
2.78739e-08	0.343429	0.338	0.289	0.00110406	HLA high	CDC20	0.049
3.9567e-31	0.342162	0.627	0.533	1.56721e-26	HLA high	TRAPPC4	0.094
4.82182e-44	0.340968	0.825	0.717	1.90987e-39	HLA high	PLSCR1	0.108
7.58403e-40	0.340115	0.928	0.873	3.00396e-35	HLA high	MRPL52	0.055
1.00167e-49	0.339959	0.954	0.909	3.96752e-45	HLA high	NDUFA13	0.045
4.45795e-34	0.339258	0.829	0.741	1.76575e-29	HLA high	PRMT1	0.088
4.85819e-34	0.338873	0.984	0.953	1.92428e-29	HLA high	KRT19	0.031
3.64888e-42	0.338433	0.606	0.468	1.44529e-37	HLA high	RUVBL1	0.138
4.24391e-38	0.338213	0.905	0.852	1.68097e-33	HLA high	NDUFA12	0.053
7.32638e-38	0.338116	0.905	0.843	2.9019e-33	HLA high	MRPS34	0.062
6.57036e-43	0.336285	0.618	0.483	2.60245e-38	HLA high	POP5	0.135
6.37539e-33	0.33616	0.776	0.686	2.52523e-28	HLA high	EBNA1BP2	0.09
1.84303e-69	0.335996	0.277	0.141	7.30006e-65	HLA high	CBR3	0.136
2.76879e-13	0.335803	0.891	0.902	1.09669e-08	HLA high	AGR2	-0.011
1.31716e-36	0.335092	0.764	0.669	5.21713e-32	HLA high	MRPL22	0.095
3.42794e-27	0.335056	0.983	0.966	1.35777e-22	HLA high	ATP5G3	0.017
4.30318e-40	0.334851	0.985	0.961	1.70445e-35	HLA high	ATP5D	0.024
1.11492e-63	0.334075	0.798	0.643	4.4161e-59	HLA high	CXCL3	0.155
2.94305e-47	0.333702	0.981	0.953	1.16571e-42	HLA high	TSPO	0.028
5.16679e-44	0.33369	0.956	0.921	2.04651e-39	HLA high	CYBA	0.035
3.15486e-31	0.333138	0.815	0.731	1.24961e-26	HLA high	MRPL4	0.084
1.70639e-115	0.333117	0.437	0.222	6.75882e-111	HLA high	APOL1	0.215
3.46126e-37	0.333067	0.982	0.961	1.37097e-32	HLA high	MYL12B	0.021
1.63611e-17	0.333	0.944	0.93	6.48047e-13	HLA high	H2AFZ	0.014
8.47308e-36	0.332784	0.67	0.57	3.3561e-31	HLA high	GRPEL1	0.1
3.19571e-249	0.332725	0.182	0.034	1.26579e-244	HLA high	AIM2	0.148
7.15815e-41	0.332623	0.779	0.677	2.83527e-36	HLA high	PFDN6	0.102
6.7803e-35	0.33199	0.917	0.864	2.68561e-30	HLA high	PSMB7	0.053
6.05021e-42	0.331624	0.903	0.843	2.39643e-37	HLA high	GSTK1	0.06
1.77977e-33	0.331581	0.785	0.695	7.04951e-29	HLA high	ANP32A	0.09
7.59092e-60	0.331478	0.453	0.291	3.00669e-55	HLA high	OAS3	0.162
0	0.331347	0.101	0.008	0	HLA high	RP11-138C24.1	0.093
1.83216e-43	0.331052	0.907	0.839	7.25702e-39	HLA high	POLR2F	0.068
3.07571e-30	0.330905	0.26	0.164	1.21826e-25	HLA high	CLDN2	0.096
2.81047e-26	0.330767	0.836	0.774	1.1132e-21	HLA high	NUDC	0.062
3.41519e-36	0.330654	0.647	0.535	1.35272e-31	HLA high	NOP16	0.112
5.98274e-23	0.330299	0.957	0.927	2.36971e-18	HLA high	HMGA1	0.03
8.92177e-83	0.330049	0.326	0.167	3.53382e-78	HLA high	USP18	0.159
1.40158e-27	0.329596	0.758	0.672	5.55151e-23	HLA high	PPA2	0.086
2.21626e-34	0.328889	0.937	0.889	8.77839e-30	HLA high	NDUFAB1	0.048
2.07656e-164	0.328593	0.232	0.07	8.22506e-160	HLA high	TRIM22	0.162
6.59871e-32	0.327984	0.887	0.83	2.61368e-27	HLA high	NDUFV2	0.057
1.76526e-34	0.327438	0.77	0.689	6.99201e-30	HLA high	AAMP	0.081
1.30827e-35	0.327238	0.908	0.846	5.18193e-31	HLA high	NDUFA6	0.062
1.25735e-16	0.327112	0.642	0.589	4.98024e-12	HLA high	C19orf10	0.053
1.03497e-56	0.326919	0.447	0.297	4.09941e-52	HLA high	HSD3B7	0.15
2.64669e-45	0.326607	0.682	0.555	1.04833e-40	HLA high	MRPL28	0.127
7.96256e-67	0.326395	0.324	0.182	3.15389e-62	HLA high	FBXO6	0.142
7.06106e-29	0.326357	0.795	0.726	2.79682e-24	HLA high	PDXK	0.069
1.97773e-37	0.32597	0.582	0.47	7.8336e-33	HLA high	TNFRSF14	0.112
8.79134e-57	0.325692	0.999	0.992	3.48216e-52	HLA high	S100A11	0.007
8.63139e-34	0.324893	0.949	0.915	3.41881e-29	HLA high	AURKAIP1	0.034
7.02965e-40	0.324775	0.84	0.756	2.78438e-35	HLA high	NDUFAF3	0.084
1.98112e-37	0.324491	0.805	0.708	7.847e-33	HLA high	NDUFA9	0.097
1.09223e-38	0.324166	0.905	0.841	4.3262e-34	HLA high	SERPINB1	0.064
3.07856e-39	0.322997	0.837	0.744	1.21939e-34	HLA high	RNH1	0.093
6.8004e-33	0.322477	0.832	0.76	2.69357e-28	HLA high	GTF2A2	0.072
5.18367e-22	0.321053	0.567	0.484	2.0532e-17	HLA high	LYAR	0.083
2.45308e-53	0.320851	0.172	0.078	9.71639e-49	HLA high	IFIT1	0.094
2.40871e-26	0.319049	0.891	0.85	9.54067e-22	HLA high	EIF4A1	0.041
2.54744e-39	0.318996	0.76	0.654	1.00901e-34	HLA high	PTGES2	0.106
3.47204e-29	0.318881	0.766	0.672	1.37524e-24	HLA high	SOD2	0.094
8.59323e-32	0.31865	0.425	0.307	3.40369e-27	HLA high	PI3	0.118
8.67665e-37	0.316808	0.717	0.585	3.43674e-32	HLA high	IFITM2	0.132
2.44412e-35	0.316753	0.905	0.847	9.68092e-31	HLA high	NDUFS7	0.058
7.3652e-22	0.316718	0.701	0.626	2.91728e-17	HLA high	PSMD2	0.075
2.29955e-36	0.316077	0.984	0.96	9.10829e-32	HLA high	PPA1	0.024
7.32322e-36	0.315643	0.887	0.83	2.90065e-31	HLA high	DRAP1	0.057
8.77311e-59	0.315606	0.321	0.185	3.47494e-54	HLA high	BATF2	0.136
3.42836e-35	0.315432	0.759	0.666	1.35794e-30	HLA high	PSMC4	0.093
1.05026e-19	0.31501	0.85	0.81	4.15999e-15	HLA high	SRSF7	0.04
2.36851e-27	0.31416	0.983	0.96	9.38142e-23	HLA high	HNRNPA2B1	0.023
8.82492e-35	0.31397	0.824	0.739	3.49546e-30	HLA high	PSMC5	0.085
1.49737e-38	0.313695	0.938	0.883	5.93094e-34	HLA high	NDUFB1	0.055
1.3784e-74	0.312933	0.365	0.205	5.4597e-70	HLA high	TRIM69	0.16
1.71825e-43	0.31222	0.895	0.82	6.80581e-39	HLA high	DNPH1	0.075
4.43861e-30	0.312091	0.748	0.675	1.75809e-25	HLA high	MRPS7	0.073
2.3602e-32	0.31206	0.708	0.608	9.34852e-28	HLA high	MESDC2	0.1
1.01469e-37	0.311901	0.814	0.728	4.01909e-33	HLA high	KARS	0.086
4.85753e-53	0.311893	0.343	0.206	1.92402e-48	HLA high	BAG2	0.137
5.62374e-39	0.311348	0.886	0.806	2.22751e-34	HLA high	MGST2	0.08
8.61423e-34	0.311105	0.957	0.914	3.41201e-29	HLA high	TRMT112	0.043
2.03203e-22	0.310582	0.974	0.956	8.04866e-18	HLA high	PRDX1	0.018
7.33243e-30	0.310497	0.585	0.472	2.9043e-25	HLA high	CRELD2	0.113
7.25659e-36	0.310473	0.894	0.818	2.87426e-31	HLA high	SNRPD3	0.076
5.69515e-27	0.310341	0.689	0.598	2.25579e-22	HLA high	MRPL16	0.091
1.09859e-08	0.310305	0.341	0.296	0.000435141	HLA high	TPM2	0.045
3.21325e-38	0.310003	0.976	0.948	1.27274e-33	HLA high	UQCR10	0.028
9.06063e-27	0.309548	0.989	0.978	3.58882e-22	HLA high	HSPE1	0.011
2.92315e-37	0.308779	0.977	0.942	1.15783e-32	HLA high	MYL12A	0.035
5.55634e-51	0.308731	0.37	0.234	2.20081e-46	HLA high	SP110	0.136
4.04383e-25	0.308392	0.81	0.75	1.60172e-20	HLA high	KRTCAP3	0.06
9.69573e-36	0.307639	0.493	0.364	3.84038e-31	HLA high	HOXB6	0.129
2.43439e-28	0.307249	0.206	0.123	9.64236e-24	HLA high	MT1M	0.083
3.01641e-41	0.306797	0.958	0.917	1.19477e-36	HLA high	SNU13	0.041
9.41717e-35	0.306742	0.765	0.676	3.73005e-30	HLA high	LSM6	0.089
2.4932e-36	0.306367	0.948	0.899	9.87531e-32	HLA high	CYC1	0.049
2.2915e-28	0.304708	0.999	1	9.0764e-24	HLA high	PTMA	-0.001
3.34388e-33	0.304702	0.818	0.733	1.32448e-28	HLA high	AK2	0.085
1.1248e-55	0.304213	0.439	0.286	4.45522e-51	HLA high	CCDC109B	0.153
3.06912e-27	0.304138	0.843	0.773	1.21565e-22	HLA high	HNRNPD	0.07
5.40248e-31	0.303917	0.966	0.927	2.13987e-26	HLA high	SNRPF	0.039
8.82398e-35	0.303843	0.998	0.995	3.49509e-30	HLA high	KRT18	0.003
8.53686e-33	0.303144	0.798	0.712	3.38137e-28	HLA high	CHCHD1	0.086
7.39661e-21	0.302738	0.78	0.746	2.92972e-16	HLA high	GMDS	0.034
5.35139e-32	0.302346	0.926	0.873	2.11963e-27	HLA high	BANF1	0.053
2.12612e-29	0.302218	0.77	0.668	8.42134e-25	HLA high	TOMM40	0.102
4.08667e-34	0.301966	0.506	0.391	1.61869e-29	HLA high	RRP9	0.115
2.67189e-35	0.301845	0.728	0.625	1.05831e-30	HLA high	MRPS23	0.103
6.72858e-31	0.301801	0.991	0.983	2.66512e-26	HLA high	TPI1	0.008
5.58983e-29	0.301327	0.84	0.76	2.21408e-24	HLA high	NDUFS3	0.08
1.00932e-31	0.301041	0.713	0.622	3.99781e-27	HLA high	MRPL50	0.091
2.13188e-22	0.300845	0.884	0.851	8.44417e-18	HLA high	EIF3I	0.033
2.06809e-35	0.29919	0.966	0.936	8.19148e-31	HLA high	NDUFS6	0.03
2.94279e-31	0.298721	0.971	0.948	1.16561e-26	HLA high	SNRPG	0.023
8.87364e-157	0.298692	0.25	0.082	3.51476e-152	HLA high	APOL3	0.168
1.90711e-32	0.298253	0.933	0.875	7.55387e-28	HLA high	DAD1	0.058
2.77328e-29	0.297998	0.978	0.963	1.09847e-24	HLA high	ATP5I	0.015
2.28205e-28	0.297052	0.916	0.86	9.03897e-24	HLA high	MRPL20	0.056
1.90836e-33	0.296324	0.661	0.559	7.55881e-29	HLA high	LEPROTL1	0.102
1.89567e-39	0.295971	0.852	0.769	7.50857e-35	HLA high	REEP5	0.083
1.19772e-27	0.295874	0.865	0.801	4.74406e-23	HLA high	ECHS1	0.064
2.90027e-30	0.295394	0.582	0.478	1.14877e-25	HLA high	EXOSC7	0.104
2.96116e-24	0.294657	0.779	0.702	1.17289e-19	HLA high	CEBPD	0.077
6.10604e-32	0.294555	0.875	0.798	2.41854e-27	HLA high	MRPS12	0.077
8.78892e-05	0.294031	0.701	0.675	1	HLA high	UBE2S	0.026
4.30272e-22	0.293736	0.678	0.604	1.70426e-17	HLA high	SDHA	0.074
2.54586e-10	0.293702	0.194	0.146	1.00839e-05	HLA high	LGALS2	0.048
9.5578e-44	0.293147	0.491	0.352	3.78575e-39	HLA high	MTHFS	0.139
3.04516e-33	0.292535	0.832	0.74	1.20616e-28	HLA high	BOLA3	0.092
1.15576e-27	0.292275	0.685	0.583	4.57785e-23	HLA high	C21orf59	0.102
2.11162e-30	0.292085	0.926	0.879	8.36393e-26	HLA high	NDUFB3	0.047
4.70663e-23	0.291925	0.804	0.743	1.86425e-18	HLA high	PSMB4	0.061
8.07468e-26	0.291276	0.693	0.607	3.1983e-21	HLA high	MRPS25	0.086
8.90755e-20	0.291133	0.759	0.694	3.52819e-15	HLA high	NDUFS2	0.065
1.7396e-38	0.291117	0.717	0.607	6.89039e-34	HLA high	MRPL40	0.11
3.40775e-13	0.291048	0.555	0.488	1.34977e-08	HLA high	CENPW	0.067
1.7142e-44	0.290884	0.502	0.357	6.78978e-40	HLA high	CFD	0.145
1.63927e-31	0.290448	0.642	0.531	6.49297e-27	HLA high	COMMD4	0.111
7.59437e-30	0.290395	0.882	0.826	3.00805e-25	HLA high	PGAM1	0.056
2.38372e-35	0.290309	0.928	0.875	9.44169e-31	HLA high	NDUFA2	0.053
8.74541e-31	0.290262	0.813	0.724	3.46397e-26	HLA high	CD44	0.089
2.65727e-34	0.289937	0.824	0.744	1.05252e-29	HLA high	MRPL21	0.08
3.53234e-36	0.289656	0.682	0.563	1.39912e-31	HLA high	PSMG4	0.119
4.15034e-22	0.289533	0.866	0.821	1.64391e-17	HLA high	PHB2	0.045
2.10027e-36	0.289417	0.713	0.604	8.31896e-32	HLA high	NME3	0.109
1.09091e-20	0.288767	0.792	0.733	4.321e-16	HLA high	SDHB	0.059
9.52158e-69	0.287981	0.319	0.172	3.7714e-64	HLA high	IFIH1	0.147
3.9815e-19	0.287865	0.903	0.864	1.57703e-14	HLA high	RBM8A	0.039
1.74276e-36	0.287516	0.644	0.512	6.90289e-32	HLA high	CXCL2	0.132
2.64575e-35	0.28696	0.679	0.57	1.04795e-30	HLA high	PHF5A	0.109
1.08557e-36	0.286571	0.915	0.845	4.29982e-32	HLA high	CNPY2	0.07
4.08164e-28	0.286075	0.625	0.534	1.6167e-23	HLA high	GAR1	0.091
7.97276e-91	0.286003	0.26	0.113	3.15793e-86	HLA high	SAMD9L	0.147
3.66602e-24	0.285895	0.963	0.93	1.45207e-19	HLA high	ATPIF1	0.033
5.07233e-29	0.285883	0.921	0.869	2.0091e-24	HLA high	RBX1	0.052
6.71802e-29	0.284875	0.949	0.912	2.66094e-24	HLA high	PARK7	0.037
5.83978e-26	0.284464	0.644	0.55	2.31308e-21	HLA high	EMG1	0.094
3.93294e-33	0.284349	0.489	0.369	1.5578e-28	HLA high	IRF7	0.12
3.26947e-23	0.284105	0.76	0.686	1.295e-18	HLA high	AHSA1	0.074
5.89989e-33	0.284033	0.697	0.596	2.33689e-28	HLA high	NDUFA7	0.101
3.20781e-30	0.283184	0.623	0.523	1.27058e-25	HLA high	APEH	0.1
1.80684e-21	0.283123	0.731	0.654	7.15669e-17	HLA high	SRM	0.077
0.000562912	0.282822	0.895	0.878	1	HLA high	TUBB4B	0.017
5.98614e-71	0.282568	0.14	0.05	2.37105e-66	HLA high	CALB2	0.09
3.84655e-20	0.282511	0.789	0.716	1.52358e-15	HLA high	MDH1	0.073
2.29455e-33	0.282362	0.737	0.624	9.08848e-29	HLA high	FAM173A	0.113
2.23467e-29	0.282213	0.919	0.843	8.8513e-25	HLA high	MGST1	0.076
5.79285e-28	0.282101	0.849	0.78	2.29449e-23	HLA high	MRPL54	0.069
6.68527e-08	0.281918	0.398	0.348	0.00264797	HLA high	BIRC5	0.05
1.21411e-35	0.281681	0.472	0.359	4.80898e-31	HLA high	C5orf15	0.113
1.66222e-39	0.281386	0.493	0.352	6.58391e-35	HLA high	GCNT3	0.141
3.57272e-21	0.281337	0.884	0.841	1.41512e-16	HLA high	STOML2	0.043
4.22533e-268	0.28082	0.137	0.019	1.67361e-263	HLA high	NEXN	0.118
1.66089e-28	0.280262	0.563	0.452	6.57863e-24	HLA high	TSFM	0.111
1.46631e-28	0.280075	0.963	0.912	5.80791e-24	HLA high	MINOS1	0.051
7.17593e-29	0.279295	0.584	0.475	2.84231e-24	HLA high	MRTO4	0.109
7.94365e-19	0.279177	0.795	0.762	3.1464e-14	HLA high	AKR1A1	0.033
3.55965e-19	0.279129	0.768	0.702	1.40994e-14	HLA high	MAGOH	0.066
2.42755e-25	0.279072	0.839	0.771	9.61527e-21	HLA high	XRCC6	0.068
7.50026e-27	0.278602	0.931	0.879	2.97078e-22	HLA high	RANBP1	0.052
4.67738e-61	0.278522	0.258	0.134	1.85266e-56	HLA high	FAS	0.124
2.80362e-53	0.278493	0.302	0.173	1.11049e-48	HLA high	DDX60	0.129
3.04657e-15	0.278365	0.642	0.578	1.20671e-10	HLA high	NASP	0.064
6.39054e-17	0.278026	0.52	0.446	2.53123e-12	HLA high	NUCB2	0.074
1.40453e-34	0.277808	0.834	0.739	5.56319e-30	HLA high	TMEM208	0.095
8.42496e-27	0.277717	0.761	0.68	3.33704e-22	HLA high	MRPL47	0.081
2.11175e-25	0.277485	0.669	0.571	8.36445e-21	HLA high	ANXA5	0.098
2.6191e-72	0.277339	0.245	0.115	1.0374e-67	HLA high	ICAM1	0.13
4.35638e-37	0.276974	0.321	0.205	1.72552e-32	HLA high	CAV2	0.116
1.79842e-61	0.276865	0.385	0.231	7.12338e-57	HLA high	RARRES1	0.154
1.99473e-28	0.276778	0.865	0.793	7.90093e-24	HLA high	NDUFB6	0.072
3.95137e-20	0.276117	0.756	0.691	1.5651e-15	HLA high	SUPT4H1	0.065
4.60096e-28	0.275976	0.924	0.879	1.8224e-23	HLA high	MRPL41	0.045
4.35414e-18	0.275901	0.554	0.48	1.72463e-13	HLA high	TMEM93	0.074
6.93612e-184	0.275884	0.169	0.038	2.74733e-179	HLA high	CIITA	0.131
4.19327e-26	0.275768	0.866	0.8	1.66091e-21	HLA high	CCT7	0.066
2.08651e-26	0.275318	0.659	0.567	8.26445e-22	HLA high	MTX1	0.092
6.64441e-28	0.275012	0.848	0.777	2.63178e-23	HLA high	PSMD4	0.071
4.22108e-26	0.274903	0.783	0.7	1.67193e-21	HLA high	ISOC2	0.083
1.72612e-31	0.274825	0.62	0.507	6.83699e-27	HLA high	FKBP11	0.113
1.47286e-33	0.274526	0.436	0.326	5.83386e-29	HLA high	PSMA6	0.11
2.99374e-24	0.274022	0.743	0.661	1.18579e-19	HLA high	SNRPA1	0.082
2.104e-32	0.273725	0.934	0.899	8.33373e-28	HLA high	CYSTM1	0.035
3.26428e-16	0.273269	0.584	0.512	1.29295e-11	HLA high	C11orf83	0.072
3.43645e-23	0.272923	0.878	0.822	1.36115e-18	HLA high	NAA10	0.056
7.33358e-20	0.272503	0.546	0.468	2.90476e-15	HLA high	ALYREF	0.078
1.55589e-29	0.272184	0.685	0.587	6.16271e-25	HLA high	TSR3	0.098
6.77363e-27	0.272013	0.946	0.905	2.68297e-22	HLA high	COPE	0.041
4.0998e-30	0.27199	0.987	0.97	1.62389e-25	HLA high	C14orf2	0.017
2.22657e-26	0.271847	0.987	0.973	8.81922e-22	HLA high	COX8A	0.014
3.51607e-35	0.271689	0.993	0.983	1.39268e-30	HLA high	UQCRQ	0.01
1.47657e-31	0.271664	0.878	0.81	5.84855e-27	HLA high	KRTCAP2	0.068
1.19328e-15	0.270733	0.643	0.574	4.72648e-11	HLA high	PSMD1	0.069
3.86486e-28	0.270498	0.709	0.604	1.53083e-23	HLA high	MT1X	0.105
2.38382e-31	0.269763	0.877	0.802	9.44207e-27	HLA high	SNRPC	0.075
1.6684e-20	0.269622	0.869	0.81	6.60837e-16	HLA high	CCT8	0.059
1.16084e-71	0.269491	0.336	0.184	4.59799e-67	HLA high	IL15RA	0.152
2.60905e-30	0.269447	0.748	0.655	1.03342e-25	HLA high	ASNA1	0.093
2.34836e-19	0.269169	0.906	0.861	9.30163e-15	HLA high	CCT3	0.045
9.99846e-45	0.269102	0.433	0.3	3.96029e-40	HLA high	TAPBPL	0.133
9.78417e-44	0.268198	0.459	0.325	3.87541e-39	HLA high	C19orf66	0.134
3.67038e-44	0.267691	0.557	0.408	1.4538e-39	HLA high	ISG20	0.149
4.76257e-16	0.267629	0.726	0.664	1.88641e-11	HLA high	TIMM10	0.062
4.22788e-05	0.267438	0.93	0.918	1	HLA high	HLA-A	0.012
1.03522e-22	0.266989	0.945	0.905	4.10039e-18	HLA high	HNRNPA3	0.04
2.30089e-18	0.266928	0.743	0.69	9.11361e-14	HLA high	TIMM17A	0.053
9.90432e-20	0.266525	0.753	0.677	3.923e-15	HLA high	HMGN3	0.076
2.29022e-23	0.266459	0.666	0.579	9.07135e-19	HLA high	DCUN1D5	0.087
1.5717e-20	0.266428	0.582	0.49	6.22535e-16	HLA high	NMT1	0.092
3.6481e-22	0.266067	0.644	0.574	1.44498e-17	HLA high	GSKIP	0.07
1.68243e-22	0.266038	0.753	0.677	6.66394e-18	HLA high	COA6	0.076
6.55593e-23	0.265777	0.713	0.622	2.59674e-18	HLA high	TRAP1	0.091
3.33538e-20	0.265707	0.839	0.778	1.32111e-15	HLA high	EIF3J	0.061
1.12034e-32	0.265705	0.723	0.62	4.43755e-28	HLA high	ADAR	0.103
1.6343e-28	0.265605	0.854	0.775	6.4733e-24	HLA high	AIMP1	0.079
9.49189e-40	0.265427	0.651	0.518	3.75964e-35	HLA high	DESI1	0.133
5.56636e-23	0.265343	0.73	0.646	2.20478e-18	HLA high	POLR2G	0.084
5.91664e-28	0.265295	0.962	0.939	2.34352e-23	HLA high	ATP5O	0.023
1.52459e-22	0.265152	0.641	0.545	6.03873e-18	HLA high	KIF9	0.096
6.15457e-28	0.264853	0.959	0.924	2.43776e-23	HLA high	TIMM13	0.035
2.44927e-35	0.264797	0.315	0.203	9.70133e-31	HLA high	TRIM7	0.112
6.43054e-22	0.264601	0.492	0.406	2.54707e-17	HLA high	CCDC58	0.086
3.33152e-28	0.264439	0.889	0.827	1.31958e-23	HLA high	TMED9	0.062
1.16029e-36	0.264431	0.997	0.992	4.59581e-32	HLA high	COX7C	0.005
3.91294e-30	0.263621	0.856	0.784	1.54988e-25	HLA high	MRPS16	0.072
2.57407e-22	0.263533	0.737	0.661	1.01956e-17	HLA high	PSMD13	0.076
1.49598e-29	0.263448	0.945	0.912	5.92544e-25	HLA high	ATP5H	0.033
1.45571e-27	0.263433	0.788	0.7	5.76592e-23	HLA high	MRPL43	0.088
8.55178e-26	0.263404	0.578	0.485	3.38728e-21	HLA high	NUB1	0.093
8.83378e-18	0.263286	0.742	0.674	3.49897e-13	HLA high	NUDT5	0.068
4.7863e-25	0.263112	0.938	0.887	1.8958e-20	HLA high	PHB	0.051
1.65989e-22	0.263058	0.94	0.902	6.57466e-18	HLA high	LMNA	0.038
4.65122e-30	0.262822	0.655	0.547	1.8423e-25	HLA high	HMOX2	0.108
2.37328e-39	0.262382	0.822	0.724	9.40031e-35	HLA high	PYCARD	0.098
1.01778e-23	0.262171	0.662	0.575	4.03132e-19	HLA high	RARS	0.087
4.73765e-23	0.261871	0.949	0.908	1.87654e-18	HLA high	MRPL51	0.041
7.92205e-28	0.261631	0.675	0.579	3.13784e-23	HLA high	FAM207A	0.096
2.84111e-13	0.26158	0.575	0.511	1.12534e-08	HLA high	CHCHD8	0.064
1.40757e-11	0.261372	0.684	0.637	5.57524e-07	HLA high	ATG3	0.047
6.7866e-25	0.261244	0.796	0.726	2.68811e-20	HLA high	TRAPPC2L	0.07
7.39033e-28	0.261085	0.82	0.749	2.92724e-23	HLA high	MRPL27	0.071
2.74868e-30	0.260897	0.828	0.746	1.08872e-25	HLA high	C17orf89	0.082
3.96542e-46	0.260674	1	1	1.57066e-41	HLA high	TMSB10	0
2.82444e-26	0.260369	0.252	0.164	1.11873e-21	HLA high	SFTA2	0.088
1.88087e-22	0.260363	0.788	0.72	7.44993e-18	HLA high	MRPL32	0.068
2.2903e-18	0.260316	0.211	0.144	9.07166e-14	HLA high	OASL	0.067
1.27356e-20	0.260029	0.678	0.606	5.04445e-16	HLA high	EIF4A3	0.072
2.86799e-11	0.259745	0.825	0.772	1.13598e-06	HLA high	CKS2	0.053
8.45755e-24	0.259713	0.617	0.522	3.34995e-19	HLA high	WDR74	0.095
2.29348e-25	0.259304	0.767	0.685	9.08425e-21	HLA high	SDHD	0.082
8.99147e-29	0.25914	0.99	0.976	3.56143e-24	HLA high	COX7B	0.014
1.66743e-27	0.258466	0.988	0.977	6.60452e-23	HLA high	USMG5	0.011
3.45104e-67	0.258161	0.262	0.132	1.36692e-62	HLA high	RTP4	0.13
6.76309e-19	0.25807	0.912	0.886	2.67879e-14	HLA high	TXNDC17	0.026
1.54166e-29	0.257868	0.786	0.69	6.10637e-25	HLA high	RCN1	0.096
1.65059e-20	0.257758	0.621	0.533	6.53782e-16	HLA high	PPIH	0.088
9.70522e-18	0.257029	0.835	0.793	3.84414e-13	HLA high	MRFAP1	0.042
3.88919e-24	0.256935	0.754	0.674	1.54047e-19	HLA high	LRPAP1	0.08
6.33201e-24	0.256649	0.739	0.66	2.50805e-19	HLA high	AP2B1	0.079
3.49875e-29	0.256158	0.939	0.899	1.38582e-24	HLA high	SSBP1	0.04
6.77997e-62	0.255954	0.237	0.117	2.68548e-57	HLA high	CMPK2	0.12
3.04031e-33	0.255186	0.982	0.955	1.20424e-28	HLA high	MIF	0.027
8.87088e-27	0.254956	0.704	0.612	3.51367e-22	HLA high	EMC7	0.092
2.66753e-25	0.254817	0.943	0.911	1.05658e-20	HLA high	NDUFB10	0.032
6.56384e-135	0.254735	0.162	0.044	2.59987e-130	HLA high	SERPING1	0.118
9.003e-41	0.254261	0.351	0.229	3.566e-36	HLA high	ERAP2	0.122
2.78503e-31	0.254239	0.481	0.368	1.10312e-26	HLA high	DTX3L	0.113
4.28019e-19	0.254105	0.949	0.919	1.69534e-14	HLA high	HNRNPC	0.03
8.9792e-28	0.253706	0.988	0.969	3.55657e-23	HLA high	ATP5J2	0.019
3.04948e-33	0.25345	0.703	0.592	1.20787e-28	HLA high	TOMM5	0.111
2.97398e-16	0.252795	0.854	0.798	1.17796e-11	HLA high	CCT5	0.056
7.11646e-26	0.25212	0.925	0.882	2.81876e-21	HLA high	FKBP2	0.043
8.24777e-16	0.251829	0.621	0.549	3.26686e-11	HLA high	PGP	0.072
3.92433e-21	0.251715	0.655	0.571	1.55439e-16	HLA high	MRPL19	0.084
1.45594e-20	0.251444	0.945	0.91	5.76682e-16	HLA high	DDT	0.035
2.66681e-97	0.25051	0.212	0.081	1.0563e-92	HLA high	SECTM1	0.131
3.36952e-17	0.250398	0.803	0.747	1.33463e-12	HLA high	HSPA9	0.056
1.96861e-24	0.250261	0.715	0.613	7.79746e-20	HLA high	ANXA3	0.102

## Sheet: Stem
p_val	avg_log2FC	pct.1	pct.2	p_val_adj	cluster	gene	pct.diff
0	1.00015	0.526	0.23	0	Stem	XXbac-BPG32J3.19	0.296
0	0.923244	0.68	0.353	0	Stem	C10orf99	0.327
0	0.892959	0.371	0.189	0	Stem	SLC26A2	0.182
3.46549e-97	0.869136	0.73	0.69	1.37265e-92	Stem	CKB	0.04
0	0.856109	0.645	0.336	0	Stem	NOX1	0.309
0	0.848622	0.665	0.438	0	Stem	FABP1	0.227
0	0.848498	0.643	0.434	0	Stem	SELENBP1	0.209
0	0.838546	0.869	0.624	0	Stem	GGH	0.245
0	0.831515	0.986	0.954	0	Stem	PRDX5	0.032
0	0.813999	0.72	0.4	0	Stem	QPRT	0.32
0	0.787407	0.854	0.681	0	Stem	MYC	0.173
0	0.776138	0.81	0.509	0	Stem	ASCL2	0.301
0	0.762261	0.567	0.35	0	Stem	TNNC2	0.217
0	0.75841	0.984	0.934	0	Stem	YWHAB	0.05
0	0.750913	0.994	0.966	0	Stem	PSMA7	0.028
0	0.716823	0.825	0.589	0	Stem	CDX2	0.236
0	0.71091	0.818	0.576	0	Stem	TSPAN6	0.242
5.3821e-161	0.710186	0.396	0.265	2.1318e-156	Stem	OLFM4	0.131
0	0.690213	0.997	0.98	0	Stem	HMGB1	0.017
0	0.668129	0.791	0.584	0	Stem	LAPTM4B	0.207
0	0.66391	0.854	0.698	0	Stem	FCGRT	0.156
0	0.654611	0.904	0.765	0	Stem	LDHB	0.139
0	0.63994	0.969	0.895	0	Stem	EIF6	0.074
0	0.63637	0.833	0.624	0	Stem	PDHA1	0.209
0	0.634584	0.871	0.693	0	Stem	DPM1	0.178
0	0.633725	0.908	0.771	0	Stem	FABP5	0.137
0	0.633154	0.988	0.938	0	Stem	HSPD1	0.05
1.47285e-98	0.629061	0.146	0.079	5.8338e-94	Stem	LCN15	0.067
8.4002e-42	0.628514	0.154	0.108	3.32724e-37	Stem	CXCL14	0.046
1.65223e-275	0.62292	0.631	0.461	6.54433e-271	Stem	ID3	0.17
0	0.619349	0.802	0.651	0	Stem	CPNE1	0.151
0	0.618605	0.901	0.762	0	Stem	AHCY	0.139
0	0.613018	0.968	0.874	0	Stem	PHB	0.094
0	0.609907	0.746	0.533	0	Stem	RNF43	0.213
0	0.604456	0.905	0.751	0	Stem	MRPL13	0.154
1.22157e-262	0.602324	0.565	0.396	4.83852e-258	Stem	PRSS23	0.169
0	0.595603	0.649	0.446	0	Stem	DPEP1	0.203
0	0.59215	0.988	0.946	0	Stem	DBI	0.042
2.63739e-92	0.592104	0.739	0.68	1.04464e-87	Stem	ID1	0.059
0	0.591287	0.916	0.779	0	Stem	CCT5	0.137
0	0.588425	0.995	0.975	0	Stem	HSPE1	0.02
3.18244e-179	0.581674	0.394	0.258	1.26053e-174	Stem	PCK1	0.136
0	0.576167	0.903	0.759	0	Stem	HSD17B10	0.144
0	0.568411	0.752	0.564	0	Stem	DDX27	0.188
0	0.565503	0.943	0.821	0	Stem	RPN2	0.122
0	0.56334	0.762	0.573	0	Stem	GOLIM4	0.189
0	0.561716	0.951	0.868	0	Stem	GPX2	0.083
0	0.558712	0.913	0.751	0	Stem	SUCLG1	0.162
0	0.552904	0.942	0.812	0	Stem	NME1	0.13
0	0.552093	0.326	0.162	0	Stem	GZMB	0.164
0	0.549292	0.804	0.618	0	Stem	GPR160	0.186
0	0.548854	0.976	0.905	0	Stem	PEBP1	0.071
0	0.548509	0.858	0.683	0	Stem	UCHL3	0.175
0	0.546913	0.382	0.147	0	Stem	AP003774.1	0.235
7.85159e-278	0.546451	0.303	0.155	3.10994e-273	Stem	HMGCS2	0.148
0	0.54303	0.776	0.586	0	Stem	NELFCD	0.19
0	0.540307	0.832	0.627	0	Stem	DKC1	0.205
0	0.539679	0.995	0.98	0	Stem	HSP90AB1	0.015
0	0.538184	0.936	0.79	0	Stem	SSB	0.146
0	0.535385	0.933	0.824	0	Stem	ADRM1	0.109
0	0.534079	0.544	0.315	0	Stem	SATB2	0.229
0	0.529923	0.662	0.418	0	Stem	WDR77	0.244
2.13399e-214	0.529518	0.61	0.465	8.45251e-210	Stem	PTTG1	0.145
0	0.527923	0.741	0.518	0	Stem	DCAF13	0.223
0	0.523833	0.91	0.773	0	Stem	ESD	0.137
0	0.522672	0.905	0.766	0	Stem	TCP1	0.139
9.42816e-138	0.521894	0.137	0.064	3.7344e-133	Stem	AC064834.1	0.073
0	0.521471	0.59	0.37	0	Stem	FAM105A	0.22
0	0.518299	0.649	0.455	0	Stem	CTNNBL1	0.194
0	0.516299	0.924	0.78	0	Stem	CCT2	0.144
0	0.513086	0.486	0.241	0	Stem	KIAA0226L	0.245
0	0.507119	0.899	0.752	0	Stem	EBPL	0.147
0	0.505668	0.917	0.81	0	Stem	PFDN4	0.107
0	0.505095	0.35	0.145	0	Stem	PTPRO	0.205
3.48621e-155	0.503072	0.396	0.271	1.38085e-150	Stem	RP11-462G2.1	0.125
0	0.494121	0.886	0.724	0	Stem	DCTPP1	0.162
0	0.493954	0.695	0.475	0	Stem	CDCA7	0.22
0	0.491974	0.834	0.669	0	Stem	VIL1	0.165
1.30872e-102	0.489636	0.174	0.1	5.1837e-98	Stem	HULC	0.074
0	0.488828	0.948	0.851	0	Stem	MPC2	0.097
0	0.486542	0.936	0.851	0	Stem	RALY	0.085
0	0.48555	0.563	0.359	0	Stem	PLCB4	0.204
0	0.482218	0.966	0.888	0	Stem	CYC1	0.078
2.36705e-195	0.482091	0.732	0.602	9.37564e-191	Stem	SPINK1	0.13
0	0.481003	0.795	0.596	0	Stem	CDC123	0.199
0	0.480979	0.88	0.732	0	Stem	EBP	0.148
0	0.48065	0.858	0.688	0	Stem	SRPK1	0.17
0	0.47793	0.532	0.272	0	Stem	DDC	0.26
0	0.477298	0.968	0.891	0	Stem	NCL	0.077
0	0.476766	0.907	0.776	0	Stem	PGRMC1	0.131
1.02953e-287	0.476063	0.966	0.923	4.07786e-283	Stem	ROMO1	0.043
3.76063e-287	0.475941	0.922	0.823	1.48955e-282	Stem	GTF3A	0.099
0	0.47589	0.274	0.093	0	Stem	CKMT2	0.181
0	0.472674	0.971	0.917	0	Stem	SNRPB	0.054
0	0.47146	0.757	0.578	0	Stem	LBR	0.179
0	0.469966	0.989	0.952	0	Stem	CYCS	0.037
0	0.468961	0.25	0.092	0	Stem	RBP2	0.158
0	0.468859	0.958	0.874	0	Stem	BCAP31	0.084
4.03541e-307	0.468465	0.576	0.38	1.59838e-302	Stem	RAB32	0.196
0	0.468131	0.975	0.926	0	Stem	EIF2S2	0.049
0	0.466797	0.841	0.691	0	Stem	RTFDC1	0.15
0	0.466735	0.959	0.902	0	Stem	ERGIC3	0.057
1.11285e-268	0.466184	0.751	0.612	4.40789e-264	Stem	PRPF6	0.139
0	0.466178	0.76	0.586	0	Stem	HMGB3	0.174
0	0.466018	0.911	0.782	0	Stem	CCT7	0.129
0	0.465377	0.962	0.896	0	Stem	HNRNPA3	0.066
0	0.46418	0.907	0.783	0	Stem	STRAP	0.124
0	0.463776	0.946	0.839	0	Stem	ATP5F1	0.107
2.08457e-237	0.462169	0.606	0.452	8.25677e-233	Stem	SEPHS2	0.154
0	0.460821	0.443	0.232	0	Stem	TDGF1	0.211
0	0.457591	0.771	0.563	0	Stem	RPIA	0.208
0	0.457501	0.887	0.723	0	Stem	ALDH2	0.164
0	0.45597	0.841	0.661	0	Stem	EBNA1BP2	0.18
0	0.453596	0.933	0.813	0	Stem	PRDX4	0.12
0	0.452017	0.991	0.961	0	Stem	SLC25A5	0.03
0	0.450724	0.939	0.838	0	Stem	C20orf24	0.101
0	0.450176	0.964	0.894	0	Stem	PSMB3	0.07
0	0.449452	0.79	0.599	0	Stem	MRPS23	0.191
0	0.447887	0.961	0.872	0	Stem	TUFM	0.089
0	0.44771	0.878	0.74	0	Stem	HDAC2	0.138
2.00261e-175	0.447294	0.638	0.517	7.93214e-171	Stem	PRR15	0.121
0	0.446479	0.908	0.764	0	Stem	MTCH2	0.144
0	0.446227	0.311	0.144	0	Stem	MPP1	0.167
0	0.446023	0.659	0.454	0	Stem	ACAT2	0.205
0	0.445271	0.872	0.72	0	Stem	PRMT1	0.152
0	0.442097	0.918	0.801	0	Stem	UQCRC2	0.117
0	0.440041	0.988	0.956	0	Stem	HNRNPA2B1	0.032
0	0.437358	0.959	0.902	0	Stem	RBM3	0.057
0	0.436048	0.979	0.928	0	Stem	ATP5B	0.051
2.36638e-261	0.434684	0.687	0.519	9.37301e-257	Stem	IFITM1	0.168
0	0.432325	0.911	0.788	0	Stem	HNRNPM	0.123
0	0.431195	0.852	0.682	0	Stem	BZW2	0.17
0	0.430771	0.871	0.721	0	Stem	FERMT1	0.15
9.59404e-209	0.429745	0.527	0.362	3.8001e-204	Stem	EREG	0.165
0	0.4295	0.963	0.877	0	Stem	NDUFAB1	0.086
0	0.428654	0.947	0.835	0	Stem	PA2G4	0.112
0	0.428525	0.953	0.867	0	Stem	RANBP1	0.086
0	0.428522	0.962	0.89	0	Stem	SSBP1	0.072
0	0.428435	0.756	0.562	0	Stem	PSMG1	0.194
5.94713e-253	0.428038	0.388	0.222	2.3556e-248	Stem	LEFTY1	0.166
0	0.427504	0.82	0.644	0	Stem	TOMM40	0.176
0	0.427104	0.934	0.827	0	Stem	ZC3H15	0.107
1.73394e-117	0.424473	0.165	0.088	6.86795e-113	Stem	SLC26A3	0.077
1.25587e-277	0.422849	0.903	0.794	4.97439e-273	Stem	LAMP1	0.109
0	0.422849	0.928	0.818	0	Stem	GHITM	0.11
0	0.421338	0.921	0.779	0	Stem	ATP1B3	0.142
0	0.421207	0.717	0.546	0	Stem	APMAP	0.171
0	0.420699	0.951	0.894	0	Stem	HMGN2	0.057
0	0.420648	0.991	0.962	0	Stem	ATP5G3	0.029
0	0.42033	0.325	0.153	0	Stem	TIMP3	0.172
3.30797e-280	0.420257	0.924	0.82	1.31026e-275	Stem	KIF5B	0.104
0	0.4181	0.883	0.743	0	Stem	PRDX3	0.14
0	0.417818	0.775	0.586	0	Stem	ATIC	0.189
0	0.417753	0.923	0.804	0	Stem	ABRACL	0.119
0	0.417752	0.823	0.65	0	Stem	MRPL15	0.173
0	0.417566	0.968	0.9	0	Stem	MDH2	0.068
0	0.41645	0.71	0.515	0	Stem	ACTL6A	0.195
0	0.41627	0.778	0.597	0	Stem	TRAP1	0.181
0	0.416143	0.816	0.671	0	Stem	DARS	0.145
0	0.414831	0.95	0.858	0	Stem	TKT	0.092
0	0.414768	0.999	0.998	0	Stem	FTL	0.001
0	0.41468	0.799	0.611	0	Stem	NOP58	0.188
0	0.414126	0.975	0.913	0	Stem	PSMB1	0.062
0	0.413133	0.868	0.709	0	Stem	MRPL4	0.159
0	0.413116	0.759	0.558	0	Stem	NDUFAF4	0.201
0	0.413101	0.643	0.446	0	Stem	ACAT1	0.197
0	0.411595	0.87	0.707	0	Stem	MRPL3	0.163
0	0.411487	0.903	0.77	0	Stem	GGCT	0.133
0	0.410655	0.683	0.471	0	Stem	TRABD2A	0.212
3.23344e-214	0.40966	0.495	0.339	1.28073e-209	Stem	ARID3A	0.156
3.36613e-280	0.409397	0.753	0.599	1.33329e-275	Stem	IDH3B	0.154
0	0.408186	0.36	0.164	0	Stem	GNG4	0.196
0	0.408155	0.991	0.963	0	Stem	POMP	0.028
0	0.407748	0.958	0.891	0	Stem	CHMP4B	0.067
0	0.407748	0.944	0.837	0	Stem	CCT6A	0.107
0	0.407169	0.909	0.787	0	Stem	IMPDH2	0.122
0	0.406535	0.819	0.655	0	Stem	PFDN6	0.164
7.51314e-255	0.405893	0.703	0.546	2.97588e-250	Stem	ACOT13	0.157
0	0.404238	0.884	0.753	0	Stem	XRCC6	0.131
1.72124e-181	0.403939	0.363	0.231	6.81765e-177	Stem	PLTP	0.132
1.87279e-271	0.403588	0.733	0.57	7.41795e-267	Stem	C20orf27	0.163
1.63386e-189	0.399957	0.434	0.293	6.47154e-185	Stem	RIDA	0.141
0	0.399633	0.963	0.891	0	Stem	ATP5C1	0.072
2.28282e-300	0.399613	0.881	0.765	9.04203e-296	Stem	TMEM261	0.116
0	0.398679	0.748	0.57	0	Stem	PSMC2	0.178
0	0.3986	0.801	0.629	0	Stem	VBP1	0.172
1.95596e-188	0.398099	0.207	0.102	7.74736e-184	Stem	PCSK1N	0.105
0	0.397967	0.988	0.963	0	Stem	SUB1	0.025
6.26304e-281	0.397753	0.751	0.594	2.48073e-276	Stem	GTF2F2	0.157
0	0.397652	0.942	0.844	0	Stem	FBL	0.098
0	0.395302	0.862	0.722	0	Stem	COPS6	0.14
0	0.395244	0.952	0.861	0	Stem	NHP2	0.091
0	0.395042	0.868	0.745	0	Stem	MCTS1	0.123
0	0.394359	0.949	0.847	0	Stem	CCT3	0.102
0	0.394262	0.817	0.665	0	Stem	AHSA1	0.152
0	0.393957	0.907	0.779	0	Stem	CACYBP	0.128
0	0.393927	0.652	0.44	0	Stem	RUVBL1	0.212
0	0.392723	0.819	0.664	0	Stem	SDHD	0.155
0	0.391669	0.89	0.757	0	Stem	DDX18	0.133
5.34736e-151	0.391127	0.436	0.309	2.11803e-146	Stem	FGGY	0.127
0	0.390327	0.928	0.837	0	Stem	SNRPB2	0.091
0	0.390037	0.667	0.466	0	Stem	CASP6	0.201
0	0.389765	0.833	0.675	0	Stem	PSMD14	0.158
0	0.389115	0.839	0.675	0	Stem	CDK4	0.164
0	0.389103	0.962	0.88	0	Stem	NDUFC2	0.082
6.38114e-228	0.388184	0.883	0.779	2.52751e-223	Stem	H2AFJ	0.104
1.67393e-184	0.387979	0.347	0.212	6.63029e-180	Stem	FAM3B	0.135
4.95937e-293	0.38784	0.746	0.579	1.96436e-288	Stem	C8orf33	0.167
0	0.387725	0.796	0.623	0	Stem	POLR2G	0.173
0	0.387234	0.993	0.974	0	Stem	COX7B	0.019
0	0.386854	0.987	0.956	0	Stem	PPA1	0.031
0	0.386715	0.906	0.786	0	Stem	SNRPC	0.12
0	0.386554	0.94	0.825	0	Stem	C1QBP	0.115
0	0.385684	0.998	0.988	0	Stem	COX6C	0.01
0	0.385514	0.658	0.456	0	Stem	LYAR	0.202
0	0.385231	0.829	0.682	0	Stem	MAGOH	0.147
4.34419e-305	0.384622	0.6	0.414	1.72069e-300	Stem	RAE1	0.186
0	0.384092	0.985	0.944	0	Stem	PTGES3	0.041
1.57535e-260	0.383899	0.818	0.675	6.23981e-256	Stem	SUGT1	0.143
1.18945e-228	0.383668	0.559	0.398	4.71128e-224	Stem	RP11-21N3.1	0.161
2.7857e-237	0.383138	0.498	0.326	1.10339e-232	Stem	AXIN2	0.172
0	0.383062	0.912	0.794	0	Stem	CCT8	0.118
0	0.381361	0.903	0.768	0	Stem	PSMA3	0.135
2.22063e-281	0.380106	0.893	0.786	8.79571e-277	Stem	TOP1	0.107
1.78748e-264	0.379395	0.76	0.612	7.08002e-260	Stem	COMMD7	0.148
0	0.379138	0.92	0.817	0	Stem	CCT4	0.103
5.23309e-279	0.379044	0.781	0.624	2.07278e-274	Stem	RBBP7	0.157
1.68632e-162	0.378074	0.612	0.476	6.67934e-158	Stem	APIP	0.136
0	0.378009	0.853	0.704	0	Stem	GLRX3	0.149
2.80597e-295	0.376932	0.738	0.567	1.11142e-290	Stem	DDX39A	0.171
2.41236e-271	0.37679	0.732	0.569	9.55513e-267	Stem	GSS	0.163
4.02987e-247	0.376027	0.592	0.431	1.59619e-242	Stem	ACOT8	0.161
3.09387e-298	0.375772	0.798	0.627	1.22545e-293	Stem	ACSL5	0.171
0	0.375409	0.924	0.792	0	Stem	MRPL12	0.132
0	0.374597	0.938	0.841	0	Stem	RSL1D1	0.097
0	0.373344	0.445	0.239	0	Stem	VAV3	0.206
7.84824e-260	0.373231	0.806	0.662	3.10861e-255	Stem	MAPRE1	0.144
0	0.373016	0.988	0.951	0	Stem	RAN	0.037
0	0.372669	0.729	0.548	0	Stem	NIT2	0.181
1.1759e-219	0.372123	0.394	0.242	4.65761e-215	Stem	DAB2	0.152
1.58922e-276	0.372077	0.819	0.673	6.29473e-272	Stem	HEXB	0.146
7.79242e-255	0.37141	0.932	0.851	3.0865e-250	Stem	POLR2K	0.081
1.38285e-237	0.370998	0.315	0.171	5.47734e-233	Stem	URAD	0.144
0	0.370186	0.545	0.332	0	Stem	CFTR	0.213
0	0.369932	0.965	0.895	0	Stem	SRI	0.07
1.48237e-280	0.369605	0.281	0.137	5.87154e-276	Stem	AKR1B1	0.144
1.59252e-280	0.368522	0.86	0.732	6.30783e-276	Stem	MRPL36	0.128
0	0.368445	0.961	0.897	0	Stem	EIF1AX	0.064
6.40201e-272	0.368158	0.813	0.665	2.53577e-267	Stem	XRN2	0.148
0	0.368118	0.668	0.474	0	Stem	EXOSC5	0.194
1.58395e-243	0.367774	0.701	0.538	6.27386e-239	Stem	PRKDC	0.163
0	0.366845	0.977	0.93	0	Stem	NDUFS6	0.047
0	0.366256	0.857	0.72	0	Stem	SYNCRIP	0.137
0	0.366158	0.863	0.728	0	Stem	NDUFA10	0.135
0	0.366071	0.78	0.603	0	Stem	RUVBL2	0.177
9.00817e-257	0.365897	0.798	0.668	3.56805e-252	Stem	ATP6AP2	0.13
0	0.365022	0.587	0.391	0	Stem	AIFM1	0.196
1.89521e-172	0.364004	0.662	0.544	7.50672e-168	Stem	CCDC56	0.118
0	0.363443	0.868	0.74	0	Stem	ILF2	0.128
0	0.363155	0.892	0.754	0	Stem	PSMD7	0.138
2.54247e-293	0.362236	0.889	0.774	1.00705e-288	Stem	LYPLA1	0.115
0	0.361735	0.937	0.837	0	Stem	EIF3I	0.1
0	0.361446	0.599	0.4	0	Stem	PNO1	0.199
5.50538e-292	0.360735	0.763	0.602	2.18062e-287	Stem	DNAJC2	0.161
0	0.360088	0.967	0.88	0	Stem	ATP5G1	0.087
2.34907e-273	0.360018	0.685	0.508	9.30441e-269	Stem	MEST	0.177
1.37336e-257	0.359347	0.578	0.411	5.43972e-253	Stem	TP53RK	0.167
5.04753e-268	0.358989	0.821	0.683	1.99927e-263	Stem	UBE2V2	0.138
1.87856e-234	0.358884	0.784	0.629	7.4408e-230	Stem	FAM84A	0.155
2.00805e-295	0.35879	0.985	0.955	7.95369e-291	Stem	EIF3E	0.03
9.96339e-290	0.358439	0.862	0.737	3.9464e-285	Stem	PRPF40A	0.125
2.60682e-272	0.358192	0.734	0.578	1.03253e-267	Stem	CETN2	0.156
6.66939e-199	0.357792	0.799	0.674	2.64168e-194	Stem	CTSA	0.125
2.10736e-61	0.357169	0.623	0.57	8.34705e-57	Stem	RP11-357H14.17	0.053
3.64317e-272	0.357145	0.688	0.508	1.44302e-267	Stem	RNASEH2B	0.18
0	0.357026	0.949	0.863	0	Stem	UQCRFS1	0.086
1.85118e-292	0.356718	0.742	0.572	7.33235e-288	Stem	MRPL48	0.17
0	0.355608	0.818	0.658	0	Stem	MRPL47	0.16
1.73376e-271	0.355586	0.799	0.64	6.86725e-267	Stem	CHPT1	0.159
5.06365e-266	0.355572	0.682	0.51	2.00566e-261	Stem	PPIH	0.172
0	0.354529	0.975	0.921	0	Stem	PRDX2	0.054
3.53729e-145	0.353777	0.625	0.501	1.40108e-140	Stem	CRYL1	0.124
2.11749e-281	0.353654	0.598	0.417	8.38717e-277	Stem	ADK	0.181
0	0.352617	0.934	0.829	0	Stem	MRPS34	0.105
2.9502e-219	0.352446	0.592	0.431	1.16855e-214	Stem	SUCLA2	0.161
7.37203e-278	0.352157	0.854	0.729	2.91999e-273	Stem	VDAC3	0.125
1.30246e-241	0.352114	0.844	0.729	5.15889e-237	Stem	NAA20	0.115
3.31507e-289	0.351936	0.851	0.716	1.31307e-284	Stem	NDUFV1	0.135
0	0.351661	0.989	0.951	0	Stem	PRDX1	0.038
0	0.350954	0.896	0.771	0	Stem	PSMA5	0.125
0	0.350452	0.845	0.696	0	Stem	MDH1	0.149
1.403e-239	0.349589	0.971	0.927	5.55716e-235	Stem	IFITM3	0.044
3.03916e-247	0.349236	0.798	0.656	1.20378e-242	Stem	IDH3G	0.142
1.84073e-233	0.348988	0.784	0.646	7.29095e-229	Stem	CRLS1	0.138
9.84233e-293	0.348662	0.72	0.542	3.89845e-288	Stem	RPF2	0.178
2.59684e-263	0.348606	0.537	0.365	1.02858e-258	Stem	PDRG1	0.172
7.38112e-254	0.348252	0.955	0.904	2.92359e-249	Stem	SCAND1	0.051
0	0.347751	0.977	0.915	0	Stem	TIMM13	0.062
2.46583e-237	0.347664	0.792	0.646	9.76691e-233	Stem	CMAS	0.146
0	0.346714	0.997	0.993	0	Stem	CFL1	0.004
2.96524e-288	0.346161	0.873	0.746	1.1745e-283	Stem	NDUFA8	0.127
0	0.345874	0.937	0.841	0	Stem	PSMA4	0.096
4.48347e-302	0.345859	0.81	0.652	1.77586e-297	Stem	NUDT5	0.158
0	0.345675	0.674	0.48	0	Stem	AIMP2	0.194
1.51236e-116	0.345571	0.579	0.471	5.9903e-112	Stem	ZMYND8	0.108
2.38463e-265	0.345106	0.858	0.74	9.44527e-261	Stem	MPLKIP	0.118
2.48079e-226	0.344552	0.462	0.304	9.82616e-222	Stem	PM20D2	0.158
2.34906e-222	0.344203	0.762	0.623	9.30438e-218	Stem	FUNDC2	0.139
4.66063e-216	0.344045	0.826	0.713	1.84603e-211	Stem	GID8	0.113
2.8611e-275	0.343979	0.812	0.661	1.13325e-270	Stem	DECR1	0.151
5.53311e-151	0.343431	0.352	0.231	2.19161e-146	Stem	EIF1AY	0.121
2.13291e-187	0.342802	0.392	0.255	8.44824e-183	Stem	CTC-539A10.4	0.137
8.46638e-268	0.342551	0.773	0.618	3.35345e-263	Stem	PSMD3	0.155
6.20447e-136	0.34249	0.378	0.26	2.45753e-131	Stem	TMEM19	0.118
0	0.342256	0.998	0.992	0	Stem	PPIA	0.006
0	0.341573	0.99	0.965	0	Stem	ATP5J2	0.025
2.92648e-272	0.341478	0.559	0.37	1.15915e-267	Stem	CEBPA	0.189
2.1282e-255	0.341217	0.687	0.519	8.42958e-251	Stem	BRIX1	0.168
3.02676e-190	0.34093	0.991	0.978	1.19887e-185	Stem	CST3	0.013
4.14004e-305	0.340619	0.884	0.748	1.63983e-300	Stem	CLNS1A	0.136
0	0.339744	0.955	0.89	0	Stem	SF3B5	0.065
0	0.339211	0.997	0.987	0	Stem	HSP90AA1	0.01
0	0.339087	0.396	0.207	0	Stem	ST6GAL1	0.189
5.61529e-252	0.339075	0.895	0.788	2.22416e-247	Stem	AP1S1	0.107
0	0.338931	0.978	0.93	0	Stem	SNRPE	0.048
2.95952e-291	0.338693	0.59	0.397	1.17224e-286	Stem	RRS1	0.193
6.1914e-233	0.338579	0.737	0.597	2.45235e-228	Stem	RBM42	0.14
3.30597e-85	0.338378	0.233	0.155	1.30946e-80	Stem	RARRES2	0.078
2.05654e-278	0.338271	0.869	0.739	8.14577e-274	Stem	MRPL11	0.13
6.02408e-221	0.338036	0.96	0.918	2.38608e-216	Stem	DYNLRB1	0.042
1.07837e-267	0.337534	0.832	0.698	4.27133e-263	Stem	PUF60	0.134
1.49261e-252	0.33744	0.98	0.946	5.91208e-248	Stem	SAP18	0.034
1.83549e-206	0.337405	0.838	0.724	7.2702e-202	Stem	ETS2	0.114
7.32905e-110	0.337044	0.62	0.51	2.90296e-105	Stem	NORAD	0.11
0	0.336638	0.939	0.851	0	Stem	TALDO1	0.088
0	0.335929	0.992	0.978	0	Stem	NPM1	0.014
3.1974e-276	0.33584	0.648	0.466	1.26646e-271	Stem	FH	0.182
7.11193e-220	0.33567	0.575	0.416	2.81696e-215	Stem	PEPD	0.159
2.12334e-89	0.335535	0.939	0.899	8.41035e-85	Stem	GNAS	0.04
1.35347e-207	0.335347	0.547	0.39	5.36095e-203	Stem	GJB1	0.157
7.12234e-111	0.334382	0.506	0.385	2.82109e-106	Stem	NUPR1	0.121
2.41693e-260	0.334174	0.775	0.623	9.57323e-256	Stem	COPS5	0.152
1.1946e-214	0.333432	0.832	0.701	4.73169e-210	Stem	FDFT1	0.131
1.21518e-265	0.332322	0.795	0.651	4.8132e-261	Stem	NCBP2	0.144
2.34972e-247	0.332315	0.845	0.716	9.30702e-243	Stem	SDHB	0.129
1.03293e-259	0.332178	0.679	0.507	4.09133e-255	Stem	PDHB	0.172
2.40588e-266	0.331836	0.879	0.769	9.52945e-262	Stem	RNF114	0.11
1.52433e-212	0.331013	0.791	0.67	6.03771e-208	Stem	SERINC3	0.121
2.10084e-216	0.330317	0.665	0.51	8.32123e-212	Stem	PRKAR2A	0.155
1.83307e-299	0.330249	0.891	0.775	7.26061e-295	Stem	THOC7	0.116
3.17686e-289	0.330233	0.904	0.785	1.25832e-284	Stem	ECHS1	0.119
2.47448e-251	0.330124	0.666	0.491	9.80118e-247	Stem	CSE1L	0.175
2.7756e-284	0.330102	0.804	0.64	1.09939e-279	Stem	PAICS	0.164
1.22272e-297	0.329359	0.899	0.777	4.84309e-293	Stem	NDUFB6	0.122
4.42239e-269	0.328365	0.905	0.811	1.75167e-264	Stem	PRELID3B	0.094
3.05842e-306	0.328117	0.574	0.375	1.21141e-301	Stem	PAK1IP1	0.199
0	0.327586	0.979	0.934	0	Stem	VDAC1	0.045
1.21719e-244	0.327488	0.857	0.748	4.82116e-240	Stem	SEPT7	0.109
0	0.326726	0.996	0.981	0	Stem	TPI1	0.015
1.31927e-246	0.326519	0.793	0.657	5.2255e-242	Stem	HNRNPH3	0.136
9.35504e-133	0.326373	0.667	0.549	3.70544e-128	Stem	HNF4A	0.118
7.4492e-53	0.326103	0.385	0.316	2.95055e-48	Stem	ZFC3H1	0.069
1.46777e-237	0.325986	0.919	0.823	5.8137e-233	Stem	DDX21	0.096
1.00878e-248	0.325545	0.684	0.519	3.99568e-244	Stem	MRPL2	0.165
3.48909e-266	0.324919	0.811	0.655	1.38199e-261	Stem	PCMT1	0.156
2.4602e-268	0.324514	0.502	0.325	9.74461e-264	Stem	SLC5A6	0.177
7.76142e-229	0.324387	0.598	0.432	3.07422e-224	Stem	TOP1MT	0.166
1.11133e-206	0.32437	0.736	0.59	4.40188e-202	Stem	QTRT1	0.146
0	0.324251	0.995	0.978	0	Stem	EPCAM	0.017
1.4368e-224	0.323967	0.98	0.958	5.69101e-220	Stem	COMMD6	0.022
2.01256e-250	0.32395	0.845	0.716	7.97155e-246	Stem	TBCB	0.129
2.05084e-288	0.323566	0.889	0.775	8.12319e-284	Stem	UBE2N	0.114
2.61521e-261	0.322997	0.832	0.673	1.03586e-256	Stem	CD320	0.159
4.45412e-236	0.322574	0.893	0.802	1.76423e-231	Stem	CAPZA2	0.091
3.99881e-269	0.322357	0.856	0.732	1.58389e-264	Stem	POLR2E	0.124
3.48924e-291	0.321788	0.757	0.577	1.38205e-286	Stem	ALG3	0.18
1.44087e-236	0.321654	0.749	0.597	5.70713e-232	Stem	MRPL9	0.152
1.61142e-289	0.321463	0.918	0.827	6.38267e-285	Stem	POLR2F	0.091
0	0.32137	0.993	0.98	0	Stem	YBX1	0.013
1.01787e-275	0.321338	0.889	0.773	4.03166e-271	Stem	SDHC	0.116
0	0.320655	0.981	0.938	0	Stem	LSM7	0.043
4.12661e-293	0.320477	0.873	0.743	1.63451e-288	Stem	NDUFS3	0.13
1.71904e-243	0.319974	0.685	0.521	6.80896e-239	Stem	PRPF19	0.164
5.61522e-299	0.319626	0.953	0.878	2.22413e-294	Stem	PDCD5	0.075
6.43685e-231	0.318397	0.827	0.704	2.54957e-226	Stem	NOSIP	0.123
1.98443e-262	0.318163	0.781	0.624	7.86012e-258	Stem	MRPS18B	0.157
3.89071e-210	0.317966	0.792	0.658	1.54107e-205	Stem	ALG5	0.134
2.37925e-194	0.317906	0.809	0.691	9.42398e-190	Stem	CHCHD7	0.118
8.02322e-285	0.317888	0.935	0.853	3.17792e-280	Stem	PSMA2	0.082
7.22303e-304	0.317453	0.618	0.423	2.86097e-299	Stem	MRPS9	0.195
4.31452e-168	0.31739	0.71	0.613	1.70894e-163	Stem	C14orf156	0.097
7.03005e-270	0.316899	0.908	0.805	2.78453e-265	Stem	PPP1CC	0.103
3.5148e-251	0.316318	0.881	0.736	1.39218e-246	Stem	CDX1	0.145
9.40566e-165	0.316309	0.584	0.451	3.72549e-160	Stem	RNF130	0.133
7.21059e-221	0.316266	0.825	0.7	2.85604e-216	Stem	PIGT	0.125
2.24837e-40	0.315733	0.127	0.084	8.90556e-36	Stem	IGF2	0.043
3.52519e-213	0.315473	0.535	0.371	1.39629e-208	Stem	GPSM2	0.164
1.12715e-280	0.315442	0.986	0.95	4.46451e-276	Stem	SOD1	0.036
1.77701e-278	0.315069	0.864	0.728	7.03855e-274	Stem	HSPA9	0.136
1.80278e-292	0.31471	0.776	0.598	7.14062e-288	Stem	EEF1E1	0.178
2.94353e-239	0.314164	0.903	0.804	1.1659e-234	Stem	NDUFB5	0.099
4.59799e-194	0.314034	0.735	0.604	1.82122e-189	Stem	MED4	0.131
1.63576e-249	0.313752	0.775	0.621	6.47909e-245	Stem	NDUFAF2	0.154
1.0062e-208	0.313405	0.837	0.696	3.98548e-204	Stem	PPP1R1B	0.141
0	0.313325	0.999	0.997	0	Stem	ATP5E	0.002
3.28065e-252	0.313308	0.723	0.555	1.29943e-247	Stem	TIMM50	0.168
8.53902e-237	0.312978	0.808	0.663	3.38222e-232	Stem	LAGE3	0.145
2.56633e-217	0.312524	0.701	0.552	1.0165e-212	Stem	GBAS	0.149
9.62583e-248	0.312334	0.793	0.642	3.81269e-243	Stem	IDH1	0.151
0	0.312169	0.967	0.9	0	Stem	SERBP1	0.067
1.89459e-220	0.312076	0.426	0.269	7.50427e-216	Stem	SLC39A5	0.157
3.1531e-213	0.311948	0.851	0.742	1.24891e-208	Stem	STAU1	0.109
2.07298e-234	0.311778	0.911	0.813	8.21086e-230	Stem	RBMX	0.098
5.25919e-199	0.310681	0.902	0.835	2.08311e-194	Stem	MGST1	0.067
3.48602e-261	0.310623	0.857	0.726	1.38078e-256	Stem	APEX1	0.131
2.50195e-107	0.310258	0.466	0.352	9.90999e-103	Stem	MAP3K20	0.114
3.12141e-200	0.310076	0.847	0.741	1.23636e-195	Stem	CCDC85B	0.106
3.37981e-184	0.310023	0.895	0.815	1.33871e-179	Stem	C8orf59	0.08
1.65693e-228	0.309697	0.495	0.333	6.56293e-224	Stem	PIGU	0.162
1.13466e-211	0.309335	0.664	0.513	4.49426e-207	Stem	PHF20	0.151
4.85667e-139	0.309232	0.687	0.578	1.92368e-134	Stem	ELOC	0.109
4.18171e-280	0.309064	0.815	0.66	1.65633e-275	Stem	SSRP1	0.155
8.01497e-221	0.309043	0.833	0.711	3.17465e-216	Stem	ARL2	0.122
1.72494e-240	0.308985	0.683	0.512	6.83232e-236	Stem	NOP16	0.171
2.58432e-274	0.308837	0.899	0.787	1.02362e-269	Stem	MRPS33	0.112
1.24655e-177	0.308174	0.789	0.676	4.93746e-173	Stem	RCN1	0.113
2.43706e-232	0.308167	0.773	0.625	9.65293e-228	Stem	REPIN1	0.148
2.08277e-202	0.307834	0.684	0.525	8.24964e-198	Stem	TMEM98	0.159
2.94948e-202	0.306773	0.372	0.229	1.16826e-197	Stem	HMGN5	0.143
2.76933e-209	0.306572	0.741	0.596	1.0969e-204	Stem	SMARCC1	0.145
3.93456e-269	0.305991	0.927	0.827	1.55844e-264	Stem	STOML2	0.1
4.13017e-210	0.304951	0.46	0.308	1.63592e-205	Stem	POFUT1	0.152
0	0.304942	0.972	0.92	0	Stem	SNRPF	0.052
1.238e-188	0.304871	0.6	0.452	4.90358e-184	Stem	ETV4	0.148
2.58817e-252	0.304567	0.698	0.522	1.02515e-247	Stem	ECHDC1	0.176
2.87236e-259	0.30448	0.842	0.703	1.13771e-254	Stem	DDX46	0.139
9.5942e-214	0.303908	0.823	0.695	3.80017e-209	Stem	HTATIP2	0.128
3.81103e-289	0.303709	0.931	0.811	1.50951e-284	Stem	DNAJC15	0.12
5.67066e-189	0.303683	0.846	0.748	2.24609e-184	Stem	ECH1	0.098
1.05328e-244	0.303249	0.872	0.763	4.17193e-240	Stem	PSMD4	0.109
1.86232e-177	0.303047	0.588	0.442	7.37646e-173	Stem	NUDT15	0.146
1.64104e-202	0.302445	0.819	0.702	6.5e-198	Stem	TIMM17B	0.117
4.13821e-216	0.302352	0.925	0.864	1.6391e-211	Stem	ST13	0.061
4.64734e-264	0.302291	0.965	0.906	1.84076e-259	Stem	PGK1	0.059
7.99983e-278	0.30154	0.967	0.903	3.16865e-273	Stem	PARK7	0.064
4.22702e-213	0.301301	0.77	0.626	1.67428e-208	Stem	CHCHD3	0.144
6.36455e-250	0.301258	0.836	0.702	2.52093e-245	Stem	MRPL32	0.134
6.40054e-204	0.301033	0.815	0.693	2.53519e-199	Stem	MRPS26	0.122
6.62815e-263	0.300861	0.44	0.271	2.62534e-258	Stem	NFS1	0.169
2.6096e-199	0.300535	0.543	0.39	1.03364e-194	Stem	TOMM34	0.153
5.91908e-308	0.299832	0.947	0.867	2.34449e-303	Stem	PSMA1	0.08
1.70452e-221	0.299696	0.791	0.654	6.75144e-217	Stem	PPA2	0.137
3.88615e-237	0.298799	0.666	0.499	1.53926e-232	Stem	COX11	0.167
2.12297e-103	0.298764	0.642	0.537	8.40886e-99	Stem	CES2	0.105
5.88729e-186	0.298621	0.643	0.49	2.3319e-181	Stem	MCM7	0.153
1.32377e-247	0.298255	0.92	0.834	5.24331e-243	Stem	C11orf58	0.086
4.10438e-263	0.298143	0.88	0.751	1.6257e-258	Stem	METTL5	0.129
1.27057e-171	0.297947	0.7	0.57	5.03261e-167	Stem	ABHD12	0.13
3.62139e-242	0.297928	0.938	0.863	1.4344e-237	Stem	BANF1	0.075
2.85262e-233	0.29742	0.769	0.615	1.12989e-228	Stem	ATG3	0.154
3.1453e-183	0.297068	0.75	0.615	1.24582e-178	Stem	MAPK13	0.135
2.04067e-244	0.296925	0.64	0.471	8.08289e-240	Stem	MRPS22	0.169
1.87923e-270	0.296756	0.867	0.74	7.44346e-266	Stem	WBSCR22	0.127
5.93545e-267	0.296579	0.799	0.647	2.35097e-262	Stem	NIFK	0.152
1.68703e-242	0.296266	0.853	0.722	6.68217e-238	Stem	CISD1	0.131
5.61394e-199	0.295719	0.661	0.509	2.22363e-194	Stem	PRPS2	0.152
1.54975e-200	0.295623	0.648	0.492	6.13841e-196	Stem	EXOSC8	0.156
4.64957e-201	0.29552	0.963	0.908	1.84165e-196	Stem	UXT	0.055
3.06288e-60	0.295031	0.697	0.638	1.21318e-55	Stem	TMEM176B	0.059
6.94589e-226	0.294966	0.955	0.892	2.7512e-221	Stem	MTDH	0.063
3.44746e-238	0.29474	0.445	0.278	1.36551e-233	Stem	BCL11A	0.167
1.25775e-170	0.294719	0.744	0.613	4.98183e-166	Stem	AKAP1	0.131
6.74461e-215	0.294614	0.647	0.482	2.67147e-210	Stem	TMEM97	0.165
1.09359e-147	0.294242	0.641	0.506	4.33161e-143	Stem	IGFBP4	0.135
6.54439e-221	0.294228	0.783	0.649	2.59217e-216	Stem	FKBP3	0.134
3.98229e-305	0.29417	0.97	0.913	1.57735e-300	Stem	SRSF3	0.057
1.50184e-212	0.294049	0.776	0.634	5.94863e-208	Stem	TXNDC12	0.142
7.28087e-251	0.293998	0.793	0.647	2.88388e-246	Stem	PSMC4	0.146
6.04283e-302	0.293903	0.977	0.933	2.3935e-297	Stem	HNRNPK	0.044
6.04554e-150	0.293709	0.468	0.328	2.39458e-145	Stem	BIRC5	0.14
2.1129e-294	0.293444	0.959	0.894	8.36899e-290	Stem	LSM5	0.065
4.72876e-201	0.293125	0.853	0.743	1.87301e-196	Stem	HM13	0.11
3.83128e-284	0.293085	0.977	0.927	1.51753e-279	Stem	PRELID1	0.05
3.33064e-206	0.292001	0.582	0.424	1.31923e-201	Stem	CAT	0.158
9.73598e-205	0.291908	0.713	0.554	3.85632e-200	Stem	HADH	0.159
1.06573e-152	0.291689	0.489	0.357	4.22126e-148	Stem	EEA1	0.132
6.34497e-253	0.291604	0.514	0.338	2.51318e-248	Stem	LTV1	0.176
3.99588e-216	0.291177	0.64	0.479	1.58273e-211	Stem	TFAM	0.161
3.52075e-234	0.291065	0.477	0.311	1.39453e-229	Stem	LAS1L	0.166
3.37551e-218	0.290916	0.669	0.511	1.33701e-213	Stem	TBRG4	0.158
8.32745e-275	0.29073	0.979	0.943	3.29842e-270	Stem	NDUFB11	0.036
3.49212e-210	0.290642	0.741	0.596	1.38319e-205	Stem	POLDIP2	0.145
2.50563e-188	0.290046	0.561	0.414	9.92454e-184	Stem	TSR2	0.147
3.44507e-239	0.29004	0.718	0.557	1.36456e-234	Stem	DCUN1D5	0.161
1.45776e-245	0.289275	0.89	0.76	5.77406e-241	Stem	FAM195A	0.13
1.62304e-168	0.289084	0.41	0.271	6.42868e-164	Stem	CCNB2	0.139
2.59215e-185	0.289064	0.665	0.514	1.02672e-180	Stem	TDP2	0.151
1.41051e-165	0.288886	0.749	0.622	5.5869e-161	Stem	ADD3	0.127
3.31341e-224	0.288771	0.695	0.543	1.31241e-219	Stem	PSMD6	0.152
6.80095e-169	0.288493	0.374	0.244	2.69379e-164	Stem	PFN2	0.13
6.18579e-216	0.288183	0.719	0.565	2.45013e-211	Stem	DLD	0.154
4.79197e-197	0.288032	0.548	0.395	1.89805e-192	Stem	MRPS31	0.153
4.8368e-191	0.287979	0.604	0.455	1.91581e-186	Stem	VAPB	0.149
2.02497e-220	0.287699	0.704	0.544	8.02072e-216	Stem	NABP2	0.16
1.13344e-214	0.28764	0.67	0.513	4.48945e-210	Stem	GAR1	0.157
1.35461e-182	0.286721	0.874	0.789	5.36547e-178	Stem	NQO1	0.085
2.41149e-189	0.286707	0.49	0.343	9.55169e-185	Stem	RP11-1094M14.11	0.147
0	0.286356	0.238	0.096	0	Stem	ACSL6	0.142
3.88178e-217	0.286277	0.706	0.549	1.53753e-212	Stem	GRPEL1	0.157
1.4213e-230	0.286098	0.569	0.4	5.62963e-226	Stem	WDR46	0.169
6.41407e-297	0.286017	0.963	0.9	2.54055e-292	Stem	ERH	0.063
1.8392e-230	0.286013	0.874	0.76	7.28489e-226	Stem	ADI1	0.114
4.5539e-220	0.285838	0.601	0.432	1.80376e-215	Stem	BIN1	0.169
1.49089e-145	0.285471	0.793	0.681	5.90528e-141	Stem	ZNF703	0.112
7.94351e-220	0.285078	0.72	0.555	3.14634e-215	Stem	PLBD1	0.165
1.48468e-278	0.284981	0.913	0.798	5.88068e-274	Stem	PSMB2	0.115
5.19503e-212	0.284865	0.844	0.723	2.0577e-207	Stem	PSMC5	0.121
1.32701e-112	0.284841	0.384	0.274	5.25615e-108	Stem	CDC20	0.11
1.36589e-149	0.284093	0.497	0.364	5.41017e-145	Stem	ARID5B	0.133
1.28752e-211	0.283482	0.862	0.758	5.09974e-207	Stem	PPP2R1A	0.104
6.57383e-304	0.283459	0.982	0.944	2.60383e-299	Stem	EIF3K	0.038
6.42874e-61	0.282467	0.678	0.609	2.54636e-56	Stem	TMEM176A	0.069
1.17888e-237	0.281948	0.947	0.88	4.66941e-233	Stem	YWHAQ	0.067
5.40123e-179	0.28188	0.403	0.26	2.13937e-174	Stem	FABP6	0.143
3.57744e-304	0.281757	0.982	0.944	1.41699e-299	Stem	SKP1	0.038
1.13548e-181	0.281448	0.79	0.67	4.49754e-177	Stem	PQBP1	0.12
1.46983e-204	0.281289	0.668	0.509	5.82185e-200	Stem	CMSS1	0.159
2.73111e-242	0.281265	0.883	0.766	1.08177e-237	Stem	EI24	0.117
5.48726e-238	0.28058	0.949	0.875	2.17345e-233	Stem	CNBP	0.074
2.01894e-244	0.280063	0.867	0.748	7.9968e-240	Stem	XRCC5	0.119
2.54897e-228	0.279934	0.199	0.088	1.00962e-223	Stem	CEL	0.111
3.00561e-210	0.279566	0.765	0.617	1.19049e-205	Stem	NPM3	0.148
4.09465e-166	0.279424	0.262	0.149	1.62185e-161	Stem	APOLD1	0.113
4.70632e-220	0.279135	0.528	0.361	1.86413e-215	Stem	ALDH7A1	0.167
3.42999e-223	0.279078	0.86	0.739	1.35858e-218	Stem	NOL7	0.121
3.58492e-222	0.27904	0.681	0.51	1.41995e-217	Stem	CCDC34	0.171
4.11903e-232	0.278874	0.718	0.552	1.63151e-227	Stem	EIF2S1	0.166
1.02743e-238	0.278755	0.741	0.576	4.06956e-234	Stem	MRPL16	0.165
2.64281e-208	0.278248	0.815	0.676	1.04679e-203	Stem	STMN1	0.139
6.77759e-143	0.27823	0.828	0.726	2.68453e-138	Stem	TM9SF2	0.102
1.53066e-210	0.278199	0.838	0.712	6.0628e-206	Stem	KARS	0.126
2.64214e-208	0.278079	0.696	0.545	1.04652e-203	Stem	NAE1	0.151
3.76791e-209	0.277955	0.838	0.712	1.49243e-204	Stem	GLO1	0.126
2.06495e-225	0.277939	0.958	0.904	8.17906e-221	Stem	ATP5H	0.054
7.97168e-151	0.277869	0.658	0.528	3.1575e-146	Stem	OSER1	0.13
3.2789e-204	0.277831	0.537	0.375	1.29874e-199	Stem	MYB	0.162
2.3008e-186	0.277059	0.561	0.412	9.11324e-182	Stem	PCID2	0.149
2.72972e-225	0.277031	0.839	0.715	1.08121e-220	Stem	DNAJC19	0.124
3.30554e-216	0.276951	0.674	0.513	1.30929e-211	Stem	GTPBP4	0.161
8.92046e-207	0.276857	0.69	0.534	3.5333e-202	Stem	TMEM70	0.156
2.70184e-143	0.276403	0.719	0.58	1.07017e-138	Stem	SQLE	0.139
1.42209e-219	0.276056	0.438	0.28	5.63277e-215	Stem	CDK5RAP1	0.158
1.21526e-159	0.275814	0.622	0.484	4.81354e-155	Stem	CNN3	0.138
1.88245e-175	0.275771	0.852	0.746	7.45621e-171	Stem	RAB5C	0.106
6.88081e-225	0.275583	0.97	0.923	2.72542e-220	Stem	H2AFZ	0.047
1.07014e-240	0.275359	0.879	0.758	4.23873e-236	Stem	NUDC	0.121
7.17876e-209	0.275056	0.664	0.499	2.84344e-204	Stem	NFE2L3	0.165
2.04128e-160	0.274698	0.471	0.335	8.08531e-156	Stem	DHRS4	0.136
1.96143e-117	0.274055	0.718	0.621	7.76905e-113	Stem	ITPA	0.097
1.90385e-236	0.274016	0.844	0.713	7.54096e-232	Stem	FKBP4	0.131
1.02494e-183	0.273967	0.605	0.459	4.0597e-179	Stem	RSU1	0.146
1.33214e-214	0.273628	0.633	0.47	5.27649e-210	Stem	PDCL3	0.163
1.36368e-244	0.273605	0.954	0.877	5.4014e-240	Stem	H2AFY	0.077
7.65488e-198	0.273267	0.818	0.691	3.03202e-193	Stem	AP1M2	0.127
2.43157e-240	0.273139	0.603	0.429	9.63122e-236	Stem	TSFM	0.174
6.56233e-187	0.273092	0.248	0.134	2.59927e-182	Stem	PCAT1	0.114
1.8826e-242	0.272981	0.917	0.821	7.4568e-238	Stem	TECR	0.096
5.44197e-178	0.272182	0.715	0.58	2.15551e-173	Stem	UBA2	0.135
2.40047e-215	0.272156	0.914	0.83	9.50803e-211	Stem	SMS	0.084
3.69424e-266	0.271572	0.934	0.848	1.46325e-261	Stem	PSMD8	0.086
1.93268e-163	0.271321	0.576	0.438	7.65515e-159	Stem	PTDSS1	0.138
3.02593e-208	0.271307	0.752	0.605	1.19854e-203	Stem	NSMCE1	0.147
4.26401e-193	0.271302	0.845	0.727	1.68893e-188	Stem	RPA3	0.118
6.48095e-141	0.270768	0.648	0.531	2.56704e-136	Stem	MGMT	0.117
6.79409e-201	0.270702	0.794	0.656	2.69107e-196	Stem	MRPS7	0.138
1.21937e-167	0.270638	0.523	0.377	4.82979e-163	Stem	ARSE	0.146
1.6643e-185	0.27056	0.702	0.556	6.59212e-181	Stem	NXT1	0.146
4.00385e-220	0.270031	0.977	0.933	1.58588e-215	Stem	ATP5O	0.044
4.15256e-201	0.270018	0.812	0.683	1.64479e-196	Stem	PSMC1	0.129
1.86611e-211	0.270009	0.301	0.168	7.39147e-207	Stem	RP5-881L22.5	0.133
1.03906e-168	0.26987	0.494	0.353	4.11563e-164	Stem	YAE1D1	0.141
7.10286e-227	0.269708	0.507	0.34	2.81337e-222	Stem	WDR12	0.167
7.85907e-196	0.269563	0.494	0.337	3.1129e-191	Stem	ALDH1B1	0.157
9.91452e-249	0.269251	0.961	0.913	3.92704e-244	Stem	HNRNPC	0.048
1.60016e-207	0.268802	0.532	0.37	6.33809e-203	Stem	RRP9	0.162
1.21049e-268	0.268564	0.983	0.942	4.79464e-264	Stem	NDUFB9	0.041
8.3683e-239	0.268509	0.84	0.71	3.3146e-234	Stem	HNRNPR	0.13
5.84857e-237	0.268366	0.909	0.808	2.31656e-232	Stem	NAA10	0.101
5.05263e-190	0.268059	0.536	0.385	2.0013e-185	Stem	C1GALT1C1	0.151
2.81062e-219	0.267511	0.813	0.67	1.11326e-214	Stem	PDCD2	0.143
1.08759e-199	0.267468	0.744	0.599	4.30785e-195	Stem	CPNE3	0.145
4.94403e-232	0.26727	0.714	0.549	1.95828e-227	Stem	MRPL19	0.165
5.24699e-211	0.267223	0.292	0.159	2.07828e-206	Stem	ACE2	0.133
1.60985e-198	0.267109	0.848	0.733	6.37645e-194	Stem	PYURF	0.115
6.74319e-174	0.267023	0.518	0.373	2.67091e-169	Stem	G6PC3	0.145
1.00936e-173	0.266675	0.491	0.344	3.99796e-169	Stem	C16orf88	0.147
2.3699e-177	0.266468	0.53	0.38	9.38693e-173	Stem	SCML1	0.15
4.87784e-148	0.266415	0.5	0.362	1.93207e-143	Stem	CDKN3	0.138
2.71421e-200	0.266248	0.855	0.736	1.07507e-195	Stem	REXO2	0.119
3.59049e-200	0.266213	0.673	0.516	1.42216e-195	Stem	GOT2	0.157
1.98551e-223	0.266117	0.956	0.908	7.86439e-219	Stem	TRMT112	0.048
7.78083e-221	0.26593	0.913	0.813	3.08191e-216	Stem	UQCRC1	0.1
8.52687e-187	0.265925	0.815	0.687	3.37741e-182	Stem	VPS35	0.128
0	0.265654	0.933	0.813	0	Stem	MLEC	0.12
2.13893e-195	0.265638	0.799	0.672	8.4721e-191	Stem	AAMP	0.127
5.89584e-160	0.265569	0.573	0.437	2.33528e-155	Stem	PROSC	0.136
7.40404e-201	0.265434	0.584	0.426	2.93266e-196	Stem	SFXN4	0.158
1.70921e-193	0.265302	0.462	0.313	6.77001e-189	Stem	HSPA14	0.149
4.21925e-163	0.26499	0.695	0.563	1.6712e-158	Stem	POLR2C	0.132
2.56867e-61	0.264802	0.548	0.466	1.01743e-56	Stem	RP4-614O4.5	0.082
2.24718e-173	0.264659	0.588	0.444	8.90087e-169	Stem	THOC3	0.144
3.88787e-204	0.264621	0.785	0.645	1.53994e-199	Stem	PSMD11	0.14
3.52925e-207	0.264457	0.696	0.539	1.3979e-202	Stem	IPO5	0.157
4.25139e-197	0.264338	0.749	0.611	1.68393e-192	Stem	PPP1R7	0.138
5.71542e-170	0.264146	0.532	0.389	2.26382e-165	Stem	SPRYD7	0.143
9.74666e-304	0.264084	0.873	0.725	3.86055e-299	Stem	MRPS35	0.148
3.52445e-198	0.264069	0.657	0.502	1.396e-193	Stem	WDR61	0.155
1.79688e-297	0.26381	0.991	0.971	7.11725e-293	Stem	SNRPD2	0.02
6.59475e-215	0.263539	0.904	0.798	2.61212e-210	Stem	SLC25A39	0.106
3.8102e-126	0.263488	0.788	0.693	1.50918e-121	Stem	RAD21	0.095
3.67717e-203	0.262928	0.579	0.418	1.45649e-198	Stem	NIP7	0.161
1.67661e-179	0.262865	0.855	0.746	6.6409e-175	Stem	PLEKHJ1	0.109
3.17475e-160	0.26281	0.645	0.499	1.25749e-155	Stem	DTYMK	0.146
1.89276e-140	0.262508	0.95	0.894	7.49703e-136	Stem	POLR1D	0.056
3.29744e-207	0.262496	0.815	0.683	1.30608e-202	Stem	ISOC2	0.132
1.61532e-199	0.26231	0.939	0.871	6.39813e-195	Stem	TUBA1B	0.068
1.169e-229	0.262162	0.898	0.783	4.63027e-225	Stem	MRPS12	0.115
7.86869e-27	0.261813	0.228	0.186	3.11671e-22	Stem	CORO1A	0.042
3.35658e-131	0.261807	0.227	0.13	1.32951e-126	Stem	BEX2	0.097
1.90315e-141	0.261738	0.639	0.515	7.53817e-137	Stem	UBAC2	0.124
3.34019e-140	0.260955	0.717	0.633	1.32302e-135	Stem	SEM1	0.084
1.52183e-217	0.260752	0.773	0.622	6.02781e-213	Stem	GNL3	0.151
6.94765e-255	0.260708	0.95	0.866	2.7519e-250	Stem	NDUFB8	0.084
6.00866e-179	0.260623	0.582	0.433	2.37997e-174	Stem	CECR5	0.149
3.32215e-162	0.260379	0.714	0.577	1.31587e-157	Stem	COPRS	0.137
1.22714e-134	0.260311	0.695	0.578	4.86057e-130	Stem	LAMP2	0.117
1.05306e-170	0.260112	0.94	0.884	4.17108e-166	Stem	ENY2	0.056
5.47751e-207	0.259811	0.66	0.5	2.16959e-202	Stem	TRMT10C	0.16
4.92768e-203	0.259722	0.427	0.274	1.95181e-198	Stem	CD3EAP	0.153
1.22358e-182	0.259558	0.731	0.592	4.84647e-178	Stem	MRPS14	0.139
5.88532e-177	0.25947	0.955	0.895	2.33111e-172	Stem	RBM39	0.06
3.13035e-205	0.259464	0.925	0.84	1.2399e-200	Stem	LSM3	0.085
3.44087e-170	0.259419	0.478	0.338	1.36289e-165	Stem	FAHD1	0.14
7.98308e-197	0.259229	0.664	0.511	3.16202e-192	Stem	FARSA	0.153
1.23475e-272	0.258668	0.907	0.802	4.89072e-268	Stem	PSMB6	0.105
5.31036e-200	0.258617	0.67	0.519	2.10338e-195	Stem	TTC1	0.151
3.88666e-181	0.258433	0.701	0.559	1.53947e-176	Stem	IK	0.142
1.86012e-194	0.258432	0.692	0.537	7.36777e-190	Stem	IFT57	0.155
3.81213e-270	0.258263	0.84	0.688	1.50995e-265	Stem	NDUFA9	0.152
1.80341e-178	0.258154	0.727	0.592	7.14311e-174	Stem	CCNC	0.135
1.00168e-194	0.257023	0.619	0.46	3.96754e-190	Stem	PPID	0.159
3.77987e-168	0.256928	0.721	0.589	1.49717e-163	Stem	EIF4A3	0.132
5.7528e-152	0.256915	0.522	0.38	2.27863e-147	Stem	MAOA	0.142
1.42404e-202	0.256909	0.793	0.652	5.64048e-198	Stem	GCSH	0.141
3.43194e-249	0.256756	0.245	0.116	1.35936e-244	Stem	SRPX2	0.129
3.89461e-196	0.256703	0.573	0.411	1.54262e-191	Stem	HSD17B4	0.162
8.35376e-153	0.256687	0.687	0.555	3.30884e-148	Stem	ENTPD6	0.132
1.54286e-200	0.256659	0.779	0.643	6.11111e-196	Stem	PSMD13	0.136
7.94695e-113	0.256571	0.734	0.623	3.14771e-108	Stem	TGFBI	0.111
9.15602e-194	0.256435	0.747	0.608	3.62661e-189	Stem	DDX1	0.139
6.82016e-227	0.25632	0.681	0.512	2.7014e-222	Stem	MAGOHB	0.169
5.32399e-167	0.256132	0.785	0.663	2.10878e-162	Stem	PAIP2	0.122
4.16748e-262	0.256066	0.382	0.217	1.6507e-257	Stem	RPP40	0.165
4.44483e-186	0.255872	0.483	0.332	1.76055e-181	Stem	UTP14A	0.151
5.15093e-291	0.255495	0.997	0.987	2.04023e-286	Stem	COX5B	0.01
1.09068e-163	0.255479	0.525	0.38	4.32008e-159	Stem	DHCR7	0.145
4.9393e-186	0.255334	0.573	0.42	1.95641e-181	Stem	UTP18	0.153
1.11646e-120	0.255159	0.292	0.187	4.42217e-116	Stem	THBS1	0.105
3.89657e-158	0.255002	0.504	0.358	1.54339e-153	Stem	MAD2L1	0.146
1.05137e-177	0.25473	0.697	0.557	4.16436e-173	Stem	ANAPC15	0.14
1.46665e-192	0.2547	0.621	0.469	5.80926e-188	Stem	BCCIP	0.152
6.92661e-142	0.25456	0.667	0.54	2.74356e-137	Stem	EBAG9	0.127
2.12041e-208	0.253894	0.864	0.748	8.39875e-204	Stem	GSPT1	0.116
6.14022e-197	0.253894	0.84	0.717	2.43208e-192	Stem	AK2	0.123
8.08865e-118	0.253847	0.563	0.45	3.20383e-113	Stem	STK4	0.113
1.70066e-214	0.25384	0.795	0.65	6.73613e-210	Stem	MRPL22	0.145
9.89053e-165	0.253434	0.889	0.798	3.91754e-160	Stem	NONO	0.091
4.27799e-184	0.253345	0.814	0.686	1.69447e-179	Stem	ARMC10	0.128
1.10124e-222	0.253235	0.694	0.528	4.36191e-218	Stem	EMG1	0.166
7.33721e-206	0.253046	0.99	0.974	2.90619e-201	Stem	SLC25A6	0.016
1.47306e-170	0.252874	0.665	0.519	5.83464e-166	Stem	MMAB	0.146
5.2505e-194	0.252694	0.993	0.98	2.07967e-189	Stem	HNRNPA1	0.013
5.01026e-216	0.25269	0.948	0.882	1.98452e-211	Stem	EIF3G	0.066
6.09629e-225	0.252651	0.911	0.803	2.41468e-220	Stem	ATP5A1	0.108
4.53748e-256	0.252505	0.906	0.808	1.79725e-251	Stem	TOMM22	0.098
2.69002e-198	0.252346	0.741	0.596	1.06549e-193	Stem	TMEM126B	0.145
5.51725e-212	0.251969	0.953	0.886	2.18533e-207	Stem	LSM4	0.067
5.62565e-183	0.251892	0.514	0.361	2.22826e-178	Stem	GALM	0.153
3.98326e-270	0.251314	0.292	0.143	1.57773e-265	Stem	CDHR1	0.149
9.90464e-229	0.251137	0.985	0.955	3.92313e-224	Stem	HMGN1	0.03
4.55516e-207	0.251134	0.611	0.442	1.80426e-202	Stem	NUP37	0.169
3.25077e-154	0.251116	0.679	0.539	1.2876e-149	Stem	PPIF	0.14
1.63652e-196	0.251062	0.722	0.573	6.48209e-192	Stem	C11orf73	0.149
2.80172e-163	0.250621	0.538	0.398	1.10973e-158	Stem	MRPS28	0.14
3.4946e-155	0.250311	0.744	0.605	1.38418e-150	Stem	PYCR1	0.139
6.92755e-169	0.250152	0.58	0.435	2.74393e-164	Stem	COMMD8	0.145

## Sheet: Colonocyte
p_val	avg_log2FC	pct.1	pct.2	p_val_adj	cluster	gene	pct.diff
0	2.98095	0.83	0.454	0	Colonocyte	FABP1	0.376
0	2.17501	0.383	0.085	0	Colonocyte	SLC26A3	0.298
0	2.1147	0.45	0.091	0	Colonocyte	CEACAM7	0.359
2.39489e-221	2.06381	0.824	0.689	9.48592e-217	Colonocyte	CKB	0.135
3.29449e-228	1.93338	0.694	0.5	1.30491e-223	Colonocyte	PIGR	0.194
7.96838e-232	1.89631	0.361	0.154	3.1562e-227	Colonocyte	DMBT1	0.207
0	1.86852	0.458	0.103	0	Colonocyte	DUOX2	0.355
0	1.61892	0.985	0.87	0	Colonocyte	PHGR1	0.115
5.00556e-255	1.51441	0.535	0.272	1.98265e-250	Colonocyte	OLFM4	0.263
0	1.49912	0.329	0.062	0	Colonocyte	DUOXA2	0.267
0	1.48696	0.461	0.204	0	Colonocyte	SLC26A2	0.257
0	1.44443	0.562	0.264	0	Colonocyte	PCK1	0.298
0	1.44257	0.24	0.052	0	Colonocyte	UGT2B17	0.188
0	1.43237	0.727	0.424	0	Colonocyte	SLC40A1	0.303
0	1.41463	0.839	0.538	0	Colonocyte	CES2	0.301
0	1.41178	0.993	0.941	0	Colonocyte	FXYD3	0.052
1.84583e-190	1.40634	0.285	0.116	7.31113e-186	Colonocyte	ANPEP	0.169
0	1.40332	0.929	0.767	0	Colonocyte	C15orf48	0.162
0	1.3934	0.785	0.502	0	Colonocyte	NDRG1	0.283
0	1.38625	0.75	0.385	0	Colonocyte	C10orf99	0.365
1.33069e-72	1.38537	0.464	0.334	5.27075e-68	Colonocyte	PLA2G2A	0.13
1.0844e-229	1.36536	0.546	0.298	4.29521e-225	Colonocyte	PI3	0.248
0	1.36255	0.271	0.074	0	Colonocyte	ADH1C	0.197
3.69966e-244	1.33103	0.348	0.137	1.4654e-239	Colonocyte	LGALS2	0.211
0	1.2638	0.909	0.693	0	Colonocyte	ITM2C	0.216
0	1.2523	0.9	0.667	0	Colonocyte	TSPAN1	0.233
1.93359e-246	1.24634	0.667	0.411	7.65874e-242	Colonocyte	KRT20	0.256
2.97654e-301	1.23236	0.747	0.471	1.17898e-296	Colonocyte	PLAC8	0.276
0	1.20924	0.735	0.452	0	Colonocyte	SELENBP1	0.283
0	1.19387	0.332	0.113	0	Colonocyte	ALDOB	0.219
2.18149e-173	1.15074	0.312	0.138	8.64066e-169	Colonocyte	CA2	0.174
1.19387e-225	1.12413	0.694	0.476	4.7288e-221	Colonocyte	CEACAM1	0.218
2.55752e-136	1.10479	0.617	0.434	1.01301e-131	Colonocyte	SEPP1	0.183
9.42059e-238	1.10362	0.584	0.337	3.7314e-233	Colonocyte	SLC6A8	0.247
0	1.0961	0.648	0.281	0	Colonocyte	CDHR5	0.367
4.64128e-284	1.08872	0.405	0.166	1.83836e-279	Colonocyte	HMGCS2	0.239
0	1.08052	0.935	0.719	0	Colonocyte	CDH17	0.216
0	1.0783	0.545	0.206	0	Colonocyte	RNF186	0.339
4.05949e-78	1.06963	0.114	0.043	1.60792e-73	Colonocyte	CPS1	0.071
0	1.06497	0.758	0.501	0	Colonocyte	MALL	0.257
2.77067e-300	1.02688	0.879	0.666	1.09743e-295	Colonocyte	PDZK1IP1	0.213
1.05351e-297	1.02567	0.961	0.855	4.17285e-293	Colonocyte	TMEM54	0.106
0	1.01581	0.755	0.399	0	Colonocyte	PPP1R14D	0.356
1.17878e-167	1.00433	0.59	0.39	4.66902e-163	Colonocyte	AKR1C3	0.2
1.81208e-305	1.00028	0.992	0.921	7.17745e-301	Colonocyte	TSPAN8	0.071
0	0.999104	0.455	0.17	0	Colonocyte	FABP2	0.285
2.97478e-159	0.997358	0.632	0.43	1.17828e-154	Colonocyte	PRAP1	0.202
4.42095e-281	0.988608	0.995	0.927	1.7511e-276	Colonocyte	LGALS4	0.068
8.56251e-304	0.966354	0.767	0.525	3.39152e-299	Colonocyte	TDP2	0.242
0	0.959411	0.761	0.442	0	Colonocyte	GPA33	0.319
1.3614e-285	0.956507	0.862	0.656	5.39239e-281	Colonocyte	CTSS	0.206
1.13366e-285	0.942317	0.997	0.977	4.4903e-281	Colonocyte	LGALS3	0.02
0	0.932565	0.43	0.14	0	Colonocyte	SULT1B1	0.29
2.79884e-214	0.932173	0.708	0.48	1.10859e-209	Colonocyte	TRIM31	0.228
0	0.930121	0.692	0.383	0	Colonocyte	SDCBP2	0.309
0	0.929322	0.88	0.609	0	Colonocyte	SLC44A4	0.271
6.97716e-196	0.91895	0.412	0.202	2.76358e-191	Colonocyte	MUC4	0.21
1.31713e-238	0.913498	0.906	0.723	5.21703e-234	Colonocyte	MUC13	0.183
4.78607e-291	0.908063	0.128	0.021	1.89572e-286	Colonocyte	CA4	0.107
0	0.889534	0.347	0.085	0	Colonocyte	AKR1B10	0.262
2.3646e-274	0.886135	0.815	0.593	9.36595e-270	Colonocyte	LIMA1	0.222
1.48739e-109	0.88444	0.47	0.314	5.89139e-105	Colonocyte	SLC11A2	0.156
0	0.879711	0.429	0.165	0	Colonocyte	PKIB	0.264
2.45005e-156	0.874725	0.636	0.438	9.70441e-152	Colonocyte	MUC12	0.198
1.99839e-233	0.870706	0.964	0.802	7.91541e-229	Colonocyte	CEACAM5	0.162
0	0.866676	0.713	0.413	0	Colonocyte	ATP10B	0.3
5.87697e-181	0.865416	0.827	0.652	2.32781e-176	Colonocyte	SLPI	0.175
3.92893e-260	0.865267	0.529	0.266	1.55621e-255	Colonocyte	RP11-48O20.4	0.263
5.43185e-215	0.864878	0.783	0.573	2.1515e-210	Colonocyte	PLS1	0.21
9.2022e-249	0.863652	0.473	0.225	3.6449e-244	Colonocyte	CTC-251H24.14	0.248
0	0.861099	0.495	0.175	0	Colonocyte	CCL28	0.32
1.56211e-234	0.856673	0.843	0.636	6.18736e-230	Colonocyte	GPR160	0.207
3.79411e-286	0.852522	0.506	0.239	1.50281e-281	Colonocyte	CA12	0.267
3.79013e-258	0.850222	0.862	0.641	1.50123e-253	Colonocyte	FAM84A	0.221
2.10326e-153	0.846317	0.836	0.681	8.3308e-149	Colonocyte	ID1	0.155
1.28557e-288	0.845981	0.829	0.588	5.09202e-284	Colonocyte	GOLM1	0.241
6.01576e-244	0.840838	0.323	0.121	2.38278e-239	Colonocyte	MUC17	0.202
1.61246e-123	0.834214	0.79	0.612	6.38681e-119	Colonocyte	SPINK1	0.178
5.34106e-39	0.827144	0.575	0.482	2.11554e-34	Colonocyte	CCL20	0.093
2.40311e-262	0.821643	0.987	0.937	9.51848e-258	Colonocyte	SMIM22	0.05
4.07946e-191	0.80991	0.964	0.903	1.61583e-186	Colonocyte	SRI	0.061
9.27489e-232	0.806629	0.635	0.391	3.67369e-227	Colonocyte	AOC1	0.244
3.17144e-180	0.805876	0.241	0.089	1.25618e-175	Colonocyte	TM4SF20	0.152
4.66755e-122	0.80396	0.466	0.288	1.84877e-117	Colonocyte	CASP1	0.178
1.15121e-145	0.801193	0.985	0.935	4.55983e-141	Colonocyte	NEAT1	0.05
1.68391e-247	0.79291	0.761	0.523	6.66979e-243	Colonocyte	TMPRSS2	0.238
1.55648e-165	0.792316	0.563	0.346	6.16504e-161	Colonocyte	GCNT3	0.217
3.20437e-221	0.781507	0.859	0.669	1.26922e-216	Colonocyte	MYH14	0.19
6.25326e-215	0.776076	0.649	0.425	2.47685e-210	Colonocyte	SORL1	0.224
1.09832e-30	0.770501	0.531	0.442	4.35033e-26	Colonocyte	HLA-DRA	0.089
3.14198e-147	0.770338	0.6	0.388	1.24451e-142	Colonocyte	EMP1	0.212
5.09422e-261	0.765913	0.888	0.651	2.01777e-256	Colonocyte	FAM3D	0.237
2.35663e-152	0.752599	0.713	0.526	9.33439e-148	Colonocyte	PRR15	0.187
6.10456e-217	0.739342	0.763	0.538	2.41795e-212	Colonocyte	AMN	0.225
2.43208e-255	0.736395	0.76	0.494	9.63322e-251	Colonocyte	HEPH	0.266
5.51537e-171	0.735432	0.342	0.162	2.18458e-166	Colonocyte	VSIG2	0.18
2.49099e-129	0.72736	0.851	0.699	9.86656e-125	Colonocyte	LCN2	0.152
5.52296e-186	0.726538	0.877	0.708	2.18759e-181	Colonocyte	CDC42EP5	0.169
0	0.717063	0.516	0.233	0	Colonocyte	PIGZ	0.283
3.99941e-157	0.715396	0.579	0.377	1.58413e-152	Colonocyte	HSD11B2	0.202
6.08912e-203	0.71412	0.856	0.675	2.41184e-198	Colonocyte	PRSS8	0.181
0	0.707305	0.303	0.063	0	Colonocyte	SLC51B	0.24
2.10922e-193	0.706207	0.566	0.341	8.35441e-189	Colonocyte	HK2	0.225
9.2665e-203	0.704929	0.97	0.896	3.67037e-198	Colonocyte	CYSTM1	0.074
0	0.704173	0.322	0.072	0	Colonocyte	CHP2	0.25
1.12668e-174	0.695922	0.704	0.497	4.46267e-170	Colonocyte	CYP3A5	0.207
1.33549e-149	0.694744	0.879	0.756	5.28972e-145	Colonocyte	CAMK2N1	0.123
3.31932e-136	0.690457	0.946	0.849	1.31475e-131	Colonocyte	ATP1B1	0.097
2.87674e-135	0.687701	0.492	0.302	1.13945e-130	Colonocyte	SMIM24	0.19
6.59347e-154	0.687238	0.935	0.858	2.61161e-149	Colonocyte	ETHE1	0.077
1.52381e-215	0.678629	0.827	0.617	6.03564e-211	Colonocyte	TMEM45B	0.21
2.11556e-80	0.674642	0.835	0.743	8.37954e-76	Colonocyte	CEACAM6	0.092
8.10024e-114	0.673233	0.999	0.989	3.20842e-109	Colonocyte	B2M	0.01
1.94393e-124	0.671941	0.926	0.855	7.69971e-120	Colonocyte	C4orf3	0.071
1.86142e-190	0.670552	0.659	0.432	7.37289e-186	Colonocyte	GNA11	0.227
1.37953e-87	0.670165	0.618	0.471	5.46418e-83	Colonocyte	RP4-614O4.5	0.147
3.01235e-107	0.669702	0.695	0.54	1.19316e-102	Colonocyte	AGR3	0.155
4.22796e-201	0.661078	0.615	0.387	1.67465e-196	Colonocyte	ANKRD9	0.228
7.08689e-158	0.658992	0.872	0.714	2.80705e-153	Colonocyte	FCGRT	0.158
1.28543e-25	0.658551	0.472	0.399	5.09146e-21	Colonocyte	NUPR1	0.073
9.43074e-190	0.657028	0.962	0.886	3.73542e-185	Colonocyte	TMEM141	0.076
0	0.656305	0.277	0.056	0	Colonocyte	GPT	0.221
3.86479e-228	0.654796	0.551	0.308	1.5308e-223	Colonocyte	DHRS11	0.243
4.04719e-170	0.652222	0.442	0.24	1.60305e-165	Colonocyte	PLOD2	0.202
6.70536e-48	0.651932	0.33	0.228	2.65592e-43	Colonocyte	FAM3B	0.102
6.72999e-132	0.642963	0.945	0.886	2.66568e-127	Colonocyte	CHCHD10	0.059
8.19351e-146	0.642358	0.486	0.282	3.24537e-141	Colonocyte	HPGD	0.204
2.22838e-112	0.637374	0.962	0.913	8.8264e-108	Colonocyte	HLA-B	0.049
0	0.626924	0.147	0.016	0	Colonocyte	MS4A12	0.131
1.07867e-155	0.6265	0.423	0.23	4.2725e-151	Colonocyte	AP001187.9	0.193
4.84566e-182	0.620641	0.423	0.219	1.91932e-177	Colonocyte	LINC00668	0.204
2.22992e-228	0.619204	0.396	0.176	8.83249e-224	Colonocyte	PAG1	0.22
5.62427e-124	0.619122	0.398	0.23	2.22772e-119	Colonocyte	PLA2G10	0.168
0	0.618412	0.391	0.141	0	Colonocyte	HHLA2	0.25
7.40202e-148	0.618392	0.745	0.576	2.93187e-143	Colonocyte	SLC22A18	0.169
8.38859e-105	0.617116	0.797	0.671	3.32264e-100	Colonocyte	TXNIP	0.126
9.38654e-224	0.612315	0.616	0.364	3.71792e-219	Colonocyte	CD68	0.252
1.927e-156	0.610932	0.896	0.793	7.63264e-152	Colonocyte	FAM177A1	0.103
4.45217e-187	0.608829	0.7	0.495	1.76346e-182	Colonocyte	GNG12	0.205
9.78583e-131	0.608255	0.889	0.771	3.87607e-126	Colonocyte	MISP	0.118
5.41051e-55	0.608086	0.493	0.368	2.14305e-50	Colonocyte	HLA-DRB1	0.125
9.89881e-146	0.607112	0.743	0.555	3.92082e-141	Colonocyte	MGLL	0.188
3.54864e-138	0.606882	0.695	0.511	1.40558e-133	Colonocyte	CRYL1	0.184
1.92359e-105	0.605969	0.616	0.439	7.61914e-101	Colonocyte	HBEGF	0.177
3.65053e-169	0.60242	0.957	0.833	1.44594e-164	Colonocyte	C19orf33	0.124
2.67904e-231	0.597353	0.391	0.167	1.06114e-226	Colonocyte	MEP1A	0.224
1.22209e-92	0.595711	0.462	0.306	4.84057e-88	Colonocyte	CLDN15	0.156
7.59579e-101	0.594264	0.423	0.267	3.00862e-96	Colonocyte	CARD16	0.156
1.74393e-127	0.592863	0.777	0.644	6.90753e-123	Colonocyte	CHP1	0.133
9.89237e-11	0.590344	0.422	0.381	3.91827e-06	Colonocyte	TNNC2	0.041
1.90405e-183	0.589471	0.564	0.347	7.54175e-179	Colonocyte	EPB41L4B	0.217
8.08021e-137	0.588587	0.996	0.98	3.20049e-132	Colonocyte	EPCAM	0.016
9.51338e-151	0.588387	0.887	0.75	3.76815e-146	Colonocyte	TSPAN3	0.137
2.7075e-166	0.587286	0.613	0.387	1.07241e-161	Colonocyte	CEBPA	0.226
5.11954e-216	0.586796	0.508	0.269	2.0278e-211	Colonocyte	LRP1	0.239
2.48695e-165	0.585638	0.861	0.712	9.85057e-161	Colonocyte	SERINC2	0.149
1.66245e-104	0.585127	0.748	0.612	6.5848e-100	Colonocyte	SQRDL	0.136
1.97868e-75	0.579623	0.195	0.096	7.83736e-71	Colonocyte	HLA-DRB5	0.099
4.05127e-168	0.579143	0.89	0.734	1.60467e-163	Colonocyte	NBL1	0.156
2.28591e-76	0.578994	0.832	0.734	9.05427e-72	Colonocyte	BLVRB	0.098
1.98326e-134	0.578321	0.534	0.339	7.85549e-130	Colonocyte	PARM1	0.195
6.19187e-136	0.576881	0.225	0.092	2.45254e-131	Colonocyte	GUCA2A	0.133
1.64452e-175	0.573412	0.474	0.256	6.51378e-171	Colonocyte	COL17A1	0.218
8.74276e-159	0.572932	0.938	0.844	3.46292e-154	Colonocyte	RHOC	0.094
1.54658e-101	0.572592	0.82	0.704	6.12583e-97	Colonocyte	MIDN	0.116
2.23513e-59	0.570033	0.598	0.477	8.85312e-55	Colonocyte	NFKBIZ	0.121
1.85161e-125	0.569482	0.447	0.269	7.33406e-121	Colonocyte	FAM13A	0.178
1.43405e-149	0.568783	0.976	0.927	5.68012e-145	Colonocyte	PRR13	0.049
0	0.568145	0.363	0.11	0	Colonocyte	ACVRL1	0.253
7.41319e-147	0.567349	0.604	0.399	2.93629e-142	Colonocyte	RAB32	0.205
4.54073e-149	0.563828	0.656	0.457	1.79854e-144	Colonocyte	ACSS2	0.199
3.14816e-86	0.56354	0.592	0.443	1.24695e-81	Colonocyte	MXD1	0.149
2.21894e-121	0.563504	0.824	0.684	8.78898e-117	Colonocyte	RBM47	0.14
0	0.563313	0.26	0.065	0	Colonocyte	C1QTNF12	0.195
7.42402e-163	0.563203	0.564	0.353	2.94058e-158	Colonocyte	PTK6	0.211
1.6069e-139	0.562421	0.93	0.826	6.36476e-135	Colonocyte	CTSD	0.104
8.79787e-71	0.560544	0.788	0.67	3.48475e-66	Colonocyte	ADIRF	0.118
4.50502e-174	0.559316	0.57	0.35	1.78439e-169	Colonocyte	MTMR11	0.22
1.02244e-65	0.55894	0.29	0.172	4.04978e-61	Colonocyte	XIST	0.118
8.13298e-50	0.557646	0.873	0.844	3.22139e-45	Colonocyte	MGST1	0.029
1.21654e-90	0.555666	0.938	0.89	4.8186e-86	Colonocyte	TFF3	0.048
0	0.552743	0.244	0.058	0	Colonocyte	NXPE4	0.186
2.02821e-109	0.552495	0.757	0.613	8.03355e-105	Colonocyte	ASL	0.144
9.3433e-144	0.552473	0.854	0.679	3.70079e-139	Colonocyte	ASS1	0.175
1.0701e-118	0.552278	0.727	0.563	4.23856e-114	Colonocyte	PPIC	0.164
1.07797e-119	0.55159	0.984	0.928	4.26973e-115	Colonocyte	IFI27	0.056
1.76759e-38	0.550046	0.174	0.102	7.00126e-34	Colonocyte	UCA1	0.072
3.38268e-229	0.549058	0.534	0.28	1.33985e-224	Colonocyte	SLC39A5	0.254
1.59112e-159	0.547938	0.585	0.369	6.30227e-155	Colonocyte	BCL2L15	0.216
1.78001e-133	0.547601	0.832	0.717	7.05046e-129	Colonocyte	TMEM256	0.115
3.49694e-101	0.545487	0.982	0.958	1.3851e-96	Colonocyte	PRDX5	0.024
1.35597e-108	0.544706	0.715	0.566	5.37086e-104	Colonocyte	ABCC3	0.149
1.02836e-82	0.541292	0.888	0.796	4.07322e-78	Colonocyte	ATP1B3	0.092
3.35562e-109	0.539982	0.708	0.553	1.32913e-104	Colonocyte	DGAT1	0.155
2.84828e-150	0.538002	0.911	0.786	1.12818e-145	Colonocyte	GRN	0.125
4.00148e-14	0.534463	0.153	0.11	1.58495e-09	Colonocyte	NDUFA4L2	0.043
5.0706e-225	0.531153	0.419	0.192	2.00841e-220	Colonocyte	AHCYL2	0.227
2.44548e-129	0.529804	0.962	0.895	9.68632e-125	Colonocyte	TMEM59	0.067
1.30055e-70	0.529657	0.632	0.512	5.15133e-66	Colonocyte	MUC1	0.12
6.2518e-89	0.529357	0.681	0.534	2.47627e-84	Colonocyte	VEGFA	0.147
8.76315e-84	0.527783	0.947	0.902	3.471e-79	Colonocyte	MGST3	0.045
4.03594e-195	0.527778	0.452	0.232	1.59859e-190	Colonocyte	GGT6	0.22
1.79345e-142	0.52774	0.771	0.601	7.10368e-138	Colonocyte	TMBIM1	0.17
2.39415e-144	0.525272	0.646	0.444	9.48298e-140	Colonocyte	KRCC1	0.202
1.47429e-105	0.524876	0.623	0.455	5.83953e-101	Colonocyte	TNFSF10	0.168
1.49954e-73	0.522646	0.716	0.598	5.93954e-69	Colonocyte	TST	0.118
6.49633e-118	0.522241	0.806	0.661	2.57313e-113	Colonocyte	SLC44A1	0.145
1.00438e-117	0.522057	0.73	0.577	3.97824e-113	Colonocyte	PTPRF	0.153
8.32837e-126	0.522034	0.949	0.886	3.29879e-121	Colonocyte	BLOC1S1	0.063
1.56579e-142	0.521748	0.508	0.313	6.20193e-138	Colonocyte	CORO2A	0.195
5.38469e-122	0.519921	0.793	0.616	2.13282e-117	Colonocyte	CDX2	0.177
2.37867e-163	0.519565	0.388	0.194	9.42166e-159	Colonocyte	AC005921.2	0.194
9.7879e-21	0.518692	0.717	0.658	3.87689e-16	Colonocyte	GGH	0.059
2.16947e-131	0.518195	0.978	0.919	8.59305e-127	Colonocyte	CLDN7	0.059
0	0.517109	0.238	0.046	0	Colonocyte	ADTRP	0.192
8.5054e-114	0.516516	0.654	0.488	3.3689e-109	Colonocyte	ATP8B1	0.166
2.80314e-87	0.514961	0.639	0.492	1.1103e-82	Colonocyte	SLC20A1	0.147
2.2475e-90	0.514698	0.999	0.993	8.90213e-86	Colonocyte	PPDPF	0.006
4.18855e-48	0.513653	0.68	0.566	1.65904e-43	Colonocyte	IGFBP2	0.114
9.30164e-245	0.51262	0.27	0.09	3.68429e-240	Colonocyte	RP11-519G16.5	0.18
2.21075e-76	0.512259	0.919	0.851	8.75656e-72	Colonocyte	ANXA4	0.068
8.51212e-85	0.511552	1	0.999	3.37157e-80	Colonocyte	FTH1	0.001
1.89868e-143	0.511546	0.52	0.326	7.52047e-139	Colonocyte	PGM1	0.194
3.38411e-141	0.509056	0.767	0.588	1.34041e-136	Colonocyte	SLC35A3	0.179
4.31374e-111	0.508711	0.799	0.646	1.70863e-106	Colonocyte	TMC5	0.153
3.64332e-145	0.508143	0.682	0.482	1.44308e-140	Colonocyte	MYO1D	0.2
8.63151e-133	0.505912	0.936	0.844	3.41885e-128	Colonocyte	CLTB	0.092
3.13881e-105	0.50506	0.55	0.386	1.24325e-100	Colonocyte	AC069513.3	0.164
2.51915e-130	0.504153	0.388	0.215	9.9781e-126	Colonocyte	SULT1A1	0.173
2.3353e-156	0.504081	0.792	0.603	9.2499e-152	Colonocyte	HDHD3	0.189
3.87457e-78	0.503728	0.841	0.75	1.53468e-73	Colonocyte	SERPINB6	0.091
0	0.503565	0.329	0.086	0	Colonocyte	LRRC19	0.243
2.94672e-143	0.503416	0.731	0.54	1.16717e-138	Colonocyte	EPS8L3	0.191
1.28591e-136	0.501977	0.626	0.436	5.09336e-132	Colonocyte	SH3BGRL2	0.19
2.64985e-33	0.501089	0.271	0.194	1.04958e-28	Colonocyte	MYL9	0.077
6.07335e-203	0.500098	0.429	0.209	2.40559e-198	Colonocyte	MYO1A	0.22
3.96332e-45	0.49789	0.607	0.503	1.56983e-40	Colonocyte	IGHA1	0.104
4.57965e-64	0.497561	0.958	0.916	1.81395e-59	Colonocyte	HLA-A	0.042
5.61605e-82	0.49687	0.785	0.665	2.22446e-77	Colonocyte	NAMPT	0.12
1.51249e-68	0.495419	0.82	0.712	5.99081e-64	Colonocyte	PPP1R1B	0.108
1.50729e-115	0.495156	0.692	0.518	5.97023e-111	Colonocyte	C1orf106	0.174
4.15475e-145	0.494089	0.538	0.333	1.64566e-140	Colonocyte	CAPN5	0.205
4.24342e-115	0.494079	0.951	0.881	1.68077e-110	Colonocyte	CD164	0.07
1.37737e-96	0.493658	0.776	0.642	5.45564e-92	Colonocyte	UGP2	0.134
9.87268e-102	0.493162	0.71	0.562	3.91047e-97	Colonocyte	ACOT13	0.148
1.15561e-125	0.49298	0.959	0.901	4.57727e-121	Colonocyte	VAMP8	0.058
7.68948e-60	0.492493	0.738	0.655	3.04573e-55	Colonocyte	ELOB	0.083
1.20649e-142	0.492062	0.53	0.338	4.7788e-138	Colonocyte	DOK4	0.192
1.55576e-114	0.489872	0.476	0.301	6.16221e-110	Colonocyte	PAQR8	0.175
5.19106e-292	0.489301	0.321	0.109	2.05613e-287	Colonocyte	PBLD	0.212
3.79931e-98	0.488629	0.313	0.173	1.50487e-93	Colonocyte	CLDN23	0.14
4.7121e-116	0.487231	0.938	0.848	1.86642e-111	Colonocyte	MPST	0.09
4.66269e-115	0.486783	0.671	0.492	1.84685e-110	Colonocyte	SLC16A3	0.179
4.12046e-93	0.485815	0.99	0.968	1.63207e-88	Colonocyte	CSTB	0.022
1.73199e-112	0.48512	0.918	0.82	6.86026e-108	Colonocyte	CISD3	0.098
4.04739e-84	0.484916	0.803	0.687	1.60313e-79	Colonocyte	CTSA	0.116
4.62902e-112	0.484688	0.476	0.304	1.83351e-107	Colonocyte	GBP3	0.172
2.31889e-34	0.482946	0.591	0.499	9.18489e-30	Colonocyte	ZBTB38	0.092
3.29835e-102	0.482332	0.901	0.819	1.30644e-97	Colonocyte	CAST	0.082
4.54823e-09	0.480873	0.625	0.603	0.000180151	Colonocyte	C8orf33	0.022
7.31071e-129	0.480598	0.513	0.329	2.8957e-124	Colonocyte	ACADS	0.184
3.16914e-151	0.480218	0.614	0.406	1.25526e-146	Colonocyte	TJP3	0.208
1.55979e-145	0.479859	0.596	0.4	6.17816e-141	Colonocyte	PRELID2	0.196
4.75855e-110	0.479152	0.567	0.399	1.88481e-105	Colonocyte	SPPL2A	0.168
4.74217e-33	0.478997	0.159	0.096	1.87833e-28	Colonocyte	SPINK5	0.063
6.23226e-63	0.478678	0.749	0.633	2.46854e-58	Colonocyte	TFRC	0.116
4.98421e-132	0.477834	0.702	0.516	1.9742e-127	Colonocyte	MAPK3	0.186
2.16067e-70	0.477223	0.698	0.574	8.55819e-66	Colonocyte	PLBD1	0.124
0	0.475652	0.272	0.075	0	Colonocyte	AXDND1	0.197
2.6373e-98	0.475321	0.815	0.694	1.04461e-93	Colonocyte	MVP	0.121
1.01036e-150	0.475148	0.46	0.263	4.00194e-146	Colonocyte	TMEM139	0.197
7.99687e-85	0.474661	0.983	0.949	3.16748e-80	Colonocyte	CLDN3	0.034
4.48512e-67	0.473859	0.805	0.723	1.77651e-62	Colonocyte	PYCARD	0.082
6.30385e-95	0.473338	0.848	0.732	2.49689e-90	Colonocyte	HSD17B11	0.116
1.0851e-120	0.472393	0.737	0.559	4.29796e-116	Colonocyte	TMPRSS4	0.178
1.64558e-93	0.472383	0.344	0.195	6.51798e-89	Colonocyte	CLIC3	0.149
3.10641e-78	0.470282	0.592	0.434	1.23042e-73	Colonocyte	RNASE1	0.158
1.24355e-186	0.469831	0.415	0.207	4.92559e-182	Colonocyte	ENTPD5	0.208
1.38084e-94	0.4695	0.935	0.843	5.46937e-90	Colonocyte	C4orf48	0.092
8.48287e-102	0.468376	0.755	0.611	3.35998e-97	Colonocyte	PPP1R16A	0.144
1.29937e-98	0.466792	0.702	0.539	5.14669e-94	Colonocyte	CDKN1A	0.163
2.00883e-146	0.465895	0.953	0.841	7.95677e-142	Colonocyte	PRSS3	0.112
7.06838e-167	0.464528	0.332	0.153	2.79971e-162	Colonocyte	HRCT1	0.179
4.74099e-69	0.464027	0.498	0.355	1.87786e-64	Colonocyte	HIST1H2AC	0.143
7.51624e-100	0.463059	0.575	0.418	2.97711e-95	Colonocyte	TP53TG1	0.157
4.909e-121	0.462985	0.998	0.988	1.94441e-116	Colonocyte	COX5B	0.01
4.55876e-80	0.462977	0.952	0.898	1.80568e-75	Colonocyte	CHMP4B	0.054
1.44652e-167	0.462844	0.483	0.264	5.72951e-163	Colonocyte	IQGAP2	0.219
1.08289e-85	0.462829	0.546	0.394	4.28921e-81	Colonocyte	MAOA	0.152
6.28025e-93	0.462804	0.713	0.559	2.48754e-88	Colonocyte	HNF4A	0.154
1.59082e-155	0.462222	0.324	0.15	6.30107e-151	Colonocyte	MIR210HG	0.174
2.53222e-102	0.461348	0.861	0.749	1.00299e-97	Colonocyte	CDH1	0.112
6.50039e-110	0.461325	0.469	0.299	2.57474e-105	Colonocyte	VDR	0.17
3.96112e-64	0.461288	0.863	0.8	1.56896e-59	Colonocyte	FAM162A	0.063
5.73163e-88	0.460294	0.993	0.983	2.27024e-83	Colonocyte	UQCRQ	0.01
3.29161e-78	0.456083	0.852	0.752	1.30377e-73	Colonocyte	TOB1	0.1
3.73857e-111	0.454478	0.934	0.86	1.48081e-106	Colonocyte	ALKBH7	0.074
3.14259e-114	0.454435	0.552	0.376	1.24475e-109	Colonocyte	GALM	0.176
0	0.453374	0.335	0.108	0	Colonocyte	BTNL3	0.227
1.87688e-253	0.452808	0.311	0.111	7.43413e-249	Colonocyte	TMEM37	0.2
4.92277e-126	0.452411	0.257	0.115	1.94986e-121	Colonocyte	HSD17B2	0.142
2.51037e-93	0.452176	0.806	0.674	9.94332e-89	Colonocyte	TGOLN2	0.132
0	0.45203	0.273	0.065	0	Colonocyte	MOGAT2	0.208
1.39215e-124	0.451514	0.743	0.568	5.51417e-120	Colonocyte	IFT172	0.175
2.73655e-113	0.451189	0.675	0.494	1.08392e-108	Colonocyte	C1orf21	0.181
4.31602e-109	0.450933	0.556	0.386	1.70953e-104	Colonocyte	ACOX1	0.17
1.61445e-159	0.449341	0.322	0.15	6.39467e-155	Colonocyte	PRKACB	0.172
1.38394e-15	0.449098	0.646	0.605	5.48166e-11	Colonocyte	SCD	0.041
1.47543e-108	0.448674	0.563	0.39	5.84404e-104	Colonocyte	FUT2	0.173
1.97658e-106	0.44832	0.744	0.589	7.82903e-102	Colonocyte	PCSK7	0.155
3.27661e-67	0.448064	0.679	0.556	1.29783e-62	Colonocyte	CCDC56	0.123
4.05755e-101	0.447525	0.67	0.511	1.60716e-96	Colonocyte	DSC2	0.159
1.27746e-178	0.447164	0.392	0.191	5.05989e-174	Colonocyte	TLCD2	0.201
5.57722e-73	0.446476	0.758	0.648	2.20908e-68	Colonocyte	ERO1A	0.11
3.30314e-85	0.445315	0.708	0.559	1.30834e-80	Colonocyte	LGALS9	0.149
1.6058e-38	0.444648	0.585	0.493	6.36042e-34	Colonocyte	UGDH	0.092
5.3129e-167	0.444618	0.457	0.245	2.10439e-162	Colonocyte	IHH	0.212
2.56212e-59	0.444021	0.926	0.866	1.01483e-54	Colonocyte	FOS	0.06
2.68308e-39	0.443912	0.707	0.615	1.06274e-34	Colonocyte	TMEM176A	0.092
1.7466e-248	0.443408	0.246	0.075	6.91812e-244	Colonocyte	RP11-59E19.1	0.171
1.59894e-103	0.442531	0.892	0.783	6.33326e-99	Colonocyte	ST14	0.109
2.19555e-115	0.439637	0.199	0.083	8.69634e-111	Colonocyte	C12orf36	0.116
9.13646e-83	0.439577	0.751	0.618	3.61886e-78	Colonocyte	MGAT4B	0.133
3.24799e-124	0.43956	0.527	0.342	1.2865e-119	Colonocyte	LGR4	0.185
1.08701e-91	0.439477	0.27	0.142	4.30555e-87	Colonocyte	ACHE	0.128
1.075e-161	0.439193	0.322	0.147	4.25798e-157	Colonocyte	TP53INP2	0.175
3.25989e-102	0.436611	0.498	0.33	1.29121e-97	Colonocyte	P4HA2	0.168
2.09869e-99	0.436558	0.544	0.382	8.31271e-95	Colonocyte	PPARG	0.162
8.24193e-99	0.436533	0.906	0.819	3.26455e-94	Colonocyte	RABAC1	0.087
2.00275e-89	0.435801	0.657	0.506	7.9327e-85	Colonocyte	PDCD4	0.151
1.71067e-119	0.434493	0.468	0.288	6.77579e-115	Colonocyte	PFKFB2	0.18
3.59275e-97	0.433553	0.716	0.566	1.42305e-92	Colonocyte	DNM2	0.15
1.48699e-107	0.433197	0.619	0.444	5.88982e-103	Colonocyte	FUT3	0.175
1.14227e-90	0.432943	0.85	0.737	4.52442e-86	Colonocyte	PTP4A1	0.113
3.05956e-135	0.432523	0.523	0.324	1.21186e-130	Colonocyte	TSPAN12	0.199
2.21457e-62	0.432337	0.966	0.944	8.77168e-58	Colonocyte	ATP5J	0.022
1.9607e-88	0.432068	0.826	0.703	7.76613e-84	Colonocyte	NDFIP2	0.123
6.0437e-60	0.431327	0.926	0.863	2.39385e-55	Colonocyte	BRI3	0.063
1.2368e-102	0.430738	0.905	0.82	4.89886e-98	Colonocyte	TMEM219	0.085
8.40753e-102	0.430211	0.666	0.477	3.33014e-97	Colonocyte	ID3	0.189
7.35613e-101	0.430158	0.8	0.657	2.91369e-96	Colonocyte	GFPT1	0.143
1.89527e-120	0.429726	0.554	0.366	7.50697e-116	Colonocyte	CCL15	0.188
4.94698e-59	0.429475	0.441	0.32	1.95945e-54	Colonocyte	PKIG	0.121
1.68644e-84	0.428856	0.549	0.402	6.67981e-80	Colonocyte	CASP7	0.147
3.21669e-113	0.428856	0.998	0.993	1.2741e-108	Colonocyte	MYL6	0.005
7.02089e-122	0.428048	0.4	0.226	2.78091e-117	Colonocyte	SLC22A18AS	0.174
3.63802e-73	0.428017	0.827	0.735	1.44099e-68	Colonocyte	CFDP1	0.092
1.93046e-94	0.427775	0.728	0.563	7.64634e-90	Colonocyte	AHNAK	0.165
6.5745e-77	0.427526	0.604	0.467	2.60409e-72	Colonocyte	ALDH18A1	0.137
8.89216e-151	0.426975	0.437	0.239	3.5221e-146	Colonocyte	TMEM92	0.198
3.94728e-100	0.426951	0.983	0.955	1.56348e-95	Colonocyte	NDUFA1	0.028
7.19172e-67	0.425862	0.792	0.697	2.84857e-62	Colonocyte	PTTG1IP	0.095
1.27769e-154	0.425665	0.355	0.17	5.06081e-150	Colonocyte	ACE2	0.185
1.78937e-75	0.42564	0.883	0.814	7.0875e-71	Colonocyte	SCP2	0.069
1.70678e-96	0.425201	0.655	0.498	6.7604e-92	Colonocyte	GNAQ	0.157
3.33359e-89	0.42475	0.979	0.947	1.3204e-84	Colonocyte	UQCR10	0.032
2.37577e-88	0.424257	0.825	0.678	9.41021e-84	Colonocyte	KLF4	0.147
6.36311e-79	0.422564	0.702	0.57	2.52037e-74	Colonocyte	SMAP1	0.132
1.65242e-53	0.421605	0.66	0.55	6.54508e-49	Colonocyte	PYGB	0.11
2.83257e-86	0.421493	0.99	0.976	1.12195e-81	Colonocyte	UQCR11	0.014
3.71193e-144	0.421134	0.465	0.266	1.47026e-139	Colonocyte	VILL	0.199
1.093e-14	0.420057	0.363	0.31	4.32927e-10	Colonocyte	MT1F	0.053
1.2051e-178	0.420027	0.241	0.088	4.77327e-174	Colonocyte	MS4A8	0.153
2.6237e-69	0.419697	0.904	0.842	1.03922e-64	Colonocyte	GSTK1	0.062
3.13887e-219	0.418705	0.362	0.153	1.24328e-214	Colonocyte	CYP4F12	0.209
2.72578e-55	0.417726	0.895	0.835	1.07966e-50	Colonocyte	S100P	0.06
1.49689e-94	0.417033	0.345	0.195	5.92901e-90	Colonocyte	THBS1	0.15
6.59931e-88	0.416749	0.623	0.47	2.61392e-83	Colonocyte	ERBB2	0.153
5.49422e-106	0.416058	0.774	0.604	2.17621e-101	Colonocyte	TSPAN6	0.17
2.1098e-114	0.415948	0.588	0.411	8.35672e-110	Colonocyte	TMC4	0.177
8.11336e-67	0.414964	0.691	0.572	3.21362e-62	Colonocyte	RP11-357H14.17	0.119
1.35036e-68	0.414803	0.923	0.88	5.34865e-64	Colonocyte	NDUFA3	0.043
6.59218e-147	0.414319	0.444	0.244	2.6111e-142	Colonocyte	SEMA3B	0.2
4.13384e-63	0.413383	0.609	0.484	1.63737e-58	Colonocyte	CLINT1	0.125
4.08633e-160	0.413358	0.188	0.062	1.61856e-155	Colonocyte	DHRS9	0.126
1.34309e-110	0.412387	0.538	0.358	5.31985e-106	Colonocyte	PIP5K1B	0.18
5.66505e-99	0.412303	0.592	0.429	2.24387e-94	Colonocyte	SLC25A24	0.163
4.56081e-83	0.411141	0.776	0.66	1.80649e-78	Colonocyte	LASP1	0.116
3.76217e-198	0.409814	0.313	0.126	1.49016e-193	Colonocyte	DEFB1	0.187
1.24669e-106	0.409138	0.368	0.211	4.93802e-102	Colonocyte	CLIC5	0.157
6.84756e-75	0.408858	0.992	0.954	2.71225e-70	Colonocyte	ELF3	0.038
2.13987e-160	0.408724	0.379	0.188	8.4758e-156	Colonocyte	MOGAT3	0.191
5.56594e-41	0.408626	0.766	0.676	2.20461e-36	Colonocyte	EGR1	0.09
1.23321e-90	0.407448	0.458	0.297	4.88461e-86	Colonocyte	PAPSS2	0.161
9.27774e-105	0.407047	0.534	0.363	3.67482e-100	Colonocyte	MMP15	0.171
1.05545e-56	0.406801	0.777	0.65	4.18055e-52	Colonocyte	NR4A1	0.127
1.85934e-62	0.406506	0.302	0.187	7.36465e-58	Colonocyte	URAD	0.115
4.07322e-69	0.405693	0.449	0.319	1.61336e-64	Colonocyte	MPZL2	0.13
1.60901e-81	0.405565	0.728	0.589	6.37312e-77	Colonocyte	LPP	0.139
1.91066e-78	0.405306	0.949	0.892	7.56791e-74	Colonocyte	ITM2B	0.057
1.39146e-177	0.403528	0.359	0.167	5.51143e-173	Colonocyte	PTPRH	0.192
6.3887e-82	0.402132	0.666	0.51	2.5305e-77	Colonocyte	POF1B	0.156
4.78879e-56	0.402084	0.689	0.582	1.89679e-51	Colonocyte	SERINC5	0.107
2.90409e-94	0.402047	0.996	0.987	1.15028e-89	Colonocyte	COX7A2	0.009
3.46157e-79	0.40198	0.779	0.663	1.37109e-74	Colonocyte	SUCLG2	0.116
4.04812e-78	0.401639	0.726	0.604	1.60342e-73	Colonocyte	MPC1	0.122
2.68852e-68	0.401151	0.911	0.835	1.0649e-63	Colonocyte	AGPAT2	0.076
0.000250615	0.400985	0.581	0.553	1	Colonocyte	LYZ	0.028
4.71629e-118	0.400919	0.491	0.3	1.86807e-113	Colonocyte	FAM134B	0.191
3.91562e-83	0.400779	1	1	1.55094e-78	Colonocyte	TMSB4X	0
1.17433e-69	0.400596	0.797	0.69	4.65141e-65	Colonocyte	CTNND1	0.107
6.30788e-35	0.400592	0.696	0.597	2.49849e-30	Colonocyte	GOLIM4	0.099
9.37672e-142	0.40048	0.452	0.256	3.71403e-137	Colonocyte	MYO7B	0.196
2.78486e-90	0.400397	0.349	0.206	1.10306e-85	Colonocyte	SMPDL3A	0.143
2.62597e-209	0.399657	0.245	0.083	1.04012e-204	Colonocyte	XDH	0.162
2.34458e-135	0.399323	0.399	0.219	9.28666e-131	Colonocyte	SHD	0.18
1.63972e-34	0.39847	0.999	0.998	6.49477e-30	Colonocyte	FTL	0.001
1.24638e-07	0.397628	0.276	0.246	0.00493679	Colonocyte	LEFTY1	0.03
7.90099e-73	0.39745	0.718	0.594	3.1295e-68	Colonocyte	ACAA2	0.124
3.47904e-74	0.396355	0.547	0.396	1.37801e-69	Colonocyte	TRPM4	0.151
9.56411e-80	0.396227	0.987	0.976	3.78825e-75	Colonocyte	COX7B	0.011
2.28513e-168	0.396149	0.251	0.098	9.05117e-164	Colonocyte	PADI2	0.153
2.55107e-93	0.395478	0.659	0.495	1.01045e-88	Colonocyte	SMIM14	0.164
1.83815e-88	0.395223	0.957	0.872	7.28072e-84	Colonocyte	PDLIM1	0.085
6.13333e-89	0.39458	0.876	0.772	2.42935e-84	Colonocyte	DSG2	0.104
1.45093e-70	0.394541	0.583	0.449	5.74701e-66	Colonocyte	TCEA3	0.134
5.23324e-108	0.394504	0.448	0.28	2.07283e-103	Colonocyte	CPT1A	0.168
4.82433e-87	0.394228	0.999	0.994	1.91087e-82	Colonocyte	S100A10	0.005
1.22774e-59	0.393639	0.934	0.871	4.86296e-55	Colonocyte	JUNB	0.063
1.26622e-106	0.3923	0.576	0.405	5.01539e-102	Colonocyte	TMEM120A	0.171
2.75053e-48	0.390786	0.434	0.313	1.08946e-43	Colonocyte	CDA	0.121
6.7949e-159	0.390073	0.37	0.178	2.69139e-154	Colonocyte	BCAS1	0.192
2.59943e-75	0.389597	0.77	0.658	1.02961e-70	Colonocyte	KLF3	0.112
4.50672e-62	0.388639	0.987	0.965	1.78507e-57	Colonocyte	LDHA	0.022
3.52109e-35	0.388332	0.906	0.861	1.39467e-30	Colonocyte	ATP1A1	0.045
1.7941e-86	0.387874	0.677	0.529	7.10624e-82	Colonocyte	TNFRSF1A	0.148
6.37671e-79	0.387854	0.574	0.427	2.52575e-74	Colonocyte	FUCA1	0.147
2.3064e-114	0.387673	0.467	0.288	9.13542e-110	Colonocyte	SEMA3C	0.179
4.08407e-68	0.387337	0.788	0.682	1.61766e-63	Colonocyte	CAPG	0.106
2.98186e-56	0.387185	0.718	0.617	1.18109e-51	Colonocyte	SLC9A3R1	0.101
1.42892e-65	0.386444	0.508	0.378	5.65981e-61	Colonocyte	MECOM	0.13
1.01448e-43	0.385961	0.734	0.649	4.01826e-39	Colonocyte	IFRD1	0.085
7.07466e-130	0.38526	0.422	0.24	2.8022e-125	Colonocyte	EPAS1	0.182
4.92879e-90	0.384823	0.645	0.485	1.95224e-85	Colonocyte	PXMP2	0.16
4.97513e-90	0.383427	0.738	0.595	1.9706e-85	Colonocyte	FLNB	0.143
1.54489e-54	0.382587	0.475	0.348	6.11914e-50	Colonocyte	JAG1	0.127
1.0277e-138	0.382192	0.471	0.272	4.07061e-134	Colonocyte	GUCY2C	0.199
7.34524e-108	0.382146	0.634	0.458	2.90938e-103	Colonocyte	CCDC64B	0.176
1.12784e-79	0.381963	0.999	0.995	4.46725e-75	Colonocyte	SERF2	0.004
2.19414e-42	0.381908	0.655	0.561	8.69078e-38	Colonocyte	PKP2	0.094
6.07127e-84	0.381736	0.501	0.35	2.40477e-79	Colonocyte	LPCAT4	0.151
2.91397e-48	0.381702	0.658	0.557	1.1542e-43	Colonocyte	BLCAP	0.101
2.84389e-72	0.381592	0.976	0.951	1.12644e-67	Colonocyte	DBI	0.025
5.55829e-81	0.381504	0.751	0.595	2.20158e-76	Colonocyte	GLRX	0.156
1.58013e-66	0.381472	0.57	0.433	6.25875e-62	Colonocyte	SHROOM3	0.137
1.33739e-18	0.380397	0.544	0.494	5.29725e-14	Colonocyte	APIP	0.05
4.82302e-53	0.379814	0.89	0.811	1.91035e-48	Colonocyte	JUND	0.079
2.9629e-76	0.379436	0.636	0.482	1.17358e-71	Colonocyte	LIPH	0.154
3.61559e-88	0.379259	0.581	0.421	1.4321e-83	Colonocyte	KIAA1522	0.16
1.24224e-100	0.378771	0.431	0.269	4.9204e-96	Colonocyte	RAPGEFL1	0.162
4.13653e-92	0.377661	0.91	0.818	1.63844e-87	Colonocyte	TM9SF3	0.092
3.82724e-107	0.377471	0.418	0.254	1.51593e-102	Colonocyte	SHROOM1	0.164
6.73927e-66	0.377234	0.582	0.453	2.66936e-61	Colonocyte	RIOK3	0.129
4.37852e-48	0.377229	0.704	0.615	1.73429e-43	Colonocyte	LITAF	0.089
1.12079e-85	0.37681	0.456	0.305	4.43933e-81	Colonocyte	ZBTB7B	0.151
3.59428e-68	0.376409	0.737	0.628	1.42366e-63	Colonocyte	STAP2	0.109
2.30406e-79	0.376382	0.966	0.928	9.12616e-75	Colonocyte	ROMO1	0.038
1.65286e-33	0.376364	0.443	0.341	6.54683e-29	Colonocyte	IL2RG	0.102
2.30352e-99	0.376139	0.388	0.233	9.12403e-95	Colonocyte	NAAA	0.155
8.44103e-71	0.375796	0.55	0.408	3.34341e-66	Colonocyte	FNDC3B	0.142
1.41177e-100	0.374199	0.446	0.279	5.59189e-96	Colonocyte	METRNL	0.167
1.07456e-95	0.373777	0.492	0.331	4.25622e-91	Colonocyte	MGAT4A	0.161
4.22676e-108	0.373435	0.331	0.178	1.67418e-103	Colonocyte	AC009133.12	0.153
7.16135e-52	0.372294	0.732	0.624	2.83654e-47	Colonocyte	ZBTB7A	0.108
5.17042e-63	0.372119	0.881	0.793	2.04795e-58	Colonocyte	APLP2	0.088
1.14689e-44	0.371864	0.516	0.414	4.54271e-40	Colonocyte	CYP2S1	0.102
1.34362e-48	0.371444	0.953	0.922	5.32195e-44	Colonocyte	SEPW1	0.031
3.42017e-83	0.371359	0.619	0.463	1.3547e-78	Colonocyte	FOSL2	0.156
4.96738e-92	0.371284	0.812	0.684	1.96753e-87	Colonocyte	LRP10	0.128
1.79637e-61	0.370462	0.403	0.28	7.11524e-57	Colonocyte	ABO	0.123
1.5036e-57	0.368711	0.789	0.697	5.95561e-53	Colonocyte	MARCKS	0.092
1.04628e-53	0.368555	0.846	0.775	4.1442e-49	Colonocyte	PPP1CB	0.071
7.61914e-61	0.367923	0.892	0.83	3.01787e-56	Colonocyte	SMDT1	0.062
1.12617e-146	0.366119	0.392	0.206	4.46064e-142	Colonocyte	RILP	0.186
1.22352e-69	0.366073	0.707	0.581	4.84624e-65	Colonocyte	TPMT	0.126
1.49799e-49	0.366021	0.879	0.784	5.93337e-45	Colonocyte	ZFP36	0.095
6.77973e-52	0.365342	0.945	0.91	2.68538e-47	Colonocyte	DDT	0.035
3.69566e-47	0.365342	0.387	0.275	1.46381e-42	Colonocyte	JCHAIN	0.112
1.74756e-74	0.365299	0.799	0.681	6.92192e-70	Colonocyte	EPN1	0.118
5.55059e-56	0.364896	0.469	0.347	2.19853e-51	Colonocyte	PTGR1	0.122
3.20685e-55	0.364878	0.93	0.854	1.2702e-50	Colonocyte	KLF6	0.076
1.27436e-70	0.363752	0.662	0.532	5.04762e-66	Colonocyte	CDC42SE2	0.13
1.67519e-57	0.363445	0.906	0.835	6.63525e-53	Colonocyte	CMPK1	0.071
5.5772e-247	0.362591	0.231	0.068	2.20907e-242	Colonocyte	ADRA2A	0.163
9.53085e-55	0.361258	0.461	0.342	3.77507e-50	Colonocyte	MXI1	0.119
2.35563e-73	0.361148	0.794	0.672	9.33042e-69	Colonocyte	CTSZ	0.122
2.34805e-111	0.361101	0.8	0.633	9.3004e-107	Colonocyte	CD55	0.167
8.46639e-77	0.360454	0.386	0.248	3.35345e-72	Colonocyte	ERBIN	0.138
2.12477e-64	0.360272	0.997	0.992	8.41599e-60	Colonocyte	COX7C	0.005
4.81417e-60	0.359801	0.685	0.57	1.90685e-55	Colonocyte	ATP6V0D1	0.115
1.15337e-72	0.359549	0.947	0.889	4.5684e-68	Colonocyte	NPC2	0.058
3.58488e-79	0.358743	0.559	0.407	1.41994e-74	Colonocyte	ANO9	0.152
6.33698e-63	0.358354	0.769	0.647	2.51002e-58	Colonocyte	ACSL5	0.122
1.18687e-60	0.358157	0.847	0.758	4.70106e-56	Colonocyte	TMBIM4	0.089
9.2748e-76	0.3578	0.601	0.449	3.67366e-71	Colonocyte	USP53	0.152
7.37462e-66	0.356429	0.806	0.702	2.92101e-61	Colonocyte	EFHD2	0.104
9.58309e-51	0.355192	0.88	0.806	3.79577e-46	Colonocyte	CAP1	0.074
3.94595e-69	0.354864	0.975	0.933	1.56295e-64	Colonocyte	GNG5	0.042
5.26156e-51	0.354774	0.927	0.882	2.08405e-46	Colonocyte	NDUFB1	0.045
1.35645e-76	0.354233	0.706	0.569	5.37278e-72	Colonocyte	GSKIP	0.137
7.64891e-73	0.353317	0.958	0.916	3.02966e-68	Colonocyte	HIGD2A	0.042
6.73604e-68	0.352459	0.616	0.47	2.66808e-63	Colonocyte	RRAS	0.146
2.15902e-33	0.352428	0.43	0.329	8.55167e-29	Colonocyte	HLA-DMA	0.101
9.43287e-120	0.352202	0.245	0.111	3.73627e-115	Colonocyte	METTL7A	0.134
3.86345e-77	0.351648	0.887	0.751	1.53028e-72	Colonocyte	CDX1	0.136
6.10792e-43	0.350893	0.678	0.587	2.41929e-38	Colonocyte	STAT3	0.091
4.22035e-59	0.350042	0.488	0.354	1.67164e-54	Colonocyte	TUBB2A	0.134
4.45749e-25	0.349751	0.755	0.686	1.76557e-20	Colonocyte	FOSB	0.069
1.30638e-60	0.348813	0.449	0.32	5.17444e-56	Colonocyte	AIM1	0.129
5.03332e-149	0.348554	0.296	0.132	1.99365e-144	Colonocyte	BMP2	0.164
5.18358e-65	0.348195	0.697	0.568	2.05316e-60	Colonocyte	ESRRA	0.129
5.64609e-74	0.348102	0.995	0.979	2.23636e-69	Colonocyte	CST3	0.016
2.18894e-76	0.347707	0.537	0.392	8.67018e-72	Colonocyte	TMEM125	0.145
7.53007e-63	0.34742	0.847	0.759	2.98258e-58	Colonocyte	TAPBP	0.088
8.08453e-52	0.347206	0.857	0.779	3.2022e-47	Colonocyte	ACTR2	0.078
1.32466e-67	0.345552	0.749	0.623	5.24686e-63	Colonocyte	PRR15L	0.126
2.70008e-08	0.34529	0.784	0.721	0.00106947	Colonocyte	ALDOA	0.063
1.27529e-76	0.345068	0.652	0.507	5.05129e-72	Colonocyte	WASL	0.145
1.56713e-84	0.344914	0.438	0.29	6.20726e-80	Colonocyte	CGN	0.148
2.00494e-83	0.344422	0.445	0.294	7.94136e-79	Colonocyte	PPARA	0.151
1.92447e-36	0.344397	0.883	0.816	7.62262e-32	Colonocyte	TSC22D1	0.067
2.37699e-37	0.344156	0.573	0.478	9.41501e-33	Colonocyte	AKR7A3	0.095
5.58567e-28	0.34359	0.323	0.244	2.21243e-23	Colonocyte	RCAN1	0.079
2.68144e-202	0.343274	0.246	0.085	1.06209e-197	Colonocyte	SEMA6A	0.161
2.32495e-149	0.343231	0.306	0.141	9.20889e-145	Colonocyte	RP3-395M20.8	0.165
1.84395e-297	0.342684	0.131	0.021	7.30371e-293	Colonocyte	SI	0.11
2.57912e-27	0.342646	0.42	0.336	1.02156e-22	Colonocyte	TM4SF5	0.084
2.70005e-69	0.342501	0.539	0.396	1.06946e-64	Colonocyte	PANK3	0.143
7.13893e-49	0.342432	0.618	0.493	2.82766e-44	Colonocyte	ZG16B	0.125
1.00125e-46	0.342126	0.712	0.601	3.96587e-42	Colonocyte	KRAS	0.111
6.9044e-54	0.34161	0.882	0.816	2.73476e-49	Colonocyte	NDUFB5	0.066
8.53693e-70	0.340313	0.581	0.444	3.38139e-65	Colonocyte	RAB5B	0.137
1.19142e-137	0.340194	0.28	0.127	4.7191e-133	Colonocyte	CES3	0.153
6.64281e-42	0.339382	0.788	0.71	2.63115e-37	Colonocyte	NAPRT	0.078
3.40015e-43	0.339378	0.826	0.744	1.34677e-38	Colonocyte	ALDH2	0.082
1.23472e-90	0.338768	0.633	0.465	4.89059e-86	Colonocyte	TNFRSF14	0.168
2.46469e-29	0.338639	0.77	0.706	9.76239e-25	Colonocyte	ARL4A	0.064
0.00295065	0.338533	0.423	0.417	1	Colonocyte	LMO4	0.006
1.69752e-40	0.33851	0.938	0.912	6.7237e-36	Colonocyte	MINOS1	0.026
8.89562e-94	0.338479	0.442	0.285	3.52347e-89	Colonocyte	C1orf210	0.157
1.955e-60	0.337875	0.68	0.567	7.74356e-56	Colonocyte	ACO2	0.113
9.47238e-58	0.336973	0.779	0.67	3.75192e-53	Colonocyte	STK24	0.109
1.46412e-39	0.336788	0.995	0.989	5.79922e-35	Colonocyte	COX6C	0.006
6.99481e-68	0.336552	0.418	0.282	2.77057e-63	Colonocyte	KCNE3	0.136
2.56686e-79	0.336148	0.528	0.377	1.01671e-74	Colonocyte	BDH1	0.151
1.25084e-45	0.335975	0.881	0.82	4.95445e-41	Colonocyte	APP	0.061
2.93564e-57	0.335627	0.832	0.736	1.16278e-52	Colonocyte	DSP	0.096
5.82161e-52	0.335611	0.829	0.723	2.30588e-47	Colonocyte	DUSP1	0.106
6.92907e-73	0.335315	0.882	0.79	2.74453e-68	Colonocyte	H2AFJ	0.092
1.36726e-50	0.335303	0.821	0.723	5.41559e-46	Colonocyte	CXADR	0.098
2.272e-68	0.335289	0.687	0.557	8.99916e-64	Colonocyte	RP11-532F12.5	0.13
5.20861e-110	0.335209	0.196	0.082	2.06308e-105	Colonocyte	C2orf88	0.114
2.65448e-58	0.334678	0.921	0.86	1.05141e-53	Colonocyte	CHMP2A	0.061
2.20781e-44	0.333999	0.57	0.452	8.74492e-40	Colonocyte	HLA-F	0.118
4.16681e-258	0.333973	0.2	0.051	1.65043e-253	Colonocyte	NXPE1	0.149
1.11048e-101	0.33371	0.989	0.962	4.3985e-97	Colonocyte	SH3BGRL3	0.027
2.88125e-68	0.33345	0.516	0.374	1.14124e-63	Colonocyte	FZD5	0.142
6.76138e-69	0.333141	0.594	0.449	2.67812e-64	Colonocyte	FRYL	0.145
6.00578e-49	0.332874	0.768	0.677	2.37883e-44	Colonocyte	ACADVL	0.091
1.21495e-70	0.332781	0.858	0.749	4.81229e-66	Colonocyte	SPINT1	0.109
8.09313e-105	0.332724	0.195	0.083	3.20561e-100	Colonocyte	ALDH1L1	0.112
6.86498e-104	0.332658	0.259	0.129	2.71915e-99	Colonocyte	AKAP7	0.13
5.54449e-81	0.331884	0.399	0.254	2.19612e-76	Colonocyte	GCNT1	0.145
3.41982e-93	0.331625	0.335	0.189	1.35456e-88	Colonocyte	SEMA5A	0.146
3.39271e-35	0.331596	0.195	0.122	1.34382e-30	Colonocyte	B3GNT7	0.073
1.21137e-172	0.331578	0.283	0.116	4.7981e-168	Colonocyte	SLCO2B1	0.167
2.97968e-54	0.330731	0.514	0.389	1.18022e-49	Colonocyte	P4HA1	0.125
1.41106e-52	0.330033	0.508	0.396	5.58906e-48	Colonocyte	FAM234A	0.112
4.92363e-38	0.329549	0.869	0.792	1.9502e-33	Colonocyte	RNASET2	0.077
2.39787e-87	0.32883	0.268	0.141	9.49772e-83	Colonocyte	NECTIN3	0.127
2.05593e-146	0.328734	0.265	0.113	8.14334e-142	Colonocyte	SLC46A3	0.152
4.80578e-42	0.328668	0.581	0.47	1.90352e-37	Colonocyte	SEPHS2	0.111
3.22021e-65	0.328664	0.572	0.442	1.27549e-60	Colonocyte	ARHGAP27	0.13
7.12151e-75	0.32799	0.982	0.936	2.82076e-70	Colonocyte	HLA-C	0.046
5.70069e-17	0.327667	0.803	0.753	2.25798e-12	Colonocyte	SLC39A4	0.05
2.46024e-125	0.327413	0.312	0.153	9.74478e-121	Colonocyte	MIR22HG	0.159
2.20087e-53	0.327408	0.607	0.49	8.71743e-49	Colonocyte	CLCN3	0.117
1.3369e-16	0.327241	0.43	0.358	5.29534e-12	Colonocyte	CFD	0.072
3.24422e-52	0.327139	0.796	0.695	1.285e-47	Colonocyte	BACE2	0.101
1.40589e-66	0.326766	0.965	0.921	5.5686e-62	Colonocyte	LAMTOR4	0.044
4.64197e-70	0.32554	0.587	0.446	1.83864e-65	Colonocyte	MYO1C	0.141
5.01254e-49	0.32511	0.994	0.98	1.98542e-44	Colonocyte	RAC1	0.014
9.1159e-83	0.324642	0.482	0.326	3.61072e-78	Colonocyte	POLD4	0.156
4.79551e-56	0.32429	0.465	0.345	1.89945e-51	Colonocyte	CCND3	0.12
3.14692e-41	0.323939	0.925	0.867	1.24647e-36	Colonocyte	ACTN4	0.058
1.7908e-39	0.323663	0.722	0.628	7.09317e-35	Colonocyte	TBL1XR1	0.094
2.41862e-63	0.32339	0.998	0.991	9.5799e-59	Colonocyte	COX6B1	0.007
4.24517e-95	0.323323	0.224	0.106	1.68147e-90	Colonocyte	B3GALT5	0.118
1.11531e-75	0.323298	0.435	0.291	4.41764e-71	Colonocyte	ARHGAP26	0.144
2.00509e-27	0.323165	0.894	0.857	7.94195e-23	Colonocyte	RTN4	0.037
1.50304e-170	0.323136	0.273	0.11	5.95338e-166	Colonocyte	APOBR	0.163
8.84077e-89	0.322801	0.444	0.286	3.50174e-84	Colonocyte	EPHX2	0.158
1.12286e-44	0.322754	0.924	0.885	4.44752e-40	Colonocyte	TXNDC17	0.039
5.3531e-116	0.322656	0.316	0.162	2.12031e-111	Colonocyte	PID1	0.154
7.20698e-67	0.322591	0.531	0.391	2.85461e-62	Colonocyte	NOL4L	0.14
0.000157084	0.322524	0.251	0.228	1	Colonocyte	RP1-122P22.4	0.023
2.71833e-89	0.322354	0.343	0.199	1.0767e-84	Colonocyte	LXN	0.144
4.65933e-149	0.322108	0.193	0.068	1.84551e-144	Colonocyte	PCDH24	0.125
1.26709e-32	0.321744	0.741	0.667	5.01882e-28	Colonocyte	FDX1	0.074
1.06697e-58	0.321721	0.72	0.61	4.22616e-54	Colonocyte	IFI27L2	0.11
1.70954e-107	0.321561	0.378	0.216	6.77131e-103	Colonocyte	MOB3B	0.162
3.18778e-79	0.321359	0.491	0.342	1.26265e-74	Colonocyte	RETSAT	0.149
1.19987e-34	0.321189	0.247	0.168	4.75258e-30	Colonocyte	SLC9A3	0.079
2.24975e-70	0.321004	0.79	0.667	8.91102e-66	Colonocyte	PPCS	0.123
1.28669e-63	0.320821	0.486	0.343	5.09644e-59	Colonocyte	SATB2	0.143
4.12591e-48	0.320802	0.437	0.315	1.63423e-43	Colonocyte	ARL14	0.122
2.42757e-31	0.320726	0.706	0.627	9.61535e-27	Colonocyte	MLXIP	0.079
4.03392e-56	0.320219	0.904	0.827	1.59779e-51	Colonocyte	TPD52	0.077
8.89425e-57	0.320001	0.561	0.434	3.52292e-52	Colonocyte	FAM45A	0.127
2.89178e-55	0.319993	0.77	0.663	1.14541e-50	Colonocyte	CEBPG	0.107
3.42364e-48	0.319782	0.999	0.999	1.35607e-43	Colonocyte	TPT1	0
6.01464e-88	0.319249	0.239	0.12	2.38234e-83	Colonocyte	GDPD3	0.119
7.8802e-61	0.318982	0.829	0.732	3.12127e-56	Colonocyte	MYH9	0.097
9.08569e-54	0.318857	0.839	0.741	3.59875e-49	Colonocyte	CTNNA1	0.098
6.72692e-32	0.318669	0.96	0.93	2.66447e-27	Colonocyte	ATPIF1	0.03
3.49646e-150	0.318603	0.278	0.12	1.38491e-145	Colonocyte	SMPD3	0.158
1.16503e-60	0.31852	0.829	0.736	4.61456e-56	Colonocyte	PNKD	0.093
8.19381e-64	0.318394	0.62	0.488	3.24549e-59	Colonocyte	GFER	0.132
4.97793e-232	0.318242	0.212	0.061	1.97171e-227	Colonocyte	BTNL8	0.151
1.03519e-52	0.317974	0.922	0.858	4.10029e-48	Colonocyte	PSAP	0.064
2.17818e-46	0.317831	0.807	0.716	8.62755e-42	Colonocyte	PLSCR1	0.091
1.6873e-62	0.317539	0.607	0.467	6.68321e-58	Colonocyte	EFNB1	0.14
3.18854e-94	0.317054	0.364	0.214	1.26295e-89	Colonocyte	A1CF	0.15
4.6017e-74	0.317038	0.62	0.478	1.82269e-69	Colonocyte	LRRFIP2	0.142
4.23866e-92	0.316718	0.385	0.233	1.67889e-87	Colonocyte	SEMA4G	0.152
5.74849e-42	0.316216	0.499	0.397	2.27692e-37	Colonocyte	TP53I3	0.102
4.33581e-52	0.316042	0.475	0.352	1.71737e-47	Colonocyte	RHOF	0.123
5.29321e-71	0.315923	1	0.999	2.09659e-66	Colonocyte	S100A6	0.001
1.91708e-33	0.315795	0.86	0.795	7.59338e-29	Colonocyte	SDCBP	0.065
4.65036e-61	0.315675	0.671	0.544	1.84196e-56	Colonocyte	SCARB2	0.127
8.25002e-58	0.31508	0.988	0.973	3.26775e-53	Colonocyte	COX8A	0.015
9.05618e-64	0.31427	0.502	0.368	3.58706e-59	Colonocyte	CDS1	0.134
4.50896e-62	0.313808	0.76	0.637	1.78595e-57	Colonocyte	CAPN2	0.123
6.4227e-60	0.31354	0.401	0.273	2.54397e-55	Colonocyte	ALDOC	0.128
1.61636e-55	0.313411	0.882	0.782	6.40225e-51	Colonocyte	GPRC5A	0.1
1.97234e-35	0.312938	0.781	0.703	7.81222e-31	Colonocyte	CDK2AP2	0.078
5.03481e-36	0.312823	0.952	0.92	1.99424e-31	Colonocyte	CYBA	0.032
7.3445e-81	0.312816	0.47	0.317	2.90908e-76	Colonocyte	TPRN	0.153
7.04524e-52	0.312359	0.677	0.559	2.79055e-47	Colonocyte	QSOX1	0.118
9.76786e-42	0.311315	0.648	0.552	3.86895e-37	Colonocyte	TCF7L2	0.096
2.60637e-21	0.310959	0.636	0.56	1.03236e-16	Colonocyte	INSIG1	0.076
2.12802e-70	0.310912	0.521	0.381	8.42888e-66	Colonocyte	SEC23A	0.14
1.19839e-47	0.310682	0.83	0.739	4.74671e-43	Colonocyte	ERBB3	0.091
3.9586e-24	0.309785	0.468	0.381	1.56796e-19	Colonocyte	C8orf4	0.087
1.24322e-90	0.309702	0.378	0.228	4.92426e-86	Colonocyte	SLC35D1	0.15
2.00903e-46	0.309306	0.98	0.953	7.95756e-42	Colonocyte	KRT19	0.027
1.09823e-65	0.309284	0.56	0.422	4.34999e-61	Colonocyte	SH3D19	0.138
2.84471e-43	0.308649	0.77	0.686	1.12676e-38	Colonocyte	NT5C3A	0.084
2.02578e-79	0.308302	0.403	0.258	8.0239e-75	Colonocyte	ESPN	0.145
4.79336e-44	0.307971	0.812	0.738	1.8986e-39	Colonocyte	TM9SF2	0.074
8.19563e-80	0.307569	0.474	0.32	3.24621e-75	Colonocyte	KIF16B	0.154
5.38845e-75	0.307423	0.457	0.311	2.13431e-70	Colonocyte	SIAE	0.146
5.19313e-63	0.307209	0.433	0.302	2.05695e-58	Colonocyte	NDRG2	0.131
2.77034e-46	0.307054	0.94	0.877	1.0973e-41	Colonocyte	ZFP36L2	0.063
9.51925e-119	0.307003	0.321	0.165	3.77048e-114	Colonocyte	KIAA1161	0.156
2.37171e-60	0.306931	0.562	0.43	9.3941e-56	Colonocyte	JOSD1	0.132
1.40289e-50	0.306705	0.477	0.362	5.55672e-46	Colonocyte	PLCB3	0.115
2.32954e-44	0.306658	0.467	0.359	9.22708e-40	Colonocyte	STK38	0.108
9.40297e-88	0.306641	0.512	0.348	3.72442e-83	Colonocyte	RNF103	0.164
4.06145e-28	0.306512	0.716	0.644	1.6087e-23	Colonocyte	TMEM176B	0.072
2.5059e-46	0.306395	0.819	0.726	9.92564e-42	Colonocyte	IGKC	0.093
4.81285e-46	0.306267	0.975	0.963	1.90632e-41	Colonocyte	ATP5I	0.012
2.67432e-40	0.306125	0.501	0.397	1.05927e-35	Colonocyte	FUOM	0.104
6.40819e-67	0.306108	0.483	0.347	2.53822e-62	Colonocyte	MAN2A1	0.136
3.4188e-73	0.306031	0.361	0.229	1.35415e-68	Colonocyte	LY75	0.132
1.03136e-36	0.305982	0.61	0.513	4.0851e-32	Colonocyte	EFNB2	0.097
8.68894e-55	0.305978	0.674	0.555	3.4416e-50	Colonocyte	EIF4EBP2	0.119
4.86839e-51	0.305592	0.54	0.423	1.92832e-46	Colonocyte	B4GALT1	0.117
8.34514e-52	0.305442	0.983	0.953	3.30542e-47	Colonocyte	SPINT2	0.03
1.41811e-52	0.305285	0.977	0.944	5.61697e-48	Colonocyte	TMBIM6	0.033
1.03657e-166	0.30495	0.241	0.091	4.10576e-162	Colonocyte	SLC3A1	0.15
3.82234e-20	0.30487	0.636	0.577	1.51399e-15	Colonocyte	EFNA1	0.059
8.4577e-16	0.304772	0.113	0.074	3.35001e-11	Colonocyte	TM4SF4	0.039
1.42225e-67	0.30476	0.338	0.212	5.63339e-63	Colonocyte	CPEB4	0.126
1.60601e-40	0.30455	0.694	0.605	6.36125e-36	Colonocyte	HNMT	0.089
2.71509e-34	0.304305	0.97	0.956	1.07542e-29	Colonocyte	NDUFB2	0.014
1.40302e-95	0.304297	0.41	0.25	5.55723e-91	Colonocyte	PLEKHG6	0.16
3.78902e-59	0.303533	0.324	0.208	1.50079e-54	Colonocyte	HIST1H2BD	0.116
1.56476e-49	0.303335	0.571	0.455	6.19788e-45	Colonocyte	WIPF2	0.116
3.42094e-34	0.303082	0.953	0.939	1.355e-29	Colonocyte	ATP5O	0.014
3.24185e-78	0.302993	0.391	0.25	1.28406e-73	Colonocyte	SH3RF2	0.141
4.54813e-65	0.302577	0.406	0.272	1.80147e-60	Colonocyte	RP11-294O2.2	0.134
3.02243e-91	0.301449	0.34	0.196	1.19715e-86	Colonocyte	PSORS1C1	0.144
1.59424e-49	0.301376	0.881	0.819	6.31462e-45	Colonocyte	ABRACL	0.062
5.85652e-36	0.300504	0.491	0.385	2.31971e-31	Colonocyte	PLCB4	0.106
2.58314e-44	0.299736	0.923	0.879	1.02316e-39	Colonocyte	HEBP2	0.044
1.8002e-56	0.29956	0.984	0.974	7.13041e-52	Colonocyte	OST4	0.01
2.57782e-64	0.299289	0.723	0.594	1.02105e-59	Colonocyte	SLC25A1	0.129
1.41084e-38	0.299049	0.525	0.422	5.58819e-34	Colonocyte	PARP4	0.103
1.10626e-57	0.298788	0.702	0.58	4.38179e-53	Colonocyte	TMEM9B	0.122
9.79576e-37	0.29872	0.979	0.966	3.88e-32	Colonocyte	ATP5G3	0.013
7.90978e-54	0.298506	0.651	0.531	3.13299e-49	Colonocyte	TAOK3	0.12
2.55778e-16	0.29844	0.238	0.182	1.01311e-11	Colonocyte	SGK1	0.056
8.8213e-70	0.29838	0.396	0.259	3.49403e-65	Colonocyte	GSDMB	0.137
1.10856e-62	0.298142	0.47	0.336	4.3909e-58	Colonocyte	WDFY1	0.134
6.40954e-72	0.297138	0.344	0.215	2.53876e-67	Colonocyte	TMEM171	0.129
6.5598e-38	0.296999	0.439	0.336	2.59827e-33	Colonocyte	FBLIM1	0.103
8.84717e-29	0.296986	0.168	0.107	3.50428e-24	Colonocyte	LINC01133	0.061
5.7859e-91	0.296825	0.443	0.281	2.29174e-86	Colonocyte	LINC00675	0.162
1.10618e-73	0.296685	0.473	0.326	4.38147e-69	Colonocyte	CLMN	0.147
2.00614e-31	0.296583	0.969	0.953	7.9461e-27	Colonocyte	TSPO	0.016
4.90973e-42	0.296024	0.581	0.483	1.94469e-37	Colonocyte	EFCAB14	0.098
3.71177e-19	0.295943	0.911	0.879	1.47019e-14	Colonocyte	GPX2	0.032
2.18503e-55	0.295867	0.663	0.541	8.6547e-51	Colonocyte	BAIAP2L1	0.122
3.97646e-50	0.295345	0.759	0.658	1.57504e-45	Colonocyte	PFKL	0.101
2.65495e-57	0.295005	0.893	0.805	1.0516e-52	Colonocyte	RRBP1	0.088
1.00088e-39	0.294359	0.727	0.654	3.96438e-35	Colonocyte	SDC1	0.073
8.86476e-112	0.294189	0.282	0.14	3.51124e-107	Colonocyte	PLCE1	0.142
4.5642e-51	0.294091	0.7	0.589	1.80783e-46	Colonocyte	RASSF7	0.111
1.971e-49	0.293481	0.602	0.489	7.80694e-45	Colonocyte	BCL10	0.113
9.90624e-45	0.293219	0.611	0.507	3.92376e-40	Colonocyte	GPBP1L1	0.104
9.8139e-63	0.293163	0.491	0.361	3.88719e-58	Colonocyte	LMBRD1	0.13
1.39325e-57	0.292903	0.443	0.314	5.51852e-53	Colonocyte	MTUS1	0.129
8.56977e-40	0.292798	0.768	0.696	3.3944e-35	Colonocyte	POLE4	0.072
1.19908e-43	0.292564	0.588	0.483	4.74944e-39	Colonocyte	BNIP3L	0.105
0	0.292321	0.102	0.007	0	Colonocyte	NR1H4	0.095
5.22805e-47	0.292246	0.39	0.277	2.07078e-42	Colonocyte	EGLN3	0.113
1.65633e-41	0.291781	0.587	0.488	6.56058e-37	Colonocyte	AAMDC	0.099
7.82309e-56	0.291537	0.549	0.424	3.09865e-51	Colonocyte	MARVELD3	0.125
4.34524e-50	0.291244	0.492	0.372	1.72111e-45	Colonocyte	B3GNT5	0.12
2.13055e-39	0.2904	0.796	0.7	8.43889e-35	Colonocyte	CEBPD	0.096
1.11586e-68	0.289482	0.514	0.367	4.41979e-64	Colonocyte	KCNK6	0.147
4.54061e-49	0.288572	0.564	0.44	1.79849e-44	Colonocyte	ZC3H12A	0.124
6.72764e-105	0.288333	0.274	0.137	2.66475e-100	Colonocyte	PDE9A	0.137
3.80926e-60	0.287245	0.44	0.311	1.50881e-55	Colonocyte	PRKAB1	0.129
1.89563e-27	0.28724	0.617	0.536	7.50839e-23	Colonocyte	C2orf82	0.081
7.64122e-43	0.287195	0.698	0.599	3.02661e-38	Colonocyte	ORMDL2	0.099
6.26034e-62	0.286941	0.489	0.361	2.47966e-57	Colonocyte	FBXO34	0.128
2.65801e-36	0.286431	0.921	0.862	1.05281e-31	Colonocyte	MPC2	0.059
3.1142e-47	0.285981	0.494	0.377	1.2335e-42	Colonocyte	BCL3	0.117
4.71088e-36	0.285595	0.851	0.793	1.86593e-31	Colonocyte	AP3S1	0.058
6.00774e-43	0.285522	0.882	0.825	2.37961e-38	Colonocyte	TSTD1	0.057
5.17247e-18	0.285431	0.291	0.226	2.04876e-13	Colonocyte	APOL1	0.065
5.84655e-45	0.2854	0.99	0.976	2.31576e-40	Colonocyte	USMG5	0.014
1.28162e-44	0.285184	0.761	0.663	5.07636e-40	Colonocyte	CMAS	0.098
1.3362e-37	0.285018	0.489	0.389	5.29256e-33	Colonocyte	SRD5A3	0.1
2.82681e-45	0.284741	0.897	0.838	1.11967e-40	Colonocyte	DAZAP2	0.059
4.32599e-88	0.284672	0.285	0.154	1.71348e-83	Colonocyte	DAPK2	0.131
1.96093e-42	0.284293	0.638	0.538	7.76703e-38	Colonocyte	IVNS1ABP	0.1
5.69681e-55	0.28402	0.941	0.89	2.25645e-50	Colonocyte	CIB1	0.051
9.78802e-23	0.28395	0.558	0.472	3.87694e-18	Colonocyte	DPEP1	0.086
2.26353e-52	0.283237	0.634	0.52	8.96563e-48	Colonocyte	CLSTN1	0.114
1.9286e-47	0.283205	0.605	0.492	7.639e-43	Colonocyte	CCDC186	0.113
1.58789e-46	0.282834	0.763	0.659	6.28947e-42	Colonocyte	CHPT1	0.104
2.687e-36	0.28259	0.79	0.71	1.0643e-31	Colonocyte	HIGD1A	0.08
9.8076e-35	0.282088	0.589	0.495	3.88469e-30	Colonocyte	B4GALT5	0.094
1.5914e-09	0.281946	0.202	0.166	6.30338e-05	Colonocyte	APOBEC3C	0.036
1.05297e-98	0.281227	0.375	0.219	4.17071e-94	Colonocyte	ACOT11	0.156
7.50306e-33	0.281074	0.556	0.456	2.97189e-28	Colonocyte	BHLHE40	0.1
4.82574e-39	0.280921	0.913	0.853	1.91143e-34	Colonocyte	KLF5	0.06
4.57086e-80	0.280904	0.362	0.223	1.81047e-75	Colonocyte	EXT1	0.139
5.09611e-41	0.280725	0.751	0.656	2.01852e-36	Colonocyte	WSB1	0.095
3.16741e-64	0.280608	0.437	0.305	1.25458e-59	Colonocyte	SH3RF1	0.132
4.70377e-32	0.280542	0.661	0.574	1.86312e-27	Colonocyte	HADH	0.087
4.04128e-136	0.280416	0.253	0.109	1.60071e-131	Colonocyte	SGK2	0.144
1.34683e-77	0.280179	0.385	0.244	5.33467e-73	Colonocyte	DENND1B	0.141
5.03227e-37	0.279692	0.46	0.358	1.99323e-32	Colonocyte	CKMT1A	0.102
1.49247e-29	0.2785	0.992	0.984	5.91153e-25	Colonocyte	UQCRB	0.008
2.16464e-49	0.278347	0.747	0.653	8.57391e-45	Colonocyte	FLOT1	0.094
3.29174e-91	0.278135	0.261	0.134	1.30382e-86	Colonocyte	APOBEC1	0.127
2.27523e-43	0.277642	0.691	0.578	9.01198e-39	Colonocyte	GCHFR	0.113
8.24599e-42	0.277419	0.901	0.841	3.26615e-37	Colonocyte	KTN1	0.06
2.56173e-64	0.277373	0.505	0.366	1.01468e-59	Colonocyte	TMEM30B	0.139
7.47592e-56	0.276578	0.756	0.635	2.96114e-51	Colonocyte	ADD3	0.121
6.93804e-99	0.276519	0.311	0.168	2.74809e-94	Colonocyte	MIER3	0.143
5.52517e-49	0.276477	0.446	0.329	2.18847e-44	Colonocyte	FNIP2	0.117
1.45932e-84	0.276348	0.38	0.235	5.78024e-80	Colonocyte	PITPNM1	0.145
3.17471e-54	0.276249	0.514	0.381	1.25747e-49	Colonocyte	APOL6	0.133
1.97753e-99	0.2762	0.176	0.073	7.8328e-95	Colonocyte	RP11-119D9.1	0.103
1.77169e-65	0.275972	0.38	0.251	7.01749e-61	Colonocyte	LPIN3	0.129
2.36564e-63	0.275951	0.344	0.22	9.37006e-59	Colonocyte	PDGFA	0.124
2.20379e-37	0.275451	0.466	0.359	8.72897e-33	Colonocyte	CFTR	0.107
5.82e-43	0.275262	0.761	0.673	2.30524e-38	Colonocyte	SH3GLB1	0.088
7.29589e-41	0.275214	0.514	0.403	2.88983e-36	Colonocyte	ATP9A	0.111
2.44138e-56	0.275127	0.371	0.253	9.67006e-52	Colonocyte	EHBP1L1	0.118
2.89624e-43	0.27498	0.635	0.531	1.14717e-38	Colonocyte	DRAM2	0.104
1.78492e-55	0.274968	0.986	0.967	7.06991e-51	Colonocyte	CD63	0.019
2.10778e-35	0.274394	0.994	0.986	8.34871e-31	Colonocyte	ATP5L	0.008
1.30451e-69	0.274265	0.405	0.268	5.16703e-65	Colonocyte	KIF13B	0.137
2.25721e-60	0.274164	0.425	0.295	8.94059e-56	Colonocyte	TOR4A	0.13
1.94547e-43	0.273781	0.566	0.454	7.70579e-39	Colonocyte	SMCO4	0.112
1.14633e-35	0.272991	0.619	0.525	4.54049e-31	Colonocyte	PPP2CB	0.094
0.00100587	0.272912	0.135	0.118	1	Colonocyte	PCSK1N	0.017
1.95487e-44	0.272784	0.786	0.702	7.74303e-40	Colonocyte	LLGL2	0.084
2.72429e-44	0.272143	0.58	0.47	1.07906e-39	Colonocyte	SCAMP2	0.11
6.27905e-37	0.271941	0.623	0.536	2.48707e-32	Colonocyte	MKNK2	0.087
3.812e-54	0.27166	0.761	0.644	1.50989e-49	Colonocyte	TAX1BP3	0.117
2.11463e-71	0.271528	0.349	0.216	8.37583e-67	Colonocyte	PPP1R14C	0.133
3.24814e-45	0.271473	0.672	0.573	1.28655e-40	Colonocyte	CD2AP	0.099
4.70761e-35	0.271463	0.885	0.821	1.86464e-30	Colonocyte	CALM3	0.064
9.57131e-198	0.271194	0.109	0.021	3.7911e-193	Colonocyte	C11orf86	0.088
2.78079e-52	0.271151	0.438	0.314	1.10144e-47	Colonocyte	GSTM4	0.124
2.81235e-53	0.270547	0.384	0.264	1.11394e-48	Colonocyte	VAV3	0.12
5.68761e-63	0.270438	0.355	0.23	2.25281e-58	Colonocyte	NIPAL1	0.125
3.1618e-72	0.270271	0.341	0.212	1.25236e-67	Colonocyte	CACFD1	0.129
1.33048e-44	0.270009	0.453	0.341	5.26991e-40	Colonocyte	RALGAPA2	0.112
4.79169e-41	0.269106	0.477	0.369	1.89794e-36	Colonocyte	CKMT1B	0.108
7.88267e-48	0.26891	0.392	0.278	3.12225e-43	Colonocyte	RNF19B	0.114
1.2912e-96	0.268848	0.264	0.133	5.1143e-92	Colonocyte	RHBDL2	0.131
1.66382e-111	0.268636	0.252	0.118	6.59021e-107	Colonocyte	FAM214B	0.134
3.25045e-58	0.268387	0.453	0.319	1.28747e-53	Colonocyte	CTD-2001E22.2	0.134
5.24964e-56	0.268161	0.419	0.3	2.07933e-51	Colonocyte	PHYKPL	0.119
1.35646e-32	0.26806	0.799	0.724	5.37279e-28	Colonocyte	PDXK	0.075
1.08699e-61	0.267814	0.391	0.258	4.30548e-57	Colonocyte	DAB2	0.133
1.2186e-28	0.267793	0.67	0.594	4.82676e-24	Colonocyte	PLEKHB2	0.076
5.16234e-35	0.267662	0.633	0.522	2.04475e-30	Colonocyte	NORAD	0.111
4.39675e-55	0.267399	0.514	0.385	1.74151e-50	Colonocyte	DHRS3	0.129
6.53e-91	0.266967	0.189	0.085	2.58647e-86	Colonocyte	SMIM2-AS1	0.104
9.77716e-54	0.266767	0.679	0.562	3.87264e-49	Colonocyte	PDLIM5	0.117
8.45545e-51	0.266503	0.576	0.456	3.34912e-46	Colonocyte	CAB39	0.12
2.96906e-32	0.265997	0.529	0.436	1.17602e-27	Colonocyte	NFIB	0.093
8.08899e-33	0.265934	0.431	0.326	3.20397e-28	Colonocyte	EDN1	0.105
6.63809e-49	0.265685	0.54	0.416	2.62928e-44	Colonocyte	UBL3	0.124
5.71058e-75	0.265104	0.325	0.195	2.26191e-70	Colonocyte	B4GALNT3	0.13
1.52531e-39	0.264941	0.114	0.057	6.04158e-35	Colonocyte	SLC28A2	0.057
4.47127e-48	0.264875	0.484	0.367	1.77102e-43	Colonocyte	CD82	0.117
1.82936e-24	0.264678	0.63	0.553	7.24593e-20	Colonocyte	SH3KBP1	0.077
1.23305e-33	0.264434	0.869	0.806	4.884e-29	Colonocyte	MGST2	0.063
6.63406e-58	0.264246	0.364	0.24	2.62768e-53	Colonocyte	SLC27A2	0.124
1.35953e-35	0.26412	0.498	0.403	5.38497e-31	Colonocyte	NUDT16	0.095
2.37313e-39	0.264111	0.858	0.784	9.39973e-35	Colonocyte	MAP1LC3B	0.074
3.4889e-46	0.264029	0.289	0.191	1.38192e-41	Colonocyte	TFCP2L1	0.098
2.92828e-28	0.263901	0.975	0.953	1.15986e-23	Colonocyte	CD9	0.022
4.35169e-50	0.263874	0.65	0.538	1.72366e-45	Colonocyte	OPTN	0.112
1.70323e-56	0.263872	0.396	0.274	6.74633e-52	Colonocyte	TMEM164	0.122
1.45791e-31	0.26347	0.818	0.754	5.77464e-27	Colonocyte	SPATS2L	0.064
2.34673e-51	0.263376	0.382	0.266	9.29516e-47	Colonocyte	EPB41L1	0.116
4.45048e-34	0.263305	0.461	0.363	1.76279e-29	Colonocyte	NPTN	0.098
3.69694e-43	0.262855	0.483	0.371	1.46432e-38	Colonocyte	KCNQ1	0.112
2.86178e-45	0.262779	0.556	0.442	1.13352e-40	Colonocyte	FAM3A	0.114
1.16077e-85	0.26268	0.189	0.086	4.5977e-81	Colonocyte	HMOX1	0.103
5.09374e-109	0.262602	0.218	0.096	2.01758e-104	Colonocyte	ABCG1	0.122
7.69495e-74	0.262517	0.399	0.259	3.04789e-69	Colonocyte	TTC39B	0.14
9.2209e-25	0.262427	0.677	0.616	3.65231e-20	Colonocyte	AKR7A2	0.061
1.97097e-12	0.262187	0.122	0.086	7.8068e-08	Colonocyte	LYPD8	0.036
4.28797e-75	0.262064	0.402	0.261	1.69842e-70	Colonocyte	KLC4	0.141
2.16552e-50	0.261705	0.423	0.309	8.57742e-46	Colonocyte	APPL2	0.114
4.03417e-42	0.261667	0.714	0.611	1.59789e-37	Colonocyte	PLEC	0.103
1.28974e-48	0.261646	0.539	0.423	5.10851e-44	Colonocyte	ADIPOR2	0.116
1.23607e-203	0.261629	0.128	0.028	4.89596e-199	Colonocyte	LGI4	0.1
3.55176e-102	0.261571	0.242	0.116	1.40682e-97	Colonocyte	C2orf72	0.126
2.79646e-22	0.261421	0.401	0.322	1.10765e-17	Colonocyte	BIRC3	0.079
1.01284e-46	0.261235	0.424	0.305	4.01176e-42	Colonocyte	DDC	0.119
1.19553e-28	0.261227	0.98	0.963	4.73537e-24	Colonocyte	YWHAZ	0.017
1.24849e-31	0.261192	0.483	0.378	4.94515e-27	Colonocyte	NOX1	0.105
1.74294e-22	0.261138	0.527	0.445	6.90363e-18	Colonocyte	QPRT	0.082
1.95766e-47	0.260772	0.569	0.454	7.75411e-43	Colonocyte	LCOR	0.115
3.72063e-41	0.260635	0.423	0.316	1.4737e-36	Colonocyte	SORT1	0.107
7.76429e-54	0.26058	0.584	0.461	3.07536e-49	Colonocyte	ITFG1	0.123
2.99143e-54	0.260389	0.291	0.183	1.18487e-49	Colonocyte	DIO3OS	0.108
6.1446e-54	0.260015	0.44	0.316	2.43381e-49	Colonocyte	GIPC2	0.124
1.85503e-08	0.259896	0.517	0.472	0.000734759	Colonocyte	CRIP1	0.045
3.32244e-61	0.259823	0.164	0.08	1.31599e-56	Colonocyte	NOS2	0.084
8.80157e-48	0.259644	0.705	0.593	3.48621e-43	Colonocyte	PDCD6IP	0.112
1.13556e-28	0.259378	0.683	0.597	4.49785e-24	Colonocyte	LDLR	0.086
8.77022e-39	0.259258	0.948	0.902	3.4738e-34	Colonocyte	ZNHIT1	0.046
1.42799e-39	0.259055	0.514	0.408	5.65614e-35	Colonocyte	ISG20	0.106
1.48913e-36	0.2588	0.297	0.207	5.89831e-32	Colonocyte	RP11-467L13.7	0.09
3.63301e-27	0.258722	0.969	0.961	1.439e-22	Colonocyte	COMMD6	0.008
3.67554e-29	0.258689	0.637	0.558	1.45585e-24	Colonocyte	AHCYL1	0.079
4.02674e-36	0.258331	0.912	0.869	1.59495e-31	Colonocyte	COX17	0.043
3.83932e-96	0.258236	0.335	0.186	1.52072e-91	Colonocyte	B3GNT8	0.149
6.08263e-61	0.257805	0.271	0.163	2.40927e-56	Colonocyte	ATP8A1	0.108
7.86883e-40	0.257682	0.793	0.718	3.11677e-35	Colonocyte	MAP2K2	0.075
5.78282e-64	0.257562	0.313	0.193	2.29052e-59	Colonocyte	PRR5L	0.12
3.40691e-51	0.257454	0.627	0.499	1.34944e-46	Colonocyte	PLXNB2	0.128
1.95032e-36	0.257348	0.979	0.961	7.72502e-32	Colonocyte	MYL12B	0.018
2.26795e-47	0.257145	0.478	0.361	8.98314e-43	Colonocyte	CAMK2D	0.117
4.90258e-64	0.257042	0.324	0.203	1.94186e-59	Colonocyte	KALRN	0.121
6.31482e-38	0.25692	0.472	0.362	2.50124e-33	Colonocyte	TCEAL9	0.11
5.01304e-17	0.256916	0.463	0.397	1.98562e-12	Colonocyte	HIF1A	0.066
9.68534e-118	0.256656	0.275	0.13	3.83627e-113	Colonocyte	B3GALT4	0.145
1.15054e-47	0.256614	0.342	0.235	4.55716e-43	Colonocyte	MYO15B	0.107
1.0146e-31	0.255772	0.761	0.682	4.01871e-27	Colonocyte	KMT2E	0.079
8.76674e-76	0.255759	0.26	0.143	3.47242e-71	Colonocyte	RP11-395P17.3	0.117
8.84826e-52	0.2557	0.439	0.32	3.50471e-47	Colonocyte	CRIM1	0.119
5.49631e-40	0.255668	0.563	0.458	2.17703e-35	Colonocyte	SNX9	0.105
1.23437e-33	0.255576	0.831	0.749	4.88921e-29	Colonocyte	JUP	0.082
1.07846e-216	0.25553	0.196	0.056	4.27168e-212	Colonocyte	NR5A2	0.14
6.14721e-36	0.255397	0.669	0.576	2.43485e-31	Colonocyte	SAT2	0.093
1.65379e-27	0.255366	0.605	0.529	6.5505e-23	Colonocyte	IST1	0.076
1.29084e-38	0.25534	0.902	0.854	5.11288e-34	Colonocyte	RAB11A	0.048
2.63745e-21	0.255247	0.903	0.893	1.04467e-16	Colonocyte	IL32	0.01
9.90452e-230	0.255239	0.199	0.055	3.92308e-225	Colonocyte	PDZD3	0.144
6.31422e-35	0.25513	0.598	0.498	2.501e-30	Colonocyte	CALCOCO2	0.1
1.45669e-37	0.255092	0.434	0.333	5.76982e-33	Colonocyte	SULT2B1	0.101
1.39775e-33	0.254722	0.783	0.71	5.53636e-29	Colonocyte	ETFA	0.073
2.51652e-39	0.254656	0.515	0.413	9.96768e-35	Colonocyte	NFE2L1	0.102
6.30753e-55	0.254505	0.769	0.658	2.49835e-50	Colonocyte	ARL6IP5	0.111
1.11068e-33	0.254173	0.699	0.601	4.39929e-29	Colonocyte	SDHA	0.098
8.63609e-35	0.253848	0.995	0.992	3.42067e-30	Colonocyte	COX4I1	0.003
8.49332e-08	0.253504	0.964	0.957	0.00336412	Colonocyte	GPX4	0.007
1.86678e-34	0.253483	0.651	0.544	7.39411e-30	Colonocyte	C19orf79	0.107
3.22243e-38	0.253315	0.356	0.262	1.27637e-33	Colonocyte	NHSL1	0.094
4.60302e-48	0.253131	0.369	0.26	1.82321e-43	Colonocyte	IMPA1	0.109
1.88614e-76	0.252965	0.717	0.57	7.4708e-72	Colonocyte	GALNT3	0.147
1.41758e-59	0.252645	0.584	0.447	5.61491e-55	Colonocyte	F2RL1	0.137
2.85151e-40	0.25234	0.414	0.314	1.12946e-35	Colonocyte	TMEM131	0.1
9.73776e-35	0.252166	0.763	0.678	3.85703e-30	Colonocyte	CLTC	0.085
1.02096e-28	0.252037	0.984	0.951	4.04392e-24	Colonocyte	CLDN4	0.033
9.9867e-84	0.251899	0.3	0.169	3.95563e-79	Colonocyte	PLPP1	0.131
4.06313e-90	0.251765	0.201	0.092	1.60937e-85	Colonocyte	CYP2B6	0.109
1.40592e-48	0.251323	0.487	0.369	5.56871e-44	Colonocyte	SLC37A1	0.118
9.34947e-55	0.250802	0.388	0.269	3.70323e-50	Colonocyte	SETD9	0.119
3.23482e-43	0.250609	0.461	0.35	1.28128e-38	Colonocyte	USP12	0.111
1.29495e-37	0.250401	0.631	0.526	5.12916e-33	Colonocyte	OAS1	0.105
6.2583e-33	0.250148	0.701	0.612	2.47885e-28	Colonocyte	ARF3	0.089

## Sheet: Intermediate
p_val	avg_log2FC	pct.1	pct.2	p_val_adj	cluster	gene	pct.diff
0	1.56927	0.669	0.381	0	Intermediate	AREG	0.288
0	1.42724	0.775	0.491	0	Intermediate	CXCL2	0.284
0	1.38799	0.634	0.393	0	Intermediate	CXCL8	0.241
0	1.26877	0.834	0.63	0	Intermediate	CXCL3	0.204
0	1.18954	0.57	0.307	0	Intermediate	EDN1	0.263
3.34709e-269	1.13697	0.676	0.468	1.32575e-264	Intermediate	CCL20	0.208
0	1.07736	0.585	0.343	0	Intermediate	UBE2C	0.242
9.70242e-258	1.06672	0.693	0.505	3.84303e-253	Intermediate	CXCL1	0.188
0	1.04024	0.583	0.307	0	Intermediate	GNB2L1	0.276
0	1.03498	0.299	0.109	0	Intermediate	KIAA0101	0.19
0	1.0178	0.617	0.364	0	Intermediate	EREG	0.253
0	1.01687	0.513	0.253	0	Intermediate	CD24	0.26
1.86496e-225	0.999945	0.82	0.698	7.38693e-221	Intermediate	HIST1H4C	0.122
0	0.966681	0.855	0.688	0	Intermediate	GDF15	0.167
0	0.908186	0.581	0.305	0	Intermediate	TCEB2	0.276
0	0.907459	0.888	0.712	0	Intermediate	NFKBIA	0.176
0	0.843092	0.57	0.296	0	Intermediate	GPX1	0.274
0	0.839765	0.472	0.257	0	Intermediate	RRM2	0.215
0	0.83919	0.871	0.67	0	Intermediate	TM4SF1	0.201
0	0.836181	0.572	0.299	0	Intermediate	SHFM1	0.273
0	0.831545	0.444	0.231	0	Intermediate	MYBL2	0.213
0	0.814885	0.915	0.75	0	Intermediate	PPP1R15A	0.165
5.63889e-121	0.80942	0.208	0.106	2.23351e-116	Intermediate	CXCL14	0.102
0	0.807431	0.965	0.847	0	Intermediate	KLF6	0.118
0	0.797262	0.529	0.277	0	Intermediate	AC090498.1	0.252
0	0.783403	0.533	0.285	0	Intermediate	TNFAIP3	0.248
0	0.783254	0.54	0.276	0	Intermediate	TCEB1	0.264
0	0.77258	0.817	0.628	0	Intermediate	NCOA7	0.189
0	0.770349	0.515	0.255	0	Intermediate	SELK	0.26
0	0.77024	0.672	0.425	0	Intermediate	HBEGF	0.247
0	0.769876	0.917	0.776	0	Intermediate	ZFP36	0.141
0	0.761367	0.436	0.2	0	Intermediate	CDK1	0.236
0	0.753232	0.95	0.839	0	Intermediate	IER3	0.111
0	0.71482	0.847	0.638	0	Intermediate	NR4A1	0.209
0	0.714195	0.921	0.773	0	Intermediate	RHOB	0.148
8.37982e-38	0.708338	0.136	0.086	3.31916e-33	Intermediate	IGF2	0.05
1.9621e-123	0.692282	0.41	0.272	7.77166e-119	Intermediate	CTGF	0.138
3.3697e-151	0.686088	0.674	0.548	1.3347e-146	Intermediate	PCNA	0.126
0	0.68051	0.44	0.213	0	Intermediate	ATAD2	0.227
2.98825e-190	0.677232	0.472	0.306	1.18362e-185	Intermediate	ARL14	0.166
0	0.675037	0.826	0.623	0	Intermediate	TRIB1	0.203
1.37809e-248	0.671738	0.731	0.551	5.45848e-244	Intermediate	GADD45A	0.18
0	0.666705	0.993	0.949	0	Intermediate	CLDN4	0.044
5.01548e-243	0.662861	0.775	0.594	1.98658e-238	Intermediate	PLAUR	0.181
0	0.662779	0.79	0.583	0	Intermediate	RND3	0.207
0	0.657814	0.484	0.233	0	Intermediate	LINC00657	0.251
4.48311e-298	0.654553	0.826	0.654	1.77572e-293	Intermediate	TNFRSF12A	0.172
7.7717e-306	0.642551	0.675	0.455	3.07829e-301	Intermediate	ERRFI1	0.22
4.24965e-70	0.626437	0.417	0.319	1.68325e-65	Intermediate	FGGY	0.098
4.21514e-212	0.620284	0.446	0.259	1.66958e-207	Intermediate	TOP2A	0.187
1.73316e-98	0.617498	0.367	0.247	6.86486e-94	Intermediate	IGLC2	0.12
0	0.613041	0.501	0.274	0	Intermediate	FOSL1	0.227
0	0.612824	0.523	0.274	0	Intermediate	SLIRP	0.249
7.99868e-274	0.612461	0.654	0.449	3.1682e-269	Intermediate	EPHA2	0.205
3.64805e-277	0.603408	0.457	0.252	1.44496e-272	Intermediate	HELLS	0.205
4.90336e-231	0.602581	0.931	0.807	1.94217e-226	Intermediate	DNAJB1	0.124
1.22284e-172	0.594637	0.587	0.416	4.84354e-168	Intermediate	GADD45B	0.171
1.36398e-223	0.588497	0.836	0.699	5.40259e-219	Intermediate	SDC4	0.137
0	0.588458	0.88	0.671	0	Intermediate	FOSB	0.209
0	0.586454	0.456	0.228	0	Intermediate	MMP24-AS1	0.228
0	0.58333	0.412	0.187	0	Intermediate	C19orf48	0.225
3.31386e-201	0.580021	0.793	0.68	1.31258e-196	Intermediate	CKS1B	0.113
0	0.574764	0.865	0.647	0	Intermediate	ATF3	0.218
4.78418e-199	0.572895	0.531	0.353	1.89497e-194	Intermediate	TK1	0.178
8.54646e-268	0.566299	0.602	0.394	3.38517e-263	Intermediate	MAFF	0.208
1.20665e-207	0.564072	0.617	0.422	4.77942e-203	Intermediate	PRAP1	0.195
5.22876e-198	0.562058	0.586	0.4	2.07106e-193	Intermediate	PLIN2	0.186
6.34762e-207	0.557486	0.804	0.662	2.51423e-202	Intermediate	SOD2	0.142
1.17349e-207	0.55264	0.767	0.62	4.64806e-203	Intermediate	HMGB2	0.147
1.22638e-29	0.547419	0.226	0.167	4.85757e-25	Intermediate	HSPA6	0.059
0	0.54374	0.668	0.432	0	Intermediate	WEE1	0.236
0	0.540562	0.462	0.233	0	Intermediate	COA3	0.229
1.74809e-215	0.538633	0.938	0.845	6.924e-211	Intermediate	PHLDA2	0.093
4.0939e-65	0.538113	0.585	0.482	1.62155e-60	Intermediate	ZFAND2A	0.103
0	0.53618	0.43	0.199	0	Intermediate	PVRL2	0.231
1.63889e-159	0.535738	0.823	0.714	6.4915e-155	Intermediate	ALDOA	0.109
2.04171e-184	0.535496	0.535	0.368	8.08699e-180	Intermediate	UBE2T	0.167
0	0.535107	0.456	0.224	0	Intermediate	UQCC3	0.232
0	0.53502	0.531	0.274	0	Intermediate	MYDGF	0.257
3.26986e-207	0.533566	0.504	0.31	1.29516e-202	Intermediate	DUSP2	0.194
7.53419e-276	0.531557	0.923	0.796	2.98422e-271	Intermediate	MCL1	0.127
0	0.523533	0.431	0.206	0	Intermediate	APOA1BP	0.225
8.01443e-302	0.52353	0.622	0.401	3.17444e-297	Intermediate	H2AFX	0.221
5.31011e-167	0.522454	0.837	0.691	2.10328e-162	Intermediate	HSPH1	0.146
2.43393e-212	0.522112	0.449	0.257	9.64057e-208	Intermediate	XXbac-BPG32J3.19	0.192
3.71169e-205	0.522085	0.37	0.2	1.47017e-200	Intermediate	RGCC	0.17
5.63754e-198	0.515237	0.47	0.284	2.23297e-193	Intermediate	KRT23	0.186
2.20136e-173	0.513246	0.83	0.665	8.71936e-169	Intermediate	EGR1	0.165
1.89687e-154	0.511279	0.864	0.715	7.51331e-150	Intermediate	DUSP1	0.149
2.56762e-287	0.510808	0.438	0.221	1.01701e-282	Intermediate	COA4	0.217
2.1004e-221	0.5087	0.454	0.26	8.31947e-217	Intermediate	TPX2	0.194
3.56975e-210	0.508558	0.735	0.551	1.41394e-205	Intermediate	PMAIP1	0.184
1.65492e-189	0.50555	0.591	0.425	6.55499e-185	Intermediate	DNMT1	0.166
4.38746e-176	0.503492	0.663	0.499	1.73783e-171	Intermediate	MCM7	0.164
6.64949e-260	0.501429	0.74	0.534	2.6338e-255	Intermediate	PMEPA1	0.206
3.75311e-171	0.501173	0.861	0.747	1.48657e-166	Intermediate	CEBPB	0.114
2.41505e-111	0.49994	0.55	0.409	9.56579e-107	Intermediate	PRSS23	0.141
8.40766e-239	0.497943	0.335	0.163	3.33019e-234	Intermediate	TIMP3	0.172
0	0.495352	0.347	0.147	0	Intermediate	AC013461.1	0.2
0	0.494628	0.398	0.178	0	Intermediate	MIR4435-2HG	0.22
4.84493e-146	0.494542	0.618	0.462	1.91903e-141	Intermediate	DPEP1	0.156
4.94176e-121	0.492827	0.782	0.68	1.95738e-116	Intermediate	DUT	0.102
5.18814e-221	0.492012	0.696	0.511	2.05497e-216	Intermediate	SERTAD1	0.185
5.32888e-227	0.490586	0.613	0.415	2.11071e-222	Intermediate	KLF10	0.198
4.38283e-174	0.489981	0.827	0.685	1.736e-169	Intermediate	STMN1	0.142
6.29635e-212	0.487366	0.635	0.448	2.49392e-207	Intermediate	BBC3	0.187
7.49715e-196	0.487282	0.802	0.656	2.96955e-191	Intermediate	SLC3A2	0.146
5.25536e-45	0.484835	0.164	0.106	2.08159e-40	Intermediate	HULC	0.058
4.973e-224	0.484496	0.297	0.138	1.96976e-219	Intermediate	PLAU	0.159
5.37902e-209	0.483206	0.471	0.289	2.13057e-204	Intermediate	CDT1	0.182
0	0.481621	0.4	0.183	0	Intermediate	LINC00152	0.217
3.86185e-129	0.480582	0.695	0.56	1.52964e-124	Intermediate	PHLDA1	0.135
2.62351e-165	0.479946	0.604	0.442	1.03914e-160	Intermediate	MKKS	0.162
1.50891e-268	0.479064	0.312	0.138	5.97665e-264	Intermediate	WBP5	0.174
2.50773e-193	0.478289	0.947	0.874	9.93287e-189	Intermediate	SQSTM1	0.073
1.26435e-223	0.477935	0.598	0.407	5.00798e-219	Intermediate	PARD6B	0.191
4.91727e-231	0.477158	0.474	0.279	1.94768e-226	Intermediate	GINS2	0.195
1.65554e-186	0.475724	0.502	0.328	6.55743e-182	Intermediate	ZWINT	0.174
5.72149e-236	0.469438	0.81	0.638	2.26623e-231	Intermediate	IFRD1	0.172
1.04978e-197	0.4664	0.812	0.646	4.15809e-193	Intermediate	GGH	0.166
2.76582e-197	0.465317	0.958	0.87	1.09551e-192	Intermediate	IER2	0.088
1.61357e-215	0.464284	0.486	0.3	6.39117e-211	Intermediate	MCM4	0.186
1.4062e-124	0.463485	0.525	0.369	5.56983e-120	Intermediate	TNNC2	0.156
1.83957e-250	0.4622	0.417	0.222	7.28634e-246	Intermediate	MUC3A	0.195
6.51443e-91	0.460681	0.879	0.849	2.5803e-86	Intermediate	TUBB	0.03
1.11308e-234	0.460476	0.833	0.661	4.40879e-230	Intermediate	BTG2	0.172
2.9752e-295	0.459538	0.322	0.139	1.17845e-290	Intermediate	SPC25	0.183
1.69554e-134	0.457451	0.815	0.676	6.71588e-130	Intermediate	ID1	0.139
7.15431e-281	0.455824	0.426	0.214	2.83375e-276	Intermediate	PET100	0.212
8.78191e-91	0.45479	0.174	0.09	3.47842e-86	Intermediate	RBP1	0.084
1.43721e-261	0.454474	0.489	0.283	5.69265e-257	Intermediate	CSRNP1	0.206
1.53595e-281	0.453598	0.902	0.76	6.08375e-277	Intermediate	CKS2	0.142
5.15663e-264	0.451409	0.786	0.582	2.04249e-259	Intermediate	LDLR	0.204
6.83542e-300	0.450048	0.42	0.204	2.70744e-295	Intermediate	EMC6	0.216
2.79872e-134	0.449036	0.819	0.713	1.10855e-129	Intermediate	FCGRT	0.106
4.43842e-42	0.442073	0.138	0.084	1.75801e-37	Intermediate	LCN15	0.054
1.25939e-83	0.441631	0.664	0.553	4.98832e-79	Intermediate	PRKDC	0.111
6.13048e-285	0.439526	0.342	0.155	2.42822e-280	Intermediate	BOP1	0.187
5.40256e-179	0.437146	0.909	0.788	2.1399e-174	Intermediate	ZFP36L1	0.121
1.68419e-244	0.436661	0.898	0.757	6.67089e-240	Intermediate	CCNL1	0.141
9.28001e-157	0.435714	0.422	0.264	3.67572e-152	Intermediate	KIAA0226L	0.158
4.51325e-128	0.435267	0.493	0.356	1.78765e-123	Intermediate	LURAP1L	0.137
5.32351e-104	0.434231	0.637	0.496	2.10859e-99	Intermediate	CDCA7	0.141
6.72726e-239	0.430113	0.369	0.188	2.6646e-234	Intermediate	ASF1B	0.181
1.29499e-301	0.427147	0.33	0.142	5.12931e-297	Intermediate	THUMPD3-AS1	0.188
8.24825e-167	0.425055	0.378	0.226	3.26705e-162	Intermediate	RFC3	0.152
3.60177e-236	0.4248	0.326	0.157	1.42662e-231	Intermediate	E2F1	0.169
2.49185e-194	0.422187	0.429	0.253	9.86998e-190	Intermediate	C6orf222	0.176
2.82138e-200	0.421929	0.319	0.161	1.11752e-195	Intermediate	CYR61	0.158
7.44179e-171	0.420548	0.958	0.866	2.94762e-166	Intermediate	JUNB	0.092
2.38429e-153	0.417074	0.513	0.357	9.44392e-149	Intermediate	DHFR	0.156
6.82048e-136	0.416904	0.918	0.864	2.70152e-131	Intermediate	DEK	0.054
2.2844e-226	0.416427	0.346	0.177	9.04828e-222	Intermediate	RNASEH2A	0.169
1.67231e-127	0.415327	0.542	0.39	6.62385e-123	Intermediate	ADM	0.152
1.02779e-149	0.412442	0.787	0.674	4.07099e-145	Intermediate	MAPRE1	0.113
7.09173e-163	0.4121	0.487	0.315	2.80896e-158	Intermediate	MKI67	0.172
9.71205e-257	0.410773	0.377	0.19	3.84685e-252	Intermediate	ORC6	0.187
7.16333e-214	0.410272	0.951	0.864	2.83732e-209	Intermediate	FUS	0.087
2.64054e-140	0.41009	0.593	0.448	1.04589e-135	Intermediate	SMC4	0.145
4.86568e-291	0.409083	0.994	0.932	1.92725e-286	Intermediate	NEAT1	0.062
5.95534e-242	0.408147	0.389	0.197	2.35885e-237	Intermediate	LINC01420	0.192
6.30352e-231	0.404883	1	0.985	2.49676e-226	Intermediate	MALAT1	0.015
1.68941e-144	0.404552	0.932	0.875	6.69158e-140	Intermediate	RANBP1	0.057
7.1913e-168	0.403425	0.471	0.305	2.8484e-163	Intermediate	PLAGL2	0.166
3.76972e-269	0.402008	0.368	0.176	1.49315e-264	Intermediate	WHSC1L1	0.192
9.34484e-303	0.393873	0.309	0.129	3.7014e-298	Intermediate	PKMYT1	0.18
5.84736e-293	0.392759	0.336	0.149	2.31608e-288	Intermediate	CDCA5	0.187
7.21404e-228	0.390618	0.364	0.188	2.85741e-223	Intermediate	RAD51AP1	0.176
6.16234e-71	0.390579	0.115	0.056	2.44084e-66	Intermediate	PLCG2	0.059
1.44527e-80	0.390085	0.431	0.315	5.72457e-76	Intermediate	BIRC3	0.116
3.04099e-133	0.389169	0.863	0.783	1.20451e-128	Intermediate	GGCT	0.08
9.31625e-131	0.389148	0.462	0.314	3.69007e-126	Intermediate	PM20D2	0.148
1.93831e-156	0.389011	0.404	0.25	7.67746e-152	Intermediate	FEN1	0.154
4.76989e-196	0.388851	0.357	0.194	1.8893e-191	Intermediate	CENPU	0.163
1.66094e-174	0.3887	0.883	0.773	6.5788e-170	Intermediate	NBEAL1	0.11
1.93281e-249	0.388231	0.343	0.162	7.65567e-245	Intermediate	SNHG25	0.181
2.01166e-282	0.38554	0.389	0.184	7.968e-278	Intermediate	NCBP2-AS2	0.205
2.42988e-62	0.38313	0.486	0.381	9.62451e-58	Intermediate	BAG3	0.105
1.1357e-137	0.381961	0.386	0.243	4.49838e-133	Intermediate	RP1-313I6.12	0.143
3.42885e-192	0.381302	0.674	0.482	1.35813e-187	Intermediate	SLC20A1	0.192
1.00216e-159	0.379966	0.585	0.423	3.96947e-155	Intermediate	DNAJC9	0.162
1.72272e-205	0.379101	0.33	0.169	6.82353e-201	Intermediate	CDC6	0.161
1.69332e-153	0.376733	0.899	0.786	6.70708e-149	Intermediate	SFN	0.113
3.69867e-92	0.374903	0.521	0.406	1.46501e-87	Intermediate	MCM3	0.115
2.44869e-131	0.374683	0.804	0.69	9.69902e-127	Intermediate	CDK4	0.114
1.22866e-49	0.374326	0.685	0.615	4.8666e-45	Intermediate	SPINK1	0.07
6.85538e-182	0.373768	0.962	0.898	2.71535e-177	Intermediate	RBM39	0.064
4.84646e-130	0.372381	0.825	0.724	1.91963e-125	Intermediate	NUDT4	0.101
3.36113e-143	0.3723	0.369	0.224	1.33131e-138	Intermediate	LIF	0.145
4.09382e-203	0.371589	0.325	0.166	1.62152e-198	Intermediate	GEM	0.159
1.28385e-139	0.369529	0.963	0.922	5.08521e-135	Intermediate	SNRPB	0.041
4.28585e-114	0.369382	0.483	0.349	1.69758e-109	Intermediate	RRM1	0.134
1.0831e-237	0.368698	0.347	0.169	4.29006e-233	Intermediate	ANLN	0.178
1.29917e-208	0.368643	0.357	0.189	5.14589e-204	Intermediate	MND1	0.168
5.00232e-157	0.367714	0.929	0.859	1.98137e-152	Intermediate	ATF4	0.07
1.16458e-151	0.365938	0.639	0.472	4.61278e-147	Intermediate	MYADM	0.167
1.26684e-191	0.364426	0.928	0.804	5.01783e-187	Intermediate	JUND	0.124
6.18959e-246	0.36365	0.316	0.146	2.45164e-241	Intermediate	BRCA1	0.17
2.19215e-139	0.3631	0.304	0.17	8.68291e-135	Intermediate	NKD1	0.134
1.29619e-148	0.361022	0.713	0.565	5.13409e-144	Intermediate	NXT1	0.148
5.53908e-82	0.358826	0.488	0.371	2.19397e-77	Intermediate	TRIB3	0.117
2.55286e-168	0.358807	0.964	0.927	1.01116e-163	Intermediate	H2AFZ	0.037
7.47927e-158	0.3584	0.726	0.537	2.96246e-153	Intermediate	ASCL2	0.189
2.94949e-118	0.358132	0.928	0.859	1.16826e-113	Intermediate	BTG1	0.069
3.40616e-121	0.357795	0.666	0.536	1.34914e-116	Intermediate	OSER1	0.13
1.50632e-44	0.357646	0.446	0.351	5.96639e-40	Intermediate	HSPA1A	0.095
1.91881e-143	0.356825	0.606	0.433	7.60021e-139	Intermediate	QPRT	0.173
2.54745e-175	0.355128	0.381	0.216	1.00902e-170	Intermediate	NUSAP1	0.165
2.14203e-84	0.354631	0.434	0.325	8.48435e-80	Intermediate	UNG	0.109
1.43719e-136	0.354595	0.392	0.25	5.69258e-132	Intermediate	ZNF90	0.142
1.17924e-123	0.354578	0.703	0.578	4.67086e-119	Intermediate	ABHD12	0.125
2.47864e-214	0.354367	0.339	0.168	9.81763e-210	Intermediate	AURKB	0.171
2.18366e-88	0.354189	0.945	0.861	8.64925e-84	Intermediate	FOS	0.084
5.75279e-147	0.354114	0.321	0.182	2.27862e-142	Intermediate	GNG4	0.139
1.48394e-141	0.352664	0.441	0.292	5.87773e-137	Intermediate	EZH2	0.149
1.3458e-145	0.352245	0.986	0.947	5.3306e-141	Intermediate	CLDN3	0.039
3.22387e-148	0.347992	0.821	0.672	1.27694e-143	Intermediate	KLF4	0.149
9.73338e-123	0.347989	0.626	0.487	3.85529e-118	Intermediate	B4GALT5	0.139
2.00874e-160	0.347843	0.376	0.223	7.95644e-156	Intermediate	CENPK	0.153
3.00808e-130	0.346774	0.452	0.306	1.19147e-125	Intermediate	CENPM	0.146
1.37595e-83	0.346595	0.97	0.95	5.44999e-79	Intermediate	PERP	0.02
2.42051e-133	0.346445	0.567	0.417	9.5874e-129	Intermediate	RAP2B	0.15
2.78755e-110	0.345534	0.574	0.45	1.10412e-105	Intermediate	USP1	0.124
1.88618e-144	0.345064	0.413	0.258	7.47099e-140	Intermediate	ZNF503	0.155
9.15535e-93	0.34446	0.506	0.379	3.62634e-88	Intermediate	PLCB4	0.127
2.05805e-140	0.343978	0.871	0.755	8.15173e-136	Intermediate	RAB11FIP1	0.116
9.81894e-119	0.342703	0.968	0.886	3.88918e-114	Intermediate	JUN	0.082
1.14832e-129	0.340661	0.316	0.186	4.54839e-125	Intermediate	FANCI	0.13
2.82924e-209	0.340488	0.291	0.138	1.12063e-204	Intermediate	CLSPN	0.153
2.05417e-132	0.339006	0.355	0.221	8.13636e-128	Intermediate	DSN1	0.134
7.56403e-104	0.337851	0.847	0.777	2.99604e-99	Intermediate	AHCY	0.07
3.07606e-99	0.337768	0.757	0.628	1.2184e-94	Intermediate	TGFBI	0.129
2.70326e-173	0.337014	0.199	0.085	1.07074e-168	Intermediate	MTRNR2L8	0.114
1.53e-108	0.336806	0.446	0.309	6.06016e-104	Intermediate	TYMS	0.137
9.70672e-132	0.33576	0.651	0.508	3.84474e-127	Intermediate	DTYMK	0.143
8.02829e-232	0.335182	0.294	0.135	3.17992e-227	Intermediate	DSCC1	0.159
1.66783e-89	0.334822	0.639	0.525	6.6061e-85	Intermediate	RNASEH2B	0.114
1.64831e-148	0.333948	0.99	0.957	6.52879e-144	Intermediate	SAT1	0.033
3.46337e-162	0.333613	0.481	0.318	1.3718e-157	Intermediate	TSC22D2	0.163
4.95134e-131	0.333526	0.664	0.523	1.96117e-126	Intermediate	CCDC34	0.141
3.61777e-106	0.333142	0.528	0.396	1.43296e-101	Intermediate	GMNN	0.132
5.98198e-100	0.332081	0.814	0.71	2.3694e-95	Intermediate	HERPUD1	0.104
6.26658e-155	0.331989	0.282	0.148	2.48213e-150	Intermediate	FAM83D	0.134
9.90445e-151	0.330807	0.525	0.358	3.92306e-146	Intermediate	SLC7A5	0.167
2.7518e-142	0.329998	0.592	0.432	1.08996e-137	Intermediate	ZC3H12A	0.16
4.07837e-135	0.329641	0.69	0.544	1.6154e-130	Intermediate	C6orf132	0.146
4.39045e-175	0.327791	0.883	0.773	1.73902e-170	Intermediate	SF1	0.11
6.14793e-112	0.326116	0.677	0.553	2.43513e-107	Intermediate	SLBP	0.124
5.93227e-110	0.326033	0.911	0.848	2.34971e-105	Intermediate	C20orf24	0.063
3.20849e-128	0.325668	0.47	0.324	1.27085e-123	Intermediate	CTNNAL1	0.146
5.14812e-226	0.323557	0.311	0.145	2.03912e-221	Intermediate	OTUD6B-AS1	0.166
1.32417e-73	0.323496	0.293	0.194	5.24489e-69	Intermediate	THBS1	0.099
1.10849e-141	0.322512	0.702	0.555	4.39061e-137	Intermediate	SNHG15	0.147
1.53462e-149	0.321625	0.308	0.171	6.07846e-145	Intermediate	UHRF1	0.137
2.53502e-33	0.321038	0.144	0.094	1.00409e-28	Intermediate	FN1	0.05
4.89359e-73	0.320704	0.466	0.352	1.9383e-68	Intermediate	ARID3A	0.114
2.25889e-96	0.320618	0.816	0.738	8.94723e-92	Intermediate	RPA3	0.078
1.13304e-115	0.319963	0.716	0.589	4.48786e-111	Intermediate	ANKRD10	0.127
2.1762e-135	0.319883	0.377	0.235	8.61971e-131	Intermediate	ITPKC	0.142
1.95287e-160	0.318959	0.87	0.746	7.73511e-156	Intermediate	BRD2	0.124
2.52155e-95	0.318668	0.515	0.387	9.98762e-91	Intermediate	CEBPA	0.128
4.56558e-139	0.318094	0.374	0.233	1.80838e-134	Intermediate	CDCA4	0.141
1.56168e-121	0.317196	0.429	0.291	6.18566e-117	Intermediate	CENPH	0.138
1.18857e-94	0.317145	0.203	0.11	4.70781e-90	Intermediate	PCSK1N	0.093
2.68629e-92	0.315898	0.625	0.507	1.06401e-87	Intermediate	CSE1L	0.118
4.29101e-138	0.315574	0.867	0.763	1.69963e-133	Intermediate	ODC1	0.104
5.71267e-97	0.315146	0.912	0.859	2.26273e-92	Intermediate	RALY	0.053
1.05839e-100	0.314501	0.523	0.391	4.19217e-96	Intermediate	SCML1	0.132
1.66239e-125	0.314404	0.83	0.706	6.58458e-121	Intermediate	NOP56	0.124
1.31905e-187	0.314118	0.23	0.101	5.22462e-183	Intermediate	MTRNR2L12	0.129
3.92822e-120	0.313583	0.512	0.366	1.55593e-115	Intermediate	FARP1	0.146
1.79124e-109	0.313541	0.54	0.401	7.09493e-105	Intermediate	BTG3	0.139
1.29897e-40	0.311192	0.257	0.189	5.14508e-36	Intermediate	IGLC3	0.068
3.97372e-107	0.311046	0.423	0.286	1.57395e-102	Intermediate	PLK2	0.137
4.87585e-169	0.310535	0.412	0.245	1.93127e-164	Intermediate	DUSP5	0.167
7.88188e-172	0.309694	0.307	0.159	3.12193e-167	Intermediate	LINC00116	0.148
5.19038e-214	0.309546	0.274	0.124	2.05586e-209	Intermediate	SNHG18	0.15
5.79842e-99	0.308166	0.617	0.489	2.2967e-94	Intermediate	AVPI1	0.128
3.91582e-112	0.306536	0.677	0.537	1.55102e-107	Intermediate	CTSH	0.14
9.71045e-107	0.305352	0.991	0.968	3.84621e-102	Intermediate	UBC	0.023
6.7468e-179	0.303446	0.305	0.157	2.67234e-174	Intermediate	MELK	0.148
1.26789e-66	0.300823	0.576	0.477	5.022e-62	Intermediate	SMC1A	0.099
3.06131e-109	0.300802	0.381	0.253	1.21256e-104	Intermediate	TEX30	0.128
2.23192e-36	0.300735	0.129	0.08	8.8404e-32	Intermediate	AKAP12	0.049
2.61352e-184	0.300335	0.245	0.112	1.03519e-179	Intermediate	BRCA2	0.133
1.13121e-32	0.300327	0.478	0.406	4.48061e-28	Intermediate	SOD3	0.072
2.37397e-108	0.29961	0.484	0.348	9.40307e-104	Intermediate	ING1	0.136
2.15622e-168	0.298763	0.248	0.12	8.54058e-164	Intermediate	DIAPH3	0.128
1.6644e-79	0.298656	0.801	0.698	6.59253e-75	Intermediate	MYC	0.103
6.39706e-101	0.298637	0.677	0.557	2.53381e-96	Intermediate	WDR34	0.12
1.59309e-104	0.298369	0.474	0.339	6.31009e-100	Intermediate	SMC2	0.135
1.09977e-120	0.298353	0.627	0.476	4.35607e-116	Intermediate	CENPW	0.151
6.35714e-113	0.296402	0.523	0.377	2.518e-108	Intermediate	CENPN	0.146
1.67361e-109	0.29628	0.853	0.763	6.62902e-105	Intermediate	CARHSP1	0.09
4.59945e-102	0.295739	0.525	0.386	1.8218e-97	Intermediate	EMP1	0.139
3.06098e-98	0.295716	0.209	0.112	1.21242e-93	Intermediate	NGFRAP1	0.097
1.05709e-202	0.295513	0.286	0.135	4.18702e-198	Intermediate	HRSP12	0.151
1.18628e-34	0.295445	0.946	0.932	4.69872e-30	Intermediate	EIF2S2	0.014
1.63646e-69	0.295403	0.667	0.576	6.48185e-65	Intermediate	TFDP1	0.091
5.37437e-192	0.295222	0.285	0.138	2.12873e-187	Intermediate	CCDC53	0.147
3.33965e-112	0.295034	0.961	0.928	1.3228e-107	Intermediate	NAP1L1	0.033
3.21902e-73	0.294793	0.592	0.476	1.27502e-68	Intermediate	ID3	0.116
6.83243e-93	0.294734	0.748	0.635	2.70626e-88	Intermediate	PIM3	0.113
1.13506e-77	0.29428	0.603	0.497	4.49585e-73	Intermediate	TMEM97	0.106
4.20977e-112	0.294014	0.923	0.858	1.66745e-107	Intermediate	H2AFV	0.065
2.20152e-135	0.293836	0.383	0.239	8.72e-131	Intermediate	CHEK1	0.144
1.54664e-45	0.293361	0.355	0.272	6.1261e-41	Intermediate	BAMBI	0.083
1.32136e-103	0.29318	0.616	0.494	5.23377e-99	Intermediate	ARL5A	0.122
9.14245e-149	0.292682	0.345	0.197	3.62123e-144	Intermediate	PRC1	0.148
1.57039e-151	0.292457	0.367	0.217	6.22015e-147	Intermediate	CHAF1A	0.15
1.38071e-89	0.291624	0.369	0.255	5.46886e-85	Intermediate	RFC4	0.114
5.36287e-118	0.291267	0.456	0.314	2.12418e-113	Intermediate	ZBTB43	0.142
9.17447e-162	0.290629	0.245	0.12	3.63392e-157	Intermediate	GINS1	0.125
2.81075e-48	0.290063	0.606	0.539	1.11331e-43	Intermediate	SMC3	0.067
1.69758e-117	0.289868	0.516	0.369	6.72396e-113	Intermediate	CLDN1	0.147
1.18088e-130	0.289464	0.559	0.396	4.67733e-126	Intermediate	PLK3	0.163
1.3471e-104	0.288411	0.999	0.998	5.33575e-100	Intermediate	FTL	0.001
5.27719e-121	0.287976	0.441	0.295	2.09024e-116	Intermediate	PIM1	0.146
9.75223e-152	0.287082	0.296	0.16	3.86276e-147	Intermediate	SKA3	0.136
6.59987e-128	0.286972	0.991	0.952	2.61414e-123	Intermediate	ELF3	0.039
2.10885e-93	0.286942	0.616	0.479	8.35293e-89	Intermediate	TRIM31	0.137
2.45117e-73	0.286707	0.618	0.516	9.70884e-69	Intermediate	TMPO	0.102
6.44948e-149	0.286433	0.344	0.2	2.55458e-144	Intermediate	LIG1	0.144
1.52699e-104	0.286114	0.92	0.87	6.04825e-100	Intermediate	RHEB	0.05
1.52114e-117	0.285958	0.52	0.378	6.02507e-113	Intermediate	TCOF1	0.142
4.33887e-146	0.285194	0.473	0.312	1.71858e-141	Intermediate	SLC25A25	0.161
2.07513e-89	0.285036	0.324	0.213	8.21938e-85	Intermediate	RMI2	0.111
1.24965e-109	0.284869	0.567	0.433	4.94972e-105	Intermediate	REL	0.134
6.19023e-119	0.284736	0.852	0.747	2.45189e-114	Intermediate	CCDC85B	0.105
1.2441e-110	0.284642	0.426	0.292	4.92775e-106	Intermediate	RFC2	0.134
2.11944e-82	0.283878	0.938	0.908	8.39489e-78	Intermediate	ERGIC3	0.03
5.17815e-103	0.283841	0.506	0.368	2.05101e-98	Intermediate	MAD2L1	0.138
5.59132e-155	0.2833	0.339	0.19	2.21467e-150	Intermediate	CDCA3	0.149
6.35007e-222	0.283295	0.236	0.097	2.5152e-217	Intermediate	CDC45	0.139
9.32091e-42	0.280972	0.463	0.378	3.69192e-37	Intermediate	C8orf4	0.085
5.84498e-109	0.279925	0.573	0.43	2.31514e-104	Intermediate	HES4	0.143
2.8047e-143	0.278988	0.342	0.2	1.11091e-138	Intermediate	PTK7	0.142
1.66089e-79	0.278886	0.543	0.425	6.5786e-75	Intermediate	PSIP1	0.118
1.67126e-98	0.27843	0.885	0.799	6.61969e-94	Intermediate	SOX4	0.086
1.37529e-198	0.277793	0.199	0.079	5.4474e-194	Intermediate	FAM111B	0.12
3.70866e-98	0.277512	0.694	0.569	1.46896e-93	Intermediate	NASP	0.125
8.19153e-88	0.277109	0.564	0.436	3.24458e-83	Intermediate	SOWAHC	0.128
9.86075e-123	0.277088	0.894	0.796	3.90575e-118	Intermediate	RNPS1	0.098
3.56535e-103	0.276484	0.344	0.222	1.4122e-98	Intermediate	BARD1	0.122
5.06068e-105	0.276008	0.728	0.602	2.00448e-100	Intermediate	NME4	0.126
3.96048e-104	0.275914	0.405	0.278	1.56871e-99	Intermediate	SLC29A1	0.127
2.77418e-104	0.275715	0.545	0.408	1.09883e-99	Intermediate	ARL5B	0.137
2.8488e-191	0.275603	0.328	0.166	1.12838e-186	Intermediate	LINC00998	0.162
5.85558e-67	0.275443	0.549	0.436	2.31934e-62	Intermediate	DDIT3	0.113
3.05641e-197	0.275025	0.278	0.13	1.21062e-192	Intermediate	KIFC1	0.148
2.56131e-106	0.274048	0.582	0.434	1.01451e-101	Intermediate	MUC12	0.148
8.38392e-190	0.27262	0.266	0.126	3.32079e-185	Intermediate	RECQL4	0.14
7.97775e-92	0.271926	0.719	0.604	3.15991e-87	Intermediate	NELFCD	0.115
8.71738e-66	0.271665	0.566	0.458	3.45287e-61	Intermediate	STK4	0.108
8.6326e-54	0.271491	0.327	0.24	3.41929e-49	Intermediate	RCAN1	0.087
4.09445e-100	0.271392	0.838	0.735	1.62177e-95	Intermediate	TRA2B	0.103
6.10208e-85	0.271182	0.422	0.301	2.41697e-80	Intermediate	GJB3	0.121
2.9358e-93	0.271038	0.909	0.854	1.16284e-88	Intermediate	FBL	0.055
1.79373e-139	0.270997	0.344	0.201	7.10479e-135	Intermediate	FOXM1	0.143
3.51093e-92	0.270826	0.649	0.519	1.39064e-87	Intermediate	IRF1	0.13
1.27005e-93	0.270673	0.316	0.203	5.03052e-89	Intermediate	PTP4A3	0.113
2.48747e-94	0.270638	0.779	0.659	9.85261e-90	Intermediate	DDAH2	0.12
1.0656e-104	0.268716	0.32	0.198	4.22075e-100	Intermediate	RP11-54H7.4	0.122
2.20845e-109	0.268627	0.451	0.314	8.74744e-105	Intermediate	TICAM1	0.137
3.46389e-143	0.267672	0.417	0.264	1.37201e-138	Intermediate	TCF7	0.153
9.61283e-104	0.267669	0.592	0.454	3.80755e-99	Intermediate	FNIP1	0.138
3.61093e-77	0.266362	0.686	0.592	1.43025e-72	Intermediate	UBA2	0.094
0.000810052	0.266078	0.304	0.305	1	Intermediate	PCLAF	-0.001
5.98377e-106	0.266036	0.474	0.336	2.37011e-101	Intermediate	RP11-670E13.6	0.138
9.51147e-171	0.265148	0.219	0.099	3.7674e-166	Intermediate	FBXO5	0.12
1.7059e-64	0.263228	0.97	0.958	6.7569e-60	Intermediate	PRDX5	0.012
0.000453493	0.262683	0.189	0.177	1	Intermediate	XIST	0.012
2.01621e-93	0.262598	0.374	0.252	7.98602e-89	Intermediate	CKAP2	0.122
7.44852e-133	0.262201	0.358	0.218	2.95028e-128	Intermediate	CLN6	0.14
2.43737e-143	0.262014	0.183	0.082	9.65419e-139	Intermediate	CREB5	0.101
9.25199e-189	0.261807	0.284	0.136	3.66462e-184	Intermediate	LINC00969	0.148
8.62204e-38	0.261215	0.101	0.058	3.41511e-33	Intermediate	CRYAB	0.043
3.23708e-102	0.261121	0.885	0.823	1.28217e-97	Intermediate	SIVA1	0.062
4.91071e-175	0.260748	0.276	0.135	1.94508e-170	Intermediate	CRACR2B	0.141
5.56085e-92	0.260747	0.462	0.335	2.2026e-87	Intermediate	OVOL1	0.127
2.8651e-86	0.2603	0.992	0.985	1.13484e-81	Intermediate	PABPC1	0.007
1.07869e-221	0.260246	0.923	0.773	4.27259e-217	Intermediate	GPRC5A	0.15
2.72926e-73	0.259739	0.796	0.7	1.08103e-68	Intermediate	ARL4A	0.096
1.40701e-78	0.259656	0.335	0.229	5.57301e-74	Intermediate	MCM6	0.106
1.60423e-80	0.259648	0.436	0.321	6.3542e-76	Intermediate	POFUT1	0.115
1.85778e-133	0.259094	0.323	0.189	7.35848e-129	Intermediate	RAD50	0.134
4.46391e-41	0.258898	0.739	0.668	1.76811e-36	Intermediate	CPNE1	0.071
9.25067e-74	0.258419	0.334	0.229	3.6641e-69	Intermediate	IGHG4	0.105
4.36419e-80	0.258127	0.729	0.629	1.72861e-75	Intermediate	TRAF4	0.1
4.82534e-85	0.2581	0.459	0.34	1.91127e-80	Intermediate	SLC2A8	0.119
1.55216e-71	0.257958	0.717	0.626	6.14797e-67	Intermediate	COMMD7	0.091
5.9274e-191	0.257863	0.286	0.138	2.34778e-186	Intermediate	ZC3H11A	0.148
6.66893e-107	0.257465	0.99	0.988	2.6415e-102	Intermediate	EEF1D	0.002
2.61412e-80	0.257261	0.898	0.835	1.03543e-75	Intermediate	ADRM1	0.063
2.55783e-180	0.257245	0.212	0.091	1.01313e-175	Intermediate	DTL	0.121
1.38538e-53	0.256287	0.662	0.556	5.48734e-49	Intermediate	RNF43	0.106
6.16778e-110	0.255566	0.422	0.285	2.443e-105	Intermediate	LAMA3	0.137
2.7476e-35	0.255464	0.25	0.187	1.0883e-30	Intermediate	IGHG1	0.063
9.23221e-97	0.255031	0.443	0.315	3.65678e-92	Intermediate	BAIAP2	0.128
3.34613e-79	0.254656	0.607	0.482	1.32537e-74	Intermediate	GAS6	0.125
2.20446e-53	0.254655	0.608	0.525	8.73164e-49	Intermediate	PRPS2	0.083
1.74781e-74	0.254478	0.821	0.736	6.9229e-70	Intermediate	FERMT1	0.085
7.17519e-160	0.252984	0.305	0.163	2.84202e-155	Intermediate	EGLN2	0.142
1.20853e-87	0.25282	0.472	0.349	4.78685e-83	Intermediate	KDM6B	0.123
9.58206e-65	0.25233	0.448	0.346	3.79536e-60	Intermediate	SLC2A4RG	0.102
7.59371e-86	0.252316	0.377	0.263	3.00779e-81	Intermediate	LRRCC1	0.114
6.71988e-162	0.251115	0.239	0.114	2.66168e-157	Intermediate	TCF19	0.125

## Sheet: TA2
p_val	avg_log2FC	pct.1	pct.2	p_val_adj	cluster	gene	pct.diff
1.01795e-15	0.460818	0.346	0.301	4.03201e-11	TA2	CCNB1	0.045
3.63484e-08	0.289161	0.321	0.29	0.00143973	TA2	CCNB2	0.031
4.44615e-06	0.285424	0.313	0.289	0.176107	TA2	CDC20	0.024
8.83659e-10	0.252488	0.213	0.18	3.50009e-05	TA2	PLK1	0.033
4.13318e-17	0.252392	0.212	0.167	1.63711e-12	TA2	HMMR	0.045

## Sheet: Hypoxia
p_val	avg_log2FC	pct.1	pct.2	p_val_adj	cluster	gene	pct.diff
0	1.36029	0.276	0.098	0	Hypoxia	NDUFA4L2	0.178
0	0.898821	0.713	0.499	0	Hypoxia	NDRG1	0.214
2.01208e-188	0.720961	0.385	0.212	7.96964e-184	Hypoxia	CA9	0.173
3.98196e-147	0.635466	0.789	0.669	1.57722e-142	Hypoxia	TSPAN1	0.12
4.46079e-174	0.633279	0.437	0.269	1.76688e-169	Hypoxia	EGLN3	0.168
4.18172e-171	0.620506	0.769	0.644	1.65634e-166	Hypoxia	ERO1A	0.125
1.76045e-193	0.613204	0.522	0.335	6.97296e-189	Hypoxia	SLC6A8	0.187
5.61632e-165	0.587633	0.895	0.855	2.22457e-160	Hypoxia	C4orf3	0.04
2.50726e-132	0.585922	0.689	0.547	9.931e-128	Hypoxia	TFF1	0.142
8.67991e-31	0.576613	0.602	0.56	3.43803e-26	Hypoxia	INSIG1	0.042
1.13795e-42	0.562929	0.525	0.468	4.50731e-38	Hypoxia	FABP1	0.057
9.60042e-67	0.559702	0.77	0.69	3.80263e-62	Hypoxia	CKB	0.08
2.08696e-157	0.558536	0.629	0.476	8.26623e-153	Hypoxia	BNIP3L	0.153
1.17086e-30	0.55321	0.648	0.603	4.63765e-26	Hypoxia	SCD	0.045
5.98992e-129	0.548311	0.965	0.942	2.37255e-124	Hypoxia	FXYD3	0.023
8.89839e-195	0.510677	0.687	0.499	3.52456e-190	Hypoxia	MALL	0.188
2.17855e-53	0.503592	0.453	0.354	8.629e-49	Hypoxia	CFD	0.099
5.67114e-208	0.501578	0.368	0.188	2.24628e-203	Hypoxia	CLIC3	0.18
1.32168e-221	0.490811	0.597	0.381	5.23504e-217	Hypoxia	SDCBP2	0.216
4.82453e-168	0.488414	0.553	0.381	1.91095e-163	Hypoxia	P4HA1	0.172
3.10096e-171	0.485081	0.435	0.266	1.22826e-166	Hypoxia	ALDOC	0.169
3.30034e-92	0.484103	0.892	0.834	1.30723e-87	Hypoxia	S100P	0.058
1.11817e-16	0.466749	0.357	0.307	4.42898e-12	Hypoxia	PI3	0.05
2.63617e-60	0.459112	0.986	0.977	1.04416e-55	Hypoxia	LGALS3	0.009
2.0921e-119	0.458877	0.626	0.473	8.28662e-115	Hypoxia	PLAC8	0.153
6.40864e-212	0.441104	0.207	0.077	2.5384e-207	Hypoxia	NXPH4	0.13
1.67763e-80	0.429442	0.655	0.557	6.64491e-76	Hypoxia	QSOX1	0.098
8.49114e-98	0.424879	0.363	0.24	3.36325e-93	Hypoxia	PLOD2	0.123
4.64141e-56	0.404386	0.973	0.965	1.83841e-51	Hypoxia	LDHA	0.008
2.08303e-91	0.400348	0.352	0.227	8.25069e-87	Hypoxia	CTC-251H24.14	0.125
2.80405e-78	0.399855	0.657	0.538	1.11066e-73	Hypoxia	AGR3	0.119
8.42404e-118	0.393633	0.414	0.267	3.33668e-113	Hypoxia	RP11-48O20.4	0.147
2.20834e-63	0.393009	0.967	0.953	8.747e-59	Hypoxia	KRT19	0.014
1.43598e-35	0.387421	0.565	0.503	5.68778e-31	Hypoxia	MSMO1	0.062
8.40691e-215	0.384225	0.311	0.146	3.32989e-210	Hypoxia	MIR210HG	0.165
1.02759e-112	0.383456	0.635	0.489	4.07016e-108	Hypoxia	SLC16A3	0.146
1.15906e-119	0.375547	0.514	0.351	4.59091e-115	Hypoxia	REG4	0.163
3.33183e-53	0.374804	0.858	0.827	1.3197e-48	Hypoxia	S100A14	0.031
1.75846e-25	0.370333	0.782	0.719	6.96507e-21	Hypoxia	ALDOA	0.063
6.99367e-60	0.369419	0.756	0.682	2.77012e-55	Hypoxia	ASS1	0.074
6.10004e-133	0.367705	0.924	0.831	2.41616e-128	Hypoxia	C19orf33	0.093
2.87867e-63	0.361715	0.581	0.465	1.14021e-58	Hypoxia	CRIP1	0.116
2.26987e-101	0.358554	0.698	0.56	8.99072e-97	Hypoxia	AHNAK	0.138
2.14564e-11	0.356052	0.578	0.563	8.49865e-07	Hypoxia	HMGCS1	0.015
5.11125e-49	0.354782	0.29	0.206	2.02452e-44	Hypoxia	FGFBP1	0.084
6.35186e-10	0.353562	0.175	0.145	2.51591e-05	Hypoxia	LGALS2	0.03
2.3501e-108	0.352411	0.354	0.218	9.30851e-104	Hypoxia	RP1-122P22.4	0.136
4.90971e-73	0.348478	0.92	0.898	1.94469e-68	Hypoxia	CYSTM1	0.022
6.50892e-25	0.347662	0.437	0.377	2.57812e-20	Hypoxia	TRIB3	0.06
9.93277e-30	0.34288	0.422	0.348	3.93427e-25	Hypoxia	ANKRD37	0.074
1.24506e-49	0.335519	0.36	0.271	4.93156e-45	Hypoxia	FAM13A	0.089
4.58691e-43	0.330127	0.975	0.969	1.81683e-38	Hypoxia	CSTB	0.006
0.000488148	0.329759	0.209	0.241	1	Hypoxia	BNIP3	-0.032
4.89932e-49	0.325459	0.786	0.723	1.94057e-44	Hypoxia	FHL2	0.063
1.26198e-54	0.324026	0.624	0.534	4.99857e-50	Hypoxia	VEGFA	0.09
5.21062e-66	0.32398	0.602	0.499	2.06388e-61	Hypoxia	HEPH	0.103
7.66553e-16	0.321298	0.922	0.914	3.03624e-11	Hypoxia	PGK1	0.008
1.04491e-35	0.312619	0.593	0.532	4.13878e-31	Hypoxia	TDP2	0.061
1.82074e-113	0.31206	0.503	0.344	7.21175e-109	Hypoxia	GCNT3	0.159
2.32907e-68	0.31104	0.573	0.459	9.2252e-64	Hypoxia	ANG	0.114
3.84412e-60	0.311035	0.932	0.899	1.52262e-55	Hypoxia	AGR2	0.033
1.54557e-46	0.306609	0.656	0.578	6.12186e-42	Hypoxia	SLC22A18	0.078
4.22425e-62	0.305644	0.589	0.485	1.67318e-57	Hypoxia	SLC2A1	0.104
4.96915e-43	0.301289	0.739	0.671	1.96823e-38	Hypoxia	PDZK1IP1	0.068
2.72576e-20	0.300209	0.511	0.463	1.07965e-15	Hypoxia	ACSS2	0.048
2.8167e-82	0.297937	0.915	0.89	1.11566e-77	Hypoxia	TFF3	0.025
3.35473e-20	0.292703	0.679	0.629	1.32877e-15	Hypoxia	DDIT4	0.05
2.18027e-91	0.292589	0.737	0.633	8.63585e-87	Hypoxia	CD55	0.104
1.22223e-93	0.291175	0.505	0.366	4.84114e-89	Hypoxia	CD68	0.139
6.85713e-57	0.287884	0.712	0.62	2.71604e-52	Hypoxia	TMEM45B	0.092
2.22687e-64	0.286468	0.713	0.614	8.82042e-60	Hypoxia	SLC44A4	0.099
1.21318e-83	0.284485	0.357	0.239	4.8053e-79	Hypoxia	TMEM92	0.118
6.62779e-61	0.278903	0.811	0.752	2.6252e-56	Hypoxia	TSPAN3	0.059
4.60342e-88	0.275374	0.21	0.115	1.82337e-83	Hypoxia	HSD17B2	0.095
0.000292806	0.275111	0.332	0.371	1	Hypoxia	HILPDA	-0.039
1.00486e-85	0.271364	0.222	0.124	3.98014e-81	Hypoxia	MUC17	0.098
6.79925e-07	0.270037	0.372	0.347	0.0269311	Hypoxia	MUC5B	0.025
1.98398e-11	0.26764	0.462	0.421	7.85834e-07	Hypoxia	KRT20	0.041
1.83014e-44	0.267155	0.433	0.345	7.24899e-40	Hypoxia	HK2	0.088
5.71787e-33	0.266413	0.943	0.923	2.26479e-28	Hypoxia	TSPAN8	0.02
2.37211e-114	0.266263	0.306	0.177	9.39569e-110	Hypoxia	PAG1	0.129
1.07959e-51	0.264485	0.525	0.432	4.27615e-47	Hypoxia	SLC40A1	0.093
4.05331e-110	0.258914	0.266	0.148	1.60548e-105	Hypoxia	ENO2	0.118
2.45243e-39	0.255694	0.124	0.072	9.71383e-35	Hypoxia	TM4SF4	0.052
9.38462e-60	0.253699	0.517	0.404	3.71716e-55	Hypoxia	ISG20	0.113

## Sheet: UPR
p_val	avg_log2FC	pct.1	pct.2	p_val_adj	cluster	gene	pct.diff
1.08848e-41	1.36661	0.295	0.17	4.31136e-37	UPR	HSPA6	0.125
1.11557e-30	0.909529	0.602	0.489	4.41868e-26	UPR	ZFAND2A	0.113
1.73181e-62	0.868196	0.609	0.442	6.85951e-58	UPR	DDIT3	0.167
9.22898e-19	0.796786	0.81	0.77	3.65551e-14	UPR	HSPA1B	0.04
2.78304e-18	0.78147	0.457	0.38	1.10233e-13	UPR	TRIB3	0.077
5.42099e-16	0.765399	0.106	0.057	2.1472e-11	UPR	CCL26	0.049
2.6279e-26	0.68762	0.797	0.717	1.04088e-21	UPR	HERPUD1	0.08
6.72388e-10	0.657191	0.55	0.506	2.66326e-05	UPR	SERPINH1	0.044
4.16686e-18	0.605941	0.115	0.061	1.65045e-13	UPR	CRYAB	0.054
6.58286e-21	0.593922	0.983	0.979	2.60741e-16	UPR	ZFAS1	0.004
1.52698e-12	0.580038	0.454	0.389	6.04823e-08	UPR	BAG3	0.065
5.05073e-23	0.573834	0.863	0.817	2.00055e-18	UPR	DNAJB1	0.046
1.76518e-21	0.531603	0.519	0.42	6.9917e-17	UPR	FAM46A	0.099
1.47815e-09	0.529091	0.219	0.166	5.85481e-05	UPR	PMP22	0.053
6.00446e-14	0.481183	0.714	0.668	2.37831e-09	UPR	SLC3A2	0.046
6.46137e-19	0.467405	0.106	0.054	2.55929e-14	UPR	IGFL2	0.052
1.91457e-24	0.460572	0.795	0.702	7.5834e-20	UPR	GDF15	0.093
1.02404e-12	0.453306	0.807	0.757	4.05611e-08	UPR	CEBPB	0.05
9.13045e-39	0.440803	0.266	0.149	3.61648e-34	UPR	DNAJB4	0.117
1.59833e-18	0.430854	0.38	0.283	6.33081e-14	UPR	CTGF	0.097
8.13593e-05	0.426788	0.315	0.278	1	UPR	SELK	0.037
0.00251656	0.42354	0.895	0.909	1	UPR	HSPB1	-0.014
6.53576e-23	0.409868	0.466	0.36	2.58875e-18	UPR	DNAJB9	0.106
2.34836e-21	0.395696	0.85	0.812	9.30163e-17	UPR	C6orf48	0.038
1.77172e-17	0.395041	0.182	0.111	7.01759e-13	UPR	NDUFA4L2	0.071
4.83423e-14	0.393568	0.437	0.352	1.91479e-09	UPR	ANKRD37	0.085
9.07807e-29	0.390625	0.28	0.173	3.59573e-24	UPR	CYR61	0.107
6.16193e-12	0.380214	0.687	0.632	2.44068e-07	UPR	DDIT4	0.055
4.59376e-31	0.370942	0.735	0.634	1.81954e-26	UPR	EPB41L4A-AS1	0.101
4.76207e-25	0.36913	0.162	0.086	1.88621e-20	UPR	NXPH4	0.076
1.71498e-12	0.364218	0.195	0.136	6.79287e-08	UPR	SELM	0.059
7.7159e-29	0.358556	0.426	0.296	3.05619e-24	UPR	PLK2	0.13
1.37337e-05	0.353544	0.852	0.833	0.543979	UPR	HSPA5	0.019
8.93294e-17	0.348878	0.264	0.183	3.53825e-12	UPR	CLU	0.081
3.11576e-25	0.341826	0.452	0.339	1.23412e-20	UPR	SNHG12	0.113
2.91173e-19	0.338263	0.892	0.864	1.15331e-14	UPR	ATF4	0.028
0.000230189	0.330032	0.84	0.831	1	UPR	DNAJA1	0.009
2.01627e-25	0.329159	0.596	0.472	7.98623e-21	UPR	ERRFI1	0.124
9.45633e-37	0.32831	0.873	0.763	3.74556e-32	UPR	PPP1R15A	0.11
8.9171e-26	0.318919	0.996	0.986	3.53197e-21	UPR	MALAT1	0.01
2.234e-11	0.316823	0.403	0.327	8.84866e-07	UPR	DUSP4	0.076
3.60743e-28	0.31448	0.234	0.139	1.42887e-23	UPR	ARG2	0.095
8.21662e-14	0.312744	0.758	0.703	3.25452e-09	UPR	HSPH1	0.055
4.3234e-16	0.312593	0.531	0.43	1.71246e-11	UPR	GADD45B	0.101
2.90241e-11	0.31109	0.682	0.627	1.14962e-06	UPR	MTHFD2	0.055
1.57946e-16	0.309858	0.268	0.186	6.25607e-12	UPR	RGS2	0.082
1.1281e-12	0.308773	0.486	0.402	4.46831e-08	UPR	ADM	0.084
1.6475e-22	0.307455	0.128	0.065	6.52557e-18	UPR	PARD6G-AS1	0.063
0.00213507	0.301169	0.33	0.296	1	UPR	MYDGF	0.034
1.35766e-23	0.299079	0.792	0.664	5.37756e-19	UPR	ATF3	0.128
0.000935083	0.298666	0.249	0.215	1	UPR	RGCC	0.034
2.19461e-08	0.297501	0.54	0.488	0.000869262	UPR	IER5	0.052
2.1791e-13	0.297003	0.34	0.261	8.63119e-09	UPR	PHGDH	0.079
8.95219e-14	0.283616	0.856	0.82	3.54587e-09	UPR	TAF1D	0.036
1.50795e-19	0.282136	0.895	0.865	5.97283e-15	UPR	BTG1	0.03
7.66386e-05	0.280361	0.472	0.413	1	UPR	CXCL8	0.059
2.17546e-17	0.275047	0.728	0.652	8.61677e-13	UPR	IFRD1	0.076
7.44872e-10	0.258999	0.747	0.679	2.95036e-05	UPR	EGR1	0.068
6.70455e-10	0.257493	0.801	0.758	2.6556e-05	UPR	SNHG7	0.043
9.64635e-12	0.251391	0.131	0.082	3.82082e-07	UPR	PTGS2	0.049

[truncated: 4 more sheets: Tuft, TA1, Goblet, Enteroendocrine]
