# Supplementary material for: Phenotypic heterogeneity and plasticity in colorectal cancer metastasis
Source: Cell Genom. 2025 May 19;5(7):100881. doi: 10.1016/j.xgen.2025.100881 (PMC12278653; doi:10.1016/j.xgen.2025.100881)
Supplement: Table S2. Gene signatures used, related to Figure 1 [file mmc3.xlsx]

## Sheet: Signatures
Gene signatures
IFNA Response	IFNG Response	Interferon/MHC-II (I) (MP17)	EpiHR	coreHRC	revCSC	RSC	Fetal	YAP	EMT-II (MP13)	pEMT	TNFA Signaling via NFkB	Hypoxia (MP6)	E2F Targets	LGR5 ISC	CMS2	iCMS2	CMS3	iCMS3	HRCs Krt20+	HRCs Krt20-	CRIS_A	CRIS_B	CRIS_C	CRIS_D	CRIS_E	Regenerative (Nusse et al.)
ADAR	ADAR	ISG15	NGRN	LAMB3	ANXA1	C9orf116	SPP1	PHLDB2	LAMC2	CXCL8	ABCA1	NDRG1	AK2	ADRA2A	A1CF	CXCL14	ADGRF1	GBA2	PLAT	PLAT	REG4	CXCL16	PPP1R1B	NFE2	HLA-B	S100A14
B2M	APOL6	CD74	FBXL13	SDCBP2	CLU	SMIM33	GJA1	DOK2	LAMB3	MMP1	ACKR3	BNIP3	ANP32E	AFAP1	ABCB1	LY6G6F-LY6G6D	AGR2	IL18	MOSPD1	ITGAV	MUC2	MSLN	NBL1	CES1	HCP5	ADM
BATF2	ARID5B	IFI6	ITGA3	EMP1	BASP1	C6orf141	BASP1	CA2	LAMA3	MMP3	AREG	SLC2A1	ASF1A	ANGPT2	ABCC2	EREG	ALDH1A2	FA2H	BNIP2	UTS2	FCGBP	KRT17	CEACAM5	SLC2A3	REG1A	ANXA10
BST2	ARL4A	HLA-DRA	SLC25A25	EPS8L1	AREG	ABCB1	TACSTD2	LAMC2	EMP3	COL7A1	ATF3	P4HA1	ASF1B	APCDD1	ACSL6	TIMP3	ALDH1L1	TP53I3	KDELR3	MGAT4B	ZG16	AHNAK2	PDZK1IP1	INS-IGF2	SLC5A1	MX1
C1S	AUTS2	HLA-DRB1	SEMA4B	JUP	CCN1	ABI3	SFTPD	CDH16	TGFBI	CXCL1	ATP2B1	VEGFA	ATAD2	ARHGEF4	AOAH	KRT23	ALDH3A1	BAIAP2L2	PRL	SDC1	SPINK4	GCNT3	CEACAM6	FAM69B	FBP1	GBP4
CASP1	B2M	IFIT3	MAPK3	LMO7	CCN2	ACSM3	MAL	SLC9A4	TNFRSF12A	PLAUR	B4GALT1	ENO2	AURKA	ARL4C	AREG	RUBCNL	ANXA13	NPTN	HYAL1	HYAL1	ST6GALNAC1	SERPINE2	PYGB	APOA2	DMBT1	GADD45G
CASP8	BANK1	PSMB9	RIN1	MYOF	ANKRD1	AKR1B10	CLU	PHLDA1	FLNA	CXCL6	B4GALT5	ADM	AURKB	ASCL2	ARID3A	PLTP	AQP3	PPP2CB	CD82	CD82	FAM3D	KLK6	GGT6	AGT	REG1B	SOCS1
CCRL2	BATF2	IFI44L	PNPLA2	ITGB4	PMEPA1	AKR1B1	WFDC2	P2RX2	PLAU	IL6	BCL2A1	HILPDA	BARD1	ATG16L2	ASCL2	TNNC2	ARSJ	STXBP5	UTS2	TMPRSS4	CLCA1	S100A3	ATP10B	PHYHIPL	CASP1	NLRC5
CD47	BPGM	RARRES3	RHOD	GPRC5A	MARCKSL1	AKR1B10	MSLN	SYDE1	PMEPA1	LAMC2	BCL3	PGK1	BIRC5	ATM	BMP7	GGH	ATP2A3	LAMA3	MGAT4B	PSMB9	ITLN1	SERPINB5	NCOA7	SLC29A4	SLC46A3	SLC7A11
CD74	BST2	STAT1	MID1IP1	AHNAK	CLDN4	ALCAM	VSIG1	EPHA2	CAV1	LAMA3	BCL6	BNIP3L	BRCA1	AXIN2	C2orf54	FN1	ATP8A1	TRIP11	DDIT4	ALDH3B2	TFF1	COL17A1	KRT20	NKD1	PTPRO	SPTA1
CMPK2	BTG1	HLA-DPA1	DDR1	CAMK2N1	F3	ANXA1	TUBB6	CALCB	KRT17	COL5A3	BHLHE40	FAM162A	BRCA2	CACHD1	CAB39L	TDGF1	BCAS1	CCNG2	CLN8	TUBB4B	CDC42EP5	TM4SF1	LY6G6D	NOTUM	OLFM4	PLEKHD1
CMTR1	C1R	MX1	LAMB3	C19orf33	ECM1	ANXA3	CRIP2	RND1	PRSS23	WNT5A	BIRC2	PLOD2	BRMS1L	CA12	CACNG4	ARID3A	C2orf72	HIPK1	RUSC2	TNFRSF10C	TCN1	KRT6A	MTMR11	ARID3A	DPEP1	GBP5
CNP	C1S	UBE2L6	FLRT1	MYH14	SOX9	ANXA5	ANXA1	SLC7A11	LGALS1	ITGA2	BIRC3	EGLN3	BUB1B	CASP12	CADPS	PTPRO	CA12	PPP1R12B	CD24	EMP2	CA2	MUC17	PYCARD	EFHD1	AZGP1	OASL
CSF1	CASP1	IFITM3	PRSS22	CD55	CD44	AP1S3	COL4A1	CHRNB1	VIM	QSOX1	BMP2	LDHA	CBX5	CBX6	CDHR1	CYP2W1	CA9	UGDH	CCL27	HILPDA	BCL2L15	MX1	CDH17	ASPSCR1	CYP4X1	KCNK6
CXCL10	CASP3	BST2	LAMC2	RHOF	ITGA2	ARHGAP44	IL33	IL33	S100A2	SERPINE1	BTG1	MT1X	CCNB2	CC2D2A	CDHR2	TSPAN6	CADPS	NUMB	TMEM50A	RHOG	PIGR	CLIC3	CES2	CES4	XPNPEP2	SLFN12
CXCL11	CASP4	OAS1	HOXA4	TMBIM1	FN1	ARHGEF4	COL4A2	ADAM8	COL17A1	TNFRSF11B	BTG2	NRN1	CCNE1	CD320	CDX2	FGGY	CCL24	FLII	TNFRSF10C	FRMD4B	CTSE	SLPI	C2CD4B	FXYD2	AMOT	SERPINB5
DDX60	CASP7	GBP1	FAM83A	SEMA3B		ARL14	KRT4	TLN2	FSTL3	TMEM158	BTG3	DDIT4	CCP110	CDC42EP1	CEBPA	DPEP1	CDHR1	PDLIM5	RNF144B	TMCO4	IL1R2	KLK10	AUTS2	NPC1L1	CLDN2	HLA-DQB2
DHX58	CASP8	IFI27	EXOC7	TINAGL1		ARL4C	IGFBP7	PTPRT	CST6	COLGALT1	CCL2	DDIT3	CDC20	CDO1	CEL	AXIN2	CKB	ZNF24	CMBL	FAM114A2	LRRC26	KRT80	MECOM	SMARCA1	GUCY2C	DUOXA1
EIF2AK2	CCL2	IFIT1	TNFRSF21	MISP		AVPI1	AKAP13	PSCA	IL32	TFPI2	CCL20	ERO1A	CDC25A	CES1	CFTR	PRSS23	CPS1	ACADS	HILPDA	SEMA3E	DHRS9	S100A16	SLC26A3	DKK1	LOC100127888	PHF11
ELF1	CCL5	TAP1	RIPK4	COL17A1		BAIAP2L2	ECSCR	MYOF	PDLIM7	SAT1	CCL4	ANGPTL4	CDC25B	CGNL1	CHP2	PLIN2	CREB3L1	ARSA	RASA2	RHOA	TPSG1	ADAM19	KRT23	TNFRSF19	AKR1C3	GCG
EPSTI1	CCL7	HLA-B	PRPH	PLEC		BASP1	GKN1	ZNF185	SERPINE1	SLC6A8	CCL5	IGFBP3	CDCA3	CITED4	CLDN15	PLCB4	CTSE	ATP8A1	PFDN5	SELENBP1	AGR3	ITGA3	SLC39A8	PTK7	CRYL1	SEMA6B
GBP2	CD274	IFITM1	KRT19	TSPAN1		BOK	CDH13	SLC25A48	ANXA3	LOXL2	CCN1	PFKP	CDCA8	CLCA1	COL9A3	RNF43	CYP3A5	COPG1	IGFBP3	APOL3	AGR2	UCA1	HSD11B2	FYN	SLC40A1	SOCS3
GBP4	CD38	HLA-DMA	COLEC10	ABHD11-AS1		CAMKK1	SLC45A3	TM4SF4	IGFBP7	PLOD1	CCND1	INSIG2	CDK1	CLCA2	CPLX2	PFDN4	DACH1	TLN2	SEMA3E	PRDX5	REP15	AFAP1L2	PSG1	FZD9	TESC	TSPAN4
GMPR	CD40	ISG20	SPINT1	PTPRH		CAMSAP2	EFNA5	EREG	DCBLD2	FAS	CCNL1	NDUFA4L2	CDK4	CLIC6	CPNE7	ASCL2	DKK1	SMAD4	YTHDC1	ALDOC	MLPH	TM4SF4	MUC12	VWCE	RGMB	CCDC88B
HELZ2	CD69	TNFSF10	VGLL1	CRB3		CAP2	ANXA8	LGALS3	F3	ENO2	CCRL2	PDK1	CDKN1A	CPN1	CTSV	PRR15	DSC3	RNF19B	SRPK2	INSIG2	SPDEF	BMP4	SYTL2	CHST13	C2	ICAM1
HERC6	CD74	IFI35	ZNF185	ITGA3		CAPN5	ACSM3	ABCC5	MT2A	PVR	CD44	CA9	CDKN1B	CTTNBP2	CXCL14	DDX27	EPHA4	ALDH6A1	REM2	SARAF	KLK12	IGF2BP3	IFITM1	CGNL1	DNASE1	GBP6
HLA-C	CD86	IFI44	GJB3	RIOK3		CA12	PPIC	AMOTL1	TNC	VEGFA	CD69	AKAP12	CDKN2A	CYP2E1	CYP24A1	QPRT	ERN2	ATP5F1A	RHOA	TUBB6	HEPACAM2	C6orf15	TGM2	TMEM99	NKD2	HSPA1A
IFI27	CDKN1A	HLA-DPB1	PAEP	LAMC2		CA2	ANXA3	MBOAT1	ITGB6	ANPEP	CD80	C4ORF3	CDKN2C	DCT	CYP2B6	AP003774.4	FABP1	VAPA	BCL2L11	EIF4EBP1	WFDC2	PLA2G16	CYP2S1	NES	N4BP2L1	LPCAT4
IFI30	CFB	HLA-E	RIMBP2	CYP3A5		CAVIN3	EDA2R	HSPA1A	KRT7	SNAI2	CD83	IGFBP5	CDKN3	DDB2	DACH1	LCN15	FAM13A	PCM1	CLPX	UBE2L6	HYAL1	SFTA2	FLJ32063	ALDH1A1	PTGR1	STXBP1
IFI35	CFH	HLA-C	WFDC3	FA2H		CCDC92	S100A6	LYNX1	PLAUR	TPM4	CDKN1A	GBE1	CENPE	DDO	DDC	POFUT1	FAM174B	RNASE1	LMO7	RHBDL2	LGALS9	LEMD1	GZMB	CBX2	NMNAT3	MBOAT1
IFI44	CIITA	PARP14	GAS6	RRAS		CCL2	EFEMP1	GPRC5A	PRKCDBP	PPIB	CEBPB	LGALS3	CENPM	DYNC2H1	DMD	CPNE1	FGFR2	ALDOB	CTSB	CHP1	SLC9A2	CXCL1	NUPR1	FRAS1	ALDOB	IL18BP
IFI44L	CMKLR1	WARS	HTR2C	MUC13		CCN2	DDIT4L	ANXA5	SERPINE2	ITGB1	CEBPD	TMEM45A	CHEK1	ELL3	DPEP1	AREG	FOXA1	RIOK3	KLF4	TNIP1	PFKP	CFD	MAP7D2	LAMA5	GAD1	APOL4
IFIH1	CMPK2	HLA-DQB1	MROH6	CEACAM1		CD14	PDZK1IP1	LY6S	ITGB1	CALU	CFLAR	WSB1	CHEK2	EMP2	DRD2	MYC	GAD1	LMAN1	PRDX5	TPI1	TRIM7	IFI6	PLTP	ZNF503	FGGY	ANXA9
IFIT2	CMTR1	LAP3	CAPN12	TMPRSS2		CD44	LY6D	SERPINB5	RBP1	COL12A1	CLCF1	GPI	CIT	EPHA4	ENGASE	OSER1	GNE	LRP10	CCNI	NDFIP2	TMEM173	MALL	QPRT	GPR37	ETV5	ECSCR
IFIT3	CSF2RB	PSMB8	FBXL14	SERINC2		CD68	LAPTM5	GJB4	ITGA3	GADD45A	CSF1	S100A10	CKS1B	EPHB3	EREG	ZNF503	GPA33	NDRG2	SARAF	MSLN	RAB27B	CDR2L	FTH1	HOXD11	GRAP	IDO1
IFITM1	CXCL10	C1S	MAGI2	SLC44A4		CELF2	PLEKHS1	RHOD	CDKN1A	IL15	CSF2	SLC16A3	CKS2	ESAM	FABP1	SLC5A6	GUCY2C	NAA38	RABAC1	GNAI2	SCNN1A	IRF9	CDHR1	NELL2	ALDH4A1	IRGM
IFITM2	CXCL11	HLA-DRB5	ANXA3	PCDH1		CGNL1	HS6ST2	FOSL1	THBS1	TGM2	CXCL1	EPB41L4A-AS1	CNOT9	ESRRG	FAM189A1	NELFCD	HMGCS2	TFF3	PLCD1	SMTN	PALLD	EPSTI1	C10orf99	BTBD11	SESN1	ISG15
IFITM3	CXCL9	PLSCR1	PPL	USP53		CKAP2	SLC4A11	CYP1A1	FN1	SDC1	CXCL10	ALDOA	CSE1L	EVL	FARP1	DPM1	HSPA2	ACER3	RHOC	CIDEA	ARHGDIB	LACTB2	ADH1A	ABCC2	CNTNAP2	SH3KBP1
IL15	DDX58	TYMP	BAIAP2	C1orf106		CKB	CRYAB	PEAR1	MMP7	AREG	CXCL11	ANKRD37	CTCF	FARP1	FBXO2	FARP1	IGFBP2	KIAA1522	SERPINE1	ANXA2	CA9	S100A4	NOX1	ARHGAP23	GADD45G	HK1
IL4R	DDX60	C1R	LINGO1	FLNB		CLCA4	SH3KBP1	C17orf97	TGM2	CD44	CXCL2	CAV1	CTPS1	FBXO21	FER1L4	TP53RK	IL1R2	SHROOM3	RDM1	CDA	MRAP2	WNT11	REPS2	F10	AKR1C4	NPTX2
IL7	DHX58	SAA1	KLK7	CXCL16		CLDN1	SAMD5	MDFI	C15ORF48	CD59	CXCL3	AK4	DCK	FGFR4	FOXJ1	ARHGAP45	KIAA1324	PLA2G10	NDFIP2	UBXN1	L1TD1	SLC7A7	CEACAM7	PACSIN3	MLXIPL	LY6S
IRF1	EIF2AK2	HLA-F	EPHA2	EZR		CLDN4	PHLDA3	UNC13D	ITGA6	TNFRSF12A	CXCL6	DNAJB9	DCLRE1B	FMNL2	FZD10	EIF6	KLF4	CCAR2	SMTN	ATP6V1D	MMP7	SULT2B1	TXNIP	DYNC1I1	TMEM176B	APOL3
IRF2	EIF4E3	IFIT2	KRT17	TNFRSF21		CLIC3	KRT7	OXCT2	PTHLH	IL32	DDX58	ERRFI1	DCTPP1	FSTL1	GABRE	ACOT8	KLK11	TOR4A	CIDEA	SMOX	MGST1	TNFRSF6B	IRF8	PCDHB2	OTC	SLC45A3
IRF7	EPSTI1	SOD2	SCGN	CDA		CLU	IL1RN	LAMA3	TPM1	CCL8	DENND5A	MT2A	DDX39A	FZD2	GAL	NKD1	KRT20	CASC4	MFGE8	TMC8	ATOH1	DCBLD2	MT1F	HULC	UGT1A6	AK4P3
IRF9	FAS	GBP2	KLK5	ADAM9		CNN2	CCND1	PAQR8	CDA	COPA	DNAJB4	SLC3A2	DEK	GAS6	GGH	CTNNBL1	LCN2	HES4	LEFTY1	TMEM54	IQGAP2	CALB2	ADH1C	CAB39L	TMEM176A	IFIT1B
ISG15	FCGR1A	HLA-A	LAMA3	RNF103		CRYBG1	PLAUR	MCAM	IGFBP6	MCM7	DRAM1	VIM	DEPDC1	GKAP1	GNG4	YWHAB	LGALS4	MPDU1	CDA	MXD1	FOXA1	LGR6	SLC30A2	SNRPN	SLC3A1	DUOXA2
ISG20	FGL2	CXCL10	EPS8L1	KRT80		CTSH	SYT8	SLC35E4	PDPN	NT5E	DUSP1	ENO1	DIAPH3	GKN3P	HMGCS2	TRIB3	LRP4	RHOBTB3	CSNK1E	ADIPOR1	C12orf36	S100A9	TNNC2	GPSM1	ARSD	LRG1
LAMP3	FPR1	HLA-DQA1	FXYD4	EFNB1		CWH43	TMEM40	DUSP9	RHOD	FBN2	DUSP2	PFKFB3	DLGAP5	GPLD1	HUNK	PSMA7	LYZ	RNF138	CYP3A5	CCNG2	OASL	IFIT3	MUC20	LARP6	CYFIP2	ZBP1
LAP3	GBP4	PARP9	SNX24	SMAD3		CXCL1	PTP4A3	F3	INHBA	SGCB	DUSP4	HK2	DNMT1	GRAMD1A	ID1	TOP1MT	MAOA	CHCHD10	SMOX	HGFAC	GSDMB	PRAP1	FOXD2	DKK4	VANGL2	APOL2
LGALS3BP	GBP6	B2M	SLC22A18	PDZK1IP1		CXCL10	GPX2	CAPN2	ITGAV	GADD45B	DUSP5	CA12	DONSON	HUNK	IHH	RAB5IF	MATN2	MFHAS1	GPR87	PGM2	CKAP4	TRIM29	GDPD5	CERK	CD99	IL33
LPAR6	GCH1		KLK8	LRP10		CXCL16	PSAPL1	GNGT2		LAMA1	EDN1		DSCC1	IGFBP4	KHDRBS3	MAPRE1	MLPH	FOXP1	RNF128	GNA13	FHL2	IRF7	ASCL2	FGFR3	CLYBL	ARL5C
LY6E	GPR18		KCNN4	PRSS22		CXCL2	S100A11	S100A6		ETV1	EFNA1		DUT	IL17RD	KRT23	AHCY	MUC2	VILL	STX7	WBP1L	PLA2G3	TFAP2C	PSG4	C12orf56	TMPRSS3	TAP1
MOV10	GZMA		RASAL1	AHNAK2		CXCL5	PSCA	CLU		PLOD2	EGR1		E2F8	IMMP2L	LY6G6D	ATP9A	NMU	AKAP13	MXD1	CAPG	KLF2	ETS1	PAG1	CYP2W1	PRSS33	APOL1
MVB12A	HELZ2		LEMD1	B4GALT1		CXCL9	SOX21	GLIPR1		JUN	EGR2		EED	IRS1	MEP1A	CTSA	NOX1	LGR4	SWAP70	MXI1	KLF9	DEFB1	LGALS3	ADAMTSL2	ALDH1B1	IRF7
MX1	HERC6		KCNK3	ANXA11		DAPK1	FABP5	PTRH1		IGFBP2	EGR3		EIF2S1	KCNE3	MPP1	RAE1	OLFM4	PTPN18	N4BP2L1	S100A16	BCAS1	ST3GAL1	LDHB	HBA2	KCNMB4	SLC43A1
NCOA7	HIF1A		RNF39	BAIAP2L1		DDAH1	COL18A1	EDN3		DKK1	EHD1		ESPL1	KLHL8	NOX1	NEU1	PADI2	GOLM1	ZFAND2A	FFAR4	PLA2G2A	MX2	SLC35F2	NR2F1	PROM1	OAS1
NMI	HLA-A		HIST2H2BE	F11R		DYRK3	CD14	GJB3		RHOB	EIF1		EXOSC8	LGR5	NR1I2	C8orf33	PCCA	AKT1	BMP2	PRRX2	CAPN9	ANXA2P1	CKMT2	NPW	PDX1	HSPA1B
NUB1	HLA-B		LMO7	DUSP5		EMP1	PMM1	SGK2		ECM1	ETS2		EZH2	LIPT2	NRXN3	CDK5RAP1	PCLO	POLD3	CCNG2	SLC2A1	F3	FOXC1	PID1	VENTX	VWA5A	USP18
OAS1	HLA-DMA		C1orf116	DDR1		EMP2	PLK2	MRC1		GLIPR1	F2RL1		GINS1	MAN2A2	OLFM4	GPSM2	PDE9A	ABO	YPEL3	BSG	NGFRAP1	HIST1H2AC	CTSA	HOXD1	KHDRBS3	OAS3
OASL	HLA-DQA1		PSORS1C1	ITGB1		ENAH	CLIC3	KLRG2		FUCA1	F3		GINS3	MEX3A	PCLO	PRPF6	PIGR	TENT5A	HMOX1	GIPC1	XK	PMEPA1	IRS2	LOC645166	LIME1	SLC17A9
OGFR	HLA-DRB1		GPRC5A	SLC2A1		ENDOD1	NCMAP	EMP1		LAMC1	FJX1		GINS4	MPP3	PLCB4	TOMM34	PPP1R9A	LMNA	TXNIP	CD74	MT1E	NRCAM	RPRML	WDR54	RASEF	TTYH1
PARP12	HLA-G		SEZ6L2	CDKN2B		EPHA2	EREG	ACOT9		SDC4	FOS		GSPT1	MSI1	PPP1R14D	SCML1	PRUNE2	VAMP2	HERPUD1	FAM3B	ST3GAL4	HIST1H2BD	CMBL	ERP27	SKAP1	SYT11
PARP14	ICAM1		C19orf33	PLAUR		EPHA4	ICAM1	TRPM6		PTHLH	FOSB		H2AX	MYC	PTPRD	STK4	PTGER2	CASZ1	LPIN2	ADM2	KLK1	TUBB3	EDN1	SNURF	GK	UBD
PARP9	IDO1		GDPD3	ITGA2		EPN3	CCNG1	ANO1		SNAI1	FOSL1		H2AZ1	NAP1L1	PTPRO	DDAH2	PTPN13	ASAP2	MXI1	ZBTB7A	ANGPTL4	ID3	LOC25845	GPER	ODAM	CAPN2
PLSCR1	IFI27		KLK10	CDCP1		EPOP	RBMS1	ARHGAP22		DST	FOSL2		HELLS	NAPEPLD	QPRT	RTF2	RAB27B	PPP3CA	S100A16	KLF6	SOCS2	EPAS1	EPDR1	HSPA12A	IFI27L2	SPATS2L
PNPT1	IFI30		SLC20A1	CD59		EPS8L1	MGAT4C	PDLIM2		ID2	FUT4		HMGA1	NOTCH1	RNF43	PMEPA1	RAB3B	TMED7	GNA13	VMP1	KIT	GSTO2	RICH2	AKR1B1	DOCK11	RHOF
PROCR	IFI35		KLK11	DSG2		ERCC5	RDH10	S100A11		CAPG	G0S2		HMGB2	NOTCH2	RUBCNL	FERMT1	RAP1GAP	FBXW5	TMEM248	IL1A	DLL1	TRNP1	FXYD3	GYG2	PPP2R2C	TAT
PSMA3	IFI44		KLK6	KLK10		EREG	ENAH	TSPAN4		LRP1	GADD45A		HMGB3	PHLDB2	SATB2	PRELID3B	SCNN1A	GNAQ	TMEM212	EFHD2	CAPN8	FLNC	IGDCC4	FGF20	VSNL1	SULF2
PSMB8	IFI44L		SCEL	ARFGAP3		ETV5	VNN1	RBMS1		PLOD3	GADD45B		HMMR	PLA2G4A	SCN5A	UCA1	SERPINA1	RCOR1	ANXA8	PEA15	CYB5R2	HSD17B2	ST6GAL1	DMKN	CLIC6	AK4
PSMB9	IFIH1		KCNJ16	CD68		EYA2	EPHA4	HPCAL4		TWIST1	GCH1		HNRNPD	PLEKHB1	SELENBP1	GABRE	SLC39A8	AP001816.1	SLC2A1	ACP5	KLF4	LMTK3	TM4SF5	SCRN1	WFS1	B3GALT5
PSME1	IFIT1		KRT80	CGN		FABP5	PDLIM4	ARHGAP40		SPP1	GEM		HUS1	PLXNB1	SESN1	EIF2S2	SLC4A4	DIP2A	BRAP	RRAS	FAM107B	PODXL	SLC39A2	COTL1	GPR128	DUSP1
PSME2	IFIT2		CAMK2N1	TM4SF1		FFAR4	TNNI2	LDHD			GFPT2		ILF3	POGK	SGK2	PDRG1	SLC9A2	RNF11	ARHGEF9	SDF2	C8orf4	ABHD12B	SLC35D3	IRX5	HOXA9	JDP2
RIPK2	IFIT3		KRT6A	PPP2CB		FHL2	IER3	GCNT1			GPR183		ING3	PRELP	SLC9A3	NFS1	SLCO1B3	P2RX4	IL1A	PAFAH1B3	FGFBP1	NAPRT1	SYT7	STMN3	SERP2	CD74
RNF31	IFITM2		DISP2	HEBP2		FKBP9	GLIPR1	SYT12			HBEGF		IPO7	PRKD3	SPINK1	PCMTD2	SMAD9	NDUFV2	SDF2	EIF1	FAM46A		CAPN13	H2AFY2	ANXA13	HLA-DQB1
RSAD2	IFITM3		SLC2A1	UGCG		FLNA	IL17RE	S100A16			HES1		JPT1	PSD3	SRPX2	RNF114	SPINK1	NBL1	ACKR3	APOL1	RIMS3		SEMA6A	CNN3	C1orf115	TEAD4
RTP4	IFNAR2		SCNN1A	GBP3		FMNL2	PRSS22	SUOX			ICAM1		KIF18B	PSRC1	STRA6	ANO9	ST3GAL4	IER3IP1	RIT1	CAPN5	RARRES3		TLE2	CSAG1	DNAJC15	KHDC1
SAMD9	IL10RA		TM4SF4	TIMP2		FOSL1	TSPAN6	ANXA8L1			ICOSLG		KIF22	PTPRO	TFCP2L1	FUNDC2	TFAP2A	ERGIC1	LEPROTL1	TMEM40	LEFTY1		CDX2	IRX2	FREM1	FKBP11
SAMD9L	IL15		MSLN	PINK1		FUT2	TNS4	CXCL16			ID2		KIF2C	PTPRS	TLE2	ZDHHC9	TFF1	CARD16	ANXA8L1	B2M	KCNN4		MAP1LC3A	APOLD1	OXGR1	TNFSF9
SELL	IL15RA		COL17A1	CYSTM1		FXYD3	S100A14	LAMA5			IER2		KIF4A	RASA3	TSPAN6	UTP14A	TFF3	PADI2	EIF1	TMEM63A	QSOX1		STAMBPL1	FOXQ1	CCND2	INF2
SLC25A28	IL18BP		FAM155A	SLC6A8		GADD45B	LAMC2	FGF19			IER3		KPNA2	RGMB	UGT1A8	STAU1	TM4SF4	GPRIN3	LIMS2	UPP1	SGPP2		ZNF518B	GJC2	IYD	IFI44
SP110	IL2RB		KRT6B	PPARD		GASK1B	ECM1	NBL1			IER5		LBR	RGS12	VAV3	DAB2	TNFRSF11B	PTPRF	KLK6	HCFC1R1	WBP5		FER1L4	PTRF	TRIM54	KHDC1L
STAT2	IL4R		PLA2G10	LIPH		GATM	SCEL	MSLN			IFIH1		LIG1	RNF32	WNT11	COMMD7	UGT1A8	CXXC1	CREB3	R3HDM4	FAM46C		AMT	KIAA1324L	HOXA10	STAT2
TAP1	IL6		MYBPC1	CLIC3		GCNT1	OSBPL5	AHNAK			IFIT2		LMNB1	RNF43		SERPINE2	VGLL1	GSTZ1	HCFC1R1	SC5D	SERPINA1		MESP1	PRSS23	FAM3B	HMOX1
TDRD7	IL7		SFTA2	SPINT1		GCNT3	TLR4	PMP22			IFNGR2		LUC7L3	SCN2B		IFITM1	ZBTB7C	FFAR4	RAPH1	DUSP5	HES4		AQP8	TSPAN33	HSPA1A	CIITA
TENT5A	IRF1		SLPI	PTK6		GJB3	TIMP2	WWC2			IL12B		LYAR	SECTM1		RNF113A		SCP2	YIPF4	NDRG1	PHLDA1		PNLIPRP2	CELSR3		GBP2
TMEM140	IRF2		VSIG2	TJP3		GLIPR1	TREX2	CLIC3			IL15RA		MAD2L1	SEMA7A		FMR1		MYO5C	ZNF787	ASAP2	FAM174B		PKDCC	LRP3		PEAR1
TRAFD1	IRF4		RHBDL2	STK24		GPNMB	GATM	ANXA1			IL18		MCM2	SESTD1		PRAP1		DHRS1	ARL4D	GEM	CLIC4		GRM8			ALOX15
TRIM14	IRF5		SERPINB5	AC009133.12		GPR137B	ZIC4	SERPINB9			IL1A		MCM3	SFRP5		UCKL1		SLC9A1	SC5D	SYT8	MT2A		GPR81			NFKBID
TRIM21	IRF7		S100A2	CEACAM5		GPX2	ARL4C	ANXA8			IL1B		MCM4	SHISA2		DNTTIP1		GSKIP	R3HDM4	VAMP3	VSIG2		PGM1			CXCL9
TRIM25	IRF8		MMP7	MXD1		GTSE1	WWTR1	PCOLCE			IL23A		MCM5	SLC19A2		ADRM1		CRACR2B	NDRG1	BNIP3L	MUC4		SPAG1			APOBEC2
TRIM26	IRF9		CTSE	SNX9		HCAR2	AQP5	EHD2			IL6		MCM6	SLC23A3		PROSER1		CANT1	KIAA0232	LPCAT4	SLC16A9		PHACTR3			RETNLB
TRIM5	ISG15		NXF3	ERO1L		HMOX1	CAPN2	SH3TC2			IL6ST		MCM7	SLC27A2		GTF2F2		GSR	ASAP2	VEGFA	RNF144A		MERTK			TAC1
TXNIP	ISG20		GSTA2	SSFA2		HSPA1B	CCP110	SYT16			IL7R		MELK	SLCO3A1		ASXL1		SCNN1A	STOM	ADAM10	LMO4		DMRT2			BST2
UBA7	ISOC1		GSTA1	TSPAN3		HSPA2	EMP2	ZFP57			INHBA		MKI67	SMO		GID8		SMPDL3A	BNIP3L	IRGM	SLC28A2		PPP1R14C			PDLIM7
UBE2L6	ITGB7		CLSTN2	SLPI		HSPB1	ABCC4	IL1RN			IRF1		MLH1	SNX10		DKC1		PTGFRN	SPAG9	IRF1	PNMA2		HMGCS2			WTIP
USP18	JAK2		HOXB8	BMP2		HSPH1	HYAL1	AREG			IRS2		MMS22L	SORCS2		GTF2IRD1		SPRED1	ZFP36L2	IRF7	SERPINB6		PLOD2			SLC5A5
WARS1	KLRK1		GABRP	GJB3		HYAL1	IFT57	KRT7			JAG1		MRE11	SOX4		NDRG3		MBP	SYF2	STAP2	EIF4E3		PSG3			NLGN2
	LAP3		TACSTD2	LAMA3		ICA1	SLC25A48	NID1			JUN		MSH2	SOX9		NEK3		CLSTN1	VEGFA	PFKP	ALDH3A1		AMACR			GSTA5
	LATS2		DUSP27	TMPRSS4		ICAM1	PSRC1	ANXA3			JUNB		MTHFD2	SP5		STX16		BTBD6	GPI	LDLRAP1	CA12		PLBD1			ATG9B
	LCP2			B4GALNT3		ID2	SLC44A2	HSPA1B			KDM6B		MXD3	SRL		SERINC3		GPT	ST3GAL1	GPI	MT1X		VSTM2L			HLA-DMB
	LGALS3BP					IFITM3	HSPA1A	SLC12A4			KLF10		MYBL2	SYCN		CHCHD7		STXBP6	ANKRD37	KCTD11	SIPA1L2		BZRAP1			PRSS16
	LY6E					IL17RE	PPL	METTL7B			KLF2		MYC	TEAD2		TIMM8A		TUBB2A	TRIP10	ANKRD37	CD163L1		NPTX2			PHLDA2
	LYSMD2					IL1RN	MGMT	SYT8			KLF4		NAA38	TEX9		CARS2		MPPE1	EIF1B	SPNS3	NT5E		PROCR			TRIB3
	MARCHF1					IL33	CXCL16	SLC25A43			KLF6		NAP1L1	TFPI		RRS1		TMEM30B	CREBRF	STARD10	BIK		CHN2			S100A6
	METTL7B					ILDR1	P2RY6	ZFP37			KLF9		NASP	TGIF2		ZMYND8		LMF2	CITED1	ANXA4	LIPG		ACSM3			PLK3
	MT2A					INKA2	DDAH1	NPNT			KYNU		NBN	TMEM209		TPD52L2		PQLC1	ADAMTSL4	EIF1B	ADM		MGMT			SLFN12L
	MTHFD2					IRF1	PMEPA1	AKR1B10			LAMB3		NCAPD2	TNFRSF19		PEPD		TMED10	IP6K2	TMEM59	WISP3		DAB2			CHAC1
	MVP					ITGA2	GCNT1	S100A14			LDLR		NME1	TRIM44		CSE1L		AHNAK	RNF186	CITED1	NFIC		PCSK1N			AREG
	MX1					ITGAV	CGNL1	RASSF8			LIF		NOLC1	TTC21B		UCHL3		NUDT8	CADM4	ASL	LXN		SLC7A8			SLC16A3
	MX2					ITGB4	EMP1	KLHL13			LITAF		NOP56	TTPA		SLC2A8		MCU	APLP2	RNF186	SCGB2A1		MPP6			PLA2G2F
	MYD88					ITPRIPL2	BOK	KRT23			MAFF		NUDT21	TXNDC16		CYB5B		C18orf32	NR1D1	NDP	NOXO1		PIGZ
	NAMPT					KCNN4	ILDR1	SH3BP5			MAP2K3		NUP107	UTRN		GAL		SLC28A2	MAPK6	APLP2	UGT2B11		TMEM45B
	NCOA3					KIFC3	ARHGEF3	ASAP1			MAP3K8		NUP153	VAV3		PIGU		DMBT1	CD164	CBLC	EPHB3		HES2
	NFKB1					KLF7	MSN	CRIP2			MARCKS		NUP205	WDR35		VAPB		PDE4DIP	GPRC5A	ZBP1	TLE1		LAPTM4B
	NFKBIA					KRT15	DCXR	TEAD4			MCL1		ORC2	WDR90		PARD6B		NEU4	SDCBP2	SQSTM1	SH3BGRL		FNBP1
	NLRC5					KRT18	SPATA6	S100A4			MSC		ORC6	WWP1		NCOA3		TNIK	RAC1	RAB24	BMP2		ZNF256
	NMI					KRT23	ARHGAP44	BICD1			MXD1		PA2G4	WWTR1		RALY		KIAA1468	SRSF5	XPNPEP1	TSPAN13		SLC1A7
	NOD1					LAMA3	RGS19	ILDR1			MYC		PAICS	ZNF12		C20orf27		MIA2	TGFA	GPRC5A	RAMP1		NPSR1
	NUP93					LAPTM5	NOXO1	ITGB6			NAMPT		PAN2	ZNF496		EDN1		FRMD4B	BHLHE40	SDCBP2	UGT2B7		NANOS3
	OAS2					LCN2	VANGL1	WFDC2			NFAT5		PCNA	ZNRF3		PHF20		UNC13B	SIK1	CLIC5	AHNAK		PELI2
	OAS3					LDLR	S100A4	LHFPL2			NFE2L2		PDS5B	ZRANB3		DEFA6		SLC22A23	C15orf48	TAP1	C3orf70		CLIC5
	OASL					LGALS1	TSPAN4	ANKRD35			NFIL3		PHF5A	ACSM3		DYNLRB1		HIPK2	KRT7	NDFIP1	ALCAM		HRCT1
	OGFR					LPCAT4	GPR137B	TREX2			NFKB1		PLK1	AFAP1L1		LAS1L		NEO1	TES	C15orf48	RNASE4		AQP1
	P2RY14					LRG1	CCND2	VNN1			NFKB2		PLK4	AGR3		SLC20A2		IMPACT	CRIPT	CRB3	LIMCH1		TACC1
	PARP12					MDM2	TTC9	RHOF			NFKBIA		PMS2	AQP4		YAE1D1		IMPA2	GOLGA7	JUNB	VLDLR		LOC646627
	PARP14					MFSD4A	PDRG1	PLAUR			NFKBIE		PNN	CD44		IGBP1		IQGAP2	SBSN	KRT7	ALDH1L1		SNORA12
	PDE4B					MISP3	VAMP5	WNT7A			NINJ1		POLA2	CDCA7		FTL		DGLUCY	IL22RA1	SNAPIN	SAMD5		DDC
	PELI1					MRAS	FAR1	TM4SF1			NR4A1		POLD1	CDK6		KPNA3		FOXA3	MIEN1	SORBS1	ZIC2		FMO5
	PFKP					MSANTD3	SERPINB5	PLAU			NR4A2		POLD2	CNN3		NKAP		GSDMB	CYP3A43	EZR	ENO2		THNSL2
	PIM1					MSLN	CTSH	GML			NR4A3		POLD3	DACH1		PLAGL2		EDEM3	HBEGF	GOLGA7	IGFBP2		RAD21
	PLA2G4A					MSN	AKR1B10	DLK2			OLR1		POLE	DMPK		PQBP1		RASD1	WFS1	SLC16A6	CCNO		A1CF
	PLSCR1					MST1R	RAB15	CWH43			PANX1		POLE4	FZD7		RAB20		CKAP4	F11R	MIEN1	SCG5		PTPLA
	PML					MTCL1	ZMAT3	JDP2			PDE4B		POP7	GLRX		MRGBP		CAMK2D	ITPK1	APOL4	TOX2		BEX2
	PNP					MUC3A	AHNAK				PDLIM5		PPM1D	GRB7		IFT52		TCIRG1	AFF4	APPL2	TMEM171		LYSMD2
	PNPT1					MUC4	KRT18				PER1		PPP1R8	KCNQ1		SCAND1		SOCS6	CAST	F11R	RNF186		BCAS4
	PSMA2					MYH9	DAPK1				PFKFB3		PRDX4	LCP1		XRN2		TCEA3	MAF	ITPK1	ANKRD37		VAV3
	PSMA3					NFE2L3	FLOT2				PHLDA1		PRIM2	MECOM		ARFRP1		UGT8	JUND	AFF4	PTGER4		PSG9
	PSMB10					NFKBIA	AVPI1				PHLDA2		PRKDC	NAV1		RB1CC1		S100A14	CDKN1A	ERGIC3	FOXD1		VGF
	PSMB2					NFKBIZ	RAB11FIP5				PLAU		PRPS1	OLFM4		NAA20		SLC9A2	DHRS3	TAX1BP3	UGT1A10		KLF5
	PSMB8					NOS2	PAQR8				PLAUR		PSIP1	PAICS		RALGAPB		SLC25A37	SLC22A4	LRRC26	TCEAL3		LOC613037
	PSMB9					NOXO1	SERPINB11				PLEK		PSMC3IP	PICALM		MPLKIP		ATP8B1	SAMD8	JUND	TMEM211		ACE2
	PSME1					OAS1	PRKAR1A				PLK2		PTTG1	SLC12A2		ATP5F1E		LPCAT4	TMBIM1	EGLN1	C18orf56		PRAC
	PSME2					OSBPL5	LAMA3				PLPP3		RACGAP1	SMOC2		EEPD1		CA7	CAPZB	CDKN1A	UCP2		FAM150A
	PTGS2					P2RY2	TINAGL1				PMEPA1		RAD1	SOAT1		OSBPL2		ENOSF1	SAR1B	TMBIM1	PCSK1		FOLR1
	PTPN1					P2RY6	MCAM				PNRC1		RAD21	SORBS2		PROX1		IFI27L1	DUSP13B	NPEPPS	PROM2		ZNF704
	PTPN2					PAQR8	NFE2L3				PPP1R15A		RAD50	TNS3		C2		IGFBP2	PGF	SAR1B	SOSTDC1		FAM127B
	PTPN6					PDZK1IP1	SH3BGRL2				PTGER4		RAD51AP1	VDR		SYS1		LIMA1	ZFAND5	SP110	C4BPA		RARRES2
	RAPGEF6					PHLDA1	LMNA				PTGS2		RAD51C	ACVR2B		NORAD		SMAD2	ECM1	PGF	TCEAL8		IRS1
	RBCK1					PHLDA2	SCMH1				PTPRE		RAN	ALDH7A1		FBL		RGMB	KLK9	CTTN	GCNT1		NFAT5
	RIPK1					PIMREG	PDLIM7				PTX3		RANBP1	ALMS1		SLC7A6		RASSF6	SH3GL2	ECM1	SYT13
	RIPK2					PLAU	FOXQ1				RCAN1		RBBP7	APP		ERGIC3		FAM114A1	GRB2	NIPAL1	ADORA2B
	RNF213					PLAUR	GCNT3				REL		RFC1	AQP1		SNRPB2		PTAR1	FAM107B	STK25	MYEOV
	RNF31					PLCD3	TMEM43				RELA		RFC2	ARHGAP39		PCIF1		SH3BGRL3	CIR1	TMOD3	ASB9
	RSAD2					PLEKHS1	MDM2				RELB		RFC3	ASPM		RPN2		SMIM14	FTL	QSOX1	MYADM
	RTP4					PLK2	GTSE1				RHOB		RNASEH2A	ATP11A		MCTS1		CLCA4	DGAT2	MSMO1	GDPD3
	SAMD9L					PMEPA1	GPC1				RIPK2		RPA1	ATR		AURKA		CDKN2B	S100A14	ARL6IP5	GPC3
	SAMHD1					PPIC	CAMSAP2				RNF19B		RPA2	BCKDHB		EIF3E		PIAS2	PTPRA	EXOC3L4	TFF3
	SECTM1					PPL	HSPB1				SAT1		RPA3	BCL2		RAB22A		SAMD5	P4HA2	S100A14	C2orf82
	SELP					PSRC1	EPS8L1				SDC4		RRM2	BCL7A		IRS2		PPP4R1	BAZ2B	P4HA2	PTPRR
	SERPING1					PTGS2	CKAP2				SERPINB2		SHMT1	BLNK		STRAP		AKR7A3	TIPARP	NFKBIA	2024-03-03
	SLAMF7					RAB11FIP5	GOLGA8S				SERPINB8		SLBP	BRCA2		RBM39		ANXA13	POLD4	ANKRD22	ENTPD8
	SLC25A28					RAB15	PLAT				SERPINE1		SMC1A	CCDC18		BCAP31		FGFBP1	TNFRSF10B	PSMB8	CHST4
	SOCS1					RACK1	WWC2				SGK1		SMC3	CDCA7L		CCDC85B		SLC37A1	CYP3A7	TIPARP	NCALD
	SOCS3					RALGAPA2	INF2				SIK1		SMC4	CENPF		CEBPB		C2orf88	CALR	POLD4	KCNS3
	SOD2					RBMS1	MRAS				SLC16A6		SMC6	CEP192		TBRG4		DENND2A	ADSS1	TNFRSF10B	CAPN12
	SP110					RGS19	CHRNB1				SLC2A3		SNRPB	CIT		DCAF13		FABP2	MAP2K1	MAP2K1	GSTA1
	SPPL2A					RHOD	ANXA5				SLC2A6		SPAG5	CKAP2		RNF170		GALNT5	RICTOR	ADSS1	GLRX
	SRI					RIPK2	AK1				SMAD3		SPC24	CSAD		HELZ2		MIA3	GABARAP	GABARAP	SORBS2
	SSPN					RPPH1	VAX1				SNN		SPC25	CSNK1E		ATP6V1H		NPDC1	CYTH2	PDLIM2	CYTH2
	ST3GAL5					RUNX1	TEAD4				SOCS3		SRSF1	TPTEP2-CSNK1E		ZFAS1		AC005833.1	LAMA3	LAMA3	SLAMF6
	ST8SIA4					S100A14	DYRK3				SOD2		SRSF2	DAPK2		GTF3A		SLC35A1	ATP6V0C	GBP6	RHOB
	STAT1					S100A4	ITGB4				SPHK1		SSRP1	DCTD		MICU2		SMCO4	TOB1	GPR39	PTMS
	STAT2					S100A6	BAX				SPSB1		STAG1	DTL		COX19		CYSTM1	CDH13	PTTG1IP	PTER
	STAT3					SAMD5	ARL1				SQSTM1		STMN1	EFNA4		PSPH		SYT13	KLF9	CDH17
	STAT4					SCARNA17	RHOD				STAT5A		SUV39H1	EHF		FNTA		NR3C2	PMEPA1	RAB11A
	TAP1					SCEL	MSANTD3				TANK		SYNCRIP	ELMO1		NXT1		GALNT12	PTTG1IP	DAZAP2
	TAPBP					SEMA7A	KLRG2				TAP1		TACC3	ENGASE		NSDHL		SMCHD1	PCIF1	ARF6
	TDRD7					SERPINB9	CLCF1				TGIF1		TBRG4	ERI2		SPATA13		GBP3	PPP1R15A	CHMP3
	TNFAIP2					SH3BGRL2	ID2				TIPARP		TCF19	ESPL1		LAMP2		ST3GAL4	ADARB1	SCAMP2
	TNFAIP3					SLC19A2	SGCB				TLR2		TFRC	ETV6		DNAJC5		SLC6A14	ABHD5	LRP2BP
	TNFAIP6					SLC39A10	AEN				TNC		TIMELESS	FADS1		CCL20		ABHD3	GDE1	GPA33
	TNFSF10					SLC44A2	ABCC5				TNF		TIPIN	FHDC1		DARS		NFIC	TNFRSF9	PGAM1
	TOR1B					SLC7A5	FLNC				TNFAIP2		TK1	FRAS1		FTX		NR4A2	DAZAP2	WBP2
	TRAFD1					SLCO4A1	PIR				TNFAIP3		TMPO	GABBR1		C6orf48		TSPAN1	CREB3L3	STAT1
	TRIM14					SLPI	FMNL2				TNFAIP6		TOP2A	GEMIN8		PRKDC		CA12	ARF6	ADPRH
	TRIM21					SNORA20	CD44				TNFAIP8		TP53	GINS1		RP9		TYMS	LEFTY2	CORO2A
	TRIM25					SNORA73A	SLC39A10				TNFRSF9		TRA2B	HAUS4		DIDO1		CRIP1	GPA33	SPNS2
	TRIM26					SNORA73B	ENDOD1				TNFSF9		TRIP13	HDAC11		EIF3H		PLAC8	WBP2	UPK1A
	TXNIP					SNORD104	MBOAT1				TNIP1		TUBB	HEMGN		MRPS31		DEGS2	SIN3B	SHISA5
	UBE2L6					SNORD118	KIFC3				TNIP2		TUBG1	HIRIP3		PET117		CEP70	IGF2BP2	SMIM14
	UPP1					SNORD43	CCDC92				TRAF1		UBE2S	IFITM2		YTHDF1		SIPA1L2	SPNS2	CHMP2A
	USP18					SNORD92	SUSD4				TRIB1		UBE2T	IFITM3		RNASEH2B		CCDC68	ITGB1	RTN3
	VAMP5					SOCS3	CNN2				TRIP10		UBR7	IFT122		C6orf222		CA2	SH3GLB1	ENDOD1
	VAMP8					SORL1	GNAI1				TSC22D1		UNG	ILF3		UTP23		KCNK1	ARL8B	PI15
	VCAM1					SPATA6	RAB27B				TUBB2A		USP1	ISYNA1		SINHCAF		GSN	KMT2E	PKM
	WARS1					SPP1	TSPAN2				VEGFA		WDR90	KIF12		MRPS24		CRELD2	ZMIZ1	NEDD9
	XAF1					STX11	USP46				YRDC		WEE1	KIF20A		TRPC4AP		PAPSS2	UNC5B	CTSH
	XCL1					SULF2	P2RY2				ZBTB10		XPO1	KLHL23		LYPLA1		CHD3	ENDOD1	CDK2AP2
	ZBP1					SYT8	CD55				ZC3H12A		XRCC6	KRT23		NUDT4		KLF9	KLK8	FGF18
	ZNFX1					TCIM	KRT23				ZFP36		ZW10	LANCL1		SPRYD7		MATN2	ACSBG1	APOL2
						TCIRG1	GSN							LIMK2		ADIRF		FAM107B	SMIM14	OAS1
						TGFBI	S100A16							LPAR6		PCID2		SGMS2	WNT7A	KRT19
						TGM2	TBC1D2							LRIG1		PGRMC1		GALNT1	RIOK3	RTP4
						TIMP2	SORL1							LYSMD2		SLC52A2		DOCK5	CDK2AP2	TMEM9B
						TINAGL1	FKBP9							MAGED1		TWISTNB		TC2N	SMAD7	ARPC1A
						TLR4	AAAS							MARVELD1		UPF3A		PIGR	KLF3	IRF8
						TMEM184C	EPN3							MCC		EPB41L5		C12orf57	FGF18	ISG15
						TMEM43	FRMD6							MCM8		TCF7		HIF1A	CTSE	NUCB2
						TNF	ALCAM							MDN1		ZC3H13		PTPRH	PDGFA	SULT2B1
						TNFAIP3	ABI3							MFGE8		SCARB1		GCNT3	TMEM9B	DUSP1
						TNFAIP8	B9D1							MIF		GNPDA1		SMIM31	ARPC1A	IDO1
						TNFRSF1B	ZBTB32							MLH3		RNF6		SEC24D	TPD52	IDO2
						TNFSF9	GJB3							MLXIP		TRAP1		RHBDL2	TMPRSS11E	SH3KBP1
						TNIP3	PLCD3							MPZL1		NCBP2		HID1	NUCB2	IFI44
						TNNI2	BTG2							MPZL3		CHD6		TSPAN13	ACTR2	MAP1LC3A
						TNNT2	SLC19A2							MYO1B		PDPK1		REG1B	AMOTL1	P4HA1
						TNS4	SLCO4A1							NEDD4		TIMM17B		GALNT7	SULT2B1	SERPIND1
						TRAM2	BAIAP2							NFIA		HUS1		MAPRE2	DUSP1	YIPF3
						TRIM15	BIVM-ERCC5							NFIC		ASPSCR1		TMEM173	CCR1	ALDOA
						TRIM40	ABHD4							NIN		C1GALT1C1		LXN	MAP1LC3A	PLS1
						TSPAN4	KCNN4							NOD1		UBAC2		TMEM263	P4HA1	NDEL1
						TSPAN6	DHH							ORC1		EXOSC5		NUCB2	ALDOA	ARRDC1
						TUBA1A	AP1S3							PALB2		EDEM2		PLLP	DDIT3	CXCL16
						VAMP5	WNT4							PBX1		VBP1		SERPINA1	LGALS3	CORO1B
						VIM	GLIS3							PCK2		HM13		BCAS1	NDEL1	MAL
						VNN1	TNFAIP8							PDE3B		NDFIP2		QSOX1	LAMC2	EIF2B2
						WFDC2	MLKL							PDS5B		CHMP4C		ANG	TRPV2	ZDHHC21
						WWTR1	PHLDA2							PELI2		RPUSD1		AMN	ATP6V0A1	PLEKHA2
						ZNF296	FOSL1							PHC1		SLC3A2		ST6GALNAC1	ZDHHC13	OSTF1
						ZNF703	DUSP22							PHLPP1		CDK8		LMO4	VN1R5	DEGS2
						ZMAT3	HSPA2							PLCE1		GLA		ERN2	MAL	SERINC2
						HLA-DQB1	WTIP							PLS3		VMA21		KLK1	EMP1	SIRT7
						HLA-G	KLHL13							PNPLA7		CSNK2A2		KLF2	CITED2	HIGD1A
							CAMKK1							POGLUT1		NAE1		FOXA1	OSTF1	TCTA
							CAPN5							POLD1		NIT2		ANPEP	FBXO32	TNFRSF10D
							ICA1							POLE		COMMD6		ATP2A3	TNFRSF10D	BNIP3
							TNFRSF10B							POLI		TBC1D4		MUC4	BNIP3	ISG20
							GADD45B							PPAT		NAA10		TNFRSF11A	GADD45B	TMEM30A
							EXOC4							PPM1F		ABRACL		REG1A	TMEM30A	GBA1
							RGS17							PPP1R9A		UTP4		TPSG1	TCP11L2	MBNL2
							STX11							PRKACB		LAGE3		B3GNT7	PFKFB3	PLAUR
							RPS19							PRPF40B		LDHB		CDC42EP5	MBNL2	TNFAIP2
							GUSB							PRPS2		SLC29A1		ENTPD8	TMEM45B	PGAM4
							SERPINH1							PRRC2B		GPALPP1		VSIG2	GLTP	GLTP
							CPT1C							PTPRM		NIP7		MMP28	AHNAK2	TUBA4A
							BTBD11							QSOX2		TPX2		HSD17B2	BAIAP2L1	BAIAP2L1
							FAM149A							RASSF4		MED30		RAP1GAP	GPR137B	GPR137B
														RHBDF1		MALSU1		PALLD	CDSN	LIPC
														RPRD1A		PAN3		MLPH	LAMB3	GDPD3
														SEMA3B		TSC22D1		AGR2	MALL	LGALS3BP
														SESN3		LAPTM4B		B3GALT5	ALDH1A3	ARPC5
														SLC39A10		DNAJC15		KIAA1324	PMAIP1	TTC9
														SLC44A2		PDP1		AGR3	PRNP	MALL
														SMPX		OGFR		ASRGL1	ELF3	PMAIP1
														SORD		EPB41L1		MUC1	ERRFI1	CYSTM1
														SPAG5		SNRPB		CREB3L1	NPTN	LY6D
														SPATA24		SOX4		IL1R2	PLEKHB2	ERRFI1
														SPICE1		ZFAND1		SPDEF	HAGH	PRNP
														STK39		PAK1IP1		RARRES1	YJEFN3	ARPC2
														TBC1D19		CDK4		LGALS2	UBL3	ELF3
														TBC1D4		HSD17B10		REP15	CPE	PLEKHB2
														TGIF1		BOP1		SPON1	ABCB1	CPE
														TIAM1		GPCPD1		PLA2G2A	CYSRT1	LYPD3
														TIMELESS		MRPL13		L1TD1	RNF103	TUBA1C
														TMEM132A		CDC25B		UGT2B17	CIRBP	EGLN3
														TMEM9		SUCLA2		HEPACAM2	DUSP4	RSRP1
														TNFAIP8L1		ESF1		KCTD12	NBL1	CYSRT1
														TNFSF10		C8orf59		LRRC26	HMSD	DHRS1
														TNS4		IMMP2L		MUC5B	SAT1	NBL1
														TRIM37		BCL2L1		SPINK4	EDN2	HMSD
														TSPAN5		NHLRC3		RETNLB	PAK2	EYA2
														TTC23		RPIA		CLCA1	SLCO2A1	LAPTM4A
														TUBB2B		AC004130.1		MUC2	PTGES	PTGES
														UNG		ABHD12		FCGBP	CYP3A4	MAP4
														VNN1		SLC35C2		CTSE	HBP1	PSME1
														XRCC5		ARMC1		PYY	H3-3A	RASSF1
														YAP1		GOLGA7		REG4	P2RY12	CTSD
														ZBTB12		TXLNG		SLC4A4	RASSF1	MLPH
														ZBTB25		CCT6A		ITLN1	TSC22D3	BTG1
														ZBTB38		NUPL2		AL445524.1	AHNAK	PRDM1
														ZFHX3		BLCAP		TNFRSF10B	RAB11B	CLK3
														ZNF275		CYP2S1		DNAJC10	DNASE1L2	MPZL3
														ZNF292		CDC16		IGHG4	CTSD	PSCA
														ZNF318		SMIM26		TSTA3	TNNT2	PGK1
														ZNF397		UBE2C		PFKP	BTG1	STON2
														ZNF462		UBA2		RASL11A	MARCKSL1	UBC
														ZNF48		CCDC34		LIPG	BASP1	METRNL
														ZNF566		COPS5		RAB15	ARRDC3	RBMS1
														ZNF704		ARL4A		CTNNBIP1	PRDM1	WIPI1
														ZFP90		SLC38A5		MUC17	PSCA	YPEL5
														ZMYM1		TXNDC9		ATL3	WEE1	EFNA1
														ACOT1		AVL9		ADAM9	H1-0
														ACOT2		RBMX2		SEZ6L2	ATP6V0E1
														AK7		RIDA		LPIN1	MPZL3
														ARMCX5-GPRASP2		EMD		ATP1B1	METRNL
														GPRASP3		HIBADH		PPP6R1	RBMS1
														CIITA		IPO5		DEPP1	TP53INP1
														CLU		ARFGAP1		WARS	YPEL5
														DTX4		MED4		S100A13	EFNA1
														FAM171A1		MRPS17		C9orf3
														FGD1		PEX16		DPYSL2
														GREB1		RRP9		MMP7
														HLA-DQA1		CAPZA2		CDKN2A
														HLA-DQA2		RPRD1B		TVP23B
														HLA-DRB1		ALKBH3		S100P
														HLA-DRB3		CTSH		CLU
														HLA-DRB4		CXCL3		SERPINB5
														HLA-DRB5		SUPT20H		CYR61
														HMBOX1		AQP8		EPS8L1
														HMGA2		SLC26A2		TRIM29
														IFFO2		PCSK1N		SDR16C5
														IFITM3		MS4A12		PRSS2
														IMPDH2		FABP1		RGS10
														IRF2BP2		TLE2		MYOF
														KANK1		CA4		TMEM92
														KLHL24		UGT2A3		IFI16
														LAMB3		CEACAM7		TYMP
														LECT2		SLC39A5		CA9
														NR2E3		MOGAT3		TPGS1
														NRG4		ZBTB10		CDC42EP1
														NRN1		CEBPA		BNIP3L
														NRTN		ID1		STIM2
														PCDH8		CKB		LINC00467
														PDE8B		SATB2		AGRN
														PDGFA		VAV3		ME1
														PHF20		SEMA5A		RGS2
														PRSS23		CFTR		EGLN3
														RASL11B		C10orf99		IFI6
														RASSF5		HNF4A		FUT8
														RCCD1		CDX2		CD55
														RDH16		PM20D2		PMP22
														RHOBTB3		SLC26A3		KDELR3
														S100PBP		ARSE		CFD
														SDC4		NOX1		ANXA1
														SGK1		MEP1A		AC020656.1
														SLC14A1		SELENOP		COL16A1
														SLC16A13		DDC		KRT7
														SMARCD3		PID1		ANKRD36C
														TBC1D9		AIFM3		REG3A
														TCF7		ST6GAL1		C4BPB
														TIFA		CDHR1		SYTL1
														TLR2		FCGRT		KLK11
														TRIM24		SPINK1		RARRES3
														TRIM32		ESPN		TFF2
														ZC3HAV1L		GJB1		DUSP4
														ZNF503		NXPE4		TFF1
														ZNF618		CHP2		NDUFA4L2
																PKIG		AQP3
																PPP1R14D		RAMP1
																SMAP1		F3
																A1CF		LYZ
																TFCP2L1		MUC5AC
																THBS1		TM4SF4
																RETREG1
																MAPK13
																ATP10B
																NUAK2
																MAVS
																AKAP1
																SHD
																KLC4
																PHYH

## Sheet: Normal colon signatures
	Colonocyte	Enteroendocrine	Goblet 1	Tuft	Stem	TA		Stem (multiome)
0	AQP8	PYY	ZG16	LRMP	OLFM4	TUBA1B		SMOC2
1	SLC26A3	CHGA	TFF3	SH2D6	HNRNPA1	HMGB2		LGR5
2	IL32	GCG	MUC2	HPGDS	EEF1A1	H2AFZ		RGMB
3	PLAC8	INSL5	FCGBP	AZGP1	PABPC1	STMN1		PTPRO
4	MS4A12	PCSK1N	TFF1	PLCG2	NPM1	TUBB		SLC12A2
5	FTH1	LCN15	SPINK4	MARCKSL1	PRDX5	HMGN2		CDK6
6	IFI27	CRYBA2	ITLN1	HCK	SLC25A6	HMGB1		RORA
7	CEACAM7	SCG5	CLCA1	ALOX5AP	NACA	PTTG1		PDZRN3
8	FABP1	SCGN	KLK1	IFI6	EEF2	RANBP1		SLCO3A1
9	PRAP1	REG4	AGR2	BMX	LDHB	UBE2C		RNF43
10	PHGR1	SCT	ISG15	EIF1B	EEF1B2	PTMA		EDIL3
11	PRDX6	TUBA1A	RETNLB	PSTPIP2	REG1A	LDHB		SHISA9
12	CA1	BTG2	REG4	IGKC	IMPDH2	CKS2		EPHB2
13	ANPEP	FEV	GSN	PTGS1	EIF3L	HIST1H4C		DACH1
14	B2M	CPE	IGKC	GNG13	GPX2	ARL6IP1		NRXN3
15	CLCA4	TTR	RNASE1	IGHA1	NBEAL1	DUT		KANK1
16	SFN	MS4A8	SERPINA1	AVIL	NUPR1	RAN		SAMD5
17	HIST1H1C	ATF3	WFDC2	IL17RB	LEFTY1	NPM1		IMMP2L
18	TSPAN1	CHGB	REP15	ALOX5	MARCKSL1	HNRNPA1		DISC1
19	KRT20	JUN	SPINK1	TUBA1A	RARRES2	PCNA		GPHN
20	LYPD8	TPH1	TPSG1	HOTAIRM1	C1QBP	TK1		ETS2
21	CA2	IER2	NPDC1	ANXA13	YBX1	CCNB1		SNTB1
22	SLC51B	MDK	LRRC26	SH2D7	PPP1R1B	IDH2		ZNRF3
23	PCK1	JUNB	IGHA1	RASSF6	PEBP1	HSPD1		NBEA
24	FXYD3	SCG2	ST6GALNAC1	MALAT1	BTF3	CDC20		PTGDR
25	CA4	ZFP36	MALAT1	TPM1	EIF3E	TUBB4B		ARHGAP24
26	HPGD	NEUROD1	IFI27	ANXA1	HSP90AB1	CENPW		AL033504.1
27	PKIB	RARRES1	TSPAN13	RGS13	EIF3F	KPNA2		CACNB2
28	SDCBP2	EGR1	RAB27A	TRPM5	HSPD1	OLFM4		AL359232.1
29	TMSB4X	RASD1	S100P	PTPN18	EIF3D	CDK1		BICC1
30	MALAT1	SEC11C	BEST2	DEFB1	EEF1D	SNRPD1		CPA6
31	MYL12B	SOX4	SH3BGRL3	MTRNR2L12	TKT	CKS1B		APOLD1
32	HLA-C	FOS	SMIM14	MATK	TXN	GSTP1		FGGY
33	GUCA2A	HSPA1A	MUC1	SOX4	ZFAS1	NUPR1		CCSER2
34	HLA-B	RGS2	XBP1	BIK	SNRPD2	HMGN1		PTPRD
35	CEACAM5	H3F3B	CREB3L1	HTR3E	MIF	CDKN3		LRIG1
36	TMEM54	DUSP1	FAM3D	KRT18	PTMA	REG1A		LINC00970
37	CLDN7	CACNA1A	IFI6	ATP2A3	FBL	PLP2		GRIN2B
38	SLC26A2	TPPP3	ANG	ZFHX3	ASCL2	IMPDH2		PGAP1
39	ISG15	HSP90AA1	MUC13	ANXA4	PRDX3	SNRPB		BCL2
40	PRR13	FOSB	NEAT1	PBXIP1	SNHG8	HNRNPA2B1		ITGA6
41	C19orf33	VIM	CD63	PLEKHB1	EIF3H	SRSF3		KCNQ1
42	SRI	ERI3	ISG20	CCSER1	APRT	EEF1B2		PPM1H
43	MALL	MTRNR2L12	KRT18	SPIB	GSTP1	HSPE1		AC113383.1
44	HSD17B2	MALAT1	BCAS1	IL13RA1	UGT2B17	TYMS		CERS6
45	CEACAM1	CES1	ZG16B	SPTLC2	ZFP36L2	MAD2L1		WNK2
46	RHOC	QPCT	MB	SOX9	PFDN5	GGH		PVT1
47	KRT8	RHOB	MLLT3	POU2F3	RBM3	CENPM		CDCA7
48	HLA-A	PAM	SPDEF	ITPR2	PHB	ZWINT		EPHB3
49	LGALS3	IGFBP3	HLA-E	SKAP2	CCNG1	BIRC5		RUBCNL
50	MYL12A	SSR4	TSPAN1	CD14	UQCRH	C1QBP		ST6GAL1
51	CTSA	UCP2	IL1R2	CRIP1	PPA1	NUCKS1		TSPAN5
52	CDHR5	PRPH	HLA-B	GRASP	EIF3K	ENO1		SLC24A3
53	KRT19	MARCKSL1	HEPACAM2	COL27A1	ECH1	YBX1		KIAA1324
54	TMIGD1	MIF	SSR4	MAP7	SUCLG1	MGST1		DNAH14
55	MUC12	TNNC1	SPATS2L	LUC7L3	APEX1	DTYMK		UTRN
56	ETHE1	DDC	FFAR4	CCDC14	ST13	NME1		CDHR1
57	AGPAT2	GNAS	FOXA3	PIK3CG	MYC	SNRPD2		CHRM3
58	PRSS3	PTMS	STARD10	AFAP1L2	RSL1D1	RARRES2		PIK3R1
59	SH3BGRL3	INSM1	RASD1	ARGLU1	EIF5A	MCM7		KCNH8
60	ASS1	TIMP1	S100A6	CREG1	SERBP1	CCNB2		LRMDA
61	VAMP8	QDPR	QSOX1	GRK5	HNRNPC	FABP5		SATB1-AS1
62	SMIM22	NPDC1	TPM1	KMT2C	ENO1	PA2G4		KALRN
63	UBC	C9orf16	JUN	CALM2	NHP2	PLA2G2A		ARID5B
64	ATP1B3	HSPA1B	CDC42EP5	CNN3	SUCLG2	LSM5		EPHA4
65	MISP	HOXB9	RABAC1	MYO1B	CD99	UBE2T		BCL11A
66	SLC9A3R1	PDK4	MLPH	ZNF428	PHB2	HNRNPA3		CACNA1D
67	MYL6	LXN	TSTA3	TIMP1	HMGCS2	GGCT		AL355922.4
68	TRIM31	RTN1	SYTL2	CCDC28B	HMGN1	ILF2		STOX2
69	PPDPF	C12orf75	ENTPD8	OGDHL	SPINK1	SNRPF		GABRB2
70	TMEM37	GCH1	ATP6V1G1	C11orf53	TIMM13	FBL		AC013652.1
71	S100A10	NR4A1	GLUL	PAK3	GAPDH	GMNN		SHISA6
72	CLTB	GLUL	GMDS	HIP1R	UQCRC2	ANP32B		CMSS1
73	ACTB	DNAJB1	TBX10	FURIN	ADH5	HMGA1		TSPOAP1-AS1
74	MGLL	SCG3	CDC42EP3	DPYSL3	DNPH1	PABPC1		GLIS3
75	NEAT1	NEAT1	ERI3	H1FX	EBPL	H2AFV		SORBS2
76	CDKN2B-AS1	CD74	HPCAL1	TLE4	MGST1	NAP1L1		L1TD1
77	CKB	PRDX5	JUNB	N4BP2L2	TUFM	NUSAP1		L3MBTL4
78	BSG	CDKN1A	B2M	SNRNP27	CNN3	BANF1		CD44
79	C2orf88	HEPACAM2	ATOH1	CD300LF	UBA52	SIVA1		MIPOL1
80	SLC25A5	CUTA	MUC4	RICTOR	PPIA	NASP		LINC01184
81	CFDP1	STMN1	FOSB	JUN	ETS2	NCL		CFTR
82	CYSTM1	HSP90AB1	KLF4	LYZ	PRDX2	SNRPE		CCDC88B
83	GCNT3	APOD	SCGB2A1	CIRBP	SNRPE	PRDX3		NR6A1
84	SPINT2	PEMT	C12orf57	HTR3C	LSM7	GINS2		SUPT3H
85	CST3	EMC10	HERPUD1	CC2D1A	COMMD6	NHP2		MAP3K20
86	ACAA2	CLDN4	SCNN1A	KLK11	EIF3M	DEK		NEBL
87	NDRG1	HOXB-AS3	DUSP1	PNISR	EIF3G	PBK		AL391117.1
88	CLDN3	NDUFB11	CEACAM5	EHF	HSPE1	SMC4		GABPB1-AS1
89	EMP1	SEC62	MINPP1	BCAM	SSR2	SNRPG		TGFBR3
90	SERINC2	IGFBP2	ATF3	AKAP9	HES1	HNRNPA0		AC093425.1
91	TST	EID1	VSIG2	CCDC129	CUTA	POLD2		IGF1R
92	S100A6	CIRBP	NUCB2	NCMAP	ESD	SRSF7		DLC1
93	CTSD	FKBP2	PLA2G10	WSB1	MLEC	PHB		ZFHX3
94	PI3	TM4SF5	MXD1	HIST1H1E	QTRT1	ERH		HUNK
95	CDA	HSPA8	FHL2	HEPACAM2	CYC1	RPA3		TRABD2A
96	SMPDL3A	TMEM205	ANXA13	ACSL4	EIF4A2	MLEC		SEMA3C
97	SQSTM1	GPX4	AGR3	DKK3	GPR160	HSP90AB1		SGK3
98	TSTD1	HSPA5	SLC9A3R2	RUNX1	HMGA1	IGFBP2		SOX4
99	CLDN4	NENF	KDELR2	TBC1D2B	MDH2	HSPA8		SRPK1

## Sheet: Moorman et al signatures
	Absorptive Intestine	Cell Cycle	Endoderm Development	Injury Repair	Intestine	Neuroendocrine	Osteoblast	Secretory Intestine	Squamous	Stress	Tumor ISC-like	Fetal
0	REG1A	PTTG1	EIF1AY	GAGE1	MAGEA3	CHGB	CST4	SPINK4	BEST3	S100A14	AREG	CST1
1	CCL25	CDKN3	DDX3Y	HBE1	MAGEA12	SCG3	CST2	REG4	CADM1	S100A16	EREG	COL26A1
2	DMBT1	CCNB1	BEX4	IGFBP6	CSAG1	SRRM3	CST1	RETNLB	NELL2	CALB1	DPEP1	ASGR2
3	REG3A	BIRC5	CAPN6	LGALS7B	FGGY	MIR7-3HG	HS3ST4	FCGBP	BGN	KLK10	ASCL2	SOX11
4	OLFM4	CDC20	EPHB6	SOHLH1	PPP1R14A	NEUROD1	DDIT4L	MUC5AC	DLX3	RP1-122P22.4	GZMB	TNNT1
5	PIGR	CCNB2	IGFBP3	HBG2	NPTX2	INSM1	CLGN	CLCA1	ZNF385A	ONECUT3	KRT23	UPK1A
6	ADH1C	MAD2L1	SPON2	OSMR	PCK1	RFX6	GPR83	REP15	LINC01241	CTSE	IGF2	TNNI3
7	CPS1	CENPW	ABHD2	C5ORF17	URAD	CPE	SDR16C5	WFDC2	SYN2	GCNT3	CCND1	IGDCC3
8	RAMP1	HMGB2	AMIGO2	COX7B2	TIMP3	LDB2	SLC26A7	L1TD1	S100A3	NMU	CTNNBL1	CDH2
9	RBP2	CENPF	INHBB	SFTA1P	EDN1	RAB3C	PAM	SERPINA1	FGF3	LINC01559	PTPRO	TF
10	GSTA1	MKI67	SYT1	RYR1	THBS1	SP9	WNT4	ITLN1	FGF4	LINC00520	APOLD1	STARD4-AS1
11	ALDOB	TOP2A	CAB39L	LINC01419	NCOA7	KIAA1462	DLX5	TFF1	MUCL1	PLA2G2A	SMOC2	SEMA3A
12	ANPEP	TPX2	NKD1	RAB34	TDGF1	COL1A2	SULT1C4	TFF3	ANKRD34B	CALB2	LGR5	GUCY1A2
13	FABP2	ASPM	PROX1	PCAT19	SLC6A6	KIF5C	C9ORF3	FAM3D	FAM178B	TSPAN1	RGMB	TEAD2
14	APOA4	HMMR	ITPR2	COL6A2	TPM2	PCDH15	GABRA2	LEFTY1	CALML3	CD55	HES1	SBK1
15	APOA1	CEP55	BMP4	LY6K	CA9	PEG10	ID1	TPSG1	PRR9	PLAC8	ZFP36L2	GPR82
16	APOC3	CENPE	PTCH1	LGALS7	NTRK2	CNIH2	ID3	SPDEF	GABRA3	ME1	SOX9	TMEM132A
17	APOB	DLGAP5	SLC1A5	UCHL1	SPINK1	CALY	ID4	ST6GALNAC1	DYNC1I1	SERPINB5	ZFP36L1	SULT1C4
18	CYP3A4	NUF2	NR2F1	TKTL1	IGFBP2	SYT4	CRIP1	LINC00261	UNC5B	FGFBP1	ERBB3	GPC1
19	TM4SF4	KIF20B	FYN	KLK6	KRT18	KIF1A	SELENBP1	CREB3L1	LINC01116	SLPI	KDM5A	WIF1
20	AKR1B10	NUSAP1	ITGA1	NRAS	KRT8	ANGPT1	EPHX1	B3GNT6	GJA1	MLF1	CDH1	CTNND2
21	SLC26A3	CCNA2	TGFBI	COL6A1	S100A6	CSRNP3	CD38	PCSK1	FRMD6	PI3	REST	AC007114.2
22	TM4SF20	PBK	PHLDA1	FAM133A	AGR2	RAB3B	WIF1	PCCA	RCAN2	C19ORF33	SLC11A2	FLNA
23	AADAC	KIF4A	CEMIP	RP11-834C11.4	LGALS3	PLPPR4	SLC7A8	ST3GAL4	MANSC4	METRN	GRB7	TAC3
24	UGT2B17	PLK1	SEMA3A	MAGEA10	KRT19	TUBB1	AF064858.8	KLK1	ANO4	ASS1	PGAP3	CADM4
25	CES2	CENPA	ANXA6	PRSS21	EPCAM	SCGB1D2	SPDYC	LYPD8	LINC00867	PKIB	ERBB2	AC105411.1
26	ADIRF	AURKA	TMX4	TUBB6	HMGCS2	RUNDC3A	S1PR3	SLITRK6	GABRD	SLC6A20	STARD3	AC004556.1
27	GSTA2	PRR11	KLRC2	FAM83A	LGALS2	LIX1	CKMT2	FRZB	EFHD1	TRIM31	MED1	CD200
28	ADH4	SMC4	FILIP1L	BIRC7	MYC	RSPO2	PYGB	TRPA1	SPTSSB	LINC01133	FBXL20	CRISPLD1
29	HPGD	DEPDC1	WNT5B	PTGDS	CDX2	AMBN	C8ORF33	DEFA6	CMKLR1	SEMA3B	CDK12	CMTM3
30	FABP1	BUB1	NCKAP5	LINC01503	CDX1	MOXD1	SAMD11	DEFA5	WNT5A	COL17A1	MIEN1	EFEMP1
31	SLC51B	NEK2	PMEPA1	LYNX1	PPP1R1B	ENTPD3	PRSS23	KLK12	LYPD1	DUSP27	SLC38A11	AXL
32	ANXA13	PRC1	SULF2	DENND2C	MUC12	ADAM23	PDLIM4	HEPACAM2	SMPX	SERPINE2	COL2A1	GDF11
33	SULT2A1	KIF11	PDGFA	ITGBL1	CCND2	VGF	PTP4A3	GUCA2A	FRMPD1	TPM4	LINC00950	C9orf116
34	MEP1B	GTSE1	GADD45A	EEF1A2	GNAS	PSTPIP1	PCP4	ATOH1	TMEM47	REN	NRN1	PLEKHA4
35	MS4A8	ARHGAP11A	HAS2	KRT17	NACA2	KCNB1	MSX1	CACNA2D2	KRT83	IGFL2	MROH8	STMN3
36	CA2	ANLN	STK38L	L1CAM	CNBP	SSTR2	EFCAB14	SELM	CST7	DUOX2	CNNM1	TTYH1
37	VNN1	KIF2C	SOX6	KRT6B	PPIF	ENPP2	LINC01411	LRRC26	TRPS1	DUOXA2	RP11-25E2.1	AIF1L
38	SLC2A2	NCAPG	FNDC3A	PRKCDBP	PSAT1	KCNK3	LY6G6D	DLL1	RHOQ	TCN1	RP1-23E21.2	COL14A1
39	GLRX	KNL1	COL1A1	MMP7	ASNS	AKAIN1	LAMP5	MB	TMEM158	ADGRF1	NBAS	SYNC
40	ALDH1A1	KIF23	OAS1	CDKN2A	TRIB3	DKK3	LINC00616	BCAS1	LINC00868	DHRS9	PIGN	AMHR2
41	MME	CDCA8	PHACTR3	AXL	PHGDH	MYO3B	CTSZ	ROBO2	OTOG	TMPRSS11D	TANGO6	MEX3A
42	ZG16	FOXM1		CTHRC1	PLCB4	PTPRZ1	TSPAN5	HES6	KRT31	MMP1	AGER	FADS2
43	HLA-DMA	UBE2C		CRABP2	NOX1	SGCD	OXR1	UGT2B7	ENDOU	SLC6A14	LA16C-431H6.6	GPX8
44	CYP2C9	CDK1		MDFI	CEACAM6	LOXL2	NRCAM	SMAD9	MUC15	C4BPB	RP11-473M20.16	FSCN1
45	HMOX1	UBE2T		BCAS2	GDF15	FGFR1	FGF9	BEST2	APBA2	GAST	TYW5	ASGR1
46	MAF	SPC25		RARRES1	ARSE	RTN1	NRP2	RASD1	VSIG8	GAL	FLT3LG	TCF7
47	CD36	CDCA3		MELTF	PRSS33	GNAI1	IFITM1	NPW	KRT5	DMKN	PABPN1	CRABP1
48	EDN3	TROAP		IRX4	SEPP1	ADGRG2	CASP1	AQP3	CALML5	COTL1	ATF2	FXYD6
49	ITM2B	KIF14		PAGE4	FOXD1	TAC1	AKR1C3	ENTPD8	LYPD3	BAG2	CCDC27	PXDN
50	MPP1	SGO2		MMP23B	ZG16B	GNG11	PRAC1	CXCL12	ZNF750	PPBP	FRRS1L	SYNGR1
51	PLIN2	TTK		TRIM33	SUSD3	UNC80	FABP5	RNASE1	ASPG	PRODH	LA16C-380H5.6	EFEMP2
52	RNF186	DIAPH3		CACNA1A	RP11-462G2.1	SYP	LY6E	CCL26	ALDH3B2	CXCL14	LINC01521	FAM229B
53	ACE	KIFC1		EGFL7	CEL	PCSK1N	CASP5	LRRC17	CYP26B1	PF4	RP4-550H1.5	FAM215B
54	ISG20	TACC3		TNNT1	IL33	TUBA1A	ATP12A	KRTAP17-1	C15ORF62	WBSCR27		NOVA1
55	SDCBP2	SGO1		AC006262.5	DAB2	TUBB2B	KCNC2	GUCA2B	SLURP1	BNIP3		SEMA3D
56	KRT20	AURKB		KLK11	IL32	SMIM6	TNNC1	NEFL	FAM83C	PGC		ZNF618
57	MALL	SMC2		ALPPL2	FHL2	IFITM5	CRIP2	HLA-B	CNTN1	COLGALT2		F2R
58	GK	LMNB1		COL4A2	CTSV	NOX3	TPPP3	HLA-C	VGLL3	MUC6		RGL3
59	SLC40A1	ECT2		FADS2	IFI30	LOR	RARRES2	IFI27	HEPHL1	RASGRF1		ARHGEF19
60	MEP1A	CKAP2		FADS1		NTM	NUPR1	PSMB9	KIF26B	CA6		APOA2
61	SULT1E1	SKA3		THY1		RP11-13A1.1	HSPA1A	HLA-F	MYO5A	OR51E1		GYPC
62	PDK4	CKS1B		C5ORF58		POMC	SYTL2	SOD3	RUNX2	AQP5		FILIP1L
63	HOPX	DTYMK		SNCG		NPTX1	HSD11B2	VSIG2	TFAP2C	BST2		SHH
64	MLN	NCAPD2		GAP43		VIT	MATN2	C15ORF48	IVL	IFI6		ABHD14A
65	SPIB	UBE2S		APOL1		CHST8	MDK	LYZ	TMPRSS11E	MUC1		ENAH
66	GIP	CKS2		THBD		RP11-232M24.1	LINC00176	AGR3	PGLYRP4	SBSPON		PDGFC
67	CA7	TUBA1B		SFTA2		CACNG2	CH17-125A10.2	S100P	FAM49A	IFI16		TET1
68		STMN1		CPVL		STMN2	CRAT	LCN2	ERVW-1	IFI44L		NOTCH3
69		HJURP		UPK3B		NPPC	PLA2G4A	PDZK1IP1	PKP1	IFI44		PLEKHB1
70		CKAP2L		LYPD2		PCOLCE2	SCG5	NXPE4	UPK2	MX1		CLEC11A
71		NDC80		TYMP		MGAT4C	RP11-467J12.4	NXPE1	GPX3	XAF1		SCD
72		CDCA2		FAM132A		PRICKLE1	CLDN2	CCL28	LYPD6B	ISG15		PDLIM7
73		CDC25C		RARRES3		ISM1	KCTD12	PTGDR	RHOV	CLMP		TMEM237
74		KPNA2		TNFSF9		AC008074.4	BCL2L15	HLA-DRA	GJB2	MMP12		CBX6
75		HELLS		CD70		SCN3B	MXRA5	HLA-DPA1	GJB6	DUSP4		SUSD3
76		CLSPN		SOCS3		SYT6	MUC17	HLA-DRB1	C6ORF15	FSCN1		BEX5
77		FAM111B		GJC1		SLC18A2	ADGRB1	HLA-DPB1	LY6G6C	SLC16A3		PODXL2
78		MCM4		SAA1		CDH22	VWA5B1	HLA-DQB1	DSG3	TRIM29		BX890604.1
79		E2F1		SAA2		PRL	CALCB	CD74	PRDM1	F3		ETV4
80		BRCA2		S100A7		HEY1	HSPB3	HLA-DQA1	ATG9B	TNS4		TNNC1
81		ATAD2		KLHDC7B		GDF10	TMIGD1	GBP1	SMIM5	CXCL11		TCTEX1D2
82		MYBL2		TFF2		SORCS3		FLJ35934	CLDN9	CFD		DUSP4
83		RAD51AP1		FABP3		SGMS2		CEACAM7	ELF5	LEMD1		POMC
84		ATAD5		KRT14		ZEB1		CA4	GPRC5D	NOV		HLA-DQB1
85		BRCA1		LINC01606		NSMCE3		MS4A12	CST5	IFIT1		TYRO3
86		ORC6		PADI1		PLSCR5		AQP8	PSORS1C2	IFIT3		PYGL
87		KIAA0101		SERPINB4		SEMA3D		LPL	FABP4	IFIT2		FXN
88		RRM2		KCNQ3		FST		SPRR1A	WNT10B	RSAD2		HYAL2
89		TK1		SNAI2		HDAC9			TMEM119	OASL		WDR54
90		TYMS		HERC5		SCG2			KRT28	STC1		FKBP10
91		CENPK		PLAT		ENPP3			LRRC15	TNFRSF11A		PPP1R1A
92		ZWINT		CCK		IGF1			RP11-521D12.5	RP11-1143G9.5		EVL
93		CENPM		MSLN		CPLX2			EFEMP1	LINC01630		FRAS1
94		DHFR		CLIC3		CNPY1			HS3ST6	IL17C		SIGLEC11
95		PCNA		TM4SF1		CTNNA2			45173	CXCL3		FSTL1
96		GINS2		EMP1		RP11-21B23.2			CSDC2	CXCL1		PTK7
97		FEN1		TIMP2		ASCL5			MXRA8	CXCL2		MAP9
98		CHEK1		ANXA1		MMP2			A4GALT	CCL20		GYG2
99		CDT1		IL18		DLX1			GABRQ	CXCL8		SMARCA1
100		ASF1B		TACSTD2		TBC1D23			FOLR1	NFKBIA		PLTP
101		CDCA5		AHNAK2		NKX2-5			ECM1	TNFAIP3		ADGRV1
102		CENPU		GPC1		EPHA3			CDKN2B	FOSB		RBPMS
103		MCM6		PTRF		NGFR			SERPINB13	EGR1		HDGFL3
104		MCM3		PLAUR		MMP24			HPCAL4	ATF3		CDCA7L
105		MCM7		LAMC2		BSN			ATP6V1B1	NR4A1		MYLK
106		CDC6		LAMB3		KRT71			MFSD11	ZFP36		GPX7
107		ESCO2		LAMA3		HCG22			FAM43A	DUSP1		TPST1
108		TUBB		EFNB2		SERPINB2			GDPD3	HBEGF		DNMT3A
109		ARHGAP11B		CDA		ENAM			KRT16	MIR24-2		LARGE1
110		PIF1		GJB3		PLPP4			KRT6A	MXD1		CKLF
111		FAM83D		SCEL		STMN4			LY6D	C6ORF222		RAMP2
112		HIST1H1B		DUSP5		RP11-788H18.1			NCCRP1	INTS6		UBE2Q2
113		HIST1H3B		PIM1		LRRC53			CALHM3	GADD45B
114		HIST1H1D		GULP1		PAX4			CST6	SOCS1
115		HIST1H2AJ		IL11		CACNA2D1			PSCA	SNAI1
116		HIST1H2AM		RAET1L		FEV			PHLDA3	PMAIP1
117		HIST2H2AC		S100A2		PPFIA2			DAPP1	DDIT4
118		HIST1H4C		LIF		CHGA			CHI3L1	DDIT3
119		AC004381.6		PMP22		KCNB2			PTHLH	HIST1H2BG
120		HMGCS1		KLK7		CRYBA2			SMCO2	HIST1H2BH
121		MSMO1		IGFL1		NKX2-2			KCNMA1	HIST1H1C
122		INSIG1		SPOCK1		RP11-531A24.3			HSPA2	MAFB
123		SQLE		PGBD5		MFAP4			TNFRSF11B	RGS16
124		IDI1		MIR4435-2HG		EYA2			NAV3	C2CD4B
125		SCD		DUSP14		SST			SLC1A2	ADM
126		ACAT2		DCLK1		UCN3			IRS1	GADD45G
127		ISG20L2		DCBLD2		GRIK2			ANXA9	RGS2
128		ARCN1		AKAP12		NEUROG3			RGS9	ARC
129				MFGE8		KIF19			NOTUM	EGR3
130				IL23A		CLPS			ASPSCR1	C10ORF10
131				LBH		SUSD2			APCDD1	HSPA6
132				KRT80		FAM181B			BAMBI	ZFAND2A
133				PPL		SCAMP5			SP5	BAG3
134				ITGB6		TMEM198			RBP1	CRYAB
135				SEMA7A		SUCNR1			COL9A3	DNAJB4
136				PDGFB		AP3B2			AXIN2	HBA2
137				MAP1B		KRT27			FZD10	HBA1
138				WNT10A		SPANXN5			MSX2	SNHG25
139				DPYSL3		RP11-417L19.2			CES1	METTL12
140				TP53INP2		LINC01127			MFAP2	ARHGAP6
141				CHRNA1		KRT34			CDKN1C	SLC14A1
142				PAEP		ASPRV1			NRXN3	PLCG2
143				MAMDC2		ZBED2			STRA6	RP11-160E2.6
144				CSMD3		DSG4			EMID1	AQP1
145				FLNA		SPINK6			GGH	C8ORF4
146				MSN		MORC1			BMP7	MUC4
147				EMP3		LINC00871			C2ORF82	ANKRD36C
148				NES		KCNIP4			HOXD11	MUC5B
149				TGM2		XKR4			HOXD10	ARL14
150						BMPER			HOXD8	CCDC80
151						TPH1			GPR155	ANKRD37
152						HOXC5			MYH7B	ANGPTL4
153									FGF20	C2CD4A
154									OSBPL6	LMO4
155									IGFBPL1	MDM2
156									ERVMER34-1	CTB-50L17.16
157									RNF182	HIST1H2BE
158									ADAMTS18	RP11-297N6.4
159									RP11-314B1.2	AMT
160									DKK4	CYB5D2
161									CHST11	RP11-431K24.1
162									WNT6	LRRC8B
163									FGF19	C11ORF52
164									LEF1	SOWAHB
165									TNFRSF19	HAS1
166									ST6GAL2	PDPN
167									SERPINI1	IL6
168									ADAMTSL2	PRG4
169									LINGO1	PTGIS
170									RASL11B	VCAM1
171									PNMT	TFPI2
172									FGF8	MGP
173									SEZ6L	DCN
174									SLC12A5	SPARC
175									CAMK4	C11ORF96
176									TRDC	COL3A1
177									PCDH18	MEDAG
178									NETO1	PCOLCE
179									TWIST1	COX7A1
180									ZAP70	SFTPD
181									FREM2	GJA4
182									WNT16	THBS2
183									SSTR1	COL6A3
184									KREMEN1	RAMP3
185									MCTP1	ASPN
186									PDE4D	POSTN
187									RIMKLA	LUM
188									SOX18	SFRP2
189									NKAIN4	FDCSP
190									RP11-82L7.4	KRTAP2-3
191									ZFYVE21	RP11-95M15.3
192									CNDP1	CCL21
193									SESN3
194									SHH
195									LAMA2
196									TPD52L1
197									FAM210B
198									SP6
199									QPCT
200									CHRNA3
201									SNAP91
202									DBH
203									EGFLAM
204									TWIST2
205									MYOT
206									GLT1D1
207									MPPED2
208									TCF4
209									LHX1
210									ECEL1
211									FGL2
212									PDCD1
213									RP11-47L3.1
214									BMP5
215									RP11-1026M7.3
216									CASQ2
217									MUC21
218									ASCL4
219									ALDH1A3
220									KANK4
221									LINC01432
222									PAPPA
223									CSRP2
224									NPB
225									PPP2R2C
226									CDSN
227									TCHHL1
228									RPTN
229									SPINK7
230									ELOVL4
231									CPA4
232									TCHH
233									DSG1
234									KRT9
235									DSC1
236									KLK5
237									TACR1
238									KRT1
239									KRT37
240									SBSN
241									KRT86
242									SPRR1B
243									KRTAP3-1
244									GPNMB
245									LMO1
246									KRTAP4-1
247									FLJ22447
248									HES5
249									FOXN1
250									ALPP
251									A2ML1
252									SFN
253									SULT2B1
254									MYL3
255									MPZL2
256									LGALSL
257									SPINK5
258									CYP24A1
259									NOS1
260									RP4-597N16.4
261									CBLN1
262									CLVS1
263									CITED1
264									CD226
265									ABCA4
266									PCDH19
267									CLSTN2
268									GOLGA7B
269									RTP3
270									RS1
271									PRF1
272									CES5A
273									TMEM252
274									KRT36
275									CYP4Z1
276									GUCY1A2
277									KRT6C
278									IL10
