# Supplementary material for: Phenotypic heterogeneity and plasticity in colorectal cancer metastasis
Source: Cell Genom. 2025 May 19;5(7):100881. doi: 10.1016/j.xgen.2025.100881 (PMC12278653; doi:10.1016/j.xgen.2025.100881)
Supplement: Table S3. DEGs in cell types in primary CRC, related to Figure 1 [file mmc4.xlsx]

## Sheet: iREC
p_val	avg_log2FC	pct.1	pct.2	p_val_adj	cluster	gene	pct.diff
0	3.61203	0.587	0.043	0	iREC	SAA1	0.544
0	3.23701	0.928	0.506	0	iREC	ISG15	0.422
0	3.21743	0.906	0.208	0	iREC	LCN2	0.698
0	3.0991	0.508	0.067	0	iREC	MMP7	0.441
0	2.98297	0.995	0.351	0	iREC	IFI27	0.644
0	2.93987	0.856	0.373	0	iREC	IFI6	0.483
0	2.71757	0.523	0.088	0	iREC	PI3	0.435
0	2.69576	0.807	0.336	0	iREC	RARRES3	0.471
4.39896e-270	2.64767	0.219	0.043	1.74238e-265	iREC	TFF2	0.176
0	2.64235	0.988	0.297	0	iREC	KRT19	0.691
0	2.55331	0.832	0.185	0	iREC	ASS1	0.647
0	2.5338	0.867	0.171	0	iREC	PDZK1IP1	0.696
0	2.52529	1	0.851	0	iREC	S100A6	0.149
0	2.47906	0.989	0.414	0	iREC	IFITM3	0.575
0	2.47653	0.996	0.357	0	iREC	KRT8	0.639
0	2.43836	0.976	0.626	0	iREC	IL32	0.35
0	2.41482	0.998	0.352	0	iREC	KRT18	0.646
0	2.4008	0.789	0.184	0	iREC	CXCL1	0.605
0	2.39594	0.969	0.232	0	iREC	C19orf33	0.737
0	2.39406	0.989	0.555	0	iREC	ANXA2	0.434
0	2.39132	0.93	0.532	0	iREC	LY6E	0.398
0	2.38072	0.917	0.546	0	iREC	PSMB9	0.371
0	2.30804	0.881	0.334	0	iREC	C15orf48	0.547
0	2.28274	0.998	0.697	0	iREC	S100A10	0.301
0	2.27811	0.728	0.195	0	iREC	WARS	0.533
0	2.23386	0.596	0.174	0	iREC	PIGR	0.422
0	2.22019	0.831	0.18	0	iREC	TSPAN1	0.651
0	2.2131	0.997	0.715	0	iREC	S100A11	0.282
0	2.21225	0.272	0.031	0	iREC	CXCL10	0.241
0	2.16446	0.804	0.172	0	iREC	SLPI	0.632
0	2.15682	0.959	0.618	0	iREC	PSME2	0.341
0	2.14624	0.835	0.257	0	iREC	CXCL3	0.578
0	2.14039	0.931	0.208	0	iREC	GPRC5A	0.723
0	2.11509	0.804	0.437	0	iREC	BST2	0.367
0	2.10619	0.857	0.352	0	iREC	TAP1	0.505
0	2.0996	0.394	0.027	0	iREC	CXCL11	0.367
0	2.08505	0.864	0.274	0	iREC	TSPAN8	0.59
0	2.0748	0.82	0.237	0	iREC	S100P	0.583
0	2.07274	1	0.984	0	iREC	TMSB10	0.016
0	2.06393	0.921	0.248	0	iREC	S100A16	0.673
0	2.06379	0.757	0.139	0	iREC	MUC1	0.618
0	2.06034	0.748	0.197	0	iREC	CEACAM6	0.551
0	2.05994	0.986	0.313	0	iREC	CLDN4	0.673
0	2.05245	0.825	0.205	0	iREC	TM4SF1	0.62
0	2.04965	0.934	0.365	0	iREC	CYSTM1	0.569
0	2.04757	0.946	0.254	0	iREC	CLDN7	0.692
0	2.04029	0.892	0.278	0	iREC	ATP1B1	0.614
0	2.03395	0.709	0.223	0	iREC	PLAC8	0.486
0	2.03242	0.986	0.277	0	iREC	ELF3	0.709
0	2.02845	0.782	0.222	0	iREC	S100A14	0.56
0	2.02779	0.863	0.21	0	iREC	SFN	0.653
0	2.02501	0.742	0.216	0	iREC	CEACAM5	0.526
0	2.02461	0.938	0.287	0	iREC	LGALS3BP	0.651
0	2.02027	0.986	0.618	0	iREC	CSTB	0.368
0	2.01793	0.967	0.251	0	iREC	SMIM22	0.716
0	2.01303	0.513	0.164	0	iREC	TFF1	0.349
0	1.9789	0.993	0.643	0	iREC	TXN	0.35
0	1.9684	0.604	0.244	0	iREC	CCL20	0.36
0	1.96055	0.862	0.229	0	iREC	MDK	0.633
0	1.95879	0.966	0.294	0	iREC	FXYD3	0.672
0	1.95713	0.467	0.085	0	iREC	S100A2	0.382
0	1.95313	0.929	0.306	0	iREC	PHLDA2	0.623
0	1.9473	0.97	0.314	0	iREC	PERP	0.656
0	1.94063	0.989	0.529	0	iREC	LGALS3	0.46
0	1.93886	0.762	0.191	0	iREC	MUC13	0.571
0	1.93519	0.877	0.426	0	iREC	SERPINB1	0.451
0	1.92815	0.989	0.297	0	iREC	EPCAM	0.692
0	1.9086	0.432	0.019	0	iREC	SAA2	0.413
0	1.90828	0.935	0.412	0	iREC	HMGA1	0.523
2.80423e-241	1.90045	0.371	0.116	1.11073e-236	iREC	REG4	0.255
0	1.89792	0.999	0.922	0	iREC	GAPDH	0.077
0	1.87377	0.993	0.644	0	iREC	GSTP1	0.349
0	1.86959	0.261	0.046	0	iREC	KRT17	0.215
0	1.8661	0.978	0.371	0	iREC	SPINT2	0.607
0	1.86381	0.877	0.284	0	iREC	SPATS2L	0.593
0	1.86272	0.866	0.219	0	iREC	PRSS3	0.647
0	1.85939	0.888	0.23	0	iREC	TMEM54	0.658
0	1.85623	0.85	0.335	0	iREC	UBE2L6	0.515
0	1.83931	0.969	0.511	0	iREC	PPA1	0.458
0	1.8387	0.427	0.098	0	iREC	PLA2G2A	0.329
0	1.83181	0.967	0.578	0	iREC	PKM	0.389
0	1.82914	0.81	0.308	0	iREC	STAT1	0.502
0	1.82747	0.986	0.604	0	iREC	USMG5	0.382
0	1.82404	0.721	0.207	0	iREC	TNFSF10	0.514
0	1.82029	0.813	0.406	0	iREC	IRF1	0.407
0	1.81856	0.986	0.697	0	iREC	GUK1	0.289
0	1.81575	0.984	0.645	0	iREC	UQCRQ	0.339
0	1.81146	0.981	0.8	0	iREC	NEAT1	0.181
0	1.81068	0.962	0.278	0	iREC	CLDN3	0.684
0	1.80935	0.628	0.218	0	iREC	MT1E	0.41
1.0517e-116	1.80042	0.593	0.485	4.1657e-112	iREC	ELOB	0.108
0	1.79986	0.903	0.515	0	iREC	PSMB8	0.388
0	1.79934	0.745	0.203	0	iREC	OAS1	0.542
0	1.79781	0.963	0.709	0	iREC	PSME1	0.254
0	1.79459	0.837	0.297	0	iREC	AGR2	0.54
0	1.79425	0.446	0.078	0	iREC	IFIT3	0.368
0	1.79183	0.528	0.132	0	iREC	ZG16B	0.396
0	1.78596	0.765	0.258	0	iREC	GPX2	0.507
0	1.78123	0.703	0.192	0	iREC	CDC42EP5	0.511
0	1.77405	0.973	0.725	0	iREC	MYL12B	0.248
0	1.77021	0.947	0.467	0	iREC	HN1	0.48
0	1.7685	0.976	0.697	0	iREC	LDHA	0.279
0	1.76731	0.893	0.48	0	iREC	EIF5A	0.413
0	1.76693	0.664	0.174	0	iREC	MX1	0.49
0	1.7669	0.714	0.198	0	iREC	ADIRF	0.516
0	1.76575	0.985	0.753	0	iREC	CLIC1	0.232
0	1.75509	0.954	0.53	0	iREC	HSPB1	0.424
0	1.75208	0.967	0.667	0	iREC	ZFAS1	0.3
0	1.7401	0.964	0.607	0	iREC	MIF	0.357
0	1.73969	0.956	0.592	0	iREC	C9orf16	0.364
0	1.73939	0.98	0.622	0	iREC	RAC1	0.358
0	1.73783	0.877	0.217	0	iREC	MAL2	0.66
7.65272e-142	1.73735	0.971	0.95	3.03117e-137	iREC	HLA-B	0.021
0	1.73715	0.81	0.231	0	iREC	SDC4	0.579
0	1.73712	0.917	0.368	0	iREC	RBCK1	0.549
0	1.73444	0.907	0.351	0	iREC	HEBP2	0.556
0	1.73157	0.842	0.454	0	iREC	TYMP	0.388
0	1.72974	0.751	0.232	0	iREC	CXCL2	0.519
0	1.72965	0.988	0.772	0	iREC	COX7A2	0.216
0	1.72229	0.813	0.383	0	iREC	RNF213	0.43
6.34064e-290	1.71509	0.986	0.925	2.51146e-285	iREC	HLA-C	0.061
0	1.71275	0.988	0.749	0	iREC	COX6C	0.239
0	1.70699	0.57	0.061	0	iREC	KLK10	0.509
0	1.70498	0.993	0.7	0	iREC	COX5B	0.293
1.62875e-257	1.70384	0.728	0.409	6.45132e-253	iREC	ANXA1	0.319
0	1.70161	0.992	0.703	0	iREC	PPDPF	0.289
0	1.70012	0.549	0.101	0	iREC	TACSTD2	0.448
0	1.70001	0.748	0.366	0	iREC	CD55	0.382
0	1.6992	0.908	0.405	0	iREC	RHOC	0.503
0	1.69647	0.771	0.253	0	iREC	IFITM1	0.518
0	1.69435	0.839	0.219	0	iREC	CCND1	0.62
0	1.69365	0.974	0.574	0	iREC	TSPO	0.4
0	1.68958	0.996	0.837	0	iREC	ATP5E	0.159
0	1.68912	0.999	0.988	0	iREC	PTMA	0.011
2.37553e-263	1.68518	0.824	0.515	9.40922e-259	iREC	MT2A	0.309
0	1.68296	0.969	0.61	0	iREC	ATP5I	0.359
0	1.67772	0.966	0.837	0	iREC	HLA-E	0.129
0	1.67306	0.614	0.098	0	iREC	APOL1	0.516
0	1.67168	0.993	0.868	0	iREC	COX7C	0.125
0	1.6638	0.802	0.161	0	iREC	TMC5	0.641
0	1.66085	0.989	0.714	0	iREC	COX6A1	0.275
0	1.65128	0.993	0.751	0	iREC	COX6B1	0.242
6.96639e-198	1.6501	0.557	0.292	2.75932e-193	iREC	C14orf156	0.265
0	1.64995	0.843	0.297	0	iREC	ANXA4	0.546
0	1.64566	0.763	0.187	0	iREC	LMO7	0.576
0	1.64388	0.979	0.748	0	iREC	UQCR11	0.231
0	1.64033	1	0.981	0	iREC	FTH1	0.019
0	1.63983	0.444	0.08	0	iREC	KRT7	0.364
0	1.63979	0.871	0.326	0	iREC	PLSCR1	0.545
0	1.63965	0.567	0.176	0	iREC	SPINK1	0.391
0	1.63612	0.982	0.687	0	iREC	YWHAZ	0.295
0	1.63499	0.853	0.299	0	iREC	PLAUR	0.554
0	1.63358	0.959	0.382	0	iREC	CD9	0.577
0	1.63087	0.353	0.022	0	iREC	IDO1	0.331
0	1.63001	0.961	0.615	0	iREC	ATP5D	0.346
0	1.6282	0.924	0.507	0	iREC	SQSTM1	0.417
0	1.62664	0.941	0.45	0	iREC	OCIAD2	0.491
0	1.62569	0.905	0.25	0	iREC	LSR	0.655
0	1.62271	0.919	0.441	0	iREC	ANXA11	0.478
0	1.62203	0.885	0.423	0	iREC	TXNDC17	0.462
0	1.6175	0.835	0.448	0	iREC	CD47	0.387
0	1.61517	0.75	0.235	0	iREC	ID1	0.515
0	1.6139	0.963	0.679	0	iREC	POMP	0.284
0	1.61213	0.982	0.708	0	iREC	TPI1	0.274
2.47944e-183	1.60899	0.96	0.924	9.82082e-179	iREC	HLA-A	0.036
0	1.6074	0.772	0.235	0	iREC	PLA2G16	0.537
0	1.60593	0.986	0.793	0	iREC	SAT1	0.193
0	1.59957	0.986	0.75	0	iREC	EDF1	0.236
0	1.59904	0.934	0.651	0	iREC	ENO1	0.283
0	1.59773	0.682	0.122	0	iREC	TRIM31	0.56
0	1.59704	0.986	0.683	0	iREC	COX7B	0.303
0	1.59586	0.989	0.808	0	iREC	HINT1	0.181
0	1.59533	0.805	0.272	0	iREC	TSPAN3	0.533
0	1.5935	0.983	0.711	0	iREC	DYNLL1	0.272
0	1.59262	0.896	0.45	0	iREC	DYNLT1	0.446
0	1.58988	0.873	0.293	0	iREC	PDLIM1	0.58
0	1.58806	0.81	0.243	0	iREC	NCOA7	0.567
0	1.58742	0.955	0.602	0	iREC	SNRPG	0.353
0	1.58674	0.976	0.72	0	iREC	UQCRH	0.256
0	1.58236	0.891	0.419	0	iREC	CLTB	0.472
0	1.58043	0.897	0.391	0	iREC	IER3	0.506
0	1.57902	0.95	0.504	0	iREC	VDAC2	0.446
0	1.57722	0.89	0.382	0	iREC	ACTN4	0.508
0	1.57575	0.673	0.21	0	iREC	PMEPA1	0.463
0	1.57302	0.826	0.197	0	iREC	MISP	0.629
0	1.57013	0.791	0.207	0	iREC	TNFRSF12A	0.584
0	1.56776	0.969	0.476	0	iREC	DSTN	0.493
0	1.56576	0.769	0.171	0	iREC	MYH14	0.598
0	1.56538	0.939	0.457	0	iREC	LMNA	0.482
0	1.56478	0.899	0.493	0	iREC	TAPBP	0.406
0	1.56387	0.77	0.286	0	iREC	EPSTI1	0.484
0	1.56326	0.756	0.152	0	iREC	LAMB3	0.604
0	1.56168	0.964	0.634	0	iREC	UQCR10	0.33
0	1.56042	0.857	0.414	0	iREC	BRI3	0.443
0	1.55999	0.998	0.943	0	iREC	SERF2	0.055
0	1.55954	0.959	0.46	0	iREC	HSBP1	0.499
0	1.55805	0.859	0.24	0	iREC	MGST1	0.619
0	1.5578	0.963	0.669	0	iREC	HSPE1	0.294
0	1.55451	0.969	0.584	0	iREC	ATP5J2	0.385
0	1.55346	0.974	0.704	0	iREC	COX8A	0.27
0	1.55245	0.73	0.155	0	iREC	ANXA3	0.575
0	1.55196	0.998	0.966	0	iREC	UBA52	0.032
0	1.55181	0.963	0.586	0	iREC	COX5A	0.377
0	1.5486	0.978	0.642	0	iREC	C14orf2	0.336
0	1.54823	0.888	0.217	0	iREC	RAB25	0.671
0	1.548	0.961	0.58	0	iREC	ATP5G3	0.381
0	1.54795	0.713	0.364	0	iREC	HLA-F	0.349
0	1.54691	0.941	0.524	0	iREC	ROMO1	0.417
0	1.546	0.909	0.507	0	iREC	CHCHD10	0.402
1.39471e-190	1.54559	0.889	0.757	5.52431e-186	iREC	CD74	0.132
0	1.54336	0.919	0.604	0	iREC	CIB1	0.315
0	1.54318	0.922	0.525	0	iREC	ATPIF1	0.397
0	1.53971	0.964	0.699	0	iREC	PSMA7	0.265
0	1.53728	0.893	0.503	0	iREC	ZFP36L1	0.39
0	1.53479	0.989	0.806	0	iREC	CHCHD2	0.183
0	1.53399	0.962	0.63	0	iREC	SLC25A5	0.332
0	1.53068	0.919	0.523	0	iREC	AURKAIP1	0.396
0	1.52946	0.949	0.634	0	iREC	CALR	0.315
0	1.52901	0.992	0.865	0	iREC	COX4I1	0.127
0	1.52849	0.71	0.211	0	iREC	PARP14	0.499
0	1.52741	0.969	0.657	0	iREC	NDUFA1	0.312
0	1.52604	0.96	0.687	0	iREC	POLR2L	0.273
0	1.52496	0.954	0.638	0	iREC	MZT2B	0.316
0	1.52305	0.812	0.198	0	iREC	FHL2	0.614
0	1.52296	0.927	0.509	0	iREC	EIF2S2	0.418
0	1.52277	0.872	0.408	0	iREC	C20orf24	0.464
0	1.52134	0.831	0.329	0	iREC	CEBPD	0.502
0	1.51753	0.79	0.251	0	iREC	SPTBN1	0.539
0	1.51562	0.938	0.598	0	iREC	PRELID1	0.34
0	1.51347	0.944	0.494	0	iREC	CLTA	0.45
0	1.51327	0.917	0.499	0	iREC	SNRPF	0.418
0	1.51226	0.951	0.641	0	iREC	TAGLN2	0.31
0	1.51149	0.89	0.374	0	iREC	MRPL14	0.516
0	1.51117	0.599	0.145	0	iREC	GBP1	0.454
0	1.51068	0.957	0.646	0	iREC	RAN	0.311
0	1.50967	0.696	0.306	0	iREC	LAP3	0.39
0	1.50461	0.795	0.35	0	iREC	C12orf75	0.445
0	1.50374	0.949	0.555	0	iREC	ATP5J	0.394
0	1.49791	0.912	0.523	0	iREC	EZR	0.389
0	1.49701	0.927	0.516	0	iREC	P4HB	0.411
0	1.4964	0.888	0.444	0	iREC	ATP5G1	0.444
0	1.49517	0.626	0.109	0	iREC	OAS3	0.517
0	1.49504	0.983	0.759	0	iREC	NDUFA4	0.224
0	1.49435	0.953	0.666	0	iREC	SOD1	0.287
0	1.49399	0.99	0.664	0	iREC	CD63	0.326
0	1.49377	0.897	0.502	0	iREC	PSMA4	0.395
0	1.49247	0.504	0.12	0	iREC	CDKN2A	0.384
0	1.49198	0.892	0.5	0	iREC	PLP2	0.392
0	1.49046	0.8	0.429	0	iREC	ALDOA	0.371
0	1.489	0.896	0.417	0	iREC	EIF6	0.479
0	1.4876	0.986	0.861	0	iREC	BTF3	0.125
0	1.48472	0.856	0.359	0	iREC	TUBA1C	0.497
0	1.48439	0.928	0.506	0	iREC	DDT	0.422
0	1.48391	0.959	0.531	0	iREC	BSG	0.428
0	1.4816	0.95	0.565	0	iREC	PRR13	0.385
0	1.48129	0.993	0.876	0	iREC	ACTG1	0.117
0	1.48012	0.988	0.816	0	iREC	PPIA	0.172
0	1.47975	0.977	0.836	0	iREC	NPM1	0.141
0	1.4796	0.832	0.216	0	iREC	SPINT1	0.616
0	1.47713	0.754	0.207	0	iREC	H1F0	0.547
0	1.47691	0.992	0.921	0	iREC	NACA	0.071
0	1.47671	0.979	0.782	0	iREC	CALM2	0.197
0	1.47664	0.997	0.907	0	iREC	MYL6	0.09
0	1.47661	0.959	0.56	0	iREC	NDUFB7	0.399
0	1.47576	0.998	0.983	0	iREC	FAU	0.015
0	1.47312	0.797	0.254	0	iREC	NAPRT	0.543
0	1.47256	0.89	0.411	0	iREC	NDUFC1	0.479
0	1.47212	0.948	0.569	0	iREC	NDUFB4	0.379
0	1.47168	0.404	0.085	0	iREC	OASL	0.319
0	1.47103	0.951	0.595	0	iREC	TBCA	0.356
0	1.46829	0.787	0.38	0	iREC	H2AFJ	0.407
1.07297e-134	1.46724	0.574	0.383	4.24994e-130	iREC	SEM1	0.191
0	1.46593	0.985	0.759	0	iREC	UBL5	0.226
0	1.46566	0.913	0.52	0	iREC	ATP5B	0.393
0	1.46516	0.91	0.428	0	iREC	TIMM13	0.482
0	1.46284	0.916	0.52	0	iREC	COX17	0.396
0	1.46272	0.601	0.088	0	iREC	GCNT3	0.513
0	1.4624	0.895	0.495	0	iREC	TUBB4B	0.4
0	1.46235	0.772	0.273	0	iREC	ERO1A	0.499
3.36596e-48	1.46232	0.588	0.593	1.33322e-43	iREC	RACK1	-0.005
1.23273e-251	1.46109	0.704	0.356	4.88273e-247	iREC	HIST1H4C	0.348
0	1.46054	0.906	0.344	0	iREC	PCBD1	0.562
2.35837e-32	1.45971	0.405	0.352	9.34127e-28	iREC	GNB2L1	0.053
0	1.45919	0.88	0.369	0	iREC	YBX3	0.511
0	1.45685	0.963	0.68	0	iREC	TMBIM6	0.283
0	1.45491	0.929	0.512	0	iREC	GADD45GIP1	0.417
0	1.4546	0.828	0.202	0	iREC	JUP	0.626
0	1.45451	0.929	0.518	0	iREC	MZT2A	0.411
0	1.45438	0.976	0.777	0	iREC	SUMO2	0.199
0	1.45371	0.933	0.52	0	iREC	ANAPC11	0.413
0	1.45369	0.737	0.182	0	iREC	BIK	0.555
0	1.45341	0.967	0.665	0	iREC	GPX4	0.302
0	1.45277	0.982	0.778	0	iREC	ATP5L	0.204
0	1.4526	0.977	0.841	0	iREC	TMA7	0.136
0	1.4525	0.708	0.253	0	iREC	IFI35	0.455
0	1.45122	0.881	0.414	0	iREC	CYC1	0.467
0	1.45077	0.945	0.588	0	iREC	GNG5	0.357
0	1.44883	0.898	0.481	0	iREC	MRPL41	0.417
0	1.44861	0.965	0.684	0	iREC	NDUFS5	0.281
0	1.4482	0.853	0.284	0	iREC	TPM1	0.569
0	1.44699	0.887	0.409	0	iREC	SYNGR2	0.478
0	1.44597	0.973	0.689	0	iREC	SEC61G	0.284
0	1.4459	0.53	0.09	0	iREC	TGM2	0.44
3.49462e-297	1.44584	0.789	0.467	1.38418e-292	iREC	C4orf48	0.322
0	1.44468	0.882	0.395	0	iREC	PDCD5	0.487
0	1.44123	0.972	0.666	0	iREC	TMEM258	0.306
0	1.4407	0.957	0.632	0	iREC	C19orf53	0.325
0	1.43574	0.94	0.542	0	iREC	ZNF706	0.398
0	1.43545	0.776	0.198	0	iREC	DSG2	0.578
0	1.43223	0.786	0.329	0	iREC	PPP1R14B	0.457
0	1.43213	0.313	0.045	0	iREC	IFIT1	0.268
0	1.43141	0.954	0.641	0	iREC	NDUFB2	0.313
0	1.42998	0.932	0.599	0	iREC	NOP10	0.333
0	1.42935	0.889	0.46	0	iREC	FAM96B	0.429
0	1.42827	0.826	0.24	0	iREC	S100A13	0.586
4.41168e-77	1.42807	0.402	0.264	1.74742e-72	iREC	TCEB2	0.138
0	1.4273	0.938	0.652	0	iREC	SLC25A3	0.286
0	1.4263	0.802	0.281	0	iREC	NT5C3A	0.521
0	1.42619	0.899	0.507	0	iREC	MINOS1	0.392
0	1.42602	0.927	0.48	0	iREC	ATP5H	0.447
0	1.42345	0.818	0.222	0	iREC	KLF5	0.596
0	1.42203	1	0.997	0	iREC	TMSB4X	0.003
0	1.42143	0.927	0.402	0	iREC	MARCKSL1	0.525
0	1.42014	0.904	0.479	0	iREC	MRPL52	0.425
4.62435e-38	1.41982	0.247	0.147	1.83166e-33	iREC	HLA-DRB5	0.1
0	1.4198	0.994	0.899	0	iREC	CFL1	0.095
8.53155e-241	1.41831	0.168	0.03	3.37926e-236	iREC	MUC5AC	0.138
0	1.41821	0.796	0.397	0	iREC	GTF2A2	0.399
0	1.41762	0.826	0.335	0	iREC	PDXK	0.491
0	1.41337	0.901	0.419	0	iREC	MRPL23	0.482
0	1.41322	0.924	0.502	0	iREC	VDAC1	0.422
0	1.41291	0.792	0.332	0	iREC	ATF3	0.46
0	1.4127	0.895	0.506	0	iREC	MYEOV2	0.389
0	1.41253	0.922	0.5	0	iREC	SNRPE	0.422
0	1.40995	0.819	0.192	0	iREC	PKP3	0.627
0	1.40978	0.869	0.366	0	iREC	PSMB5	0.503
0	1.40974	0.991	0.913	0	iREC	PFN1	0.078
0	1.4095	0.922	0.58	0	iREC	PSMB3	0.342
0	1.40895	0.949	0.548	0	iREC	NDUFS6	0.401
0	1.40863	0.872	0.414	0	iREC	CAST	0.458
0	1.40825	0.905	0.606	0	iREC	PGK1	0.299
0	1.40714	0.979	0.93	0	iREC	EEF1D	0.049
0	1.40685	0.494	0.148	0	iREC	EREG	0.346
0	1.40681	0.899	0.493	0	iREC	PRDX2	0.406
0	1.40646	0.814	0.234	0	iREC	ST14	0.58
0	1.40622	0.822	0.431	0	iREC	DNAJC15	0.391
0	1.40495	0.843	0.209	0	iREC	PLPP2	0.634
0	1.40453	0.999	0.994	0	iREC	EEF1A1	0.005
0	1.40315	0.751	0.202	0	iREC	CAMK2N1	0.549
0	1.40256	0.808	0.191	0	iREC	LAD1	0.617
0	1.40243	0.895	0.544	0	iREC	PDIA3	0.351
0	1.40215	0.929	0.621	0	iREC	C4orf3	0.308
0	1.39873	0.983	0.841	0	iREC	UQCRB	0.142
0	1.39767	0.863	0.467	0	iREC	SNRPD1	0.396
0	1.39653	0.863	0.39	0	iREC	RHOB	0.473
0	1.3954	0.951	0.584	0	iREC	VAMP8	0.367
0	1.39501	0.956	0.648	0	iREC	SAP18	0.308
0	1.39375	0.938	0.541	0	iREC	SF3B6	0.397
8.73442e-265	1.39285	0.39	0.118	3.45962e-260	iREC	UBE2C	0.272
0	1.39251	0.789	0.222	0	iREC	NQO1	0.567
0	1.39164	0.87	0.437	0	iREC	NDUFA12	0.433
0	1.39113	0.985	0.885	0	iREC	UBC	0.1
0	1.39109	0.919	0.587	0	iREC	SNU13	0.332
1.83957e-221	1.39105	1	0.996	7.28637e-217	iREC	B2M	0.004
0	1.39009	0.907	0.528	0	iREC	LAMTOR5	0.379
0	1.38861	0.985	0.864	0	iREC	UBB	0.121
0	1.38843	0.927	0.508	0	iREC	C11orf31	0.419
0	1.38802	0.943	0.671	0	iREC	CYCS	0.272
0	1.3878	0.935	0.515	0	iREC	DYNLRB1	0.42
0	1.38748	0.86	0.448	0	iREC	KTN1	0.412
0	1.38634	0.875	0.303	0	iREC	AGPAT2	0.572
3.28564e-209	1.38547	0.758	0.497	1.30141e-204	iREC	DDIT4	0.261
0	1.38543	0.937	0.621	0	iREC	PTGES3	0.316
0	1.38489	0.567	0.104	0	iREC	SDCBP2	0.463
0	1.38461	0.877	0.336	0	iREC	TMEM141	0.541
0	1.3842	0.768	0.306	0	iREC	SERPINB6	0.462
0	1.38312	0.327	0.031	0	iREC	MIA	0.296
0	1.38309	0.948	0.517	0	iREC	NDUFB9	0.431
0	1.38191	0.709	0.158	0	iREC	ITGB4	0.551
0	1.37982	0.7	0.161	0	iREC	CDC42EP1	0.539
0	1.37952	0.797	0.204	0	iREC	ABHD11	0.593
0	1.37912	0.936	0.575	0	iREC	SNRPB	0.361
0	1.37906	0.833	0.357	0	iREC	CARHSP1	0.476
0	1.37811	0.882	0.475	0	iREC	MRPL57	0.407
0	1.37791	0.889	0.474	0	iREC	ARF4	0.415
0	1.3775	0.894	0.466	0	iREC	NDUFB3	0.428
0	1.37721	0.656	0.156	0	iREC	TMEM45B	0.5
0	1.37689	0.884	0.438	0	iREC	PSMB7	0.446
0	1.37683	0.735	0.321	0	iREC	PHGR1	0.414
0	1.37537	0.967	0.797	0	iREC	SLC25A6	0.17
0	1.37343	0.928	0.554	0	iREC	ERH	0.374
0	1.37278	0.796	0.24	0	iREC	NBL1	0.556
0	1.37273	0.979	0.818	0	iREC	OST4	0.161
0	1.37126	0.709	0.166	0	iREC	RND3	0.543
0	1.3711	0.953	0.641	0	iREC	NDUFB11	0.312
0	1.37098	0.794	0.299	0	iREC	HDGF	0.495
0	1.36998	0.892	0.472	0	iREC	LSM5	0.42
2.03261e-246	1.36899	0.905	0.692	8.05095e-242	iREC	H2AFZ	0.213
1.26206e-178	1.36778	0.741	0.496	4.99888e-174	iREC	ISG20	0.245
0	1.36706	0.742	0.195	0	iREC	BACE2	0.547
0	1.36687	0.572	0.131	0	iREC	CEACAM1	0.441
0	1.36684	0.837	0.414	0	iREC	TIMM8B	0.423
0	1.36642	0.96	0.708	0	iREC	SNRPD2	0.252
0	1.36509	0.986	0.833	0	iREC	SRP14	0.153
0	1.36471	0.924	0.567	0	iREC	ATP5O	0.357
0	1.36459	0.909	0.477	0	iREC	VMP1	0.432
0	1.36391	0.909	0.535	0	iREC	HSPD1	0.374
0	1.36262	0.883	0.324	0	iREC	CD151	0.559
1.2107e-264	1.36253	0.943	0.772	4.79544e-260	iREC	HSPA8	0.171
0	1.36232	0.93	0.552	0	iREC	LSM7	0.378
0	1.36183	0.898	0.478	0	iREC	SSBP1	0.42
0	1.36164	0.947	0.64	0	iREC	PRDX1	0.307
0	1.36107	0.775	0.201	0	iREC	CTTN	0.574
4.19388e-192	1.3604	0.889	0.696	1.66116e-187	iREC	NFKBIA	0.193
0	1.35943	0.921	0.457	0	iREC	SEPW1	0.464
0	1.35918	0.767	0.232	0	iREC	PLEC	0.535
0	1.35656	0.939	0.636	0	iREC	YWHAB	0.303
2.96184e-230	1.35548	0.878	0.598	1.17315e-225	iREC	TUBA1B	0.28
0	1.35531	0.834	0.35	0	iREC	ETHE1	0.484
0	1.35457	0.906	0.571	0	iREC	NDUFB1	0.335
0	1.35362	0.681	0.213	0	iREC	MXD1	0.468
0	1.35241	0.967	0.814	0	iREC	YBX1	0.153
0	1.35193	0.763	0.31	0	iREC	STRA13	0.453
0	1.35031	0.861	0.49	0	iREC	RANBP1	0.371
0	1.34992	0.911	0.599	0	iREC	PSMB1	0.312
0	1.34907	0.909	0.513	0	iREC	TPM4	0.396
0	1.34846	0.741	0.197	0	iREC	SERINC2	0.544
0	1.34789	0.983	0.829	0	iREC	TOMM7	0.154
0	1.34737	0.906	0.529	0	iREC	NDUFB10	0.377
0	1.34719	0.815	0.311	0	iREC	TOB1	0.504
0	1.3463	0.472	0.104	0	iREC	IFI44L	0.368
0	1.34532	0.892	0.419	0	iREC	LSM4	0.473
0	1.34527	0.921	0.574	0	iREC	SET	0.347
0	1.34524	0.88	0.405	0	iREC	RAB11A	0.475
4.62459e-278	1.345	0.865	0.588	1.83175e-273	iREC	PPP1R15A	0.277
0	1.34392	0.958	0.624	0	iREC	NDUFA11	0.334
1.97086e-173	1.34313	0.409	0.16	7.80638e-169	iREC	NUPR1	0.249
0	1.34291	0.842	0.38	0	iREC	CTNNB1	0.462
0	1.34178	0.788	0.423	0	iREC	C1QBP	0.365
0	1.34067	0.887	0.528	0	iREC	SNHG8	0.359
0	1.33937	0.938	0.631	0	iREC	EIF3H	0.307
0	1.33886	0.826	0.439	0	iREC	PSMB2	0.387
0	1.33794	0.795	0.366	0	iREC	MLEC	0.429
0	1.33697	0.886	0.422	0	iREC	C19orf70	0.464
0	1.33693	0.703	0.278	0	iREC	SQRDL	0.425
0	1.33526	0.767	0.378	0	iREC	EFHD2	0.389
2.02455e-271	1.33524	0.703	0.37	8.01904e-267	iREC	BIRC3	0.333
0	1.33315	0.996	0.903	0	iREC	H3F3A	0.093
0	1.33295	0.743	0.159	0	iREC	CRB3	0.584
0	1.33224	0.898	0.502	0	iREC	MRPL51	0.396
0	1.33195	0.951	0.597	0	iREC	PRDX5	0.354
0	1.33129	0.841	0.444	0	iREC	PA2G4	0.397
0	1.33117	0.872	0.458	0	iREC	NDUFAB1	0.414
0	1.33007	0.744	0.233	0	iREC	TMBIM1	0.511
0	1.32972	0.941	0.607	0	iREC	C19orf43	0.334
3.87972e-282	1.32756	1	0.988	1.53672e-277	iREC	TPT1	0.012
0	1.32733	0.965	0.775	0	iREC	MYL12A	0.19
0	1.32681	0.871	0.398	0	iREC	PHB	0.473
0	1.32578	0.825	0.331	0	iREC	CISD3	0.494
0	1.3248	0.901	0.409	0	iREC	CHMP4B	0.492
0	1.32425	0.978	0.843	0	iREC	PABPC1	0.135
2.75802e-279	1.32369	0.676	0.324	1.09242e-274	iREC	PHLDA1	0.352
0	1.32331	0.864	0.409	0	iREC	POLR2F	0.455
0	1.32103	0.71	0.257	0	iREC	CKS1B	0.453
0	1.32094	0.937	0.626	0	iREC	NEDD8	0.311
0	1.31971	0.931	0.552	0	iREC	BLOC1S1	0.379
0	1.31874	0.972	0.728	0	iREC	ATP5G2	0.244
0	1.31756	0.522	0.103	0	iREC	SERPINB5	0.419
0	1.31623	0.649	0.158	0	iREC	SLC44A4	0.491
0	1.31603	0.701	0.166	0	iREC	GOLM1	0.535
0	1.31597	0.87	0.431	0	iREC	TMEM147	0.439
0	1.31425	0.97	0.761	0	iREC	HSP90AB1	0.209
0	1.31415	0.922	0.593	0	iREC	PCBP1	0.329
0	1.31357	0.905	0.519	0	iREC	ENY2	0.386
0	1.31306	0.794	0.311	0	iREC	BLVRB	0.483
0	1.31304	0.918	0.527	0	iREC	YWHAE	0.391
0	1.31255	0.804	0.389	0	iREC	NAA10	0.415
0	1.31197	0.667	0.231	0	iREC	SLC12A2	0.436
0	1.31126	0.884	0.51	0	iREC	PSMA2	0.374
0	1.31125	0.922	0.534	0	iREC	SCAND1	0.388
3.24045e-265	1.3106	0.755	0.409	1.28351e-260	iREC	IDH2	0.346
0	1.30956	0.696	0.217	0	iREC	DNTTIP1	0.479
0	1.30906	0.889	0.527	0	iREC	PSMA1	0.362
0	1.3082	0.918	0.607	0	iREC	IER2	0.311
0	1.30817	0.863	0.44	0	iREC	PFDN2	0.423
0	1.30783	0.922	0.63	0	iREC	ARL6IP4	0.292
0	1.30758	0.992	0.475	0	iREC	CST3	0.517
0	1.30657	0.946	0.62	0	iREC	NDUFA13	0.326
0	1.30593	0.845	0.426	0	iREC	DNPH1	0.419
0	1.30548	0.902	0.43	0	iREC	LINC00493	0.472
1.82437e-266	1.30386	0.921	0.753	7.22615e-262	iREC	KLF6	0.168
0	1.30231	0.877	0.465	0	iREC	CBX3	0.412
0	1.30183	0.79	0.267	0	iREC	KLF4	0.523
0	1.30167	0.809	0.366	0	iREC	SLC25A39	0.443
0	1.30152	0.854	0.371	0	iREC	MLF2	0.483
0	1.30089	0.778	0.31	0	iREC	TSTA3	0.468
0	1.29951	0.687	0.177	0	iREC	FLNB	0.51
2.22215e-215	1.29738	0.644	0.334	8.8017e-211	iREC	HLA-DMA	0.31
0	1.29738	0.864	0.471	0	iREC	NDUFA6	0.393
0	1.29683	0.776	0.328	0	iREC	MRPL12	0.448
0	1.29663	0.844	0.427	0	iREC	NHP2	0.417
0	1.2966	0.954	0.7	0	iREC	HMGN1	0.254
0	1.29592	0.979	0.814	0	iREC	EEF2	0.165
0	1.29499	0.864	0.424	0	iREC	NENF	0.44
0	1.29461	0.893	0.547	0	iREC	SRSF9	0.346
0	1.29453	0.845	0.375	0	iREC	C16orf13	0.47
0	1.29435	0.987	0.841	0	iREC	HSP90AA1	0.146
0	1.29239	0.869	0.487	0	iREC	NDUFS8	0.382
0	1.29236	0.903	0.569	0	iREC	NDUFA3	0.334
2.86026e-85	1.2908	0.668	0.585	1.13292e-80	iREC	LDHB	0.083
0	1.29025	0.888	0.516	0	iREC	CALM3	0.372
0	1.28995	0.709	0.173	0	iREC	TINAGL1	0.536
0	1.28937	0.852	0.401	0	iREC	POLR2I	0.451
0	1.28897	0.847	0.363	0	iREC	SMS	0.484
0	1.28891	0.899	0.469	0	iREC	MGST3	0.43
9.17176e-306	1.28886	0.82	0.461	3.63284e-301	iREC	DEK	0.359
6.71802e-297	1.28783	0.84	0.514	2.66094e-292	iREC	PGAM1	0.326
0	1.28731	0.908	0.564	0	iREC	MTDH	0.344
0	1.28618	0.934	0.492	0	iREC	KDELR2	0.442
0	1.28543	0.77	0.182	0	iREC	SOX9	0.588
1.15335e-250	1.28521	0.693	0.346	4.56832e-246	iREC	UBE2S	0.347
1.40093e-160	1.28509	0.602	0.336	5.54893e-156	iREC	MT1X	0.266
0	1.28447	0.913	0.62	0	iREC	TPM3	0.293
0	1.28397	0.8	0.376	0	iREC	NME1	0.424
0	1.28396	0.895	0.469	0	iREC	CHMP2A	0.426
0	1.28153	0.946	0.637	0	iREC	PPIB	0.309
6.77464e-80	1.28132	0.227	0.094	2.68337e-75	iREC	OLFM4	0.133
0	1.28069	0.803	0.41	0	iREC	PSMA5	0.393
0	1.28021	0.997	0.956	0	iREC	H3F3B	0.041
0	1.27894	0.97	0.77	0	iREC	ARPC3	0.2
1.37981e-150	1.27701	0.539	0.309	5.4653e-146	iREC	ELOC	0.23
0	1.27607	0.883	0.503	0	iREC	EIF1AX	0.38
0	1.27468	0.792	0.377	0	iREC	CKS2	0.415
0	1.27363	0.872	0.489	0	iREC	UBE2L3	0.383
0	1.27254	0.637	0.119	0	iREC	LIPH	0.518
0	1.27244	0.927	0.634	0	iREC	APRT	0.293
0	1.27238	0.777	0.245	0	iREC	ASPH	0.532
0	1.27183	0.879	0.458	0	iREC	BCAP31	0.421
0	1.27158	0.744	0.224	0	iREC	ITGA6	0.52
9.37306e-176	1.27107	0.547	0.285	3.71258e-171	iREC	C19orf10	0.262
0	1.27	0.886	0.537	0	iREC	GSTK1	0.349
0	1.26906	0.964	0.74	0	iREC	HNRNPA2B1	0.224
0	1.26852	0.772	0.309	0	iREC	GSDMD	0.463
2.8583e-273	1.26572	0.959	0.849	1.13214e-268	iREC	EEF1B2	0.11
0	1.2655	0.654	0.202	0	iREC	APOL6	0.452
0	1.26547	0.806	0.371	0	iREC	STOML2	0.435
0	1.26536	0.596	0.171	0	iREC	PYGB	0.425
0	1.26497	0.821	0.414	0	iREC	RER1	0.407
0	1.26449	0.824	0.28	0	iREC	LGALS4	0.544
0	1.26409	0.808	0.338	0	iREC	RNF114	0.47
0	1.26406	0.626	0.135	0	iREC	MALL	0.491
0	1.2633	0.937	0.721	0	iREC	EIF3K	0.216
0	1.26256	0.953	0.675	0	iREC	SEC61B	0.278
0	1.26183	0.898	0.523	0	iREC	TOMM20	0.375
0	1.26119	0.738	0.191	0	iREC	EPS8	0.547
0	1.26109	0.993	0.911	0	iREC	OAZ1	0.082
0	1.26095	0.859	0.471	0	iREC	MRPL20	0.388
4.70966e-147	1.26063	0.172	0.043	1.86545e-142	iREC	DMBT1	0.129
0	1.25829	0.878	0.474	0	iREC	ATP5C1	0.404
0	1.25692	0.865	0.414	0	iREC	ACP1	0.451
0	1.25687	0.764	0.187	0	iREC	DSP	0.577
0	1.25684	0.828	0.396	0	iREC	PTMS	0.432
0	1.25667	0.97	0.855	0	iREC	HNRNPA1	0.115
0	1.25654	0.868	0.476	0	iREC	TUFM	0.392
0	1.25596	0.879	0.424	0	iREC	CNPY2	0.455
0	1.25596	0.883	0.476	0	iREC	POLR2K	0.407
0	1.2557	0.954	0.736	0	iREC	SKP1	0.218
5.23409e-294	1.25551	0.729	0.367	2.07317e-289	iREC	PMAIP1	0.362
0	1.25528	0.906	0.59	0	iREC	HNRNPA3	0.316
0	1.25495	0.874	0.407	0	iREC	PGLS	0.467
0	1.25419	0.8	0.328	0	iREC	PRELID3B	0.472
0	1.25401	0.225	0.023	0	iREC	CALB1	0.202
0	1.25382	0.204	0.034	0	iREC	DUOX2	0.17
0	1.25278	0.895	0.551	0	iREC	RBX1	0.344
0	1.25252	0.691	0.235	0	iREC	GMDS	0.456
0	1.25191	0.647	0.161	0	iREC	BBC3	0.486
0	1.25116	0.942	0.638	0	iREC	DBI	0.304
0	1.2506	0.774	0.297	0	iREC	CYB5B	0.477
0	1.25031	0.745	0.189	0	iREC	KRTCAP3	0.556
0	1.2497	0.995	0.977	0	iREC	EIF1	0.018
0	1.24921	0.811	0.402	0	iREC	PYCARD	0.409
0	1.2487	0.846	0.515	0	iREC	PTP4A2	0.331
0	1.24724	0.804	0.286	0	iREC	MGST2	0.518
0	1.24711	0.819	0.365	0	iREC	UQCRC1	0.454
0	1.24694	0.735	0.233	0	iREC	CXCL16	0.502
0	1.24645	0.782	0.314	0	iREC	EIF4EBP1	0.468
0	1.24624	0.764	0.318	0	iREC	ZNF593	0.446
0	1.2458	0.715	0.199	0	iREC	LLGL2	0.516
0	1.24479	0.849	0.414	0	iREC	TKT	0.435
0	1.24448	0.877	0.474	0	iREC	CSNK2B	0.403
0	1.24418	0.828	0.443	0	iREC	SIVA1	0.385
0	1.24406	0.85	0.355	0	iREC	RRBP1	0.495
0	1.24292	0.811	0.335	0	iREC	CD59	0.476
0	1.24022	0.927	0.634	0	iREC	PCBP2	0.293
0	1.23973	0.941	0.721	0	iREC	EIF3E	0.22
0	1.23929	0.803	0.341	0	iREC	MRPS16	0.462
0	1.2391	0.795	0.407	0	iREC	PSMA3	0.388
1.27986e-233	1.23901	0.973	0.872	5.06938e-229	iREC	SH3BGRL3	0.101
0	1.2381	0.901	0.56	0	iREC	NDUFB8	0.341
0	1.23806	0.917	0.578	0	iREC	ARF1	0.339
0	1.23753	0.811	0.314	0	iREC	ARPC1A	0.497
0	1.23713	0.738	0.213	0	iREC	PON2	0.525
0	1.23662	0.837	0.418	0	iREC	CCT3	0.419
0	1.23604	0.941	0.671	0	iREC	EIF4A2	0.27
0	1.23598	0.872	0.461	0	iREC	MDH2	0.411
0	1.23592	0.808	0.342	0	iREC	CAPNS1	0.466
0	1.23581	0.998	0.972	0	iREC	ACTB	0.026
0	1.23243	0.888	0.448	0	iREC	TMEM219	0.44
0	1.232	0.776	0.237	0	iREC	GIPC1	0.539
0	1.23163	0.926	0.586	0	iREC	HIGD2A	0.34
0	1.2314	0.918	0.63	0	iREC	TRMT112	0.288
0	1.231	0.618	0.182	0	iREC	HES4	0.436
0	1.23081	0.81	0.355	0	iREC	NUTF2	0.455
0	1.22954	0.866	0.464	0	iREC	RHEB	0.402
0	1.22917	0.769	0.34	0	iREC	ADAR	0.429
0	1.22835	0.893	0.508	0	iREC	PRDX6	0.385
0	1.2279	0.71	0.172	0	iREC	PRSS8	0.538
0	1.22694	0.783	0.317	0	iREC	CNIH4	0.466
0	1.22687	0.883	0.466	0	iREC	KRTCAP2	0.417
0	1.22623	0.94	0.696	0	iREC	ATP6V0E1	0.244
0	1.2262	0.701	0.184	0	iREC	FERMT1	0.517
0	1.22439	0.863	0.462	0	iREC	RNF7	0.401
0	1.22434	0.955	0.71	0	iREC	SERP1	0.245
0	1.22317	0.856	0.459	0	iREC	UQCRFS1	0.397
0	1.22273	0.871	0.454	0	iREC	H2AFY	0.417
0	1.22229	0.892	0.536	0	iREC	ANP32B	0.356
0	1.22224	0.707	0.274	0	iREC	OPTN	0.433
0	1.22048	0.632	0.196	0	iREC	GDF15	0.436
1.17306e-279	1.22005	0.832	0.514	4.64636e-275	iREC	NDUFV2	0.318
0	1.21981	0.596	0.1	0	iREC	LAMC2	0.496
0	1.21969	0.822	0.411	0	iREC	ADRM1	0.411
0	1.21808	0.485	0.096	0	iREC	RAMP1	0.389
0	1.21678	0.777	0.319	0	iREC	LRP10	0.458
0	1.21589	0.802	0.378	0	iREC	HNRNPAB	0.424
0	1.21584	0.898	0.595	0	iREC	EIF4G2	0.303
0	1.21483	0.843	0.438	0	iREC	TAX1BP1	0.405
0	1.21429	0.624	0.144	0	iREC	AMN	0.48
0	1.21412	0.922	0.601	0	iREC	COPE	0.321
1.33751e-282	1.21405	0.848	0.496	5.29775e-278	iREC	TUBB	0.352
0	1.21315	0.501	0.096	0	iREC	CDA	0.405
0	1.21277	0.822	0.404	0	iREC	ITGB1	0.418
0	1.21252	0.824	0.392	0	iREC	C8orf59	0.432
0	1.21241	0.845	0.426	0	iREC	SNRPD3	0.419
0	1.21151	0.757	0.366	0	iREC	FDPS	0.391
0	1.2111	0.761	0.355	0	iREC	COX20	0.406
0	1.2101	0.405	0.11	0	iREC	KRT20	0.295
0	1.20895	0.848	0.459	0	iREC	COX14	0.389
0	1.20793	0.931	0.682	0	iREC	HNRNPK	0.249
0	1.20661	0.844	0.447	0	iREC	CANX	0.397
0	1.20369	0.784	0.395	0	iREC	PHB2	0.389
0	1.20328	0.842	0.468	0	iREC	ARL6IP1	0.374
0	1.20262	0.901	0.594	0	iREC	JTB	0.307
0	1.20207	0.699	0.269	0	iREC	AP2B1	0.43
0	1.20037	0.76	0.283	0	iREC	CAPN1	0.477
0	1.20025	0.748	0.245	0	iREC	SLC39A4	0.503
0	1.19975	0.745	0.3	0	iREC	CHMP2B	0.445
0	1.19933	0.794	0.329	0	iREC	OLA1	0.465
0	1.19848	0.859	0.45	0	iREC	TALDO1	0.409
0	1.19811	0.76	0.273	0	iREC	MAP3K13	0.487
0	1.19763	0.815	0.415	0	iREC	STUB1	0.4
0	1.19737	0.873	0.447	0	iREC	BANF1	0.426
0	1.19687	0.828	0.424	0	iREC	PPP4C	0.404
0	1.19686	0.84	0.41	0	iREC	MRPS34	0.43
0	1.19682	0.872	0.438	0	iREC	GNB2	0.434
0	1.19647	0.888	0.511	0	iREC	NDUFA2	0.377
0	1.19598	0.862	0.477	0	iREC	NDUFS7	0.385
0	1.1956	0.837	0.435	0	iREC	VPS29	0.402
6.32199e-304	1.19511	0.835	0.488	2.50408e-299	iREC	PSMB6	0.347
0	1.19485	0.56	0.134	0	iREC	TMPRSS2	0.426
0	1.19447	0.824	0.433	0	iREC	DDX21	0.391
0	1.19444	0.811	0.324	0	iREC	CD46	0.487
0	1.19341	0.613	0.149	0	iREC	PARP9	0.464
0	1.19213	0.849	0.453	0	iREC	TMEM123	0.396
0	1.19188	0.807	0.408	0	iREC	NDUFAF3	0.399
0	1.19175	0.795	0.299	0	iREC	TSC22D1	0.496
0	1.19151	0.889	0.514	0	iREC	CD164	0.375
0	1.19126	0.838	0.318	0	iREC	MPST	0.52
0	1.19076	0.753	0.271	0	iREC	CTNNA1	0.482
0	1.1903	0.833	0.449	0	iREC	NUCKS1	0.384
0	1.18958	0.697	0.181	0	iREC	CXADR	0.516
0	1.18939	0.794	0.37	0	iREC	TMEM208	0.424
1.97424e-288	1.18908	0.841	0.523	7.81976e-284	iREC	HNRNPF	0.318
0	1.18891	0.668	0.24	0	iREC	PSMB10	0.428
0	1.18883	0.738	0.221	0	iREC	CTNND1	0.517
5.24537e-308	1.18849	0.908	0.596	2.07764e-303	iREC	GNAS	0.312
0	1.18848	0.837	0.448	0	iREC	EIF5B	0.389
0	1.18803	0.802	0.428	0	iREC	TOMM22	0.374
0	1.18788	0.807	0.385	0	iREC	CHMP5	0.422
0	1.18739	0.748	0.251	0	iREC	TAX1BP3	0.497
0	1.18595	0.713	0.261	0	iREC	LGALS9	0.452
0	1.18548	0.879	0.554	0	iREC	DRAP1	0.325
0	1.18533	0.841	0.459	0	iREC	GSTO1	0.382
0	1.18459	0.694	0.214	0	iREC	BCL2L1	0.48
0	1.18415	0.763	0.301	0	iREC	RAB11FIP1	0.462
0	1.18409	0.836	0.472	0	iREC	LSM3	0.364
0	1.18402	0.771	0.346	0	iREC	FAM162A	0.425
0	1.18358	0.71	0.191	0	iREC	LDLR	0.519
0	1.18357	0.737	0.313	0	iREC	MIDN	0.424
0	1.18278	0.877	0.485	0	iREC	POLR1D	0.392
0	1.1824	0.898	0.491	0	iREC	ZNHIT1	0.407
0	1.1824	0.848	0.411	0	iREC	PDCD6	0.437
0	1.1823	0.513	0.098	0	iREC	OAS2	0.415
1.27396e-276	1.18221	0.869	0.581	5.04603e-272	iREC	SERBP1	0.288
0	1.18203	0.807	0.346	0	iREC	YIF1A	0.461
0	1.18168	0.628	0.203	0	iREC	GSKIP	0.425
0	1.18089	0.732	0.304	0	iREC	BOLA3	0.428
0	1.17952	0.825	0.428	0	iREC	RAD23A	0.397
0	1.17856	0.349	0.022	0	iREC	UBD	0.327
0	1.17817	0.848	0.479	0	iREC	EIF3M	0.369
0	1.17781	0.795	0.4	0	iREC	GTF3C6	0.395
6.39399e-217	1.17742	0.674	0.314	2.5326e-212	iREC	LYZ	0.36
0	1.17631	0.93	0.673	0	iREC	ATP6V1G1	0.257
0	1.1758	0.696	0.322	0	iREC	RNF145	0.374
0	1.17574	0.483	0.108	0	iREC	DMKN	0.375
0	1.17396	0.892	0.572	0	iREC	EIF3G	0.32
0	1.17155	0.8	0.385	0	iREC	CCT6A	0.415
0	1.1712	0.731	0.191	0	iREC	CDH1	0.54
0	1.17074	0.905	0.47	0	iREC	ERGIC3	0.435
0	1.17064	0.665	0.175	0	iREC	PPIC	0.49
0	1.17028	0.876	0.499	0	iREC	VPS28	0.377
0	1.16889	0.825	0.424	0	iREC	TAF1D	0.401
0	1.16864	0.928	0.693	0	iREC	UBE2D3	0.235
0	1.16857	0.803	0.389	0	iREC	PDIA4	0.414
0	1.16852	0.825	0.42	0	iREC	ATP1A1	0.405
0	1.16831	0.892	0.547	0	iREC	SUMO1	0.345
0	1.16713	0.907	0.577	0	iREC	DAD1	0.33
5.74413e-275	1.16694	0.876	0.583	2.27519e-270	iREC	NCL	0.293
0	1.16694	0.825	0.468	0	iREC	UBXN4	0.357
0	1.16623	0.424	0.121	0	iREC	SOD3	0.303
0	1.16458	0.792	0.394	0	iREC	LSM2	0.398
5.33323e-92	1.1642	0.4	0.229	2.11244e-87	iREC	GPX1	0.171
0	1.16336	0.643	0.159	0	iREC	RRAS	0.484
0	1.16111	0.931	0.489	0	iREC	FKBP2	0.442
9.39078e-300	1.16088	0.87	0.538	3.71959e-295	iREC	PEBP1	0.332
0	1.16082	0.538	0.074	0	iREC	LAMA3	0.464
0	1.16081	0.796	0.346	0	iREC	COMT	0.45
1.81466e-287	1.15991	0.948	0.773	7.18769e-283	iREC	COMMD6	0.175
0	1.15979	0.852	0.438	0	iREC	LAMTOR2	0.414
6.64307e-246	1.15967	0.853	0.545	2.63125e-241	iREC	HSPA5	0.308
0	1.1594	0.877	0.521	0	iREC	NDUFC2	0.356
0	1.1594	0.488	0.142	0	iREC	NECTIN2	0.346
0	1.15874	0.77	0.353	0	iREC	ECHS1	0.417
0	1.15831	0.906	0.602	0	iREC	BRK1	0.304
0	1.15807	0.258	0.044	0	iREC	IFIT2	0.214
0	1.15691	0.825	0.463	0	iREC	MRPS21	0.362
0	1.15661	0.655	0.15	0	iREC	RP11-357H14.17	0.505
0	1.15603	0.816	0.473	0	iREC	CMPK1	0.343
0	1.15591	0.75	0.351	0	iREC	PIM3	0.399
0	1.15471	0.869	0.495	0	iREC	SRP9	0.374
0	1.15465	0.837	0.457	0	iREC	EIF4A1	0.38
0	1.15431	0.879	0.497	0	iREC	C14orf166	0.382
4.95121e-286	1.15383	0.871	0.594	1.96112e-281	iREC	RBM8A	0.277
5.05236e-289	1.15369	0.89	0.584	2.00119e-284	iREC	DNAJA1	0.306
5.98796e-299	1.15354	0.409	0.119	2.37177e-294	iREC	PRAP1	0.29
0	1.15258	0.743	0.259	0	iREC	FAM195A	0.484
0	1.15229	0.748	0.299	0	iREC	MVP	0.449
0	1.15187	0.884	0.551	0	iREC	PPP1CA	0.333
3.57684e-134	1.1511	0.705	0.476	1.41675e-129	iREC	HLA-DRB1	0.229
0	1.15097	0.737	0.24	0	iREC	RCN1	0.497
0	1.15064	0.292	0.038	0	iREC	RSAD2	0.254
0	1.15022	0.814	0.405	0	iREC	AUP1	0.409
0	1.14962	0.992	0.914	0	iREC	PFDN5	0.078
9.47732e-269	1.14884	0.952	0.784	3.75387e-264	iREC	CALM1	0.168
0	1.14822	0.678	0.231	0	iREC	ECI1	0.447
0	1.14795	0.59	0.123	0	iREC	EPHA2	0.467
0	1.14791	0.787	0.286	0	iREC	AP1S1	0.501
3.19809e-211	1.14739	0.297	0.086	1.26673e-206	iREC	GAL	0.211
0	1.14662	0.889	0.473	0	iREC	SRI	0.416
0	1.1466	0.686	0.191	0	iREC	CD2AP	0.495
0	1.14655	0.822	0.379	0	iREC	C19orf24	0.443
0	1.14591	0.767	0.36	0	iREC	MRPS15	0.407
0	1.14571	0.861	0.406	0	iREC	KDELR1	0.455
0	1.14545	0.773	0.286	0	iREC	PTTG1IP	0.487
1.29486e-292	1.14542	0.967	0.802	5.12883e-288	iREC	SUB1	0.165
0	1.14451	0.863	0.477	0	iREC	UBE2I	0.386
0	1.1427	0.667	0.247	0	iREC	MYC	0.42
0	1.142	0.705	0.186	0	iREC	ERBB3	0.519
0	1.14161	0.857	0.476	0	iREC	SSU72	0.381
0	1.14158	0.802	0.41	0	iREC	FBL	0.392
0	1.14125	0.823	0.281	0	iREC	APP	0.542
0	1.13994	0.874	0.463	0	iREC	TMED9	0.411
0	1.13982	0.841	0.413	0	iREC	TMEM14C	0.428
0	1.13931	0.884	0.525	0	iREC	TMED2	0.359
0	1.13923	0.735	0.295	0	iREC	CAPN2	0.44
0	1.13895	0.795	0.336	0	iREC	PFDN4	0.459
0	1.13873	0.979	0.815	0	iREC	HMGB1	0.164
0	1.13868	0.628	0.171	0	iREC	TAP2	0.457
6.18826e-299	1.13841	0.85	0.508	2.45111e-294	iREC	PSMD8	0.342
5.23652e-295	1.13831	0.914	0.644	2.07413e-290	iREC	HNRNPC	0.27
0	1.13804	0.817	0.376	0	iREC	MIEN1	0.441
0	1.13521	0.854	0.488	0	iREC	SNRPB2	0.366
0	1.13367	0.698	0.301	0	iREC	GPI	0.397
2.00178e-271	1.13363	0.919	0.695	7.92884e-267	iREC	NAP1L1	0.224
0	1.13341	0.774	0.349	0	iREC	MRPL55	0.425
0	1.13174	0.781	0.407	0	iREC	EIF3J	0.374
0	1.13012	0.838	0.411	0	iREC	AP3S1	0.427
0	1.12897	0.857	0.484	0	iREC	LMAN2	0.373
0	1.12892	0.752	0.29	0	iREC	SHISA5	0.462
0	1.12875	0.818	0.404	0	iREC	TOP1	0.414
6.24839e-287	1.12824	0.931	0.575	2.47492e-282	iREC	HSP90B1	0.356
0	1.12823	0.864	0.44	0	iREC	RAB2A	0.424
0	1.12779	0.443	0.097	0	iREC	GBP4	0.346
0	1.12736	0.75	0.301	0	iREC	AK2	0.449
0	1.12708	0.854	0.446	0	iREC	BUD31	0.408
1.90865e-287	1.1269	0.937	0.689	7.55999e-283	iREC	RHOA	0.248
0	1.12633	0.742	0.299	0	iREC	CYB5A	0.443
0	1.12615	0.536	0.121	0	iREC	GBP3	0.415
0	1.12595	0.719	0.298	0	iREC	ORMDL2	0.421
0	1.12557	0.851	0.422	0	iREC	TECR	0.429
0	1.12524	0.612	0.153	0	iREC	EMP1	0.459
0	1.12467	0.654	0.163	0	iREC	PLXNB2	0.491
0	1.12346	0.822	0.413	0	iREC	ETFB	0.409
0	1.12298	0.684	0.27	0	iREC	ALDH2	0.414
0	1.12274	0.743	0.292	0	iREC	SPTSSA	0.451
0	1.12264	0.525	0.13	0	iREC	XAF1	0.395
0	1.12242	0.831	0.442	0	iREC	CEBPB	0.389
0	1.12229	0.6	0.116	0	iREC	KCNK1	0.484
2.16268e-302	1.12212	0.893	0.579	8.56615e-298	iREC	UXT	0.314
0	1.12203	0.775	0.338	0	iREC	MRPS12	0.437
0	1.12169	0.843	0.418	0	iREC	HSPA1B	0.425
0	1.12166	0.856	0.458	0	iREC	ATOX1	0.398
0	1.12105	0.629	0.212	0	iREC	QSOX1	0.417
0	1.12069	0.831	0.497	0	iREC	ARHGDIA	0.334
0	1.12062	0.887	0.576	0	iREC	ARF6	0.311
0	1.11889	0.808	0.345	0	iREC	TM9SF3	0.463
0	1.11849	0.744	0.365	0	iREC	PSMB4	0.379
1.0726e-257	1.11839	0.894	0.639	4.24846e-253	iREC	PARK7	0.255
0	1.11793	0.713	0.227	0	iREC	ZDHHC3	0.486
0	1.11767	0.775	0.372	0	iREC	CCT7	0.403
2.52307e-243	1.11763	0.774	0.447	9.99363e-239	iREC	NAA38	0.327
3.19842e-185	1.11734	0.394	0.146	1.26686e-180	iREC	MT1G	0.248
8.48807e-123	1.11729	0.395	0.2	3.36204e-118	iREC	SHFM1	0.195
0	1.11647	0.829	0.394	0	iREC	MORF4L2	0.435
5.42006e-249	1.11603	0.792	0.478	2.14683e-244	iREC	GHITM	0.314
0	1.11549	0.689	0.233	0	iREC	HES1	0.456
0	1.11512	0.733	0.32	0	iREC	LRRC59	0.413
0	1.11511	0.648	0.241	0	iREC	RBM47	0.407
0	1.11499	0.782	0.317	0	iREC	MRPL27	0.465
0	1.11306	0.88	0.533	0	iREC	ATF4	0.347
0	1.11292	0.765	0.301	0	iREC	EI24	0.464
0	1.11202	0.608	0.136	0	iREC	EFNB2	0.472
0	1.1097	0.861	0.449	0	iREC	LAMTOR1	0.412
7.93124e-307	1.10933	0.891	0.581	3.14148e-302	iREC	SF3B5	0.31
0	1.10911	0.787	0.376	0	iREC	ARPC5L	0.411
0	1.10863	0.875	0.496	0	iREC	FIS1	0.379
0	1.10753	0.91	0.597	0	iREC	SNX3	0.313
0	1.10734	0.739	0.351	0	iREC	C17orf89	0.388
0	1.10658	0.887	0.525	0	iREC	YWHAQ	0.362
1.10337e-307	1.10656	0.857	0.522	4.37035e-303	iREC	ST13	0.335
0	1.10621	0.88	0.473	0	iREC	RTN4	0.407
0	1.10607	0.745	0.278	0	iREC	FKBP4	0.467
0	1.10591	0.609	0.134	0	iREC	CYP3A5	0.475
0	1.1054	0.583	0.12	0	iREC	MET	0.463
0	1.10437	0.716	0.333	0	iREC	MAP2K2	0.383
0	1.10382	0.888	0.595	0	iREC	CNBP	0.293
0	1.10339	0.771	0.345	0	iREC	AIMP1	0.426
0	1.1028	0.836	0.416	0	iREC	VIMP	0.42
0	1.10268	0.835	0.372	0	iREC	DPY30	0.463
0	1.10262	0.876	0.52	0	iREC	COX7A2L	0.356
0	1.10223	0.861	0.427	0	iREC	ALKBH7	0.434
0	1.10219	0.647	0.182	0	iREC	SLC22A18	0.465
0	1.10175	0.231	0.032	0	iREC	CTSE	0.199
0	1.10146	0.627	0.226	0	iREC	TPMT	0.401
0	1.10127	0.658	0.248	0	iREC	TMEM106C	0.41
0	1.10117	0.802	0.388	0	iREC	NBEAL1	0.414
0	1.10052	0.84	0.445	0	iREC	RNF181	0.395
8.8312e-282	1.09959	0.807	0.463	3.49795e-277	iREC	EIF3I	0.344
0	1.09913	0.753	0.308	0	iREC	METTL5	0.445
1.07994e-304	1.09893	0.943	0.66	4.27754e-300	iREC	GLTSCR2	0.283
0	1.09885	0.747	0.317	0	iREC	CHCHD1	0.43
2.92249e-278	1.09878	0.872	0.525	1.15757e-273	iREC	PDIA6	0.347
1.51644e-140	1.09734	0.862	0.704	6.00646e-136	iREC	ZFP36	0.158
0	1.09685	0.406	0.073	0	iREC	RARRES1	0.333
0	1.09673	0.803	0.428	0	iREC	ZC3H15	0.375
0	1.09669	0.638	0.24	0	iREC	EIF2AK2	0.398
1.3346e-258	1.09667	0.888	0.618	5.2862e-254	iREC	RBM3	0.27
6.74027e-299	1.09498	0.723	0.328	2.66975e-294	iREC	EGR1	0.395
0	1.09308	0.565	0.147	0	iREC	PLS1	0.418
0	1.09254	0.824	0.451	0	iREC	CDC37	0.373
0	1.09224	0.783	0.347	0	iREC	PTBP1	0.436
0	1.09205	0.739	0.29	0	iREC	ETS2	0.449
1.18829e-243	1.09188	0.847	0.544	4.70672e-239	iREC	ATP6V0B	0.303
4.02759e-289	1.0911	0.86	0.543	1.59529e-284	iREC	HNRNPU	0.317
0	1.09093	0.869	0.533	0	iREC	CCNL1	0.336
0	1.09046	0.644	0.185	0	iREC	MGAT4B	0.459
0	1.09037	0.802	0.337	0	iREC	SYPL1	0.465
0	1.09001	0.671	0.26	0	iREC	MRPS35	0.411
2.05898e-236	1.08939	0.708	0.381	8.15541e-232	iREC	DUT	0.327
0	1.08937	0.85	0.483	0	iREC	SRRM2	0.367
0	1.08901	0.903	0.566	0	iREC	WDR83OS	0.337
0	1.08881	0.777	0.363	0	iREC	MRPL18	0.414
7.07772e-189	1.08881	0.94	0.782	2.80342e-184	iREC	JUNB	0.158
0	1.0886	0.787	0.336	0	iREC	NDUFS4	0.451
0	1.08857	0.658	0.181	0	iREC	ADAM9	0.477
0	1.0885	0.616	0.127	0	iREC	PITX1	0.489
0	1.0882	0.702	0.245	0	iREC	MRPL17	0.457
0	1.08725	0.819	0.434	0	iREC	C6orf48	0.385
0	1.08663	0.906	0.64	0	iREC	ANAPC16	0.266
1.81049e-167	1.08631	0.912	0.74	7.17119e-163	iREC	FOS	0.172
1.87652e-267	1.08613	0.909	0.654	7.43272e-263	iREC	SRSF3	0.255
0	1.08612	0.789	0.418	0	iREC	TSTD1	0.371
1.66056e-301	1.08538	0.85	0.513	6.5773e-297	iREC	SEC11A	0.337
0	1.08483	0.61	0.146	0	iREC	IFT172	0.464
0	1.08399	0.755	0.343	0	iREC	CCT5	0.412
0	1.0839	0.748	0.291	0	iREC	GGCT	0.457
0	1.08361	0.585	0.165	0	iREC	LACTB2	0.42
0	1.08346	0.715	0.264	0	iREC	STK24	0.451
0	1.08342	0.775	0.36	0	iREC	RPN1	0.415
5.72385e-271	1.08309	0.802	0.448	2.26716e-266	iREC	ATP5F1	0.354
0	1.08225	0.556	0.139	0	iREC	ENC1	0.417
0	1.08184	0.607	0.191	0	iREC	CDX1	0.416
0	1.08171	0.734	0.305	0	iREC	MRPL21	0.429
0	1.08127	0.779	0.385	0	iREC	PSMD4	0.394
0	1.08117	0.719	0.29	0	iREC	POLR2H	0.429
0	1.08073	0.841	0.449	0	iREC	POLR2J	0.392
0	1.08038	0.63	0.153	0	iREC	PLEK2	0.477
0	1.0795	0.745	0.362	0	iREC	RPA3	0.383
0	1.07912	0.657	0.215	0	iREC	NUB1	0.442
0	1.07904	0.755	0.316	0	iREC	KARS	0.439
1.95194e-241	1.07887	0.831	0.521	7.73144e-237	iREC	H2AFV	0.31
0	1.0787	0.657	0.16	0	iREC	TCF7L2	0.497
0	1.07846	0.832	0.46	0	iREC	LSM8	0.372
8.83788e-253	1.07805	0.472	0.177	3.5006e-248	iREC	C11orf83	0.295
0	1.07736	0.89	0.556	0	iREC	ATP6V1F	0.334
0	1.07683	0.82	0.444	0	iREC	FAM177A1	0.376
0	1.07597	0.657	0.212	0	iREC	ACSL5	0.445
0	1.07582	0.86	0.535	0	iREC	DAZAP2	0.325
0	1.07576	0.777	0.301	0	iREC	CFDP1	0.476
2.16527e-292	1.0755	0.761	0.395	8.5764e-288	iREC	NUDC	0.366
0	1.07527	0.803	0.377	0	iREC	PDAP1	0.426
0	1.07489	0.791	0.346	0	iREC	HDLBP	0.445
3.84094e-219	1.07462	0.512	0.22	1.52136e-214	iREC	CCDC56	0.292
0	1.07448	0.906	0.64	0	iREC	RBM39	0.266
1.86614e-229	1.07438	0.885	0.634	7.39161e-225	iREC	TMEM59	0.251
0	1.07388	0.824	0.439	0	iREC	C19orf60	0.385
0	1.07347	0.693	0.242	0	iREC	COMTD1	0.451
0	1.07346	0.715	0.306	0	iREC	TNIP1	0.409
0	1.07329	0.716	0.305	0	iREC	MRPS18C	0.411
0	1.0732	0.859	0.491	0	iREC	FKBP8	0.368
1.69094e-250	1.0729	0.679	0.335	6.69766e-246	iREC	NR4A1	0.344
0	1.07287	0.811	0.433	0	iREC	SFT2D1	0.378
0	1.07258	0.737	0.292	0	iREC	ZDHHC12	0.445
1.1251e-139	1.07218	0.453	0.211	4.45641e-135	iREC	AREG	0.242
1.87695e-271	1.07111	0.742	0.391	7.4344e-267	iREC	PSMD7	0.351
0	1.07079	0.73	0.291	0	iREC	EBPL	0.439
0	1.07058	0.8	0.378	0	iREC	SDHC	0.422
0	1.06988	0.592	0.132	0	iREC	C1orf106	0.46
0	1.06979	0.758	0.353	0	iREC	LYPLA1	0.405
0	1.06979	0.71	0.291	0	iREC	GRINA	0.419
0	1.06975	0.728	0.232	0	iREC	ARRDC1	0.496
0	1.06959	0.523	0.121	0	iREC	ITGA2	0.402
0	1.06953	0.464	0.122	0	iREC	IFI44	0.342
0	1.06949	0.696	0.278	0	iREC	TRIB1	0.418
0	1.06917	0.631	0.209	0	iREC	NMI	0.422
0	1.06915	0.869	0.491	0	iREC	TMED10	0.378
0	1.06909	0.716	0.295	0	iREC	TFG	0.421
3.59833e-284	1.06773	0.844	0.529	1.42526e-279	iREC	TMEM50A	0.315
0	1.06749	0.701	0.245	0	iREC	PTGES2	0.456
0	1.0672	0.835	0.47	0	iREC	NSA2	0.365
3.70606e-289	1.06717	0.825	0.441	1.46793e-284	iREC	RPN2	0.384
0	1.0671	0.729	0.279	0	iREC	HTATIP2	0.45
3.89116e-301	1.06631	0.882	0.506	1.54125e-296	iREC	AP2S1	0.376
1.40316e-291	1.06533	0.84	0.53	5.55778e-287	iREC	UBXN1	0.31
0	1.0647	0.743	0.237	0	iREC	STARD10	0.506
0	1.06426	0.671	0.28	0	iREC	TAF10	0.391
0	1.06369	0.811	0.394	0	iREC	AES	0.417
0	1.06346	0.732	0.344	0	iREC	UQCC2	0.388
0	1.06289	0.855	0.45	0	iREC	RALY	0.405
0	1.06276	0.728	0.302	0	iREC	NDUFA9	0.426
0	1.06253	0.806	0.421	0	iREC	MRPL54	0.385
0	1.06231	0.756	0.362	0	iREC	SNF8	0.394
0	1.06133	0.631	0.213	0	iREC	LIMA1	0.418
0	1.06085	0.694	0.192	0	iREC	LTBR	0.502
1.90916e-277	1.06061	0.761	0.403	7.562e-273	iREC	HNRNPD	0.358
0	1.0606	0.621	0.138	0	iREC	C6orf132	0.483
2.29045e-284	1.05751	0.677	0.313	9.07224e-280	iREC	NFKBIZ	0.364
0	1.05746	0.808	0.393	0	iREC	SOD2	0.415
7.83425e-307	1.05745	0.866	0.506	3.10307e-302	iREC	PHPT1	0.36
0	1.05665	0.734	0.296	0	iREC	FAM120A	0.438
0	1.05658	0.824	0.436	0	iREC	NDUFB5	0.388
0	1.05551	0.76	0.312	0	iREC	RALA	0.448
0	1.05391	0.157	0.019	0	iREC	DUOXA2	0.138
6.39827e-283	1.05365	0.885	0.572	2.53429e-278	iREC	ERP29	0.313
0	1.05347	0.66	0.182	0	iREC	SSFA2	0.478
0	1.05319	0.727	0.345	0	iREC	PSMC3	0.382
1.31676e-216	1.05316	0.998	0.989	5.21554e-212	iREC	MALAT1	0.009
1.64512e-296	1.0522	0.8	0.436	6.51614e-292	iREC	CCT4	0.364
0	1.05208	0.793	0.345	0	iREC	TPD52	0.448
0	1.05099	0.699	0.312	0	iREC	PSMC4	0.387
2.63527e-306	1.05063	0.744	0.372	1.0438e-301	iREC	CDK2AP2	0.372
0	1.0504	0.816	0.449	0	iREC	RSL1D1	0.367
0	1.05	0.745	0.352	0	iREC	CCT2	0.393
0	1.04989	0.815	0.432	0	iREC	CSNK1A1	0.383
0	1.0496	0.756	0.364	0	iREC	THOC7	0.392
3.3809e-247	1.04934	0.771	0.439	1.33914e-242	iREC	CCT8	0.332
6.26563e-257	1.04928	0.88	0.629	2.48175e-252	iREC	EIF3F	0.251
0	1.04911	0.622	0.122	0	iREC	CDCP1	0.5
0	1.04901	0.48	0.103	0	iREC	F3	0.377
0	1.04883	0.602	0.156	0	iREC	PRR15L	0.446
1.94637e-289	1.0482	0.825	0.48	7.70939e-285	iREC	LRRFIP1	0.345
0	1.0471	0.606	0.235	0	iREC	IRF7	0.371
0	1.04697	0.563	0.172	0	iREC	FAM3D	0.391
7.55912e-275	1.04585	0.6	0.258	2.99409e-270	iREC	IFNGR1	0.342
6.59618e-292	1.04551	0.726	0.355	2.61268e-287	iREC	HSPA9	0.371
5.68561e-76	1.04405	0.232	0.1	2.25201e-71	iREC	CD24	0.132
0	1.04401	0.815	0.424	0	iREC	TMEM167A	0.391
0	1.04385	0.562	0.13	0	iREC	PML	0.432
0	1.04334	0.432	0.074	0	iREC	DDX60	0.358
0	1.0432	0.792	0.353	0	iREC	IRF2BP2	0.439
0	1.04262	0.737	0.308	0	iREC	MRPL36	0.429
0	1.04249	0.504	0.162	0	iREC	CENPW	0.342
0	1.04076	0.731	0.256	0	iREC	DNPEP	0.475
0	1.04018	0.73	0.318	0	iREC	MTCH2	0.412
0	1.03973	0.724	0.307	0	iREC	NUDT4	0.417
0	1.03909	0.736	0.347	0	iREC	TMEM179B	0.389
0	1.03895	0.696	0.175	0	iREC	AP1M2	0.521
0	1.0389	0.67	0.181	0	iREC	HDHD3	0.489
0	1.0387	0.708	0.254	0	iREC	MSRB2	0.454
1.61214e-298	1.03842	0.786	0.435	6.38554e-294	iREC	TMEM14B	0.351
0	1.03829	0.637	0.171	0	iREC	WDR34	0.466
2.85865e-292	1.03776	0.927	0.632	1.13228e-287	iREC	SPCS1	0.295
0	1.03773	0.72	0.29	0	iREC	MRPL4	0.43
0	1.03729	0.586	0.157	0	iREC	SORD	0.429
0	1.03704	0.708	0.308	0	iREC	AHNAK	0.4
0	1.03621	0.815	0.353	0	iREC	APLP2	0.462
0	1.03586	0.806	0.386	0	iREC	SNRPC	0.42
0	1.03566	0.471	0.141	0	iREC	AGR3	0.33
0	1.03549	0.7	0.234	0	iREC	KLF3	0.466
0	1.0353	0.765	0.35	0	iREC	CTSA	0.415
4.10787e-265	1.03462	0.722	0.385	1.62709e-260	iREC	SH3GLB1	0.337
9.41656e-269	1.03441	0.818	0.503	3.72981e-264	iREC	VAPA	0.315
1.49928e-273	1.03429	0.67	0.309	5.93848e-269	iREC	CDKN1A	0.361
0	1.03353	0.869	0.481	0	iREC	LAPTM4A	0.388
0	1.03335	0.674	0.155	0	iREC	DDR1	0.519
0	1.03248	0.839	0.456	0	iREC	RAB7A	0.383
0	1.03245	0.67	0.249	0	iREC	POLD2	0.421
0	1.03236	0.643	0.267	0	iREC	TOMM5	0.376
1.8194e-291	1.03232	0.898	0.597	7.20647e-287	iREC	CUTA	0.301
0	1.03216	0.515	0.083	0	iREC	MYEOV	0.432
0	1.03099	0.741	0.313	0	iREC	CHCHD5	0.428
0	1.03093	0.68	0.234	0	iREC	CEBPG	0.446
0	1.03031	0.655	0.163	0	iREC	STAP2	0.492
0	1.03014	0.634	0.16	0	iREC	ABCC3	0.474
6.15975e-302	1.02992	0.711	0.343	2.43981e-297	iREC	NOP56	0.368
0	1.02988	0.581	0.224	0	iREC	GBP2	0.357
0	1.02983	0.726	0.331	0	iREC	EMC4	0.395
2.56654e-244	1.02856	0.78	0.469	1.01658e-239	iREC	RWDD1	0.311
3.7273e-279	1.02789	0.835	0.49	1.47635e-274	iREC	GDI2	0.345
0	1.02763	0.772	0.345	0	iREC	ADI1	0.427
0	1.02693	0.613	0.203	0	iREC	ABHD2	0.41
0	1.02677	0.526	0.165	0	iREC	FAM84A	0.361
0	1.02585	0.751	0.308	0	iREC	TGIF1	0.443
0	1.0252	0.846	0.502	0	iREC	PAPOLA	0.344
0	1.02486	0.657	0.196	0	iREC	CTBP2	0.461
0	1.02484	0.692	0.253	0	iREC	COA6	0.439
0	1.02464	0.359	0.041	0	iREC	SFTA2	0.318
1.06208e-253	1.02446	0.875	0.566	4.20678e-249	iREC	ARPC5	0.309
0	1.02381	0.71	0.278	0	iREC	FAM136A	0.432
5.70326e-250	1.0238	0.814	0.504	2.25901e-245	iREC	ABRACL	0.31
0	1.0236	0.707	0.203	0	iREC	SMAGP	0.504
1.59252e-301	1.02341	0.59	0.233	6.3078e-297	iREC	UBE2M	0.357
0	1.02316	0.777	0.381	0	iREC	CAMTA1	0.396
0	1.02264	0.799	0.394	0	iREC	SSNA1	0.405
4.88959e-292	1.02228	0.675	0.334	1.93672e-287	iREC	SP100	0.341
0	1.02206	0.77	0.312	0	iREC	TMED3	0.458
0	1.02127	0.716	0.254	0	iREC	POP7	0.462
0	1.02104	0.757	0.336	0	iREC	NDUFS3	0.421
0	1.02103	0.767	0.348	0	iREC	MRPS33	0.419
0	1.02085	0.744	0.307	0	iREC	MRPL13	0.437
0	1.02084	0.528	0.155	0	iREC	SLC2A1	0.373
0	1.02072	0.825	0.424	0	iREC	C1orf43	0.401
0	1.02061	0.713	0.335	0	iREC	SAR1A	0.378
0	1.02058	0.739	0.302	0	iREC	DDRGK1	0.437
0	1.01945	0.71	0.266	0	iREC	AHCY	0.444
0	1.0191	0.763	0.37	0	iREC	PPM1G	0.393
0	1.01899	0.787	0.354	0	iREC	MTCH1	0.433
0	1.01885	0.712	0.329	0	iREC	PNKD	0.383
0	1.01869	0.717	0.293	0	iREC	HIGD1A	0.424
0	1.0182	0.675	0.293	0	iREC	PSMD11	0.382
0	1.01812	0.763	0.374	0	iREC	METAP2	0.389
1.4952e-307	1.01796	0.67	0.289	5.92236e-303	iREC	CLTC	0.381
2.09708e-116	1.0175	0.499	0.289	8.30631e-112	iREC	CCND2	0.21
1.84863e-277	1.01702	0.809	0.478	7.32226e-273	iREC	SEP15	0.331
0	1.01626	0.773	0.388	0	iREC	COPZ1	0.385
0	1.01624	0.698	0.283	0	iREC	PTBP3	0.415
2.41038e-266	1.01588	0.713	0.372	9.54728e-262	iREC	NOL7	0.341
1.73326e-270	1.01554	0.747	0.391	6.86528e-266	iREC	EIF2S3	0.356
0	1.01502	0.621	0.223	0	iREC	NPM3	0.398
0	1.0149	0.753	0.323	0	iREC	HINT2	0.43
0	1.01463	0.671	0.252	0	iREC	WDR45B	0.419
3.65998e-277	1.0145	0.889	0.603	1.44968e-272	iREC	LAMTOR4	0.286
3.11154e-187	1.01368	0.755	0.468	1.23245e-182	iREC	ATP5A1	0.287
2.52054e-216	1.01357	0.947	0.802	9.98362e-212	iREC	ARPC2	0.145
0	1.01316	0.65	0.215	0	iREC	EXOSC4	0.435
0	1.01309	0.623	0.142	0	iREC	EHF	0.481
0	1.01291	0.784	0.382	0	iREC	NDUFB6	0.402
0	1.01263	0.361	0.052	0	iREC	KLK6	0.309
0	1.01225	0.665	0.261	0	iREC	ATP2A2	0.404
0	1.01215	0.677	0.297	0	iREC	NDUFS2	0.38
0	1.01203	0.76	0.356	0	iREC	RAB10	0.404
6.95207e-255	1.01142	0.89	0.645	2.75364e-250	iREC	HNRNPDL	0.245
0	1.01135	0.668	0.272	0	iREC	CDK4	0.396
0	1.01104	0.728	0.285	0	iREC	SOX4	0.443
0	1.00978	0.725	0.323	0	iREC	MRPL11	0.402
7.79121e-78	1.00895	0.616	0.453	3.08602e-73	iREC	HLA-DPA1	0.163
0	1.00884	0.356	0.059	0	iREC	MSLN	0.297
1.31273e-297	1.00878	0.889	0.595	5.19958e-293	iREC	FUS	0.294
0	1.00821	0.741	0.309	0	iREC	GTF2I	0.432
1.33349e-296	1.00804	0.787	0.404	5.28183e-292	iREC	SSB	0.383
0	1.00796	0.755	0.318	0	iREC	STAU1	0.437
1.58846e-284	1.00758	0.656	0.285	6.29174e-280	iREC	FDFT1	0.371
0	1.00707	0.829	0.487	0	iREC	UBE2B	0.342
0	1.00653	0.612	0.153	0	iREC	EFNA1	0.459
3.45982e-247	1.00621	0.754	0.418	1.3704e-242	iREC	XRCC6	0.336
2.25144e-282	1.00556	0.731	0.356	8.91774e-278	iREC	NANS	0.375
0	1.0054	0.942	0.463	0	iREC	TIMP1	0.479
2.25823e-296	1.00499	0.777	0.402	8.94464e-292	iREC	UFM1	0.375
0	1.00489	0.684	0.246	0	iREC	EIF3B	0.438
0	1.00414	0.765	0.313	0	iREC	TMEM261	0.452
7.88362e-138	1.00322	0.516	0.289	3.12262e-133	iREC	C19orf79	0.227
0	1.0032	0.53	0.133	0	iREC	FAT1	0.397
0	1.0031	0.751	0.274	0	iREC	PGRMC1	0.477
6.82964e-149	1.00296	0.748	0.521	2.70515e-144	iREC	FOSB	0.227
1.71468e-269	1.00258	0.836	0.541	6.79168e-265	iREC	UBE2D2	0.295
9.37601e-300	1.00244	0.899	0.591	3.71374e-295	iREC	FKBP1A	0.308
0	1.00173	0.765	0.318	0	iREC	MPLKIP	0.447
7.68427e-271	1.0008	0.817	0.485	3.04366e-266	iREC	REEP5	0.332
0	1.00074	0.729	0.334	0	iREC	ARL4A	0.395
0	1.00072	0.632	0.159	0	iREC	NR2F6	0.473
0	1.00072	0.828	0.468	0	iREC	ENSA	0.36
0	1.00049	0.46	0.082	0	iREC	FOSL1	0.378
0	1.00007	0.751	0.312	0	iREC	NDUFA8	0.439
0	1.00004	0.729	0.313	0	iREC	RAD23B	0.416
0	0.999892	0.802	0.423	0	iREC	RNPS1	0.379
9.78973e-286	0.999506	0.796	0.438	3.87761e-281	iREC	TMCO1	0.358
0	0.999345	0.768	0.324	0	iREC	PPP2R1A	0.444
0	0.999191	0.665	0.257	0	iREC	TRIM28	0.408
1.13078e-237	0.999106	0.888	0.625	4.4789e-233	iREC	ARPC1B	0.263
0	0.998878	0.442	0.072	0	iREC	TRIM29	0.37
9.52138e-258	0.998861	0.844	0.534	3.77132e-253	iREC	EIF5	0.31
1.2989e-212	0.998702	0.546	0.244	5.14483e-208	iREC	PCNA	0.302
0	0.998423	0.643	0.26	0	iREC	UCHL3	0.383
0	0.997956	0.567	0.187	0	iREC	TXNRD1	0.38
6.3152e-224	0.997671	0.843	0.626	2.50139e-219	iREC	FXYD5	0.217
0	0.997036	0.803	0.405	0	iREC	LAMP1	0.398
4.10069e-245	0.99693	0.228	0.05	1.62424e-240	iREC	IGFBP6	0.178
0	0.996903	0.706	0.288	0	iREC	MRPL22	0.418
0	0.996792	0.673	0.184	0	iREC	PAWR	0.489
0	0.996234	0.677	0.238	0	iREC	PTS	0.439
0	0.996019	0.832	0.419	0	iREC	RAB1A	0.413
0	0.995905	0.59	0.229	0	iREC	PGP	0.361
0	0.995576	0.565	0.183	0	iREC	SCD	0.382
7.19801e-208	0.995481	0.465	0.192	2.85106e-203	iREC	CHCHD8	0.273
4.7113e-187	0.995409	0.722	0.41	1.8661e-182	iREC	FABP5	0.312
1.50374e-275	0.99471	0.796	0.434	5.95616e-271	iREC	MPC2	0.362
0	0.993829	0.737	0.264	0	iREC	GSN	0.473
0	0.99381	0.442	0.137	0	iREC	SAMD9	0.305
6.68161e-273	0.993669	0.805	0.468	2.64652e-268	iREC	BAX	0.337
0	0.993622	0.692	0.267	0	iREC	DCTPP1	0.425
0	0.993565	0.613	0.138	0	iREC	BAIAP2L1	0.475
0	0.993224	0.817	0.443	0	iREC	BRD2	0.374
7.92031e-273	0.992319	0.731	0.375	3.13715e-268	iREC	SYAP1	0.356
1.57774e-263	0.990729	0.792	0.461	6.24929e-259	iREC	MRPL33	0.331
0	0.990576	0.633	0.173	0	iREC	F11R	0.46
0	0.990472	0.748	0.313	0	iREC	NAA20	0.435
0	0.990466	0.686	0.255	0	iREC	LARP1	0.431
3.32251e-235	0.990136	0.759	0.45	1.31601e-230	iREC	CCDC85B	0.309
2.03659e-293	0.989783	0.752	0.397	8.06674e-289	iREC	MRPS6	0.355
0	0.989396	0.757	0.313	0	iREC	CHMP3	0.444
0	0.988595	0.549	0.133	0	iREC	HELZ2	0.416
1.33312e-96	0.988206	0.298	0.132	5.28034e-92	iREC	BEX3	0.166
0	0.987713	0.766	0.365	0	iREC	POLR2E	0.401
1.75511e-303	0.987438	0.677	0.309	6.95182e-299	iREC	PPCS	0.368
0	0.987427	0.775	0.355	0	iREC	MRPS36	0.42
5.5748e-237	0.9874	0.741	0.413	2.20812e-232	iREC	CDV3	0.328
0	0.987044	0.744	0.346	0	iREC	TRAPPC2L	0.398
0	0.986918	0.609	0.217	0	iREC	IRAK1	0.392
2.889e-204	0.986227	0.476	0.205	1.14431e-199	iREC	TMEM93	0.271
0	0.985137	0.679	0.242	0	iREC	NDUFA7	0.437
4.63072e-54	0.985062	0.312	0.175	1.83418e-49	iREC	FABP1	0.137
0	0.984838	0.73	0.31	0	iREC	PTRHD1	0.42
6.00372e-290	0.984131	0.783	0.422	2.37801e-285	iREC	TMEM160	0.361
2.89387e-208	0.983931	0.873	0.665	1.14623e-203	iREC	CDC42	0.208
5.0398e-283	0.98321	0.779	0.405	1.99621e-278	iREC	UQCRC2	0.374
0	0.981262	0.728	0.323	0	iREC	IMPDH2	0.405
0	0.981238	0.727	0.305	0	iREC	NT5C	0.422
0	0.981173	0.782	0.401	0	iREC	RNH1	0.381
9.99356e-239	0.981104	0.645	0.328	3.95835e-234	iREC	SH3KBP1	0.317
1.65842e-239	0.980709	0.898	0.661	6.56884e-235	iREC	SRSF2	0.237
0	0.979809	0.712	0.306	0	iREC	FBXW5	0.406
0	0.979757	0.751	0.36	0	iREC	MMADHC	0.391
0	0.979391	0.586	0.171	0	iREC	B4GALT5	0.415
0	0.979011	0.632	0.163	0	iREC	MYO6	0.469
0	0.977155	0.616	0.169	0	iREC	CENPV	0.447
0	0.97683	0.583	0.143	0	iREC	DSC2	0.44
7.67111e-207	0.976564	0.751	0.443	3.03845e-202	iREC	CACYBP	0.308
6.72321e-248	0.976246	0.74	0.41	2.663e-243	iREC	DDX18	0.33
3.53832e-244	0.975003	0.71	0.376	1.40149e-239	iREC	TXNL4A	0.334
3.05104e-272	0.974006	0.67	0.31	1.20849e-267	iREC	PSMD14	0.36
0	0.973994	0.725	0.223	0	iREC	SH3YL1	0.502
0	0.973627	0.473	0.09	0	iREC	TRIM15	0.383
6.52985e-265	0.973245	0.774	0.424	2.58641e-260	iREC	EIF3A	0.35
0	0.973161	0.721	0.286	0	iREC	HSD17B12	0.435
1.03676e-263	0.973125	0.773	0.452	4.10649e-259	iREC	TCF25	0.321
0	0.973055	0.699	0.29	0	iREC	SEC61A1	0.409
2.9855e-122	0.972965	0.37	0.176	1.18253e-117	iREC	SLIRP	0.194
5.5564e-256	0.972705	0.604	0.269	2.20083e-251	iREC	KRAS	0.335
7.78692e-290	0.972659	0.709	0.338	3.08432e-285	iREC	PSMC1	0.371
2.45412e-303	0.972241	0.415	0.121	9.72052e-299	iREC	TK1	0.294
0	0.972111	0.684	0.296	0	iREC	UFD1L	0.388
0	0.971977	0.694	0.278	0	iREC	FAM173A	0.416
0	0.971969	0.715	0.309	0	iREC	EIF4E2	0.406
0	0.971531	0.716	0.288	0	iREC	MRPL32	0.428
0	0.971395	0.411	0.073	0	iREC	CAV2	0.338
0	0.970699	0.489	0.094	0	iREC	BCL2L15	0.395
0	0.969889	0.729	0.327	0	iREC	SYNCRIP	0.402
1.84976e-280	0.969706	0.793	0.445	7.3267e-276	iREC	UBE2N	0.348
0	0.969135	0.685	0.202	0	iREC	NET1	0.483
0	0.969131	0.59	0.165	0	iREC	MSRB1	0.425
0	0.969006	0.593	0.187	0	iREC	CDH17	0.406
0	0.968789	0.753	0.345	0	iREC	EMC10	0.408
0	0.968437	0.745	0.348	0	iREC	ZCRB1	0.397
0	0.968278	0.689	0.243	0	iREC	PSMG3	0.446
0	0.967965	0.747	0.356	0	iREC	MCTS1	0.391
0	0.967958	0.686	0.3	0	iREC	DAZAP1	0.386
0	0.967858	0.544	0.098	0	iREC	ITGA3	0.446
6.91262e-287	0.967602	0.766	0.392	2.73802e-282	iREC	NONO	0.374
1.16716e-294	0.967388	0.687	0.312	4.62299e-290	iREC	GLRX3	0.375
0	0.967373	0.509	0.087	0	iREC	PRSS22	0.422
0	0.967348	0.613	0.146	0	iREC	RP11-532F12.5	0.467
7.93048e-245	0.967212	0.77	0.419	3.14118e-240	iREC	MANF	0.351
1.14373e-262	0.966679	0.853	0.532	4.53022e-258	iREC	SMDT1	0.321
2.53535e-204	0.966284	0.954	0.872	1.00423e-199	iREC	CYBA	0.082
3.9251e-300	0.965976	0.758	0.375	1.55469e-295	iREC	HSD17B10	0.383
0	0.965878	0.568	0.149	0	iREC	ERRFI1	0.419
0	0.965848	0.541	0.14	0	iREC	DTX3L	0.401
0	0.965672	0.468	0.106	0	iREC	ATP10B	0.362
0	0.965546	0.657	0.253	0	iREC	EIF4G1	0.404
0	0.965528	0.736	0.339	0	iREC	GTF2H5	0.397
0	0.965133	0.705	0.301	0	iREC	EBP	0.404
1.25657e-289	0.964802	0.713	0.338	4.97713e-285	iREC	NDUFV1	0.375
3.52126e-266	0.964742	0.808	0.46	1.39473e-261	iREC	CTSS	0.348
0	0.964693	0.694	0.299	0	iREC	GLRX5	0.395
0	0.964635	0.647	0.218	0	iREC	TRIM56	0.429
1.51047e-304	0.963908	0.71	0.323	5.98283e-300	iREC	SDHB	0.387
6.97616e-260	0.963846	0.778	0.438	2.76319e-255	iREC	MRFAP1	0.34
0	0.963165	0.742	0.316	0	iREC	PLEKHJ1	0.426
0	0.962957	0.709	0.275	0	iREC	GRHPR	0.434
0	0.962723	0.639	0.208	0	iREC	PDLIM5	0.431
0	0.96233	0.761	0.363	0	iREC	PRPF40A	0.398
0	0.962294	0.715	0.308	0	iREC	PIN4	0.407
5.3516e-234	0.962235	0.738	0.422	2.11972e-229	iREC	ECH1	0.316
4.0077e-302	0.961672	0.725	0.339	1.58741e-297	iREC	VDAC3	0.386
0	0.961652	0.728	0.301	0	iREC	ARL2	0.427
6.75657e-308	0.961052	0.721	0.343	2.67621e-303	iREC	LSM6	0.378
0	0.96064	0.245	0.035	0	iREC	C3	0.21
0	0.960605	0.594	0.138	0	iREC	TNFRSF21	0.456
0	0.960196	0.705	0.295	0	iREC	CCDC124	0.41
6.97074e-234	0.960013	0.713	0.366	2.76104e-229	iREC	CD81	0.347
0	0.959723	0.714	0.334	0	iREC	PUF60	0.38
1.45405e-292	0.959607	0.395	0.114	5.75933e-288	iREC	C8orf4	0.281
0	0.959132	0.58	0.185	0	iREC	PFKP	0.395
2.85662e-289	0.958984	0.695	0.326	1.13148e-284	iREC	DPM3	0.369
0	0.958844	0.639	0.231	0	iREC	FAM207A	0.408
0	0.958653	0.686	0.272	0	iREC	CHP1	0.414
2.6037e-276	0.958611	0.732	0.366	1.0313e-271	iREC	KPNB1	0.366
1.39407e-281	0.958185	0.735	0.379	5.52175e-277	iREC	SUMO3	0.356
5.47981e-161	0.957946	0.464	0.214	2.1705e-156	iREC	NORAD	0.25
0	0.957709	0.49	0.098	0	iREC	STEAP1	0.392
2.7207e-196	0.957669	0.452	0.19	1.07764e-191	iREC	AC011753.3	0.262
3.3547e-197	0.957058	0.105	0.015	1.32876e-192	iREC	RP11-338I21.1	0.09
0	0.957004	0.766	0.346	0	iREC	APH1A	0.42
0	0.956261	0.637	0.253	0	iREC	EBNA1BP2	0.384
5.83722e-281	0.956236	0.661	0.305	2.31207e-276	iREC	C1orf122	0.356
2.16833e-263	0.956023	0.746	0.395	8.58852e-259	iREC	PSMC5	0.351
9.0732e-308	0.955801	0.57	0.215	3.5938e-303	iREC	DUS1L	0.355
0	0.955574	0.618	0.206	0	iREC	ASL	0.412
0	0.955224	0.639	0.218	0	iREC	TWF1	0.421
1.19041e-250	0.955201	0.75	0.412	4.7151e-246	iREC	WDR1	0.338
5.45324e-254	0.955173	0.805	0.477	2.15997e-249	iREC	EIF3D	0.328
0	0.954682	0.681	0.277	0	iREC	MRPS26	0.404
0	0.95441	0.732	0.35	0	iREC	POLE4	0.382
1.10643e-302	0.954398	0.755	0.374	4.38245e-298	iREC	SNHG7	0.381
4.3233e-258	0.954063	0.76	0.416	1.71242e-253	iREC	KIF5B	0.344
0	0.953771	0.687	0.274	0	iREC	AAMP	0.413
2.74532e-236	0.953696	0.834	0.524	1.08739e-231	iREC	KRT10	0.31
3.10747e-168	0.953502	0.459	0.211	1.23084e-163	iREC	NAXE	0.248
0	0.953084	0.609	0.172	0	iREC	TST	0.437
0	0.953006	0.676	0.265	0	iREC	MAX	0.411
0	0.952235	0.616	0.243	0	iREC	TOMM40	0.373
0	0.950932	0.762	0.334	0	iREC	RTN3	0.428
3.47167e-212	0.950917	0.796	0.528	1.37509e-207	iREC	MAP1LC3B	0.268
0	0.9506	0.725	0.311	0	iREC	MRPL43	0.414
5.57204e-234	0.950502	0.792	0.486	2.20703e-229	iREC	SRRM1	0.306
0	0.949778	0.631	0.238	0	iREC	ZBTB7A	0.393
3.71546e-208	0.949683	0.883	0.633	1.47166e-203	iREC	HMGN2	0.25
1.46591e-279	0.949394	0.797	0.44	5.80632e-275	iREC	CAPZA2	0.357
0	0.948353	0.729	0.256	0	iREC	PAFAH1B3	0.473
1.67013e-253	0.94782	0.626	0.287	6.61522e-249	iREC	PSMD2	0.339
3.55442e-137	0.947568	0.236	0.076	1.40787e-132	iREC	KRT23	0.16
2.7669e-197	0.947361	0.879	0.667	1.09594e-192	iREC	MCL1	0.212
3.86173e-287	0.947283	0.585	0.234	1.52959e-282	iREC	PSMD1	0.351
0	0.947264	0.697	0.301	0	iREC	RALBP1	0.396
0	0.947155	0.483	0.103	0	iREC	PPP1R14D	0.38
1.82695e-253	0.946709	0.703	0.359	7.23636e-249	iREC	ACADVL	0.344
4.48329e-238	0.946599	0.542	0.24	1.77579e-233	iREC	RHOF	0.302
0	0.946385	0.626	0.221	0	iREC	DESI1	0.405
4.69148e-238	0.946068	0.512	0.2	1.85825e-233	iREC	SQLE	0.312
1.9162e-132	0.945836	0.374	0.173	7.58987e-128	iREC	TCEB1	0.201
0	0.945601	0.705	0.247	0	iREC	SRPK1	0.458
6.84832e-271	0.945504	0.666	0.314	2.71255e-266	iREC	PCSK7	0.352
0	0.945224	0.672	0.251	0	iREC	SLC52A2	0.421
0	0.945081	0.596	0.198	0	iREC	TRAP1	0.398
2.40746e-269	0.945069	0.844	0.495	9.53569e-265	iREC	OSTC	0.349
0	0.944812	0.677	0.248	0	iREC	MRPL15	0.429
0	0.944459	0.617	0.197	0	iREC	EMP2	0.42
0	0.944344	0.602	0.184	0	iREC	PPP2CB	0.418
2.22542e-178	0.944025	0.263	0.079	8.81466e-174	iREC	CAV1	0.184
3.9694e-266	0.943974	0.757	0.4	1.57224e-261	iREC	STRAP	0.357
7.30015e-252	0.943773	0.715	0.384	2.89152e-247	iREC	SUPT4H1	0.331
0	0.943468	0.533	0.108	0	iREC	PRRG4	0.425
2.18969e-279	0.942996	0.639	0.276	8.67312e-275	iREC	SLC16A3	0.363
1.00617e-263	0.942813	0.763	0.425	3.98534e-259	iREC	NDFIP1	0.338
4.04208e-299	0.942359	0.732	0.369	1.60103e-294	iREC	CHURC1	0.363
0	0.942101	0.557	0.123	0	iREC	FAM83H	0.434
3.20468e-191	0.941861	0.486	0.221	1.26934e-186	iREC	CASP1	0.265
0	0.941439	0.475	0.071	0	iREC	ETV7	0.404
3.45021e-108	0.941344	0.598	0.389	1.36659e-103	iREC	GLRX	0.209
0	0.941303	0.689	0.289	0	iREC	LASP1	0.4
1.12791e-287	0.941248	0.852	0.511	4.46755e-283	iREC	UFC1	0.341
0	0.940884	0.671	0.278	0	iREC	ARF3	0.393
4.46604e-221	0.940248	0.816	0.504	1.76895e-216	iREC	SDCBP	0.312
4.0978e-208	0.939941	0.758	0.459	1.6231e-203	iREC	HNRNPM	0.299
1.68327e-275	0.939798	0.523	0.188	6.66725e-271	iREC	LAPTM4B	0.335
0	0.939707	0.731	0.308	0	iREC	TIMM17B	0.423
6.01233e-269	0.939707	0.753	0.404	2.38143e-264	iREC	MYH9	0.349
1.47494e-259	0.939389	0.704	0.353	5.84207e-255	iREC	PRMT1	0.351
0	0.939128	0.722	0.323	0	iREC	ETFA	0.399
0	0.938997	0.665	0.256	0	iREC	SPTAN1	0.409
0	0.938783	0.693	0.276	0	iREC	CISD1	0.417
0	0.938563	0.641	0.189	0	iREC	RASSF7	0.452
0	0.937823	0.584	0.17	0	iREC	AVPI1	0.414
0	0.937672	0.711	0.315	0	iREC	GLO1	0.396
3.27668e-205	0.937494	0.837	0.594	1.29786e-200	iREC	SON	0.243
0	0.937243	0.674	0.25	0	iREC	CARD19	0.424
7.16774e-131	0.937217	0.479	0.25	2.83907e-126	iREC	LMO4	0.229
0	0.937142	0.278	0.02	0	iREC	NOS2	0.258
5.38515e-242	0.936661	0.765	0.44	2.133e-237	iREC	DDX17	0.325
1.11305e-216	0.936272	0.728	0.412	4.40866e-212	iREC	XRCC5	0.316
1.28325e-249	0.936272	0.79	0.473	5.08283e-245	iREC	SYF2	0.317
0	0.935871	0.568	0.141	0	iREC	TMPRSS4	0.427
2.21485e-281	0.935212	0.753	0.384	8.7728e-277	iREC	GSPT1	0.369
1.01512e-164	0.935203	0.549	0.283	4.0208e-160	iREC	FLNA	0.266
0	0.935043	0.436	0.099	0	iREC	PRKCDBP	0.337
0	0.934633	0.63	0.251	0	iREC	RRP7A	0.379
3.22917e-231	0.934559	0.734	0.395	1.27904e-226	iREC	AKR1A1	0.339
1.10923e-259	0.933635	0.786	0.412	4.39355e-255	iREC	NAMPT	0.374
1.90544e-229	0.933633	0.87	0.557	7.54726e-225	iREC	DNAJB1	0.313
1.48761e-180	0.933226	0.773	0.505	5.89228e-176	iREC	RNASET2	0.268
0	0.933063	0.617	0.24	0	iREC	BHLHE40	0.377
3.78274e-213	0.933021	0.698	0.393	1.4983e-208	iREC	SSR1	0.305
7.84679e-306	0.932764	0.776	0.399	3.10804e-301	iREC	DGUOK	0.377
4.31369e-307	0.932463	0.647	0.27	1.70861e-302	iREC	PPA2	0.377
1.69095e-201	0.932054	0.771	0.481	6.69768e-197	iREC	TMBIM4	0.29
1.53689e-248	0.932002	0.733	0.382	6.08747e-244	iREC	ILF2	0.351
0	0.931933	0.744	0.269	0	iREC	RAB13	0.475
1.63029e-288	0.931855	0.732	0.372	6.45743e-284	iREC	RTF1	0.36
0	0.931788	0.721	0.326	0	iREC	WBSCR22	0.395
0	0.931163	0.602	0.148	0	iREC	FAM129B	0.454
0	0.930747	0.65	0.191	0	iREC	HOOK2	0.459
0	0.930569	0.764	0.34	0	iREC	PSENEN	0.424
0	0.930498	0.585	0.22	0	iREC	PAICS	0.365
1.58244e-280	0.930451	0.709	0.352	6.26787e-276	iREC	SURF4	0.357
1.41629e-197	0.930396	0.889	0.718	5.6098e-193	iREC	CCNI	0.171
0	0.930371	0.439	0.048	0	iREC	BATF2	0.391
0	0.929809	0.756	0.363	0	iREC	EIF4H	0.393
5.86199e-100	0.929587	0.263	0.108	2.32188e-95	iREC	PCLAF	0.155
1.01543e-271	0.929519	0.76	0.418	4.02201e-267	iREC	SF3B2	0.342
2.08982e-120	0.929399	0.521	0.304	8.27757e-116	iREC	RP11-884K10.5	0.217
6.74308e-261	0.929311	0.769	0.428	2.67087e-256	iREC	KHDRBS1	0.341
0	0.928864	0.706	0.323	0	iREC	CHCHD7	0.383
1.39975e-307	0.92876	0.753	0.37	5.54429e-303	iREC	CNIH1	0.383
1.17211e-231	0.928674	0.771	0.453	4.64261e-227	iREC	TRAM1	0.318
2.84512e-264	0.928622	0.784	0.433	1.12692e-259	iREC	PPP1CC	0.351
9.78784e-120	0.92842	0.616	0.405	3.87686e-115	iREC	CRIP1	0.211
1.73239e-204	0.927715	0.284	0.08	6.86181e-200	iREC	PRAC1	0.204
0	0.927474	0.696	0.296	0	iREC	ASNA1	0.4
1.93043e-276	0.927394	0.769	0.407	7.64624e-272	iREC	RAB5C	0.362
0	0.927268	0.593	0.206	0	iREC	PSMG4	0.387
1.34454e-302	0.927232	0.683	0.311	5.32561e-298	iREC	FAM50A	0.372
0	0.927096	0.644	0.162	0	iREC	USH1C	0.482
0	0.92638	0.679	0.211	0	iREC	TRAF4	0.468
0	0.926074	0.673	0.287	0	iREC	SNRPA1	0.386
0	0.925704	0.661	0.256	0	iREC	NDFIP2	0.405
0	0.925605	0.708	0.307	0	iREC	DNAJC19	0.401
0	0.925594	0.652	0.269	0	iREC	DENR	0.383
2.13621e-285	0.925433	0.705	0.334	8.46131e-281	iREC	MTIF3	0.371
4.57649e-279	0.923795	0.77	0.389	1.8127e-274	iREC	HM13	0.381
0	0.923489	0.651	0.279	0	iREC	PPP1R11	0.372
2.07231e-304	0.923135	0.783	0.396	8.20822e-300	iREC	C7orf73	0.387
0	0.923025	0.671	0.282	0	iREC	YWHAG	0.389
0	0.922655	0.696	0.295	0	iREC	MEA1	0.401
2.13337e-293	0.921044	0.709	0.341	8.45008e-289	iREC	TXN2	0.368
1.36612e-282	0.920838	0.734	0.374	5.41106e-278	iREC	MAF1	0.36
5.11643e-287	0.920782	0.809	0.389	2.02657e-282	iREC	PRDX4	0.42
3.54029e-259	0.920663	0.719	0.372	1.40227e-254	iREC	SDF4	0.347
0	0.920528	0.604	0.148	0	iREC	HSBP1L1	0.456
6.6061e-282	0.920411	0.637	0.276	2.61661e-277	iREC	PFKL	0.361
0	0.920263	0.677	0.251	0	iREC	SHARPIN	0.426
7.40331e-287	0.920134	0.681	0.316	2.93238e-282	iREC	MRPS7	0.365
5.34754e-97	0.919918	0.312	0.15	2.11811e-92	iREC	MIR4435-2HG	0.162
1.13781e-248	0.919738	0.837	0.539	4.50674e-244	iREC	RSL24D1	0.298
2.60104e-249	0.919515	0.678	0.337	1.03025e-244	iREC	GNB1	0.341
1.06595e-242	0.919475	0.713	0.361	4.22212e-238	iREC	PRDX3	0.352
0	0.919283	0.733	0.329	0	iREC	TM9SF2	0.404
1.2923e-285	0.919128	0.681	0.31	5.11866e-281	iREC	AHSA1	0.371
0	0.918469	0.42	0.089	0	iREC	EDN1	0.331
0	0.91822	0.566	0.182	0	iREC	EPB41L2	0.384
3.9715e-276	0.91783	0.726	0.364	1.57307e-271	iREC	CLNS1A	0.362
3.16535e-300	0.91778	0.66	0.291	1.25376e-295	iREC	MESDC2	0.369
0	0.917361	0.837	0.437	0	iREC	YWHAH	0.4
0	0.917185	0.563	0.148	0	iREC	DST	0.415
7.0212e-215	0.916462	0.698	0.381	2.78103e-210	iREC	TCP1	0.317
1.78075e-303	0.916412	0.712	0.331	7.05337e-299	iREC	MRPL34	0.381
4.24574e-299	0.916044	0.62	0.257	1.6817e-294	iREC	SDHA	0.363
2.36883e-296	0.916041	0.688	0.317	9.38269e-292	iREC	PSMC6	0.371
0	0.915668	0.478	0.131	0	iREC	HEPH	0.347
0	0.915557	0.689	0.296	0	iREC	FAM3C	0.393
8.28556e-294	0.915473	0.679	0.304	3.28183e-289	iREC	NUDT5	0.375
2.01611e-293	0.91483	0.681	0.317	7.98561e-289	iREC	TIMM17A	0.364
1.66889e-220	0.914813	0.691	0.364	6.61031e-216	iREC	MDH1	0.327
0	0.914717	0.573	0.127	0	iREC	IGF2BP2	0.446
1.36817e-303	0.914275	0.819	0.44	5.41917e-299	iREC	ATRAID	0.379
5.75728e-178	0.914119	0.787	0.531	2.2804e-173	iREC	CAP1	0.256
4.05958e-296	0.913763	0.687	0.32	1.60796e-291	iREC	UBALD2	0.367
1.66306e-277	0.913247	0.69	0.327	6.58721e-273	iREC	NDUFA10	0.363
0	0.913031	0.633	0.223	0	iREC	REEP3	0.41
0	0.912856	0.642	0.258	0	iREC	UBA1	0.384
3.09817e-292	0.912613	0.693	0.317	1.22716e-287	iREC	DECR1	0.376
0	0.912462	0.558	0.154	0	iREC	IL18	0.404
1.35802e-103	0.912301	0.699	0.519	5.37898e-99	iREC	IFITM2	0.18
0	0.911695	0.618	0.23	0	iREC	MALSU1	0.388
2.36161e-267	0.911159	0.476	0.169	9.3541e-263	iREC	ALYREF	0.307
0	0.911109	0.603	0.158	0	iREC	INF2	0.445
1.36917e-292	0.910805	0.712	0.344	5.42316e-288	iREC	EIF4E	0.368
0	0.910756	0.704	0.305	0	iREC	UBE2V2	0.399
0	0.910698	0.531	0.142	0	iREC	PKP2	0.389
0	0.909811	0.631	0.247	0	iREC	MRPL37	0.384
0	0.909334	0.56	0.14	0	iREC	HOXB7	0.42
2.14471e-296	0.908684	0.551	0.2	8.49498e-292	iREC	HMGCS1	0.351
0	0.908463	0.725	0.325	0	iREC	REXO2	0.4
0	0.908446	0.684	0.291	0	iREC	NELFE	0.393
3.07713e-292	0.908421	0.706	0.337	1.21882e-287	iREC	CLPP	0.369
0	0.908419	0.649	0.24	0	iREC	RABL6	0.409
0	0.908419	0.374	0.052	0	iREC	CMPK2	0.322
0	0.907869	0.802	0.417	0	iREC	SBDS	0.385
2.74683e-241	0.907499	0.689	0.356	1.08799e-236	iREC	ANP32A	0.333
1.53938e-273	0.907284	0.663	0.3	6.09733e-269	iREC	MRPL3	0.363
3.33817e-237	0.906893	0.85	0.5	1.32222e-232	iREC	SSR3	0.35
1.26147e-297	0.906736	0.605	0.256	4.99656e-293	iREC	PCGF5	0.349
4.89019e-258	0.90669	0.722	0.374	1.93696e-253	iREC	COPS6	0.348
0	0.906232	0.387	0.099	0	iREC	BMP4	0.288
2.07847e-274	0.905975	0.642	0.282	8.2326e-270	iREC	DDAH2	0.36
3.78638e-230	0.90482	0.905	0.652	1.49975e-225	iREC	SSR2	0.253
0	0.904272	0.711	0.304	0	iREC	TMEM205	0.407
0	0.904079	0.59	0.173	0	iREC	ADAM15	0.417
4.27114e-248	0.902738	0.635	0.291	1.69176e-243	iREC	TIMM10	0.344
0	0.902543	0.593	0.172	0	iREC	GALE	0.421
5.31765e-294	0.901627	0.634	0.264	2.10627e-289	iREC	ZNF511	0.37
3.49789e-238	0.901466	0.72	0.369	1.38548e-233	iREC	DDOST	0.351
6.2585e-287	0.900836	0.693	0.326	2.47893e-282	iREC	ARF5	0.367
5.14455e-275	0.900789	0.76	0.399	2.0377e-270	iREC	CORO1B	0.361
1.22713e-194	0.900702	0.832	0.547	4.86055e-190	iREC	SEC62	0.285
2.18006e-208	0.900401	0.751	0.426	8.63502e-204	iREC	SDF2L1	0.325
0	0.899841	0.689	0.28	0	iREC	ISOC2	0.409
0	0.899742	0.68	0.259	0	iREC	NTMT1	0.421
0	0.89929	0.665	0.271	0	iREC	MRPS5	0.394
1.21642e-285	0.898994	0.713	0.349	4.8181e-281	iREC	YY1	0.364
0	0.898433	0.634	0.239	0	iREC	SSSCA1	0.395
0	0.898405	0.691	0.299	0	iREC	BID	0.392
0	0.898096	0.505	0.144	0	iREC	RNF43	0.361
0	0.897817	0.678	0.285	0	iREC	HDAC1	0.393
5.51338e-218	0.897303	0.761	0.448	2.1838e-213	iREC	SCP2	0.313
6.46863e-226	0.896737	0.729	0.407	2.56216e-221	iREC	TMEM256	0.322
0	0.896668	0.444	0.066	0	iREC	COL17A1	0.378
0	0.896257	0.75	0.354	0	iREC	MPG	0.396
3.20482e-268	0.896229	0.792	0.45	1.2694e-263	iREC	ARGLU1	0.342
0	0.896054	0.591	0.167	0	iREC	MLLT4	0.424
0	0.895923	0.191	0.025	0	iREC	UCA1	0.166
0	0.895757	0.626	0.229	0	iREC	GCSH	0.397
3.54605e-76	0.895354	0.413	0.238	1.40455e-71	iREC	PTTG1	0.175
6.18025e-265	0.895181	0.831	0.511	2.44794e-260	iREC	GABARAPL2	0.32
0.000634948	0.895064	0.69	0.674	1	iREC	S100A4	0.016
0	0.894566	0.638	0.213	0	iREC	NPDC1	0.425
0	0.894502	0.687	0.281	0	iREC	PFDN6	0.406
0	0.894443	0.525	0.156	0	iREC	CDC25B	0.369
2.58715e-192	0.894299	0.748	0.465	1.02475e-187	iREC	BZW1	0.283
0	0.893745	0.719	0.328	0	iREC	LSM1	0.391
0	0.89367	0.6	0.218	0	iREC	RUVBL2	0.382
2.17026e-208	0.893607	0.845	0.606	8.5962e-204	iREC	MORF4L1	0.239
3.48876e-304	0.893094	0.686	0.309	1.38186e-299	iREC	TAF9	0.377
0	0.892791	0.21	0.023	0	iREC	KRT6B	0.187
1.10859e-281	0.891929	0.75	0.384	4.391e-277	iREC	VASP	0.366
0	0.891831	0.639	0.221	0	iREC	OGFR	0.418
0	0.891652	0.739	0.332	0	iREC	PRKCSH	0.407
3.59277e-301	0.891576	0.673	0.302	1.42306e-296	iREC	PABPN1	0.371
8.30311e-233	0.891503	0.745	0.426	3.28878e-228	iREC	RBM25	0.319
1.20453e-287	0.890082	0.678	0.31	4.77104e-283	iREC	U2SURP	0.368
0	0.889874	0.636	0.236	0	iREC	NDUFAF2	0.4
2.959e-240	0.889781	0.735	0.405	1.17203e-235	iREC	OCIAD1	0.33
5.2437e-158	0.888952	0.607	0.333	2.07698e-153	iREC	SRM	0.274
7.4755e-297	0.888608	0.589	0.23	2.96097e-292	iREC	MLXIP	0.359
1.40071e-201	0.888121	0.735	0.45	5.54806e-197	iREC	SRSF11	0.285
0	0.888071	0.449	0.101	0	iREC	APOL2	0.348
0	0.887776	0.638	0.168	0	iREC	EPS8L2	0.47
0	0.887069	0.663	0.206	0	iREC	CKB	0.457
0	0.886626	0.462	0.09	0	iREC	RHOD	0.372
0	0.88629	0.501	0.101	0	iREC	AGRN	0.4
0	0.886236	0.592	0.212	0	iREC	EMG1	0.38
5.64609e-296	0.886069	0.737	0.354	2.23636e-291	iREC	PTP4A1	0.383
0	0.885943	0.647	0.261	0	iREC	CAPRIN1	0.386
0	0.885017	0.633	0.229	0	iREC	CBR1	0.404
6.04171e-248	0.884141	0.71	0.367	2.39306e-243	iREC	RBM17	0.343
7.39012e-157	0.883667	0.317	0.114	2.92715e-152	iREC	TMEM238	0.203
0	0.883443	0.615	0.229	0	iREC	COPRS	0.386
0	0.88334	0.625	0.191	0	iREC	ZNF703	0.434
0	0.883314	0.609	0.247	0	iREC	TRAPPC4	0.362
2.23212e-288	0.883197	0.759	0.39	8.8412e-284	iREC	ZNF207	0.369
1.41004e-267	0.88265	0.641	0.266	5.58505e-263	iREC	TMEM176B	0.375
0	0.882393	0.552	0.164	0	iREC	PDZD8	0.388
6.15596e-304	0.882247	0.612	0.244	2.43831e-299	iREC	GARS	0.368
2.05298e-264	0.882057	0.668	0.325	8.13165e-260	iREC	NME3	0.343
2.49091e-276	0.881734	0.626	0.263	9.86626e-272	iREC	CD320	0.363
1.00395e-220	0.881726	0.688	0.381	3.97655e-216	iREC	STAT3	0.307
3.55925e-223	0.881546	0.821	0.55	1.40978e-218	iREC	C11orf58	0.271
0	0.881288	0.546	0.159	0	iREC	NFE2L3	0.387
9.10665e-298	0.880957	0.593	0.233	3.60705e-293	iREC	NME4	0.36
0	0.880717	0.623	0.223	0	iREC	VAMP3	0.4
1.25116e-260	0.880381	0.722	0.369	4.95571e-256	iREC	SNRNP70	0.353
4.76322e-277	0.880359	0.716	0.361	1.88667e-272	iREC	EWSR1	0.355
1.33123e-238	0.879911	0.64	0.312	5.27287e-234	iREC	G3BP1	0.328
0	0.879582	0.62	0.199	0	iREC	PTPN12	0.421
0	0.87955	0.6	0.221	0	iREC	PLIN3	0.379
0	0.879057	0.607	0.162	0	iREC	TSPAN15	0.445
1.59009e-282	0.879012	0.617	0.265	6.29818e-278	iREC	CNDP2	0.352
1.70178e-243	0.878169	0.715	0.385	6.74059e-239	iREC	DDX46	0.33
7.08576e-199	0.877951	0.839	0.573	2.8066e-194	iREC	CAPZB	0.266
3.68115e-302	0.877884	0.629	0.266	1.45807e-297	iREC	EPB41L4A-AS1	0.363
4.89379e-296	0.877555	0.689	0.313	1.93838e-291	iREC	MRPL47	0.376
0	0.877552	0.647	0.26	0	iREC	ARMC10	0.387
2.08484e-283	0.877423	0.721	0.345	8.25783e-279	iREC	HSD17B11	0.376
0	0.877298	0.699	0.301	0	iREC	MRPL42	0.398
0	0.876935	0.69	0.3	0	iREC	PSMF1	0.39
0	0.876805	0.615	0.237	0	iREC	LPP	0.378
0	0.876727	0.68	0.261	0	iREC	EPN1	0.419
3.31709e-251	0.876705	0.703	0.366	1.31387e-246	iREC	UBE2A	0.337
0	0.876703	0.344	0.055	0	iREC	MUC4	0.289
0	0.876121	0.528	0.137	0	iREC	EPS8L3	0.391
0	0.875932	0.756	0.355	0	iREC	BAG1	0.401
4.15014e-289	0.874813	0.635	0.267	1.64383e-284	iREC	SSRP1	0.368
3.93193e-186	0.874401	0.77	0.508	1.5574e-181	iREC	CSDE1	0.262
1.85177e-254	0.873979	0.792	0.479	7.33468e-250	iREC	SF1	0.313
0	0.873834	0.567	0.211	0	iREC	C21orf59	0.356
0	0.87379	0.656	0.249	0	iREC	AP3D1	0.407
0	0.873261	0.649	0.253	0	iREC	TSR3	0.396
0	0.873117	0.589	0.214	0	iREC	PNPLA2	0.375
0	0.872859	0.728	0.335	0	iREC	CNN2	0.393
1.61718e-263	0.872458	0.737	0.379	6.40548e-259	iREC	CISD2	0.358
9.19189e-224	0.872366	0.805	0.502	3.64082e-219	iREC	PRRC2C	0.303
0	0.872175	0.547	0.174	0	iREC	DGAT1	0.373
3.00262e-233	0.872081	0.69	0.347	1.18931e-228	iREC	APEX1	0.343
4.24718e-225	0.87199	0.664	0.344	1.68227e-220	iREC	EMC7	0.32
0	0.871741	0.444	0.071	0	iREC	GSDMB	0.373
1.13054e-265	0.871611	0.609	0.268	4.47795e-261	iREC	CTDNEP1	0.341
1.31573e-162	0.871156	0.3	0.099	5.21148e-158	iREC	TNNC2	0.201
2.37688e-289	0.870925	0.658	0.286	9.4146e-285	iREC	TPRKB	0.372
0	0.870871	0.605	0.208	0	iREC	SLC25A1	0.397
0	0.870725	0.631	0.259	0	iREC	MRPL50	0.372
0	0.870606	0.643	0.267	0	iREC	TMEM126B	0.376
6.85513e-225	0.870567	0.75	0.437	2.71525e-220	iREC	PPIG	0.313
3.02319e-212	0.870078	0.655	0.338	1.19745e-207	iREC	TGOLN2	0.317
7.3101e-215	0.87007	0.715	0.401	2.89546e-210	iREC	SLC3A2	0.314
6.40136e-245	0.869955	0.674	0.331	2.53552e-240	iREC	SVIP	0.343
2.95054e-256	0.869931	0.638	0.296	1.16868e-251	iREC	PDCD2	0.342
2.17002e-304	0.869534	0.581	0.219	8.59522e-300	iREC	HACD3	0.362
3.01301e-294	0.869484	0.584	0.233	1.19342e-289	iREC	COMMD4	0.351
0	0.869231	0.623	0.234	0	iREC	GDE1	0.389
0	0.869089	0.71	0.312	0	iREC	DYNC1I2	0.398
6.33289e-235	0.868854	0.617	0.304	2.50839e-230	iREC	TNFRSF14	0.313
1.21364e-268	0.868364	0.618	0.271	4.80709e-264	iREC	DYNC1H1	0.347
0	0.86813	0.657	0.225	0	iREC	TNFRSF1A	0.432
1.34616e-208	0.867761	0.692	0.378	5.33201e-204	iREC	LRPAP1	0.314
9.60747e-302	0.867077	0.648	0.274	3.80542e-297	iREC	ARL1	0.374
0	0.867001	0.496	0.147	0	iREC	FAM46A	0.349
5.40043e-286	0.866364	0.69	0.323	2.13906e-281	iREC	PQBP1	0.367
1.42818e-190	0.866162	0.654	0.364	5.65689e-186	iREC	BUB3	0.29
0	0.866127	0.623	0.23	0	iREC	POLDIP2	0.393
0	0.865714	0.671	0.275	0	iREC	TMEM259	0.396
0	0.865198	0.564	0.183	0	iREC	C19orf66	0.381
0	0.864606	0.603	0.17	0	iREC	PPP1R16A	0.433
6.87958e-223	0.86402	0.647	0.321	2.72493e-218	iREC	LAGE3	0.326
6.48143e-260	0.863747	0.713	0.356	2.56723e-255	iREC	PSMG2	0.357
0	0.863601	0.602	0.221	0	iREC	SLC20A1	0.381
0	0.863544	0.377	0.093	0	iREC	CCL15	0.284
0	0.861589	0.819	0.348	0	iREC	TFF3	0.471
6.8699e-286	0.860677	0.627	0.264	2.7211e-281	iREC	SLC9A3R1	0.363
0	0.86042	0.665	0.256	0	iREC	CYB5R3	0.409
2.0156e-250	0.859445	0.468	0.168	7.98357e-246	iREC	MSMO1	0.3
1.99226e-269	0.858894	0.734	0.364	7.89112e-265	iREC	SEPT2	0.37
1.44385e-248	0.858502	0.677	0.329	5.71893e-244	iREC	RAD21	0.348
0	0.858221	0.698	0.304	0	iREC	YIPF3	0.394
0	0.858179	0.506	0.124	0	iREC	OCLN	0.382
1.40893e-297	0.85789	0.687	0.308	5.58063e-293	iREC	FLOT1	0.379
6.95748e-222	0.857779	0.749	0.436	2.75579e-217	iREC	TCEA1	0.313
0	0.857747	0.466	0.086	0	iREC	PHLDA3	0.38
0	0.85772	0.691	0.299	0	iREC	OTUB1	0.392
0	0.857423	0.62	0.237	0	iREC	MRPS10	0.383
3.57168e-287	0.856903	0.708	0.334	1.41471e-282	iREC	TMED4	0.374
1.84174e-261	0.856813	0.671	0.319	7.29496e-257	iREC	IDH3G	0.352
0	0.856324	0.643	0.266	0	iREC	RNF126	0.377
3.69041e-195	0.85632	0.78	0.505	1.46173e-190	iREC	HNRNPH1	0.275
2.27915e-166	0.856307	0.925	0.753	9.0275e-162	iREC	ITM2B	0.172
3.60743e-270	0.856278	0.613	0.259	1.42887e-265	iREC	NDUFV3	0.354
0	0.856184	0.622	0.229	0	iREC	NOB1	0.393
0	0.855196	0.645	0.263	0	iREC	ANKRD10	0.382
0	0.855132	0.694	0.285	0	iREC	GID8	0.409
2.80089e-243	0.855062	0.54	0.228	1.10941e-238	iREC	NMT1	0.312
0	0.85501	0.474	0.09	0	iREC	EPS8L1	0.384
3.61071e-219	0.854265	0.667	0.341	1.43017e-214	iREC	SRP72	0.326
0	0.854218	0.665	0.24	0	iREC	TSPAN13	0.425
3.47292e-192	0.854135	0.773	0.487	1.37559e-187	iREC	ACTR2	0.286
0	0.853421	0.679	0.265	0	iREC	TATDN1	0.414
0	0.853276	0.652	0.243	0	iREC	VPS25	0.409
7.07769e-255	0.853252	0.68	0.328	2.8034e-250	iREC	PSMD13	0.352
0	0.853187	0.62	0.231	0	iREC	SMARCA4	0.389
0	0.851816	0.661	0.281	0	iREC	SMIM19	0.38
0	0.851642	0.67	0.283	0	iREC	MRPL40	0.387
4.51895e-303	0.851469	0.719	0.338	1.78991e-298	iREC	NOSIP	0.381
8.65933e-257	0.851443	0.658	0.309	3.42988e-252	iREC	FKBP3	0.349
2.76588e-56	0.85135	0.599	0.462	1.09554e-51	iREC	HMGB2	0.137
1.75169e-223	0.851329	0.771	0.449	6.93827e-219	iREC	AP2M1	0.322
1.6488e-184	0.851301	0.761	0.484	6.53074e-180	iREC	EIF4B	0.277
0	0.850983	0.705	0.289	0	iREC	IFNGR2	0.416
2.74393e-286	0.850824	0.638	0.275	1.08684e-281	iREC	GRSF1	0.363
0	0.850822	0.609	0.207	0	iREC	CHPF	0.402
0	0.849479	0.642	0.27	0	iREC	SREK1IP1	0.372
2.88469e-242	0.848919	0.706	0.363	1.1426e-237	iREC	IGBP1	0.343
0	0.848566	0.572	0.211	0	iREC	SPAG9	0.361
7.52108e-163	0.84846	0.787	0.542	2.97902e-158	iREC	EIF3L	0.245
0	0.848305	0.686	0.29	0	iREC	DAP3	0.396
0	0.848022	0.571	0.195	0	iREC	PLBD1	0.376
5.49971e-213	0.847917	0.686	0.374	2.17838e-208	iREC	TMEM165	0.312
5.94539e-234	0.847389	0.686	0.355	2.35491e-229	iREC	WASF2	0.331
5.56538e-284	0.846874	0.67	0.3	2.20439e-279	iREC	ADIPOR1	0.37
2.01466e-270	0.846181	0.573	0.233	7.97985e-266	iREC	MRPS25	0.34
0	0.845609	0.607	0.163	0	iREC	NCKAP1	0.444
0	0.845566	0.646	0.263	0	iREC	UBE2R2	0.383
2.69061e-202	0.845517	0.769	0.472	1.06572e-197	iREC	PPP1CB	0.297
0	0.845093	0.619	0.229	0	iREC	C14orf1	0.39
9.07231e-292	0.844181	0.649	0.278	3.59345e-287	iREC	TMEM183A	0.371
4.23482e-299	0.84415	0.691	0.32	1.67737e-294	iREC	CWC15	0.371
0	0.843846	0.481	0.097	0	iREC	CLDN1	0.384
7.26308e-253	0.843657	0.653	0.31	2.87683e-248	iREC	UBE2K	0.343
0	0.843319	0.525	0.168	0	iREC	CES2	0.357
0	0.843248	0.34	0.069	0	iREC	RP11-48O20.4	0.271
1.906e-252	0.843135	0.542	0.222	7.54949e-248	iREC	DDIT3	0.32
0	0.843071	0.575	0.21	0	iREC	RARS	0.365
5.9974e-230	0.841737	0.735	0.421	2.37551e-225	iREC	PYURF	0.314
1.07462e-224	0.841532	0.631	0.307	4.25646e-220	iREC	SARS	0.324
2.37026e-297	0.841106	0.625	0.259	9.38835e-293	iREC	PLGRKT	0.366
3.38534e-297	0.840949	0.594	0.231	1.3409e-292	iREC	CMAS	0.363
9.88659e-128	0.840498	0.39	0.177	3.91598e-123	iREC	RP11-329L6.2	0.213
0	0.840389	0.435	0.095	0	iREC	HOXB6	0.34
0	0.840186	0.606	0.235	0	iREC	SMIM4	0.371
2.14827e-204	0.839809	0.674	0.366	8.50906e-200	iREC	TXNL1	0.308
0	0.839709	0.512	0.133	0	iREC	PRR15	0.379
3.74432e-218	0.839568	0.685	0.369	1.48309e-213	iREC	MAGOH	0.316
0	0.83944	0.596	0.228	0	iREC	ZFAND2A	0.368
0	0.839381	0.629	0.217	0	iREC	YDJC	0.412
9.8822e-288	0.839378	0.683	0.306	3.91424e-283	iREC	DPM1	0.377
0	0.839112	0.587	0.197	0	iREC	IFRD2	0.39
0	0.838926	0.561	0.188	0	iREC	SIGMAR1	0.373
3.01056e-271	0.838455	0.716	0.357	1.19245e-266	iREC	FAAP20	0.359
2.3096e-293	0.83779	0.657	0.287	9.1481e-289	iREC	IMP4	0.37
0	0.837629	0.673	0.302	0	iREC	ATG12	0.371
0	0.83748	0.555	0.193	0	iREC	CERS6	0.362
7.57876e-289	0.836687	0.684	0.298	3.00187e-284	iREC	HDAC2	0.386
0	0.836104	0.522	0.158	0	iREC	ADM	0.364
3.82243e-150	0.835729	0.608	0.341	1.51402e-145	iREC	CTD-3252C9.4	0.267
5.77144e-260	0.835631	0.652	0.299	2.28601e-255	iREC	SUGT1	0.353
9.18509e-290	0.835424	0.629	0.26	3.63812e-285	iREC	ADH5	0.369
1.78437e-209	0.835378	0.681	0.366	7.06771e-205	iREC	DCXR	0.315
9.37499e-156	0.835142	0.764	0.528	3.71334e-151	iREC	GTF3A	0.236
6.20032e-77	0.835079	0.519	0.332	2.45589e-72	iREC	HLA-DQB1	0.187
0	0.835066	0.616	0.213	0	iREC	MPZL1	0.403
0	0.834886	0.647	0.224	0	iREC	MRPS18A	0.423
4.82552e-137	0.834149	0.809	0.625	1.91134e-132	iREC	SRSF7	0.184
2.26051e-224	0.833705	0.677	0.351	8.95365e-220	iREC	VCP	0.326
6.91232e-248	0.833575	0.639	0.304	2.7379e-243	iREC	PDCD10	0.335
2.03887e-292	0.833387	0.632	0.269	8.07576e-288	iREC	HDDC2	0.363
2.73257e-197	0.833012	0.584	0.274	1.08235e-192	iREC	TFRC	0.31
0	0.832134	0.635	0.243	0	iREC	HSF1	0.392
0	0.831959	0.505	0.161	0	iREC	C1orf21	0.344
0	0.831951	0.469	0.134	0	iREC	DHCR24	0.335
0	0.831237	0.522	0.167	0	iREC	RIPK2	0.355
9.79082e-252	0.831136	0.618	0.279	3.87804e-247	iREC	TBL1XR1	0.339
0	0.831046	0.56	0.138	0	iREC	PTPRK	0.422
6.54776e-240	0.830601	0.716	0.362	2.5935e-235	iREC	ESD	0.354
0	0.830486	0.475	0.134	0	iREC	ZNFX1	0.341
0	0.83018	0.568	0.208	0	iREC	NOLC1	0.36
0	0.830004	0.592	0.208	0	iREC	NPEPPS	0.384
0	0.829613	0.593	0.196	0	iREC	TMEM106B	0.397
0	0.829175	0.646	0.252	0	iREC	RBM42	0.394
0	0.829138	0.397	0.065	0	iREC	LIF	0.332
7.56362e-253	0.828891	0.648	0.309	2.99588e-248	iREC	TRAPPC3	0.339
0	0.82886	0.656	0.236	0	iREC	TSEN34	0.42
9.76098e-255	0.828639	0.703	0.338	3.86623e-250	iREC	SUCLG1	0.365
9.85598e-300	0.828549	0.546	0.201	3.90386e-295	iREC	MAGOHB	0.345
0	0.827993	0.669	0.272	0	iREC	KXD1	0.397
2.17763e-254	0.827944	0.689	0.337	8.62536e-250	iREC	SPG21	0.352
1.17289e-205	0.827428	0.529	0.22	4.64572e-201	iREC	GGH	0.309
3.25413e-78	0.827268	0.376	0.217	1.28893e-73	iREC	AC090498.1	0.159
2.05289e-246	0.827187	0.651	0.317	8.13128e-242	iREC	ANKRD11	0.334
0	0.827158	0.593	0.228	0	iREC	RAB22A	0.365
1.98501e-301	0.826321	0.571	0.219	7.86242e-297	iREC	IFT57	0.352
0	0.825887	0.607	0.195	0	iREC	FAM213A	0.412
0	0.825619	0.599	0.225	0	iREC	PTPMT1	0.374
7.79158e-255	0.825566	0.67	0.324	3.08617e-250	iREC	ILF3	0.346
9.90518e-301	0.82543	0.666	0.289	3.92334e-296	iREC	NUDT21	0.377
8.24732e-248	0.825422	0.743	0.396	3.26668e-243	iREC	NDUFA5	0.347
3.16466e-261	0.825134	0.777	0.401	1.25349e-256	iREC	CAPG	0.376
0	0.825024	0.373	0.079	0	iREC	EGLN3	0.294
3.12611e-139	0.824829	0.371	0.157	1.23822e-134	iREC	TESC	0.214
5.48156e-114	0.824761	0.138	0.036	2.17119e-109	iREC	RRAD	0.102
4.62807e-178	0.824755	0.825	0.559	1.83313e-173	iREC	RABAC1	0.266
0	0.824749	0.677	0.265	0	iREC	PAIP1	0.412
0	0.824648	0.623	0.245	0	iREC	CHCHD3	0.378
0	0.824554	0.571	0.189	0	iREC	UBE2Z	0.382
1.99813e-293	0.824554	0.629	0.261	7.9144e-289	iREC	PSMD3	0.368
0	0.824288	0.655	0.222	0	iREC	SDC1	0.433
0	0.824061	0.643	0.259	0	iREC	SMIM15	0.384
0	0.823787	0.533	0.162	0	iREC	TRIOBP	0.371
3.63957e-259	0.823652	0.625	0.287	1.4416e-254	iREC	ZNRD1	0.338
0	0.823446	0.111	0.011	0	iREC	GABRP	0.1
2.10091e-272	0.822806	0.375	0.109	8.3215e-268	iREC	TPM2	0.266
1.12213e-288	0.822594	0.656	0.291	4.44465e-284	iREC	BRD4	0.365
5.41112e-274	0.822387	0.665	0.297	2.14329e-269	iREC	DUSP23	0.368
3.24065e-303	0.822185	0.677	0.299	1.28359e-298	iREC	RAB11B	0.378
0	0.822046	0.652	0.26	0	iREC	ATG101	0.392
1.04872e-64	0.821904	0.128	0.044	4.15388e-60	iREC	CXCL14	0.084
0	0.821652	0.607	0.242	0	iREC	DNM2	0.365
2.56965e-183	0.821645	0.782	0.486	1.01781e-178	iREC	ATP1B3	0.296
0	0.821376	0.481	0.117	0	iREC	PARP12	0.364
3.75044e-206	0.821329	0.694	0.38	1.48551e-201	iREC	HNRNPR	0.314
9.12306e-255	0.821054	0.786	0.435	3.61355e-250	iREC	ZFAND5	0.351
1.16956e-304	0.820992	0.644	0.266	4.63252e-300	iREC	BCL7C	0.378
0	0.820472	0.619	0.18	0	iREC	SUN1	0.439
0	0.820067	0.62	0.239	0	iREC	ADD3	0.381
0	0.819528	0.542	0.159	0	iREC	TRIM2	0.383
3.69398e-207	0.818822	0.713	0.412	1.46315e-202	iREC	CHMP4A	0.301
0	0.818491	0.41	0.094	0	iREC	NT5E	0.316
7.82733e-233	0.818475	0.599	0.273	3.10033e-228	iREC	NARS	0.326
4.00075e-278	0.81824	0.694	0.326	1.58466e-273	iREC	RTFDC1	0.368
1.89666e-268	0.818177	0.68	0.326	7.51248e-264	iREC	CCDC59	0.354
2.02792e-270	0.817937	0.545	0.215	8.0324e-266	iREC	ZC3H12A	0.33
9.49247e-174	0.817678	0.292	0.092	3.75987e-169	iREC	MUC5B	0.2
1.11735e-186	0.816981	0.729	0.44	4.42571e-182	iREC	IQGAP1	0.289
0	0.816391	0.579	0.176	0	iREC	ENTPD6	0.403
0	0.815882	0.576	0.182	0	iREC	ESRRA	0.394
0	0.815477	0.624	0.238	0	iREC	FAM60A	0.386
2.34438e-187	0.814456	0.893	0.626	9.28584e-183	iREC	JUND	0.267
2.23223e-250	0.814235	0.653	0.304	8.84165e-246	iREC	GOLGA4	0.349
2.07374e-196	0.813812	0.677	0.376	8.21387e-192	iREC	C9orf142	0.301
9.9117e-291	0.813702	0.681	0.307	3.92592e-286	iREC	AZIN1	0.374
7.10818e-229	0.813604	0.681	0.352	2.81548e-224	iREC	MAPRE1	0.329
1.23344e-303	0.813495	0.614	0.248	4.88555e-299	iREC	PDCD6IP	0.366
0	0.81305	0.546	0.121	0	iREC	B3GNT3	0.425
2.10355e-243	0.813048	0.742	0.411	8.33193e-239	iREC	PCNP	0.331
1.8178e-261	0.812891	0.616	0.278	7.20011e-257	iREC	SRA1	0.338
1.79416e-182	0.812769	0.787	0.517	7.10649e-178	iREC	SFPQ	0.27
3.51641e-257	0.812681	0.617	0.269	1.39282e-252	iREC	NIFK	0.348
0	0.812593	0.564	0.199	0	iREC	NCLN	0.365
0	0.81252	0.49	0.109	0	iREC	KIAA1522	0.381
3.42422e-264	0.812369	0.564	0.236	1.3563e-259	iREC	CALCOCO2	0.328
0	0.812052	0.416	0.103	0	iREC	FAM108C1	0.313
1.11899e-286	0.812016	0.613	0.26	4.4322e-282	iREC	TSG101	0.353
1.74439e-277	0.811828	0.649	0.285	6.90935e-273	iREC	PLEKHB2	0.364
0	0.811358	0.472	0.101	0	iREC	MYOF	0.371
2.85543e-306	0.811104	0.612	0.249	1.13101e-301	iREC	UBQLN1	0.363
0	0.81063	0.523	0.118	0	iREC	CBLC	0.405
0	0.810186	0.601	0.224	0	iREC	MTX1	0.377
5.2089e-287	0.810161	0.642	0.28	2.06319e-282	iREC	ABHD14B	0.362
0	0.809911	0.552	0.14	0	iREC	ADAP1	0.412
7.72624e-229	0.809816	0.565	0.251	3.06029e-224	iREC	MSI2	0.314
0	0.809759	0.472	0.118	0	iREC	LINC00467	0.354
0	0.809561	0.493	0.111	0	iREC	YAP1	0.382
6.09807e-220	0.809469	0.577	0.243	2.41538e-215	iREC	TMEM176A	0.334
0	0.808392	0.397	0.088	0	iREC	IFIH1	0.309
2.99446e-129	0.807569	0.509	0.267	1.18608e-124	iREC	INSIG1	0.242
1.22271e-298	0.807476	0.661	0.289	4.84303e-294	iREC	VTI1B	0.372
1.11755e-239	0.807379	0.677	0.338	4.42651e-235	iREC	ANXA7	0.339
0	0.807024	0.565	0.202	0	iREC	KHSRP	0.363
6.75954e-300	0.806721	0.676	0.294	2.67738e-295	iREC	MKRN1	0.382
2.03384e-138	0.806719	0.76	0.514	8.05585e-134	iREC	HLA-DRA	0.246
4.55067e-254	0.806456	0.601	0.256	1.80248e-249	iREC	SLC1A5	0.345
0	0.805566	0.583	0.19	0	iREC	PYCR1	0.393
0	0.805353	0.522	0.117	0	iREC	MYO5B	0.405
1.19901e-284	0.805273	0.552	0.212	4.74916e-280	iREC	XIAP	0.34
3.20668e-280	0.804937	0.62	0.26	1.27013e-275	iREC	COPS5	0.36
1.5467e-161	0.804845	0.785	0.532	6.12632e-157	iREC	C12orf57	0.253
0	0.80483	0.563	0.184	0	iREC	RALB	0.379
0	0.80461	0.561	0.155	0	iREC	GALNT3	0.406
4.29896e-251	0.804504	0.564	0.233	1.70277e-246	iREC	SHMT2	0.331
0	0.804458	0.594	0.22	0	iREC	GFPT1	0.374
0	0.804395	0.68	0.284	0	iREC	FAM32A	0.396
1.43864e-307	0.803718	0.61	0.239	5.6983e-303	iREC	MRPS23	0.371
0	0.803499	0.51	0.103	0	iREC	TJP3	0.407
3.22407e-161	0.802762	0.727	0.474	1.27702e-156	iREC	CAPZA1	0.253
7.19027e-235	0.802728	0.498	0.193	2.848e-230	iREC	DTYMK	0.305
1.28429e-211	0.802714	0.675	0.356	5.08693e-207	iREC	PNN	0.319
0	0.802387	0.565	0.171	0	iREC	STAT6	0.394
1.99478e-245	0.802066	0.613	0.274	7.90114e-241	iREC	ZYX	0.339
2.31948e-223	0.801465	0.638	0.318	9.18723e-219	iREC	OXA1L	0.32
0	0.801372	0.645	0.266	0	iREC	CHTOP	0.379
1.03677e-196	0.800982	0.877	0.585	4.10652e-192	iREC	SPCS2	0.292
1.2789e-275	0.800558	0.486	0.171	5.06558e-271	iREC	BRI3BP	0.315
2.42245e-254	0.800387	0.567	0.234	9.59508e-250	iREC	MRPL16	0.333
1.04157e-304	0.800285	0.692	0.311	4.12556e-300	iREC	SMIM7	0.381
1.53945e-222	0.800283	0.606	0.282	6.0976e-218	iREC	GNL3	0.324
0	0.800087	0.499	0.148	0	iREC	ODF3B	0.351
0	0.799999	0.565	0.188	0	iREC	CLSTN1	0.377
0	0.799681	0.626	0.253	0	iREC	TES	0.373
0	0.79945	0.506	0.13	0	iREC	F12	0.376
3.21063e-247	0.799066	0.562	0.235	1.2717e-242	iREC	ALG3	0.327
2.12239e-264	0.798861	0.657	0.296	8.40658e-260	iREC	QARS	0.361
0	0.798482	0.6	0.228	0	iREC	LSM12	0.372
3.83225e-155	0.797768	0.429	0.19	1.51791e-150	iREC	RP4-614O4.5	0.239
3.00929e-304	0.797625	0.53	0.184	1.19195e-299	iREC	ACOT7	0.346
4.46522e-273	0.797338	0.644	0.282	1.76863e-268	iREC	THOC2	0.362
0	0.797253	0.561	0.211	0	iREC	UBE2H	0.35
4.77077e-306	0.797044	0.578	0.223	1.88966e-301	iREC	TMED7	0.355
4.68092e-32	0.796953	0.11	0.049	1.85406e-27	iREC	RBP1	0.061
0	0.796854	0.538	0.146	0	iREC	DPCD	0.392
8.36605e-203	0.796531	0.565	0.261	3.31371e-198	iREC	GCHFR	0.304
1.05842e-224	0.796357	0.647	0.325	4.1923e-220	iREC	SNX6	0.322
3.14225e-307	0.796271	0.613	0.249	1.24461e-302	iREC	PHF5A	0.364
7.21168e-155	0.796037	0.777	0.539	2.85647e-150	iREC	ACTR3	0.238
1.1364e-276	0.795785	0.57	0.224	4.50118e-272	iREC	TARS	0.346
5.75821e-226	0.795756	0.493	0.184	2.28077e-221	iREC	PPP1R1B	0.309
3.91501e-297	0.795584	0.638	0.259	1.5507e-292	iREC	CXCL8	0.379
0	0.795337	0.499	0.109	0	iREC	SHROOM3	0.39
0	0.795113	0.56	0.175	0	iREC	ARHGAP5	0.385
0	0.795095	0.536	0.151	0	iREC	KIF9	0.385
4.10443e-116	0.794646	0.554	0.327	1.62572e-111	iREC	NASP	0.227
1.79195e-232	0.794023	0.649	0.321	7.09775e-228	iREC	FIBP	0.328
1.00341e-229	0.794009	0.664	0.341	3.97442e-225	iREC	ARPP19	0.323
1.04888e-300	0.793867	0.621	0.259	4.15452e-296	iREC	MRPL28	0.362
4.77725e-204	0.793771	0.733	0.429	1.89222e-199	iREC	RSRC2	0.304
1.65346e-192	0.793688	0.362	0.127	6.5492e-188	iREC	UBE2T	0.235
1.20044e-222	0.793573	0.699	0.372	4.75484e-218	iREC	SRSF10	0.327
0	0.793562	0.507	0.128	0	iREC	GSTO2	0.379
3.21251e-269	0.793499	0.577	0.238	1.27244e-264	iREC	MKNK2	0.339
1.26465e-187	0.792872	0.686	0.396	5.00916e-183	iREC	SCAF11	0.29
2.13074e-198	0.792662	0.825	0.552	8.43966e-194	iREC	HNRNPA0	0.273
4.65478e-249	0.792463	0.68	0.341	1.84371e-244	iREC	SEPT9	0.339
1.15973e-216	0.792433	0.667	0.352	4.59357e-212	iREC	SRP19	0.315
4.23151e-183	0.792196	0.768	0.488	1.67606e-178	iREC	RBMX	0.28
6.37099e-285	0.791917	0.6	0.243	2.52348e-280	iREC	SCARB2	0.357
0	0.791821	0.568	0.208	0	iREC	KCMF1	0.36
6.90693e-235	0.791792	0.687	0.354	2.73577e-230	iREC	DNAJC7	0.333
1.20668e-255	0.791781	0.666	0.322	4.77955e-251	iREC	TMEM248	0.344
0	0.791399	0.586	0.199	0	iREC	MRPS2	0.387
2.49375e-240	0.791251	0.649	0.318	9.87748e-236	iREC	C7orf50	0.331
0	0.79058	0.571	0.15	0	iREC	PTPRF	0.421
0	0.78873	0.5	0.139	0	iREC	FASN	0.361
1.01127e-225	0.788571	0.314	0.092	4.00556e-221	iREC	TNFAIP2	0.222
0	0.788494	0.543	0.18	0	iREC	CANT1	0.363
0	0.788478	0.61	0.234	0	iREC	COQ4	0.376
9.23976e-56	0.78728	0.831	0.768	3.65978e-51	iREC	DUSP1	0.063
2.2283e-204	0.787198	0.603	0.305	8.82608e-200	iREC	HSPB11	0.298
1.20179e-293	0.787156	0.669	0.302	4.76016e-289	iREC	SIGIRR	0.367
9.30794e-236	0.787064	0.665	0.332	3.68678e-231	iREC	IER3IP1	0.333
1.64823e-146	0.787049	0.761	0.525	6.52846e-142	iREC	CKLF	0.236
0	0.786676	0.551	0.193	0	iREC	PSME3	0.358
0	0.786672	0.52	0.115	0	iREC	CCDC64B	0.405
2.32826e-266	0.786535	0.571	0.234	9.22199e-262	iREC	DCUN1D5	0.337
1.73726e-280	0.786415	0.549	0.209	6.88113e-276	iREC	IARS2	0.34
0	0.786378	0.615	0.241	0	iREC	DPM2	0.374
0	0.786024	0.615	0.235	0	iREC	NUDT14	0.38
4.87836e-165	0.785851	0.728	0.463	1.93227e-160	iREC	CFLAR	0.265
9.20352e-288	0.785806	0.524	0.192	3.64542e-283	iREC	APEH	0.332
1.56519e-197	0.785429	0.686	0.379	6.19957e-193	iREC	HAX1	0.307
7.556e-179	0.785358	0.294	0.094	2.99286e-174	iREC	PLAU	0.2
7.20272e-269	0.784841	0.61	0.27	2.85292e-264	iREC	IRF3	0.34
0	0.784815	0.619	0.251	0	iREC	ATP6V1D	0.368
0	0.784239	0.532	0.113	0	iREC	F2RL1	0.419
5.12425e-276	0.784013	0.653	0.294	2.02966e-271	iREC	TMEM134	0.359
1.23752e-240	0.783779	0.603	0.276	4.90169e-236	iREC	MAP2K3	0.327
1.65755e-306	0.783549	0.629	0.245	6.5654e-302	iREC	BZW2	0.384
2.29563e-303	0.78335	0.488	0.162	9.09278e-299	iREC	TRIP6	0.326
3.35816e-193	0.783315	0.564	0.265	1.33013e-188	iREC	CHPT1	0.299
0	0.782992	0.571	0.18	0	iREC	CDC34	0.391
1.42789e-295	0.782849	0.555	0.2	5.65574e-291	iREC	VEGFA	0.355
1.32308e-238	0.7821	0.591	0.263	5.24059e-234	iREC	CDC123	0.328
6.12938e-185	0.782081	0.442	0.178	2.42779e-180	iREC	MCM7	0.264
7.31474e-207	0.782034	0.589	0.284	2.8973e-202	iREC	VMA21	0.305
4.03621e-134	0.781539	0.649	0.385	1.5987e-129	iREC	HSPH1	0.264
2.66196e-271	0.781481	0.591	0.238	1.05438e-266	iREC	PDHA1	0.353
2.81247e-281	0.781195	0.417	0.13	1.11399e-276	iREC	METRN	0.287
1.22235e-246	0.781006	0.66	0.327	4.84162e-242	iREC	RNF149	0.333
3.96251e-289	0.780945	0.597	0.239	1.56951e-284	iREC	DHX15	0.358
0	0.780841	0.635	0.254	0	iREC	PRPF6	0.381
8.09628e-204	0.780442	0.646	0.334	3.20686e-199	iREC	MTHFD2	0.312
3.03291e-293	0.780394	0.538	0.199	1.2013e-288	iREC	PPP1R35	0.339
8.76768e-170	0.780377	0.758	0.497	3.47279e-165	iREC	ISCU	0.261
5.89881e-283	0.780346	0.654	0.29	2.33646e-278	iREC	TEX264	0.364
6.24684e-231	0.780315	0.643	0.305	2.47431e-226	iREC	SERINC3	0.338
0	0.780247	0.612	0.215	0	iREC	PDZD11	0.397
0	0.78022	0.565	0.212	0	iREC	GTF2E2	0.353
1.38516e-237	0.780137	0.567	0.242	5.48646e-233	iREC	SNRPA	0.325
0	0.779997	0.545	0.165	0	iREC	TMEM63A	0.38
1.55677e-199	0.779542	0.652	0.344	6.1662e-195	iREC	PCMT1	0.308
1.15334e-285	0.779287	0.633	0.272	4.56826e-281	iREC	MFSD10	0.361
0	0.779116	0.259	0.052	0	iREC	FOXQ1	0.207
7.66061e-276	0.778641	0.548	0.214	3.03429e-271	iREC	LENG8	0.334
5.09478e-153	0.778008	0.949	0.836	2.01799e-148	iREC	DDX5	0.113
3.93352e-268	0.777159	0.562	0.23	1.55803e-263	iREC	TMOD3	0.332
5.59212e-288	0.777032	0.647	0.28	2.21498e-283	iREC	CELF1	0.367
1.46862e-244	0.776884	0.6	0.263	5.81704e-240	iREC	MAZ	0.337
0	0.776785	0.628	0.241	0	iREC	ZFAND1	0.387
0	0.776613	0.686	0.28	0	iREC	PHF14	0.406
0	0.776084	0.5	0.098	0	iREC	FUT2	0.402
2.66211e-270	0.775937	0.591	0.246	1.05443e-265	iREC	TMX2	0.345
1.17773e-211	0.775925	0.781	0.481	4.66489e-207	iREC	TMEM230	0.3
2.06459e-207	0.77565	0.651	0.338	8.17762e-203	iREC	FDX1	0.313
3.52203e-280	0.775182	0.547	0.211	1.39504e-275	iREC	ACBD3	0.336
1.47456e-231	0.775139	0.379	0.121	5.84059e-227	iREC	GPA33	0.258
1.74332e-199	0.774937	0.539	0.245	6.9051e-195	iREC	ACAA2	0.294
0	0.774805	0.594	0.195	0	iREC	MAPK13	0.399
0	0.774613	0.407	0.105	0	iREC	JAG1	0.302
1.32232e-291	0.774168	0.606	0.249	5.23757e-287	iREC	BAD	0.357
5.18857e-158	0.773707	0.745	0.492	2.05514e-153	iREC	DDX3X	0.253
2.10515e-246	0.773297	0.656	0.305	8.33829e-242	iREC	VPS35	0.351
0	0.773236	0.439	0.114	0	iREC	HK2	0.325
1.34571e-244	0.773036	0.651	0.305	5.33022e-240	iREC	CPNE1	0.346
0	0.773032	0.578	0.209	0	iREC	ELOVL1	0.369
0	0.772706	0.492	0.115	0	iREC	ARHGAP32	0.377
1.04961e-251	0.772504	0.663	0.319	4.15738e-247	iREC	MFF	0.344
0	0.772429	0.365	0.094	0	iREC	SLC6A8	0.271
0	0.772233	0.575	0.201	0	iREC	WDR13	0.374
0	0.772222	0.568	0.2	0	iREC	LYPLA2	0.368
3.94291e-182	0.772034	0.77	0.487	1.56175e-177	iREC	ARPC4	0.283
0	0.771919	0.522	0.13	0	iREC	DTX2	0.392
9.07032e-161	0.77167	0.615	0.314	3.59266e-156	iREC	STMN1	0.301
3.65878e-218	0.771238	0.709	0.387	1.4492e-213	iREC	TBCB	0.322
3.68088e-307	0.771231	0.544	0.191	1.45796e-302	iREC	SLC35A3	0.353
6.00268e-297	0.770785	0.59	0.232	2.3776e-292	iREC	C12orf10	0.358
0	0.770702	0.449	0.099	0	iREC	PDP1	0.35
1.88482e-241	0.770377	0.539	0.222	7.4656e-237	iREC	AHCYL1	0.317
6.21685e-275	0.770339	0.628	0.274	2.46243e-270	iREC	ITPA	0.354
0	0.770287	0.587	0.201	0	iREC	BLCAP	0.386
1.03135e-236	0.770087	0.674	0.327	4.08507e-232	iREC	SDHD	0.347
8.40021e-263	0.769864	0.66	0.297	3.32724e-258	iREC	PIGT	0.363
1.47864e-227	0.769692	0.672	0.336	5.85675e-223	iREC	MTPN	0.336
0	0.76966	0.567	0.196	0	iREC	UNC93B1	0.371
2.2881e-283	0.76922	0.602	0.25	9.06295e-279	iREC	TUSC2	0.352
7.12141e-233	0.769169	0.62	0.291	2.82072e-228	iREC	UBE2E3	0.329
5.32098e-304	0.768963	0.641	0.255	2.10759e-299	iREC	SLC44A1	0.386
3.97831e-298	0.768807	0.622	0.256	1.57577e-293	iREC	ILK	0.366
2.17424e-236	0.768719	0.556	0.241	8.61194e-232	iREC	GRPEL1	0.315
9.27084e-284	0.768714	0.589	0.232	3.67209e-279	iREC	DDX1	0.357
9.79388e-240	0.76868	0.702	0.361	3.87926e-235	iREC	PIN1	0.341
0	0.768176	0.463	0.135	0	iREC	NUDT8	0.328
9.50614e-257	0.768128	0.561	0.231	3.76529e-252	iREC	TMEM33	0.33
0	0.768019	0.491	0.15	0	iREC	USP53	0.341
0	0.767715	0.541	0.151	0	iREC	VCL	0.39
8.73346e-241	0.767689	0.55	0.233	3.45924e-236	iREC	DYNLT3	0.317
0	0.767138	0.608	0.23	0	iREC	DDA1	0.378
2.0307e-230	0.767126	0.567	0.247	8.04342e-226	iREC	EEF1E1	0.32
2.71079e-200	0.766994	0.627	0.315	1.07372e-195	iREC	GCC2	0.312
0	0.766895	0.511	0.125	0	iREC	ITPR3	0.386
1.57536e-254	0.766703	0.571	0.245	6.23986e-250	iREC	PPP2R2A	0.326
0	0.766687	0.388	0.067	0	iREC	CLIC5	0.321
1.02807e-238	0.766473	0.653	0.311	4.07208e-234	iREC	DARS	0.342
0	0.766345	0.493	0.149	0	iREC	INPP1	0.344
3.9718e-212	0.765454	0.569	0.262	1.57319e-207	iREC	STIP1	0.307
1.78285e-271	0.765321	0.661	0.3	7.06171e-267	iREC	ELAVL1	0.361
7.40836e-235	0.765053	0.723	0.401	2.93438e-230	iREC	TAF7	0.322
3.38486e-284	0.765023	0.603	0.247	1.34071e-279	iREC	DAP	0.356
3.96441e-175	0.764751	0.613	0.333	1.57026e-170	iREC	C6orf62	0.28
2.61513e-264	0.764127	0.584	0.24	1.03583e-259	iREC	BRD7	0.344
3.92494e-144	0.763668	0.689	0.444	1.55463e-139	iREC	IFI27L2	0.245
0	0.763412	0.584	0.225	0	iREC	NSFL1C	0.359
2.63831e-120	0.763385	0.456	0.232	1.04501e-115	iREC	KPNA2	0.224
9.14337e-271	0.763325	0.521	0.196	3.6216e-266	iREC	KLF10	0.325
3.45864e-223	0.763022	0.577	0.263	1.36993e-218	iREC	GPAA1	0.314
4.61061e-295	0.762991	0.522	0.189	1.82622e-290	iREC	BCL10	0.333
0	0.762825	0.64	0.262	0	iREC	PFDN1	0.378
9.35812e-23	0.762699	0.197	0.126	3.70666e-18	iREC	BNIP3	0.071
[truncated: 4,802 more rows]

## Sheet: Stem NOTUM
p_val	avg_log2FC	pct.1	pct.2	p_val_adj	cluster	gene	pct.diff
0	2.31595	0.733	0.164	0	Stem NOTUM	SPINK1	0.569
0	2.24454	0.95	0.243	0	Stem NOTUM	GPX2	0.707
0	2.204	0.36	0.088	0	Stem NOTUM	OLFM4	0.272
0	2.16473	0.801	0.183	0	Stem NOTUM	GDF15	0.618
0	2.11321	0.932	0.271	0	Stem NOTUM	SOX4	0.661
0	2.10057	0.866	0.142	0	Stem NOTUM	ASCL2	0.724
0	2.09457	0.971	0.589	0	Stem NOTUM	PRDX5	0.382
0	2.08973	0.718	0.116	0	Stem NOTUM	DPEP1	0.602
0	2.05291	0.18	0.026	0	Stem NOTUM	IGF2	0.154
0	1.98049	0.974	0.301	0	Stem NOTUM	PERP	0.673
0	1.9579	0.987	0.299	0	Stem NOTUM	CLDN4	0.688
0	1.94744	0.352	0.094	0	Stem NOTUM	CD24	0.258
0	1.93741	0.893	0.216	0	Stem NOTUM	SLC12A2	0.677
0	1.92637	0.987	0.263	0	Stem NOTUM	ELF3	0.724
0	1.91515	0.991	0.282	0	Stem NOTUM	EPCAM	0.709
0	1.87984	0.816	0.22	0	Stem NOTUM	HES1	0.596
0	1.87296	0.501	0.205	0	Stem NOTUM	AREG	0.296
0	1.86439	0.803	0.234	0	Stem NOTUM	MYC	0.569
0	1.81786	0.976	0.263	0	Stem NOTUM	CLDN3	0.713
0	1.81232	0.73	0.225	0	Stem NOTUM	ID1	0.505
0	1.80465	0.956	0.26	0	Stem NOTUM	TSPAN8	0.696
0	1.78774	0.988	0.66	0	Stem NOTUM	ZFAS1	0.328
0	1.75371	0.991	0.84	0	Stem NOTUM	PABPC1	0.151
0	1.7521	0.995	0.756	0	Stem NOTUM	HSP90AB1	0.239
0	1.74835	0.901	0.286	0	Stem NOTUM	TSC22D1	0.615
0	1.74485	0.969	0.526	0	Stem NOTUM	HSPD1	0.443
0	1.74451	0.972	0.716	0	Stem NOTUM	EIF3E	0.256
0	1.74106	0.965	0.402	0	Stem NOTUM	IFITM3	0.563
0	1.72788	0.769	0.207	0	Stem NOTUM	GGH	0.562
0	1.72608	0.206	0.015	0	Stem NOTUM	NOTUM	0.191
0	1.71232	0.476	0.053	0	Stem NOTUM	LEFTY1	0.423
0	1.69988	0.782	0.129	0	Stem NOTUM	RNF43	0.653
0	1.69567	0.965	0.629	0	Stem NOTUM	YWHAB	0.336
0	1.68168	0.963	0.39	0	Stem NOTUM	MARCKSL1	0.573
0	1.67701	0.95	0.46	0	Stem NOTUM	ERGIC3	0.49
0	1.67634	0.981	0.793	0	Stem NOTUM	SLC25A6	0.188
0	1.67432	0.97	0.769	0	Stem NOTUM	COMMD6	0.201
0	1.6653	0.851	0.203	0	Stem NOTUM	CEACAM5	0.648
0	1.66204	0.959	0.528	0	Stem NOTUM	PEBP1	0.431
0	1.65787	0.979	0.693	0	Stem NOTUM	PSMA7	0.286
0	1.657	0.84	0.17	0	Stem NOTUM	FERMT1	0.67
0	1.64732	0.99	0.662	0	Stem NOTUM	HSPE1	0.328
0	1.64262	0.847	0.277	0	Stem NOTUM	ETS2	0.57
0	1.63814	0.994	0.697	0	Stem NOTUM	PPDPF	0.297
0	1.62293	0.914	0.409	0	Stem NOTUM	ATP1A1	0.505
0	1.61962	0.247	0.103	0	Stem NOTUM	HSPA6	0.144
3.36108e-84	1.61752	0.38	0.352	1.33129e-79	Stem NOTUM	GNB2L1	0.028
0	1.61081	0.533	0.085	0	Stem NOTUM	FGGY	0.448
0	1.58775	0.995	0.901	0	Stem NOTUM	H3F3A	0.094
0	1.58545	0.991	0.852	0	Stem NOTUM	HNRNPA1	0.139
0	1.57674	0.94	0.339	0	Stem NOTUM	IFI27	0.601
0	1.57362	0.965	0.502	0	Stem NOTUM	PPA1	0.463
0	1.57211	0.762	0.252	0	Stem NOTUM	TGFBI	0.51
0	1.56829	0.97	0.623	0	Stem NOTUM	SLC25A5	0.347
0	1.56803	0.99	0.859	0	Stem NOTUM	BTF3	0.131
0	1.56282	0.661	0.25	0	Stem NOTUM	CXCL3	0.411
0	1.54735	0.995	0.92	0	Stem NOTUM	NACA	0.075
0	1.54183	0.86	0.38	0	Stem NOTUM	RHOB	0.48
0	1.54046	0.935	0.406	0	Stem NOTUM	EIF6	0.529
0	1.53756	0.616	0.592	0	Stem NOTUM	RACK1	0.024
0	1.53537	0.84	0.253	0	Stem NOTUM	AHCY	0.587
0	1.53412	0.973	0.37	0	Stem NOTUM	CD9	0.603
0	1.53279	0.931	0.475	0	Stem NOTUM	POLR1D	0.456
0	1.52955	0.989	0.81	0	Stem NOTUM	EEF2	0.179
0	1.52756	0.886	0.208	0	Stem NOTUM	KLF5	0.678
0	1.52537	1	0.994	0	Stem NOTUM	EEF1A1	0.006
0	1.51881	0.986	0.833	0	Stem NOTUM	NPM1	0.153
0	1.51826	0.927	0.387	0	Stem NOTUM	PHB	0.54
0	1.51502	0.887	0.381	0	Stem NOTUM	IER3	0.506
0	1.51189	0.916	0.523	0	Stem NOTUM	HSPB1	0.393
0	1.51032	0.86	0.337	0	Stem NOTUM	FCGRT	0.523
0	1.50979	0.895	0.405	0	Stem NOTUM	KIF5B	0.49
0	1.50707	0.989	0.812	0	Stem NOTUM	HMGB1	0.177
0	1.5013	0.984	0.846	0	Stem NOTUM	EEF1B2	0.138
0	1.49699	0.838	0.579	0	Stem NOTUM	LDHB	0.259
0	1.4931	0.973	0.466	0	Stem NOTUM	DSTN	0.507
0	1.49039	0.998	0.339	0	Stem NOTUM	KRT18	0.659
0	1.4781	0.866	0.313	0	Stem NOTUM	CD46	0.553
0	1.47716	0.377	0.027	0	Stem NOTUM	SMOC2	0.35
0	1.47224	0.37	0.084	0	Stem NOTUM	EDN1	0.286
0	1.47223	0.992	0.464	0	Stem NOTUM	CST3	0.528
0	1.47063	0.565	0.237	0	Stem NOTUM	CCL20	0.328
0	1.46988	0.988	0.723	0	Stem NOTUM	ATP5G2	0.265
0	1.46949	0.954	0.624	0	Stem NOTUM	EIF3H	0.33
0	1.46926	0.997	0.873	0	Stem NOTUM	ACTG1	0.124
0	1.46902	0.971	0.358	0	Stem NOTUM	SPINT2	0.613
0	1.46858	0.762	0.146	0	Stem NOTUM	TSPAN6	0.616
0	1.46687	0.962	0.49	0	Stem NOTUM	SNRPE	0.472
0	1.46672	0.832	0.374	0	Stem NOTUM	HSPH1	0.458
0	1.46334	0.902	0.423	0	Stem NOTUM	MPC2	0.479
0	1.4604	0.873	0.369	0	Stem NOTUM	H2AFJ	0.504
0	1.45816	0.992	0.743	0	Stem NOTUM	COX6C	0.249
0	1.45478	0.783	0.322	0	Stem NOTUM	ATF3	0.461
0	1.45336	0.72	0.233	0	Stem NOTUM	TMEM176A	0.487
0	1.45222	0.798	0.228	0	Stem NOTUM	RCN1	0.57
0	1.45107	0.756	0.142	0	Stem NOTUM	CDX2	0.614
0	1.44881	0.965	0.653	0	Stem NOTUM	GLTSCR2	0.312
0	1.44767	0.864	0.311	0	Stem NOTUM	IMPDH2	0.553
0	1.44719	0.844	0.278	0	Stem NOTUM	EBPL	0.566
0	1.44474	0.973	0.768	0	Stem NOTUM	HSPA8	0.205
0	1.44361	0.715	0.134	0	Stem NOTUM	CDCA7	0.581
0	1.43404	0.882	0.325	0	Stem NOTUM	PFDN4	0.557
0	1.43298	0.995	0.813	0	Stem NOTUM	PPIA	0.182
0	1.42545	0.993	0.862	0	Stem NOTUM	COX4I1	0.131
0	1.4176	0.889	0.355	0	Stem NOTUM	MLEC	0.534
0	1.41656	0.997	0.834	0	Stem NOTUM	ATP5E	0.163
0	1.41542	0.992	0.694	0	Stem NOTUM	COX5B	0.298
0	1.41353	0.986	0.805	0	Stem NOTUM	HINT1	0.181
0	1.41037	0.868	0.195	0	Stem NOTUM	PLPP2	0.673
0	1.40955	0.928	0.398	0	Stem NOTUM	CHMP4B	0.53
0	1.40678	0.994	0.344	0	Stem NOTUM	KRT8	0.65
0	1.40609	0.967	0.642	0	Stem NOTUM	SAP18	0.325
0	1.40569	0.893	0.519	0	Stem NOTUM	GTF3A	0.374
0	1.40497	0.515	0.14	0	Stem NOTUM	EREG	0.375
0	1.40342	0.874	0.351	0	Stem NOTUM	ESD	0.523
0	1.40338	0.929	0.448	0	Stem NOTUM	BCAP31	0.481
0	1.40315	0.927	0.332	0	Stem NOTUM	PCBD1	0.595
0	1.40263	0.6	0.226	0	Stem NOTUM	CXCL2	0.374
0	1.40224	0.206	0.069	0	Stem NOTUM	FN1	0.137
0	1.40178	0.963	0.543	0	Stem NOTUM	LSM7	0.42
0	1.39976	0.998	0.987	0	Stem NOTUM	TPT1	0.011
0	1.39956	0.948	0.44	0	Stem NOTUM	OCIAD2	0.508
0	1.39775	0.99	0.754	0	Stem NOTUM	NDUFA4	0.236
0	1.39409	0.982	0.811	0	Stem NOTUM	YBX1	0.171
0	1.39321	0.818	0.41	0	Stem NOTUM	HSPA1B	0.408
0	1.39277	0.937	0.493	0	Stem NOTUM	EIF1AX	0.444
0	1.39224	0.887	0.425	0	Stem NOTUM	C6orf48	0.462
0	1.39179	0.887	0.4	0	Stem NOTUM	FBL	0.487
0	1.39138	0.403	0.04	0	Stem NOTUM	NKD1	0.363
0	1.39029	0.71	0.142	0	Stem NOTUM	QPRT	0.568
0	1.38656	0.798	0.169	0	Stem NOTUM	SOX9	0.629
0	1.38629	0.994	0.837	0	Stem NOTUM	HSP90AA1	0.157
0	1.38513	0.756	0.191	0	Stem NOTUM	GPR160	0.565
0	1.37455	0.946	0.5	0	Stem NOTUM	EIF2S2	0.446
0	1.374	0.789	0.178	0	Stem NOTUM	ZNF703	0.611
0	1.37371	0.803	0.159	0	Stem NOTUM	VIL1	0.644
0	1.37072	0.73	0.187	0	Stem NOTUM	CEACAM6	0.543
0	1.36844	0.941	0.567	0	Stem NOTUM	SNRPB	0.374
0	1.36816	0.9	0.439	0	Stem NOTUM	RSL1D1	0.461
0	1.36785	0.893	0.55	0	Stem NOTUM	DNAJB1	0.343
0	1.36758	0.95	0.511	0	Stem NOTUM	ATP5B	0.439
0	1.36613	0.942	0.417	0	Stem NOTUM	TIMM13	0.525
0	1.3649	0.895	0.404	0	Stem NOTUM	TKT	0.491
0	1.36428	0.943	0.571	0	Stem NOTUM	UXT	0.372
0	1.364	0.807	0.318	0	Stem NOTUM	EGR1	0.489
0	1.36355	0.766	0.255	0	Stem NOTUM	TMEM176B	0.511
0	1.36329	0.965	0.507	0	Stem NOTUM	NDUFB9	0.458
0	1.36234	0.856	0.389	0	Stem NOTUM	STRAP	0.467
0	1.36065	0.8	0.368	0	Stem NOTUM	CKS2	0.432
0	1.35797	0.989	0.803	0	Stem NOTUM	CHCHD2	0.186
0	1.35492	0.831	0.353	0	Stem NOTUM	IGBP1	0.478
0	1.3542	1	0.988	0	Stem NOTUM	PTMA	0.012
0	1.35083	0.947	0.483	0	Stem NOTUM	PRDX2	0.464
0	1.34802	0.768	0.17	0	Stem NOTUM	PPP1R1B	0.598
0	1.34708	0.97	0.571	0	Stem NOTUM	ATP5G3	0.399
0	1.34697	0.912	0.407	0	Stem NOTUM	CCT3	0.505
0	1.34663	0.877	0.268	0	Stem NOTUM	APP	0.609
0	1.34403	0.495	0.168	0	Stem NOTUM	PIGR	0.327
0	1.34194	0.708	0.235	0	Stem NOTUM	NCOA7	0.473
0	1.34152	0.927	0.451	0	Stem NOTUM	MDH2	0.476
0	1.34036	0.714	0.21	0	Stem NOTUM	GOLIM4	0.504
0	1.33712	0.896	0.275	0	Stem NOTUM	LGALS3BP	0.621
0	1.33694	0.85	0.261	0	Stem NOTUM	PGRMC1	0.589
0	1.33544	0.928	0.611	0	Stem NOTUM	RBM3	0.317
0	1.3354	0.978	0.714	0	Stem NOTUM	UQCRH	0.264
0	1.33488	0.959	0.614	0	Stem NOTUM	PTGES3	0.345
0	1.33457	0.945	0.506	0	Stem NOTUM	DYNLRB1	0.439
0	1.33399	0.908	0.384	0	Stem NOTUM	PDCD5	0.524
0	1.33383	0.991	0.929	0	Stem NOTUM	EEF1D	0.062
0	1.33364	0.73	0.176	0	Stem NOTUM	LAPTM4B	0.554
0	1.33299	0.995	0.636	0	Stem NOTUM	TXN	0.359
0	1.33287	0.906	0.404	0	Stem NOTUM	CYC1	0.502
0	1.33121	0.969	0.64	0	Stem NOTUM	RAN	0.329
0	1.32746	0.925	0.463	0	Stem NOTUM	SRI	0.462
0	1.32455	0.941	0.575	0	Stem NOTUM	NCL	0.366
0	1.32272	0.942	0.566	0	Stem NOTUM	SET	0.376
0	1.32086	0.898	0.374	0	Stem NOTUM	CCT6A	0.524
0	1.3195	0.583	0.146	0	Stem NOTUM	TESC	0.437
0	1.31891	0.991	0.861	0	Stem NOTUM	UBB	0.13
0	1.3166	0.965	0.578	0	Stem NOTUM	COX5A	0.387
0	1.31507	0.966	0.631	0	Stem NOTUM	DBI	0.335
0	1.31494	0.789	0.2	0	Stem NOTUM	ACSL5	0.589
0	1.31369	0.959	0.689	0	Stem NOTUM	NAP1L1	0.27
0	1.31144	0.908	0.417	0	Stem NOTUM	NHP2	0.491
0	1.31038	0.947	0.493	0	Stem NOTUM	VDAC1	0.454
0	1.3103	0.863	0.342	0	Stem NOTUM	IRF2BP2	0.521
0	1.31029	0.951	0.484	0	Stem NOTUM	CLTA	0.467
0	1.30588	0.98	0.702	0	Stem NOTUM	SNRPD2	0.278
0	1.30508	0.864	0.307	0	Stem NOTUM	MPST	0.557
0	1.30402	0.821	0.209	0	Stem NOTUM	NQO1	0.612
0	1.30268	0.804	0.168	0	Stem NOTUM	CXADR	0.636
0	1.30184	0.799	0.235	0	Stem NOTUM	SRPK1	0.564
0	1.29864	0.939	0.6	0	Stem NOTUM	IER2	0.339
0	1.29783	0.868	0.341	0	Stem NOTUM	CCT2	0.527
0	1.29729	0.664	0.161	0	Stem NOTUM	FAM3D	0.503
0	1.29693	0.973	0.736	0	Stem NOTUM	JUN	0.237
0	1.29683	0.992	0.708	0	Stem NOTUM	COX6A1	0.284
0	1.2967	0.88	0.203	0	Stem NOTUM	RAB25	0.677
0	1.29521	0.783	0.298	0	Stem NOTUM	PHLDA2	0.485
0	1.29518	0.883	0.515	0	Stem NOTUM	ST13	0.368
0	1.2949	0.88	0.394	0	Stem NOTUM	SSB	0.486
0	1.29489	0.843	0.286	0	Stem NOTUM	HDAC2	0.557
0	1.29346	0.941	0.515	0	Stem NOTUM	ROMO1	0.426
0	1.29126	0.984	0.838	0	Stem NOTUM	UQCRB	0.146
0	1.28975	0.494	0.058	0	Stem NOTUM	XXbac-BPG32J3.19	0.436
0	1.28874	0.845	0.332	0	Stem NOTUM	CCT5	0.513
0	1.28703	0.824	0.296	0	Stem NOTUM	NUDT4	0.528
0	1.28603	0.637	0.144	0	Stem NOTUM	HES6	0.493
0	1.28602	0.959	0.523	0	Stem NOTUM	BSG	0.436
0	1.285	0.916	0.467	0	Stem NOTUM	TUFM	0.449
0	1.28491	0.871	0.381	0	Stem NOTUM	NONO	0.49
0	1.2823	0.78	0.295	0	Stem NOTUM	CPNE1	0.485
0	1.278	0.907	0.42	0	Stem NOTUM	LINC00493	0.487
0	1.27794	0.966	0.66	0	Stem NOTUM	SOD1	0.306
0	1.27624	0.945	0.236	0	Stem NOTUM	SMIM22	0.709
0	1.27532	0.891	0.431	0	Stem NOTUM	RPN2	0.46
0	1.27317	0.965	0.634	0	Stem NOTUM	NDUFB11	0.331
0	1.27311	0.513	0.152	0	Stem NOTUM	NUPR1	0.361
0	1.27038	0.941	0.526	0	Stem NOTUM	SCAND1	0.415
0	1.26905	0.925	0.465	0	Stem NOTUM	ATP5C1	0.46
0	1.26616	0.972	0.673	0	Stem NOTUM	POMP	0.299
0	1.26567	0.905	0.44	0	Stem NOTUM	RALY	0.465
0	1.26418	0.816	0.172	0	Stem NOTUM	ERBB3	0.644
0	1.26304	0.826	0.371	0	Stem NOTUM	ODC1	0.455
0	1.25985	0.839	0.371	0	Stem NOTUM	CTNNB1	0.468
0	1.25828	0.992	0.746	0	Stem NOTUM	COX6B1	0.246
0	1.2579	0.991	0.637	0	Stem NOTUM	GSTP1	0.354
0	1.25749	0.745	0.22	0	Stem NOTUM	SDC4	0.525
0	1.25695	0.978	0.677	0	Stem NOTUM	COX7B	0.301
0	1.25681	0.928	0.514	0	Stem NOTUM	TOMM20	0.414
0	1.25541	0.719	0.152	0	Stem NOTUM	FAM84A	0.567
0	1.25477	0.344	0.074	0	Stem NOTUM	PRAC1	0.27
0	1.25458	0.943	0.59	0	Stem NOTUM	CUTA	0.353
0	1.2539	0.92	0.623	0	Stem NOTUM	EIF3F	0.297
0	1.25316	0.868	0.365	0	Stem NOTUM	NME1	0.503
0	1.25106	0.543	0.084	0	Stem NOTUM	NOX1	0.459
0	1.24995	0.974	0.678	0	Stem NOTUM	NDUFS5	0.296
0	1.24993	0.936	0.447	0	Stem NOTUM	SEPW1	0.489
0	1.24907	0.865	0.223	0	Stem NOTUM	STARD10	0.642
0	1.24894	0.903	0.502	0	Stem NOTUM	UFC1	0.401
0	1.24579	0.992	0.865	0	Stem NOTUM	COX7C	0.127
0	1.24374	0.986	0.638	0	Stem NOTUM	UQCRQ	0.348
0	1.24317	0.807	0.29	0	Stem NOTUM	RAB11FIP1	0.517
0	1.24308	0.866	0.386	0	Stem NOTUM	PTMS	0.48
0	1.24225	0.954	0.532	0	Stem NOTUM	SF3B6	0.422
0	1.24161	0.954	0.633	0	Stem NOTUM	RBM39	0.321
0	1.24021	0.972	0.694	0	Stem NOTUM	HMGN1	0.278
0	1.24012	0.886	0.479	0	Stem NOTUM	RBMX	0.407
0	1.23924	0.848	0.327	0	Stem NOTUM	RNF114	0.521
0	1.23691	0.928	0.444	0	Stem NOTUM	H2AFY	0.484
0	1.23635	0.94	0.49	0	Stem NOTUM	SNRPF	0.45
0	1.23583	0.923	0.468	0	Stem NOTUM	SSBP1	0.455
0	1.23472	0.46	0.066	0	Stem NOTUM	KRT23	0.394
0	1.23407	0.9	0.47	0	Stem NOTUM	EIF3M	0.43
0	1.23252	0.914	0.456	0	Stem NOTUM	CBX3	0.458
0	1.2324	0.884	0.422	0	Stem NOTUM	DNAJC15	0.462
0	1.23235	0.755	0.209	0	Stem NOTUM	QTRT1	0.546
0	1.23132	0.986	0.614	0	Stem NOTUM	RAC1	0.372
0	1.23011	0.888	0.401	0	Stem NOTUM	PDCD6	0.487
0	1.22966	0.832	0.327	0	Stem NOTUM	SUCLG1	0.505
0	1.22958	0.921	0.401	0	Stem NOTUM	HMGA1	0.52
0	1.22771	0.829	0.228	0	Stem NOTUM	MGST1	0.601
0	1.2266	0.875	0.281	0	Stem NOTUM	PDLIM1	0.594
0	1.22589	0.932	0.573	0	Stem NOTUM	SERBP1	0.359
0	1.22552	0.594	0.117	0	Stem NOTUM	SELENBP1	0.477
0	1.22356	0.543	0.164	0	Stem NOTUM	ASPSCR1	0.379
0	1.22238	0.959	0.645	0	Stem NOTUM	SLC25A3	0.314
0	1.22111	0.742	0.326	0	Stem NOTUM	NR4A1	0.416
0	1.22017	0.833	0.302	0	Stem NOTUM	TMEM261	0.531
0	1.21824	0.772	0.21	0	Stem NOTUM	REPIN1	0.562
0	1.21714	0.937	0.556	0	Stem NOTUM	MTDH	0.381
0	1.21613	0.18	0.025	0	Stem NOTUM	HULC	0.155
0	1.21574	0.946	0.56	0	Stem NOTUM	ATP5O	0.386
0	1.2154	0.951	0.591	0	Stem NOTUM	PSMB1	0.36
0	1.21502	0.86	0.395	0	Stem NOTUM	UQCRC2	0.465
0	1.21337	0.978	0.735	0	Stem NOTUM	HNRNPA2B1	0.243
0	1.21329	0.549	0.109	0	Stem NOTUM	PRAP1	0.44
0	1.2132	0.858	0.382	0	Stem NOTUM	C8orf59	0.476
0	1.21228	0.908	0.52	0	Stem NOTUM	SNHG8	0.388
0	1.21158	0.875	0.496	0	Stem NOTUM	ZFP36L1	0.379
0	1.21155	0.879	0.401	0	Stem NOTUM	ADRM1	0.478
0	1.21023	0.871	0.36	0	Stem NOTUM	STOML2	0.511
0	1.20818	0.908	0.434	0	Stem NOTUM	ATP5G1	0.474
0	1.20715	0.929	0.583	0	Stem NOTUM	HNRNPA3	0.346
0	1.20565	0.88	0.418	0	Stem NOTUM	ZC3H15	0.462
0	1.20533	0.976	0.597	0	Stem NOTUM	USMG5	0.379
0	1.20346	0.921	0.59	0	Stem NOTUM	GNAS	0.331
0	1.20242	0.958	0.676	0	Stem NOTUM	HNRNPK	0.282
0	1.20236	0.851	0.371	0	Stem NOTUM	TCP1	0.48
0	1.20204	0.821	0.258	0	Stem NOTUM	ALDH2	0.563
0	1.20128	0.944	0.54	0	Stem NOTUM	NDUFS6	0.404
0	1.20119	0.88	0.427	0	Stem NOTUM	CCT4	0.453
0	1.20079	0.546	0.088	0	Stem NOTUM	TNNC2	0.458
0	1.1998	0.849	0.316	0	Stem NOTUM	PRELID3B	0.533
0	1.19962	0.755	0.223	0	Stem NOTUM	DKC1	0.532
0	1.19667	0.889	0.439	0	Stem NOTUM	NUCKS1	0.45
0	1.19656	0.973	0.576	0	Stem NOTUM	ATP5J2	0.397
0	1.19536	0.797	0.211	0	Stem NOTUM	SH3YL1	0.586
0	1.19031	0.986	0.749	0	Stem NOTUM	CLIC1	0.237
0	1.18964	0.802	0.26	0	Stem NOTUM	CDK4	0.542
0	1.189	0.958	0.665	0	Stem NOTUM	EIF4A2	0.293
0	1.18839	0.904	0.448	0	Stem NOTUM	NDUFAB1	0.456
0	1.18756	0.961	0.716	0	Stem NOTUM	EIF3K	0.245
0	1.18729	0.92	0.486	0	Stem NOTUM	SRP9	0.434
0	1.18727	0.75	0.212	0	Stem NOTUM	ZKSCAN1	0.538
0	1.18566	0.948	0.265	0	Stem NOTUM	LGALS4	0.683
0	1.18384	0.734	0.269	0	Stem NOTUM	TRIB1	0.465
0	1.18032	0.998	0.966	0	Stem NOTUM	UBA52	0.032
0	1.17902	0.959	0.588	0	Stem NOTUM	TBCA	0.371
0	1.17806	0.955	0.561	0	Stem NOTUM	NDUFB4	0.394
0	1.17705	0.784	0.177	0	Stem NOTUM	CDX1	0.607
0	1.17522	0.857	0.238	0	Stem NOTUM	LSR	0.619
0	1.17342	0.917	0.463	0	Stem NOTUM	LSM5	0.454
0	1.17285	0.968	0.731	0	Stem NOTUM	SKP1	0.237
0	1.1725	0.918	0.588	0	Stem NOTUM	CNBP	0.33
0	1.17191	0.706	0.193	0	Stem NOTUM	PSMG1	0.513
0	1.17171	0.885	0.479	0	Stem NOTUM	SNRPB2	0.406
0	1.17091	0.813	0.353	0	Stem NOTUM	MRPL18	0.46
0	1.1681	0.877	0.399	0	Stem NOTUM	C20orf24	0.478
0	1.16797	0.924	0.564	0	Stem NOTUM	EIF3G	0.36
0	1.16654	0.78	0.213	0	Stem NOTUM	ITGA6	0.567
0	1.1657	0.847	0.362	0	Stem NOTUM	CCT7	0.485
0	1.16492	0.936	0.624	0	Stem NOTUM	TRMT112	0.312
0	1.16455	0.983	0.826	0	Stem NOTUM	TOMM7	0.157
0	1.1644	0.877	0.535	0	Stem NOTUM	EIF3L	0.342
0	1.16199	0.841	0.318	0	Stem NOTUM	OLA1	0.523
0	1.16185	0.91	0.517	0	Stem NOTUM	YWHAQ	0.393
0	1.16032	0.894	0.308	0	Stem NOTUM	PHGR1	0.586
0	1.16001	1	0.921	0	Stem NOTUM	GAPDH	0.079
0	1.1582	0.95	0.547	0	Stem NOTUM	ATP5J	0.403
0	1.1563	0.276	0.025	0	Stem NOTUM	APCDD1	0.251
0	1.15597	0.476	0.18	0	Stem NOTUM	CXCL1	0.296
0	1.15537	0.867	0.424	0	Stem NOTUM	DDX21	0.443
0	1.15529	0.907	0.466	0	Stem NOTUM	MRPL57	0.441
0	1.15519	0.988	0.768	0	Stem NOTUM	COX7A2	0.22
0	1.15495	0.89	0.404	0	Stem NOTUM	ACP1	0.486
3.40114e-214	1.15387	0.378	0.262	1.34716e-209	Stem NOTUM	TCEB2	0.116
0	1.15301	0.878	0.439	0	Stem NOTUM	ATP5F1	0.439
0	1.15272	0.937	0.499	0	Stem NOTUM	C11orf31	0.438
0	1.15236	0.957	0.665	0	Stem NOTUM	CYCS	0.292
0	1.15147	0.962	0.607	0	Stem NOTUM	ATP5D	0.355
0	1.15019	0.818	0.296	0	Stem NOTUM	MRPL13	0.522
0	1.15003	0.7	0.198	0	Stem NOTUM	H1F0	0.502
0	1.14965	0.778	0.233	0	Stem NOTUM	BZW2	0.545
0	1.14952	0.869	0.413	0	Stem NOTUM	C1QBP	0.456
0	1.14915	0.855	0.337	0	Stem NOTUM	MRPS33	0.518
0	1.1486	0.943	0.628	0	Stem NOTUM	APRT	0.315
0	1.14775	0.801	0.245	0	Stem NOTUM	PAFAH1B3	0.556
0	1.14684	0.926	0.471	0	Stem NOTUM	ATP5H	0.455
0	1.14615	0.536	0.079	0	Stem NOTUM	AXIN2	0.457
0	1.14483	0.788	0.255	0	Stem NOTUM	DCTPP1	0.533
0	1.14442	0.903	0.444	0	Stem NOTUM	TMEM123	0.459
0	1.14435	0.895	0.468	0	Stem NOTUM	VMP1	0.427
0	1.14363	0.869	0.395	0	Stem NOTUM	LAMP1	0.474
0	1.14226	0.836	0.353	0	Stem NOTUM	CLNS1A	0.483
0	1.14208	0.968	0.651	0	Stem NOTUM	NDUFA1	0.317
0	1.14177	0.89	0.409	0	Stem NOTUM	LSM4	0.481
0	1.14158	0.834	0.365	0	Stem NOTUM	HSD17B10	0.469
0	1.1408	0.988	0.774	0	Stem NOTUM	ATP5L	0.214
0	1.13998	0.877	0.364	0	Stem NOTUM	C16orf13	0.513
0	1.13972	0.88	0.435	0	Stem NOTUM	PA2G4	0.445
0	1.13924	0.918	0.498	0	Stem NOTUM	SQSTM1	0.42
0	1.13913	0.807	0.28	0	Stem NOTUM	GGCT	0.527
0	1.13902	0.795	0.302	0	Stem NOTUM	STMN1	0.493
0	1.13873	0.969	0.633	0	Stem NOTUM	PRDX1	0.336
0	1.13858	0.935	0.516	0	Stem NOTUM	ATPIF1	0.419
0	1.1375	0.327	0.069	0	Stem NOTUM	RP11-462G2.1	0.258
0	1.13739	0.529	0.09	0	Stem NOTUM	PLCB4	0.439
0	1.13718	0.656	0.128	0	Stem NOTUM	TRABD2A	0.528
0	1.13708	0.611	0.482	0	Stem NOTUM	ELOB	0.129
0	1.13633	0.828	0.318	0	Stem NOTUM	MRPL12	0.51
0	1.1361	0.532	0.091	0	Stem NOTUM	C10orf99	0.441
0	1.13518	0.817	0.336	0	Stem NOTUM	APEX1	0.481
0	1.13458	0.753	0.199	0	Stem NOTUM	SFN	0.554
0	1.13453	0.903	0.544	0	Stem NOTUM	HNRNPA0	0.359
0	1.13451	0.83	0.345	0	Stem NOTUM	COX20	0.485
0	1.13364	0.879	0.468	0	Stem NOTUM	POLR2K	0.411
0	1.13319	0.893	0.452	0	Stem NOTUM	DEK	0.441
0	1.13265	0.999	0.982	0	Stem NOTUM	FAU	0.017
0	1.1323	0.902	0.438	0	Stem NOTUM	BANF1	0.464
0	1.13089	0.926	0.512	0	Stem NOTUM	NDUFC2	0.414
0	1.13053	0.724	0.226	0	Stem NOTUM	CRLS1	0.498
0	1.13018	0.761	0.249	0	Stem NOTUM	UCHL3	0.512
0	1.12952	0.372	0.196	0	Stem NOTUM	SHFM1	0.176
0	1.12921	0.66	0.219	0	Stem NOTUM	IRS2	0.441
0	1.12845	0.969	0.681	0	Stem NOTUM	YWHAZ	0.288
0	1.12759	0.978	0.706	0	Stem NOTUM	DYNLL1	0.272
0	1.12646	0.859	0.469	0	Stem NOTUM	EIF3D	0.39
0	1.12622	0.91	0.512	0	Stem NOTUM	COX7A2L	0.398
0	1.12619	0.362	0.065	0	Stem NOTUM	PCK1	0.297
0	1.12586	0.176	0.041	0	Stem NOTUM	CXCL14	0.135
0	1.12446	0.932	0.52	0	Stem NOTUM	NDUFB10	0.412
0	1.1244	0.513	0.222	0	Stem NOTUM	ZFAND2A	0.291
0	1.12358	0.766	0.234	0	Stem NOTUM	SLC39A4	0.532
0	1.12315	0.816	0.222	0	Stem NOTUM	ST14	0.594
0	1.12286	0.842	0.434	0	Stem NOTUM	CACYBP	0.408
0	1.12277	0.945	0.648	0	Stem NOTUM	SRSF3	0.297
0	1.12169	0.779	0.296	0	Stem NOTUM	DPM1	0.483
0	1.12148	0.862	0.326	0	Stem NOTUM	TMEM141	0.536
0	1.12106	0.631	0.111	0	Stem NOTUM	EPHB2	0.52
0	1.12043	0.924	0.579	0	Stem NOTUM	HIGD2A	0.345
0	1.12018	0.887	0.45	0	Stem NOTUM	UQCRFS1	0.437
0	1.11987	0.537	0.207	0	Stem NOTUM	NORAD	0.33
0	1.11911	0.913	0.5	0	Stem NOTUM	PRDX6	0.413
0	1.11867	0.89	0.482	0	Stem NOTUM	GDI2	0.408
0	1.11849	0.93	0.519	0	Stem NOTUM	YWHAE	0.411
0	1.11804	0.847	0.266	0	Stem NOTUM	ATP1B1	0.581
0	1.11752	0.563	0.243	0	Stem NOTUM	ID3	0.32
0	1.11632	0.962	0.551	0	Stem NOTUM	NDUFB7	0.411
0	1.11523	0.907	0.511	0	Stem NOTUM	ENY2	0.396
0	1.11489	0.857	0.379	0	Stem NOTUM	NAA10	0.478
0	1.11417	0.977	0.773	0	Stem NOTUM	SUMO2	0.204
0	1.11402	0.868	0.415	0	Stem NOTUM	C1orf43	0.453
0	1.11355	0.865	0.313	0	Stem NOTUM	CD151	0.552
0	1.11303	0.883	0.482	0	Stem NOTUM	RANBP1	0.401
0	1.11276	0.929	0.587	0	Stem NOTUM	JTB	0.342
0	1.11252	0.721	0.195	0	Stem NOTUM	TM4SF1	0.526
0	1.1099	0.985	0.702	0	Stem NOTUM	TPI1	0.283
0	1.10983	0.648	0.246	0	Stem NOTUM	IFITM1	0.402
0	1.10836	0.872	0.415	0	Stem NOTUM	TAF1D	0.457
0	1.10721	0.994	0.897	0	Stem NOTUM	CFL1	0.097
0	1.10601	0.815	0.297	0	Stem NOTUM	METTL5	0.518
0	1.1059	0.712	0.244	0	Stem NOTUM	PRPF6	0.468
0	1.10457	0.92	0.24	0	Stem NOTUM	CLDN7	0.68
0	1.10457	0.785	0.177	0	Stem NOTUM	KRTCAP3	0.608
0	1.10408	0.825	0.288	0	Stem NOTUM	CYB5A	0.537
0	1.10407	0.779	0.286	0	Stem NOTUM	QARS	0.493
0	1.10396	0.887	0.487	0	Stem NOTUM	TUBB4B	0.4
0	1.10309	0.595	0.141	0	Stem NOTUM	RP11-357H14.17	0.454
0	1.10256	0.918	0.627	0	Stem NOTUM	HMGN2	0.291
0	1.10233	0.462	0.104	0	Stem NOTUM	MAP3K20	0.358
0	1.10208	0.963	0.634	0	Stem NOTUM	NDUFB2	0.329
0	1.10141	0.905	0.488	0	Stem NOTUM	C14orf166	0.417
0	1.101	0.715	0.147	0	Stem NOTUM	TRIM2	0.568
0	1.09755	0.879	0.475	0	Stem NOTUM	EIF4B	0.404
0	1.0972	0.803	0.274	0	Stem NOTUM	HSD17B12	0.529
0	1.0963	0.821	0.307	0	Stem NOTUM	MTCH2	0.514
0	1.09454	0.604	0.378	0	Stem NOTUM	SEM1	0.226
0	1.09361	0.934	0.45	0	Stem NOTUM	HSBP1	0.484
0	1.09298	0.848	0.409	0	Stem NOTUM	TSTD1	0.439
0	1.09285	0.794	0.305	0	Stem NOTUM	PLEKHJ1	0.489
0	1.09225	0.812	0.308	0	Stem NOTUM	STAU1	0.504
0	1.09048	0.981	0.754	0	Stem NOTUM	UBL5	0.227
0	1.09023	0.775	0.179	0	Stem NOTUM	CDH1	0.596
0	1.08984	0.708	0.182	0	Stem NOTUM	CERS6	0.526
0	1.08953	0.77	0.208	0	Stem NOTUM	CCND1	0.562
0	1.08945	0.735	0.22	0	Stem NOTUM	NELFCD	0.515
0	1.08895	0.72	0.227	0	Stem NOTUM	PDHA1	0.493
0	1.08816	0.888	0.414	0	Stem NOTUM	CNPY2	0.474
0	1.08654	0.754	0.267	0	Stem NOTUM	MRPS26	0.487
0	1.08617	0.844	0.415	0	Stem NOTUM	EIF3A	0.429
0	1.08568	0.808	0.275	0	Stem NOTUM	AP1S1	0.533
0	1.08548	0.948	0.627	0	Stem NOTUM	PCBP2	0.321
0	1.08507	0.77	0.287	0	Stem NOTUM	CYB5B	0.483
0	1.08483	0.905	0.528	0	Stem NOTUM	ANP32B	0.377
0	1.0842	0.894	0.437	0	Stem NOTUM	CANX	0.457
0	1.0837	0.821	0.353	0	Stem NOTUM	PRPF40A	0.468
0	1.0831	0.717	0.166	0	Stem NOTUM	AKAP1	0.551
0	1.08231	0.761	0.253	0	Stem NOTUM	CHPT1	0.508
0	1.08175	0.928	0.588	0	Stem NOTUM	EIF4G2	0.34
0	1.08172	0.748	0.244	0	Stem NOTUM	MSRB2	0.504
0	1.08142	0.983	0.838	0	Stem NOTUM	TMA7	0.145
0	1.08074	0.827	0.343	0	Stem NOTUM	LYPLA1	0.484
0	1.07991	0.792	0.247	0	Stem NOTUM	FAM195A	0.545
0	1.0792	0.77	0.288	0	Stem NOTUM	SUGT1	0.482
0	1.07856	0.816	0.308	0	Stem NOTUM	MPLKIP	0.508
0	1.07809	0.825	0.379	0	Stem NOTUM	NBEAL1	0.446
0	1.0769	0.887	0.441	0	Stem NOTUM	TALDO1	0.446
0	1.07515	0.776	0.295	0	Stem NOTUM	SERINC3	0.481
0	1.07451	0.923	0.494	0	Stem NOTUM	MRPL51	0.429
0	1.07411	0.904	0.472	0	Stem NOTUM	LAPTM4A	0.432
0	1.07343	0.834	0.492	0	Stem NOTUM	BTG2	0.342
0	1.07216	0.886	0.371	0	Stem NOTUM	ACTN4	0.515
0	1.07126	0.865	0.461	0	Stem NOTUM	NSA2	0.404
0	1.0685	0.889	0.492	0	Stem NOTUM	PLP2	0.397
0	1.06799	0.809	0.382	0	Stem NOTUM	EIF2S3	0.427
0	1.06749	0.874	0.454	0	Stem NOTUM	EIF3I	0.42
0	1.06725	0.936	0.558	0	Stem NOTUM	PRR13	0.378
0	1.06582	0.79	0.365	0	Stem NOTUM	SNHG7	0.425
0	1.06569	0.851	0.386	0	Stem NOTUM	PHB2	0.465
0	1.06555	0.891	0.415	0	Stem NOTUM	NENF	0.476
0	1.06449	0.854	0.43	0	Stem NOTUM	CCT8	0.424
0	1.06433	0.702	0.229	0	Stem NOTUM	ADD3	0.473
0	1.06304	0.989	0.883	0	Stem NOTUM	UBC	0.106
0	1.06284	0.883	0.417	0	Stem NOTUM	ALKBH7	0.466
0	1.06271	0.872	0.413	0	Stem NOTUM	TECR	0.459
0	1.06258	0.821	0.343	0	Stem NOTUM	ECHS1	0.478
0	1.06237	0.817	0.373	0	Stem NOTUM	ILF2	0.444
0	1.06231	0.645	0.426	0	Stem NOTUM	ALDOA	0.219
0	1.06141	0.93	0.628	0	Stem NOTUM	TMEM59	0.302
0	1.06123	0.909	0.75	0	Stem NOTUM	KLF6	0.159
0	1.06084	0.914	0.482	0	Stem NOTUM	ZNHIT1	0.432
0	1.06077	0.941	0.595	0	Stem NOTUM	LAMTOR4	0.346
0	1.06037	0.867	0.4	0	Stem NOTUM	MRPS34	0.467
0	1.06029	0.828	0.354	0	Stem NOTUM	THOC7	0.474
0	1.05939	0.856	0.419	0	Stem NOTUM	KHDRBS1	0.437
0	1.05866	0.875	0.391	0	Stem NOTUM	POLR2I	0.484
0	1.05826	0.933	0.632	0	Stem NOTUM	PARK7	0.301
0	1.05771	0.973	0.699	0	Stem NOTUM	COX8A	0.274
0	1.05756	0.913	0.535	0	Stem NOTUM	HNRNPU	0.378
0	1.05658	0.794	0.197	0	Stem NOTUM	GPRC5A	0.597
0	1.05627	0.426	0.115	0	Stem NOTUM	SOD3	0.311
0	1.05595	0.918	0.539	0	Stem NOTUM	SUMO1	0.379
0	1.05474	0.881	0.578	0	Stem NOTUM	DNAJA1	0.303
0	1.05416	0.921	0.586	0	Stem NOTUM	C9orf16	0.335
0	1.05314	0.88	0.429	0	Stem NOTUM	PSMB7	0.451
0	1.05225	0.938	0.534	0	Stem NOTUM	ZNF706	0.404
0	1.05187	0.929	0.512	0	Stem NOTUM	ANAPC11	0.417
0	1.05064	0.849	0.362	0	Stem NOTUM	DPY30	0.487
0	1.05063	0.86	0.45	0	Stem NOTUM	HNRNPM	0.41
0	1.04986	0.9	0.51	0	Stem NOTUM	MZT2A	0.39
0	1.04963	0.88	0.358	0	Stem NOTUM	YBX3	0.522
0	1.04955	0.92	0.517	0	Stem NOTUM	PDIA6	0.403
0	1.04953	0.86	0.379	0	Stem NOTUM	PRDX4	0.481
0	1.04927	0.819	0.474	0	Stem NOTUM	TMEM230	0.345
0	1.04912	0.616	0.13	0	Stem NOTUM	HNF4A	0.486
0	1.04867	0.927	0.588	0	Stem NOTUM	FUS	0.339
0	1.04832	0.856	0.361	0	Stem NOTUM	MLF2	0.495
0	1.0479	0.858	0.349	0	Stem NOTUM	TUBA1C	0.509
0	1.04734	0.848	0.428	0	Stem NOTUM	NDUFB5	0.42
0	1.04692	0.543	0.151	0	Stem NOTUM	IGFBP2	0.392
0	1.04477	0.875	0.364	0	Stem NOTUM	MRPL14	0.511
0	1.04436	0.839	0.355	0	Stem NOTUM	UQCRC1	0.484
0	1.04425	0.767	0.322	0	Stem NOTUM	XRN2	0.445
0	1.04406	0.875	0.41	0	Stem NOTUM	MRPL23	0.465
0	1.04398	0.907	0.519	0	Stem NOTUM	PSMA1	0.388
0	1.04396	0.783	0.286	0	Stem NOTUM	PIGT	0.497
0	1.04378	0.807	0.346	0	Stem NOTUM	MCTS1	0.461
0	1.0436	0.923	0.46	0	Stem NOTUM	MGST3	0.463
0	1.04335	0.783	0.334	0	Stem NOTUM	NOP56	0.449
0	1.04294	0.791	0.316	0	Stem NOTUM	RTFDC1	0.475
0	1.04245	0.797	0.288	0	Stem NOTUM	HDGF	0.509
0	1.04196	0.829	0.4	0	Stem NOTUM	DDX18	0.429
0	1.04102	0.807	0.314	0	Stem NOTUM	PPP2R1A	0.493
0	1.04081	0.894	0.526	0	Stem NOTUM	EIF5	0.368
0	1.04039	0.915	0.52	0	Stem NOTUM	LAMTOR5	0.395
0	1.0401	0.917	0.573	0	Stem NOTUM	SF3B5	0.344
0	1.0385	0.723	0.254	0	Stem NOTUM	ZNF511	0.469
0	1.0384	0.959	0.602	0	Stem NOTUM	ATP5I	0.357
0	1.03829	0.854	0.4	0	Stem NOTUM	POLR2F	0.454
0	1.03728	0.887	0.466	0	Stem NOTUM	CSNK2B	0.421
0	1.03587	0.642	0.191	0	Stem NOTUM	HMGB3	0.451
0	1.03557	0.848	0.424	0	Stem NOTUM	PPP1CC	0.424
0	1.03466	0.775	0.303	0	Stem NOTUM	NAA20	0.472
0	1.03368	0.857	0.404	0	Stem NOTUM	TMEM14C	0.453
0	1.03353	0.778	0.274	0	Stem NOTUM	GID8	0.504
0	1.03251	0.636	0.318	0	Stem NOTUM	PHLDA1	0.318
0	1.03238	0.532	0.124	0	Stem NOTUM	PRSS23	0.408
0	1.03101	0.764	0.301	0	Stem NOTUM	DARS	0.463
0	1.03094	0.948	0.595	0	Stem NOTUM	SNRPG	0.353
0	1.03049	0.787	0.319	0	Stem NOTUM	TM9SF2	0.468
0	1.03045	0.868	0.356	0	Stem NOTUM	PSMB5	0.512
0	1.03031	0.706	0.219	0	Stem NOTUM	MLXIP	0.487
0	1.03004	0.924	0.571	0	Stem NOTUM	ARF1	0.353
0	1.02975	0.877	0.431	0	Stem NOTUM	PFDN2	0.446
0	1.02881	0.984	0.83	0	Stem NOTUM	SRP14	0.154
0	1.02861	0.78	0.289	0	Stem NOTUM	MRPL3	0.491
0	1.02765	0.761	0.307	0	Stem NOTUM	DECR1	0.454
0	1.0256	0.736	0.163	0	Stem NOTUM	AP1M2	0.573
0	1.02468	0.791	0.324	0	Stem NOTUM	MTIF3	0.467
0	1.02395	0.893	0.543	0	Stem NOTUM	C11orf58	0.35
0	1.02367	0.692	0.151	0	Stem NOTUM	USH1C	0.541
0	1.02321	0.822	0.336	0	Stem NOTUM	COMT	0.486
0	1.02311	0.875	0.467	0	Stem NOTUM	SSU72	0.408
0	1.02301	0.752	0.175	0	Stem NOTUM	DSP	0.577
0	1.02217	0.834	0.345	0	Stem NOTUM	RRBP1	0.489
0	1.02048	0.814	0.328	0	Stem NOTUM	MRPS12	0.486
0	1.02043	0.862	0.449	0	Stem NOTUM	EIF4A1	0.413
0	1.01971	0.956	0.626	0	Stem NOTUM	C19orf53	0.33
0	1.01932	0.729	0.256	0	Stem NOTUM	EPB41L4A-AS1	0.473
0	1.01926	0.906	0.506	0	Stem NOTUM	CD164	0.4
0	1.01791	0.932	0.637	0	Stem NOTUM	HNRNPC	0.295
0	1.01774	0.705	0.202	0	Stem NOTUM	ATIC	0.503
0	1.01712	0.919	0.546	0	Stem NOTUM	ERH	0.373
0	1.01688	0.973	0.799	0	Stem NOTUM	SUB1	0.174
0	1.01687	0.863	0.4	0	Stem NOTUM	SYNGR2	0.463
0	1.01678	0.813	0.335	0	Stem NOTUM	ADI1	0.478
0	1.01667	0.736	0.227	0	Stem NOTUM	FAM60A	0.509
0	1.01661	0.837	0.326	0	Stem NOTUM	SYPL1	0.511
0	1.01627	0.748	0.272	0	Stem NOTUM	DDAH2	0.476
0	1.01624	0.521	0.079	0	Stem NOTUM	KIAA0226L	0.442
0	1.0158	0.787	0.268	0	Stem NOTUM	PHF14	0.519
0	1.01498	0.979	0.743	0	Stem NOTUM	UQCR11	0.236
0	1.01491	0.877	0.396	0	Stem NOTUM	KDELR1	0.481
0	1.0149	0.721	0.218	0	Stem NOTUM	NOB1	0.503
0	1.0148	0.847	0.385	0	Stem NOTUM	MORF4L2	0.462
0	1.01467	0.88	0.459	0	Stem NOTUM	UBXN4	0.421
0	1.0146	0.764	0.299	0	Stem NOTUM	TGIF1	0.465
0	1.01383	0.445	0.234	0	Stem NOTUM	PTTG1	0.211
0	1.01351	0.78	0.317	0	Stem NOTUM	SYNCRIP	0.463
0	1.01323	0.92	0.496	0	Stem NOTUM	VDAC2	0.424
0	1.01253	0.78	0.301	0	Stem NOTUM	TOB1	0.479
0	1.01213	0.844	0.376	0	Stem NOTUM	SNRPC	0.468
0	1.01072	0.403	0.049	0	Stem NOTUM	PTPRO	0.354
0	1.01032	0.935	0.736	0	Stem NOTUM	FOS	0.199
0	1.01023	0.938	0.591	0	Stem NOTUM	PRELID1	0.347
0	1.01015	0.877	0.422	0	Stem NOTUM	TMEM147	0.455
0	1.00965	0.647	0.132	0	Stem NOTUM	EHF	0.515
0	1.00864	0.847	0.583	0	Stem NOTUM	PPP1R15A	0.264
0	1.00813	0.722	0.224	0	Stem NOTUM	SMARCC1	0.498
0	1.00812	0.726	0.252	0	Stem NOTUM	CD320	0.474
0	1.00745	0.861	0.272	0	Stem NOTUM	TPM1	0.589
0	1.00669	0.947	0.741	0	Stem NOTUM	ZFP36L2	0.206
0	1.00631	0.751	0.269	0	Stem NOTUM	FKBP4	0.482
0	1.00625	0.661	0.138	0	Stem NOTUM	TMEM98	0.523
0	1.00572	0.768	0.279	0	Stem NOTUM	MRPL4	0.489
0	1.00561	0.876	0.44	0	Stem NOTUM	POLR2J	0.436
0	1.0054	0.754	0.255	0	Stem NOTUM	TATDN1	0.499
0	1.0053	0.861	0.44	0	Stem NOTUM	KTN1	0.421
0	1.00336	0.783	0.328	0	Stem NOTUM	NOSIP	0.455
0	1.00196	0.86	0.469	0	Stem NOTUM	GHITM	0.391
0	1.00169	0.769	0.266	0	Stem NOTUM	CISD1	0.503
0	1.00159	0.631	0.202	0	Stem NOTUM	LCN2	0.429
0	1.00128	0.906	0.499	0	Stem NOTUM	MINOS1	0.407
0	1.00121	0.824	0.376	0	Stem NOTUM	PSMD4	0.448
0	1.00109	0.722	0.191	0	Stem NOTUM	NET1	0.531
0	1.00097	0.793	0.414	0	Stem NOTUM	ECH1	0.379
0	1.0002	0.827	0.402	0	Stem NOTUM	XRCC5	0.425
0	0.99992	0.927	0.58	0	Stem NOTUM	SNU13	0.347
0	0.999733	0.816	0.396	0	Stem NOTUM	TOP1	0.42
0	0.999402	0.74	0.311	0	Stem NOTUM	LAGE3	0.429
0	0.998644	0.758	0.186	0	Stem NOTUM	MISP	0.572
0	0.99831	0.954	0.566	0	Stem NOTUM	TSPO	0.388
0	0.998083	0.763	0.299	0	Stem NOTUM	MRPL36	0.464
0	0.997026	0.798	0.352	0	Stem NOTUM	PRDX3	0.446
0	0.996988	0.918	0.504	0	Stem NOTUM	GADD45GIP1	0.414
0	0.996854	0.878	0.46	0	Stem NOTUM	CHMP2A	0.418
0	0.995346	0.685	0.21	0	Stem NOTUM	PAICS	0.475
0	0.995278	0.776	0.292	0	Stem NOTUM	RAB4A	0.484
0	0.995184	0.939	0.6	0	Stem NOTUM	C19orf43	0.339
0	0.994819	0.786	0.344	0	Stem NOTUM	PRMT1	0.442
0	0.994498	0.782	0.297	0	Stem NOTUM	DNAJC19	0.485
0	0.994303	0.92	0.687	0	Stem NOTUM	H2AFZ	0.233
0	0.994206	0.735	0.203	0	Stem NOTUM	PON2	0.532
0	0.993076	0.872	0.431	0	Stem NOTUM	RAB2A	0.441
0	0.993001	0.617	0.158	0	Stem NOTUM	RND3	0.459
0	0.992907	0.829	0.418	0	Stem NOTUM	DNPH1	0.411
0	0.992487	0.882	0.412	0	Stem NOTUM	C19orf70	0.47
0	0.99214	0.864	0.44	0	Stem NOTUM	EIF5B	0.424
0	0.991929	0.877	0.469	0	Stem NOTUM	UBE2I	0.408
0	0.991556	0.896	0.487	0	Stem NOTUM	FIS1	0.409
0	0.991484	0.773	0.336	0	Stem NOTUM	HSD17B11	0.437
0	0.991461	0.82	0.275	0	Stem NOTUM	MGST2	0.545
0	0.991394	0.687	0.221	0	Stem NOTUM	MDK	0.466
0	0.991272	0.884	0.456	0	Stem NOTUM	RHEB	0.428
0	0.990725	0.766	0.325	0	Stem NOTUM	ARL4A	0.441
0	0.9904	0.834	0.368	0	Stem NOTUM	SDHC	0.466
0	0.990377	0.776	0.317	0	Stem NOTUM	NDUFA10	0.459
0	0.990149	0.868	0.495	0	Stem NOTUM	PSMA4	0.373
0	0.989377	0.865	0.419	0	Stem NOTUM	RAD23A	0.446
0	0.989135	0.762	0.285	0	Stem NOTUM	PDCD2	0.477
0	0.98879	0.917	0.558	0	Stem NOTUM	WDR83OS	0.359
0	0.98608	0.795	0.291	0	Stem NOTUM	EI24	0.504
0	0.9859	0.858	0.398	0	Stem NOTUM	PGLS	0.46
0	0.985813	0.838	0.414	0	Stem NOTUM	RNPS1	0.424
0	0.985789	0.66	0.28	0	Stem NOTUM	CCND2	0.38
0	0.985503	0.997	0.955	0	Stem NOTUM	H3F3B	0.042
0	0.985213	0.692	0.184	0	Stem NOTUM	MAPK13	0.508
0	0.985043	0.885	0.515	0	Stem NOTUM	HNRNPF	0.37
0	0.984794	0.96	0.636	0	Stem NOTUM	C14orf2	0.324
0	0.984462	0.57	0.124	0	Stem NOTUM	PRR15	0.446
0	0.984108	0.548	0.126	0	Stem NOTUM	C2orf82	0.422
0	0.984101	0.85	0.403	0	Stem NOTUM	ETFB	0.447
0	0.982941	0.485	0.072	0	Stem NOTUM	EPHB3	0.413
0	0.981998	1	0.984	0	Stem NOTUM	TMSB10	0.016
0	0.981649	0.364	0.052	0	Stem NOTUM	FAM3B	0.312
0	0.981164	0.713	0.181	0	Stem NOTUM	EPS8	0.532
0	0.980435	0.684	0.244	0	Stem NOTUM	DDX27	0.44
0	0.979076	0.926	0.572	0	Stem NOTUM	PSMB3	0.354
0	0.97854	0.336	0.072	0	Stem NOTUM	BAMBI	0.264
0	0.978397	0.777	0.291	0	Stem NOTUM	ARL2	0.486
0	0.977465	0.754	0.269	0	Stem NOTUM	HTATIP2	0.485
0	0.975501	0.726	0.303	0	Stem NOTUM	FUNDC2	0.423
0	0.974757	0.815	0.369	0	Stem NOTUM	HNRNPAB	0.446
0	0.973965	0.808	0.382	0	Stem NOTUM	PSMD7	0.426
0	0.973592	0.83	0.354	0	Stem NOTUM	SMS	0.476
0	0.973485	0.662	0.24	0	Stem NOTUM	LBR	0.422
0	0.972359	0.866	0.429	0	Stem NOTUM	LAMTOR2	0.437
0	0.972005	0.738	0.282	0	Stem NOTUM	VPS51	0.456
0	0.971892	0.735	0.255	0	Stem NOTUM	PAIP1	0.48
0	0.971096	0.973	0.923	0	Stem NOTUM	HLA-A	0.05
0	0.969598	0.633	0.126	0	Stem NOTUM	ZDHHC9	0.507
0	0.969516	0.782	0.303	0	Stem NOTUM	NDUFA8	0.479
0	0.969386	0.914	0.565	0	Stem NOTUM	ERP29	0.349
0	0.969153	0.767	0.278	0	Stem NOTUM	MRPL32	0.489
0	0.968492	0.854	0.452	0	Stem NOTUM	LSM8	0.402
0	0.96811	0.887	0.526	0	Stem NOTUM	ATF4	0.361
0	0.96752	0.857	0.51	0	Stem NOTUM	SFPQ	0.347
0	0.967229	0.673	0.188	0	Stem NOTUM	TRAP1	0.485
0	0.967148	0.792	0.316	0	Stem NOTUM	WBSCR22	0.476
0	0.967066	0.58	0.187	0	Stem NOTUM	APIP	0.393
0	0.966772	0.854	0.431	0	Stem NOTUM	ATRAID	0.423
0	0.966695	0.942	0.6	0	Stem NOTUM	MIF	0.342
0	0.966346	0.777	0.313	0	Stem NOTUM	MRPL11	0.464
0	0.965917	0.675	0.153	0	Stem NOTUM	STAP2	0.522
0	0.965835	0.88	0.34	0	Stem NOTUM	HEBP2	0.54
0	0.965065	0.746	0.191	0	Stem NOTUM	CAMK2N1	0.555
0	0.964955	0.712	0.321	0	Stem NOTUM	RAD21	0.391
0	0.964672	0.787	0.303	0	Stem NOTUM	CHMP3	0.484
0	0.963919	0.855	0.464	0	Stem NOTUM	LSM3	0.391
0	0.963734	0.885	0.518	0	Stem NOTUM	TMED2	0.367
0	0.962636	0.816	0.386	0	Stem NOTUM	NUDC	0.43
0	0.962585	0.322	0.061	0	Stem NOTUM	COL9A3	0.261
0	0.962089	0.854	0.286	0	Stem NOTUM	ANXA4	0.568
0	0.961531	0.928	0.624	0	Stem NOTUM	ARL6IP4	0.304
0	0.961417	0.825	0.37	0	Stem NOTUM	C19orf24	0.455
0	0.961304	0.711	0.173	0	Stem NOTUM	PAWR	0.538
0	0.960848	0.945	0.618	0	Stem NOTUM	NDUFA11	0.327
0	0.960759	0.846	0.415	0	Stem NOTUM	PPP4C	0.431
0	0.960256	0.774	0.249	0	Stem NOTUM	MRPS35	0.525
0	0.958765	0.794	0.308	0	Stem NOTUM	ZNF593	0.486
0	0.95864	0.887	0.502	0	Stem NOTUM	PSMA2	0.385
0	0.958395	0.718	0.192	0	Stem NOTUM	SMAGP	0.526
0	0.958188	0.754	0.296	0	Stem NOTUM	VPS35	0.458
0	0.957831	0.643	0.13	0	Stem NOTUM	MEST	0.513
0	0.957486	0.833	0.461	0	Stem NOTUM	ARL6IP1	0.372
0	0.957197	0.883	0.537	0	Stem NOTUM	PDIA3	0.346
0	0.956814	0.918	0.714	0	Stem NOTUM	CCNI	0.204
0	0.955962	0.833	0.39	0	Stem NOTUM	DGUOK	0.443
0	0.955921	0.938	0.632	0	Stem NOTUM	MZT2B	0.306
0	0.955397	0.538	0.214	0	Stem NOTUM	CCDC56	0.324
0	0.955303	0.88	0.514	0	Stem NOTUM	H2AFV	0.366
0	0.954847	0.983	0.797	0	Stem NOTUM	NEAT1	0.186
0	0.954778	0.819	0.321	0	Stem NOTUM	CISD3	0.498
0	0.954071	0.91	0.515	0	Stem NOTUM	AURKAIP1	0.395
0	0.953045	0.866	0.53	0	Stem NOTUM	GSTK1	0.336
0	0.952788	0.726	0.238	0	Stem NOTUM	MRPL15	0.488
0	0.952628	0.69	0.222	0	Stem NOTUM	RPIA	0.468
0	0.950608	0.821	0.408	0	Stem NOTUM	SBDS	0.413
0	0.950542	0.74	0.258	0	Stem NOTUM	NIFK	0.482
0	0.950337	0.868	0.458	0	Stem NOTUM	C4orf48	0.41
0	0.949258	0.756	0.332	0	Stem NOTUM	EIF2A	0.424
0	0.949003	0.772	0.316	0	Stem NOTUM	REXO2	0.456
0	0.948942	0.878	0.463	0	Stem NOTUM	MRPL20	0.415
0	0.948798	0.795	0.345	0	Stem NOTUM	MTCH1	0.45
0	0.947352	0.98	0.778	0	Stem NOTUM	CALM2	0.202
0	0.947198	0.817	0.368	0	Stem NOTUM	PDAP1	0.449
0	0.946682	0.787	0.346	0	Stem NOTUM	HSPA9	0.441
0	0.944749	0.683	0.187	0	Stem NOTUM	EMP2	0.496
0	0.944623	0.724	0.238	0	Stem NOTUM	TMEM106C	0.486
0	0.944444	0.461	0.049	0	Stem NOTUM	PROX1	0.412
0	0.944098	0.857	0.465	0	Stem NOTUM	CMPK1	0.392
0	0.94405	0.775	0.345	0	Stem NOTUM	PTP4A1	0.43
0	0.944045	0.803	0.357	0	Stem NOTUM	SLC25A39	0.446
0	0.94338	0.591	0.118	0	Stem NOTUM	MYO10	0.473
0	0.943276	0.879	0.454	0	Stem NOTUM	RNF7	0.425
0	0.942696	0.672	0.224	0	Stem NOTUM	NME4	0.448
0	0.942531	0.797	0.41	0	Stem NOTUM	XRCC6	0.387
0	0.942457	0.823	0.385	0	Stem NOTUM	LSM2	0.438
0	0.941055	0.638	0.145	0	Stem NOTUM	CNN3	0.493
0	0.940537	0.831	0.429	0	Stem NOTUM	PPIG	0.402
0	0.940473	0.53	0.079	0	Stem NOTUM	CFTR	0.451
0	0.939871	0.884	0.465	0	Stem NOTUM	RTN4	0.419
0	0.939738	0.506	0.099	0	Stem NOTUM	HOXB9	0.407
0	0.939633	0.793	0.36	0	Stem NOTUM	DDOST	0.433
0	0.938689	0.866	0.492	0	Stem NOTUM	VPS28	0.374
0	0.938366	0.557	0.091	0	Stem NOTUM	GJB1	0.466
0	0.938335	0.739	0.361	0	Stem NOTUM	IFRD1	0.378
0	0.937956	0.893	0.457	0	Stem NOTUM	NDUFB3	0.436
0	0.937775	0.578	0.285	0	Stem NOTUM	C14orf156	0.293
0	0.937715	0.691	0.259	0	Stem NOTUM	KLF4	0.432
0	0.937604	0.806	0.365	0	Stem NOTUM	METAP2	0.441
0	0.937209	0.844	0.46	0	Stem NOTUM	ATP5A1	0.384
0	0.937207	0.7	0.218	0	Stem NOTUM	GCSH	0.482
0	0.936208	0.989	0.912	0	Stem NOTUM	PFDN5	0.077
0	0.936159	0.789	0.401	0	Stem NOTUM	IDH2	0.388
0	0.936023	0.834	0.42	0	Stem NOTUM	TOMM22	0.414
0	0.935654	0.912	0.64	0	Stem NOTUM	HNRNPDL	0.272
0	0.935315	0.492	0.078	0	Stem NOTUM	SATB2	0.414
0	0.932753	0.693	0.218	0	Stem NOTUM	GTF2F2	0.475
0	0.93264	0.772	0.325	0	Stem NOTUM	PUF60	0.447
0	0.932136	0.668	0.145	0	Stem NOTUM	PRR15L	0.523
0	0.932077	0.573	0.371	0	Stem NOTUM	IFI6	0.202
0	0.931955	0.884	0.503	0	Stem NOTUM	NDUFA2	0.381
0	0.931688	0.968	0.66	0	Stem NOTUM	TMEM258	0.308
0	0.931025	0.742	0.344	0	Stem NOTUM	MAPRE1	0.398
0	0.930716	0.932	0.646	0	Stem NOTUM	SSR2	0.286
0	0.930344	0.863	0.532	0	Stem NOTUM	RSL24D1	0.331
0	0.929421	0.852	0.494	0	Stem NOTUM	PAPOLA	0.358
0	0.929329	0.786	0.378	0	Stem NOTUM	TBCB	0.408
0	0.928328	0.768	0.343	0	Stem NOTUM	CAMLG	0.425
0	0.928176	0.891	0.451	0	Stem NOTUM	FAM96B	0.44
0	0.928115	0.687	0.234	0	Stem NOTUM	TOMM40	0.453
0	0.92807	0.806	0.351	0	Stem NOTUM	MMADHC	0.455
0	0.927779	0.403	0.126	0	Stem NOTUM	BEX3	0.277
0	0.927725	0.864	0.5	0	Stem NOTUM	CSDE1	0.364
0	0.926952	0.709	0.175	0	Stem NOTUM	CDH17	0.534
0	0.926309	0.646	0.142	0	Stem NOTUM	EFNA1	0.504
0	0.92628	0.436	0.155	0	Stem NOTUM	BAG3	0.281
0	0.926231	0.761	0.329	0	Stem NOTUM	NDUFV1	0.432
0	0.926064	0.877	0.479	0	Stem NOTUM	NDUFS8	0.398
0	0.925811	0.787	0.528	0	Stem NOTUM	LY6E	0.259
0	0.925712	0.753	0.313	0	Stem NOTUM	PQBP1	0.44
0	0.925644	0.577	0.169	0	Stem NOTUM	ZMYND8	0.408
0	0.92544	0.937	0.581	0	Stem NOTUM	GNG5	0.356
0	0.925352	0.831	0.514	0	Stem NOTUM	FOSB	0.317
0	0.925189	0.702	0.185	0	Stem NOTUM	CTBP2	0.517
0	0.924472	0.808	0.303	0	Stem NOTUM	ARPC1A	0.505
0	0.923792	0.693	0.161	0	Stem NOTUM	PRSS8	0.532
0	0.922705	0.77	0.283	0	Stem NOTUM	MKRN1	0.487
0	0.92234	0.697	0.234	0	Stem NOTUM	CPNE3	0.463
0	0.922049	0.801	0.402	0	Stem NOTUM	PSMA5	0.399
0	0.921833	0.616	0.205	0	Stem NOTUM	FOXO3	0.411
0	0.921403	0.649	0.22	0	Stem NOTUM	C20orf27	0.429
0	0.920605	0.748	0.302	0	Stem NOTUM	RCN2	0.446
0	0.920459	0.473	0.055	0	Stem NOTUM	TDGF1	0.418
0	0.920095	0.741	0.292	0	Stem NOTUM	EBP	0.449
0	0.919958	0.764	0.187	0	Stem NOTUM	DSG2	0.577
0	0.919015	0.83	0.43	0	Stem NOTUM	TMCO1	0.4
0	0.918891	0.884	0.459	0	Stem NOTUM	HN1	0.425
0	0.918745	0.963	0.659	0	Stem NOTUM	GPX4	0.304
0	0.918631	0.632	0.202	0	Stem NOTUM	PMEPA1	0.43
0	0.918011	0.92	0.655	0	Stem NOTUM	SRSF2	0.265
0	0.91783	0.821	0.387	0	Stem NOTUM	NDUFA5	0.434
0	0.917629	0.849	0.451	0	Stem NOTUM	COX14	0.398
0	0.916656	0.842	0.429	0	Stem NOTUM	NDUFA12	0.413
0	0.916592	0.789	0.363	0	Stem NOTUM	NOL7	0.426
0	0.915543	0.722	0.311	0	Stem NOTUM	IDH3G	0.411
0	0.91483	0.638	0.166	0	Stem NOTUM	ENTPD6	0.472
0	0.91444	0.818	0.428	0	Stem NOTUM	TCEA1	0.39
0	0.914413	0.693	0.248	0	Stem NOTUM	UPF3A	0.445
0	0.914339	0.732	0.25	0	Stem NOTUM	ARMC10	0.482
0	0.914051	0.772	0.357	0	Stem NOTUM	DCXR	0.415
0	0.912862	0.873	0.501	0	Stem NOTUM	PSMD8	0.372
0	0.912509	0.724	0.294	0	Stem NOTUM	DDRGK1	0.43
0	0.912457	0.732	0.181	0	Stem NOTUM	PKP3	0.551
0	0.912121	0.828	0.206	0	Stem NOTUM	PRSS3	0.622
0	0.912104	0.796	0.372	0	Stem NOTUM	CAMTA1	0.424
0	0.911908	0.898	0.498	0	Stem NOTUM	DDT	0.4
0	0.911101	0.81	0.318	0	Stem NOTUM	PPP1R14B	0.492
0	0.9106	0.646	0.155	0	Stem NOTUM	TMEM63A	0.491
0	0.910444	0.967	0.674	0	Stem NOTUM	TMBIM6	0.293
0	0.909719	0.812	0.38	0	Stem NOTUM	HM13	0.432
0	0.909232	0.745	0.246	0	Stem NOTUM	DNPEP	0.499
0	0.908578	0.71	0.236	0	Stem NOTUM	EIF3B	0.474
0	0.908335	0.638	0.189	0	Stem NOTUM	ADIRF	0.449
2.61167e-43	0.908321	0.451	0.439	1.03446e-38	Stem NOTUM	BST2	0.012
0	0.908234	0.751	0.303	0	Stem NOTUM	GLRX3	0.448
0	0.908194	0.763	0.394	0	Stem NOTUM	PYCARD	0.369
0	0.908114	0.78	0.326	0	Stem NOTUM	NDUFS3	0.454
0	0.908007	0.681	0.208	0	Stem NOTUM	HACD3	0.473
0	0.907954	0.373	0.052	0	Stem NOTUM	RGMB	0.321
0	0.907251	0.781	0.301	0	Stem NOTUM	STRA13	0.48
0	0.906385	0.708	0.243	0	Stem NOTUM	EBNA1BP2	0.465
0	0.906168	0.922	0.508	0	Stem NOTUM	P4HB	0.414
0	0.905788	0.766	0.366	0	Stem NOTUM	MAF1	0.4
0	0.905504	0.976	0.746	0	Stem NOTUM	EDF1	0.23
0	0.905302	0.727	0.309	0	Stem NOTUM	COMMD7	0.418
0	0.905138	0.969	0.766	0	Stem NOTUM	ARPC3	0.203
0	0.904835	0.731	0.245	0	Stem NOTUM	NDFIP2	0.486
0	0.904424	0.858	0.475	0	Stem NOTUM	SRRM2	0.383
0	0.904317	0.754	0.331	0	Stem NOTUM	VDAC3	0.423
0	0.903737	0.846	0.438	0	Stem NOTUM	BUD31	0.408
0	0.90336	0.998	0.976	0	Stem NOTUM	EIF1	0.022
0	0.902807	0.776	0.322	0	Stem NOTUM	PRKCSH	0.454
0	0.902758	0.823	0.432	0	Stem NOTUM	CAPZA2	0.391
0	0.902646	0.701	0.267	0	Stem NOTUM	TRAPPC6A	0.434
0	0.902283	0.862	0.523	0	Stem NOTUM	UBXN1	0.339
0	0.902111	0.673	0.247	0	Stem NOTUM	SLC1A5	0.426
0	0.901791	0.757	0.3	0	Stem NOTUM	GTF2I	0.457
0	0.901766	0.443	0.092	0	Stem NOTUM	BMP4	0.351
0	0.90076	0.917	0.621	0	Stem NOTUM	NEDD8	0.296
0	0.900604	0.939	0.667	0	Stem NOTUM	ATP6V1G1	0.272
0	0.900525	0.703	0.22	0	Stem NOTUM	CMAS	0.483
0	0.900319	0.781	0.456	0	Stem NOTUM	MRPS21	0.325
0	0.899775	0.786	0.365	0	Stem NOTUM	COPS6	0.421
0	0.899301	0.722	0.302	0	Stem NOTUM	PSMD14	0.42
0	0.898623	0.952	0.567	0	Stem NOTUM	HSP90B1	0.385
0	0.898062	0.893	0.553	0	Stem NOTUM	NDUFB8	0.34
0	0.89804	0.727	0.296	0	Stem NOTUM	UBE2V2	0.431
0	0.897393	0.784	0.402	0	Stem NOTUM	FABP5	0.382
0	0.897269	0.819	0.335	0	Stem NOTUM	TM9SF3	0.484
0	0.895784	0.714	0.275	0	Stem NOTUM	FDFT1	0.439
0	0.895567	0.777	0.336	0	Stem NOTUM	EMC10	0.441
0	0.895176	0.768	0.307	0	Stem NOTUM	KARS	0.461
0	0.894576	0.841	0.465	0	Stem NOTUM	SYF2	0.376
0	0.894393	0.8	0.505	0	Stem NOTUM	N4BP2L2	0.295
0	0.893877	0.725	0.302	0	Stem NOTUM	AHSA1	0.423
0	0.893278	0.823	0.427	0	Stem NOTUM	TMEM14B	0.396
0	0.892725	0.906	0.539	0	Stem NOTUM	SRSF9	0.367
0	0.892405	0.746	0.361	0	Stem NOTUM	MPHOSPH8	0.385
0	0.891759	0.671	0.244	0	Stem NOTUM	APMAP	0.427
0	0.891191	0.811	0.373	0	Stem NOTUM	NDUFB6	0.438
0	0.890921	0.43	0.033	0	Stem NOTUM	LGR5	0.397
0	0.8901	0.544	0.119	0	Stem NOTUM	HOXA10	0.425
0	0.889803	0.741	0.314	0	Stem NOTUM	CHCHD7	0.427
0	0.889464	0.65	0.214	0	Stem NOTUM	NPM3	0.436
0	0.889262	0.816	0.43	0	Stem NOTUM	MRFAP1	0.386
0	0.889207	0.831	0.44	0	Stem NOTUM	TMEM219	0.391
0	0.888899	0.763	0.341	0	Stem NOTUM	TTC3	0.422
0	0.888661	0.953	0.705	0	Stem NOTUM	SERP1	0.248
0	0.888273	0.658	0.189	0	Stem NOTUM	CCNB1IP1	0.469
0	0.887707	0.769	0.342	0	Stem NOTUM	C17orf89	0.427
0	0.887256	0.74	0.287	0	Stem NOTUM	NDUFS2	0.453
0	0.88714	0.496	0.183	0	Stem NOTUM	SEPHS2	0.313
0	0.8867	0.683	0.208	0	Stem NOTUM	DNTTIP1	0.475
0	0.886697	0.793	0.346	0	Stem NOTUM	NUTF2	0.447
0	0.88667	0.744	0.299	0	Stem NOTUM	PIN4	0.445
0	0.88659	0.713	0.313	0	Stem NOTUM	NOP58	0.4
0	0.886174	0.803	0.398	0	Stem NOTUM	PSMA3	0.405
0	0.886146	0.693	0.236	0	Stem NOTUM	DNAJC2	0.457
0	0.885488	0.791	0.375	0	Stem NOTUM	GSPT1	0.416
0	0.885473	0.693	0.221	0	Stem NOTUM	SMARCA4	0.472
0	0.884008	0.697	0.237	0	Stem NOTUM	MRPL37	0.46
0	0.883468	0.794	0.394	0	Stem NOTUM	HNRNPD	0.4
0	0.88304	0.729	0.343	0	Stem NOTUM	ATRX	0.386
0	0.88249	0.727	0.192	0	Stem NOTUM	JUP	0.535
0	0.882434	0.702	0.281	0	Stem NOTUM	RBBP7	0.421
0	0.882161	0.646	0.173	0	Stem NOTUM	NTHL1	0.473
0	0.882135	0.857	0.497	0	Stem NOTUM	RNASET2	0.36
0	0.881984	0.699	0.251	0	Stem NOTUM	COPS5	0.448
0	0.881316	0.876	0.405	0	Stem NOTUM	BRI3	0.471
0	0.88124	0.777	0.301	0	Stem NOTUM	TSTA3	0.476
0	0.881055	0.844	0.429	0	Stem NOTUM	TAX1BP1	0.415
0	0.881004	0.72	0.318	0	Stem NOTUM	ARF5	0.402
0	0.880725	0.799	0.332	0	Stem NOTUM	MRPS16	0.467
0	0.880493	0.644	0.224	0	Stem NOTUM	OSER1	0.42
0	0.880169	0.759	0.259	0	Stem NOTUM	RAB13	0.5
0	0.879172	0.746	0.298	0	Stem NOTUM	TIMM17B	0.448
0	0.879169	0.692	0.184	0	Stem NOTUM	FAM213A	0.508
0	0.878984	0.692	0.28	0	Stem NOTUM	CCNG1	0.412
0	0.878178	0.709	0.277	0	Stem NOTUM	TPRKB	0.432
0	0.878047	0.919	0.586	0	Stem NOTUM	PCBP1	0.333
0	0.87777	0.689	0.224	0	Stem NOTUM	GDE1	0.465
0	0.877593	0.806	0.367	0	Stem NOTUM	MIEN1	0.439
0	0.877541	0.839	0.497	0	Stem NOTUM	ABRACL	0.342
0	0.877505	0.99	0.909	0	Stem NOTUM	OAZ1	0.081
0	0.875887	0.945	0.628	0	Stem NOTUM	CALR	0.317
0	0.875551	0.682	0.245	0	Stem NOTUM	MRPL9	0.437
0	0.875381	0.797	0.413	0	Stem NOTUM	PYURF	0.384
0	0.87524	0.832	0.34	0	Stem NOTUM	ETHE1	0.492
0	0.87461	0.723	0.276	0	Stem NOTUM	NCBP2	0.447
0	0.874351	0.873	0.458	0	Stem NOTUM	SNRPD1	0.415
0	0.874314	0.886	0.544	0	Stem NOTUM	PPP1CA	0.342
0	0.873888	0.713	0.272	0	Stem NOTUM	THOC2	0.441
0	0.873833	0.717	0.257	0	Stem NOTUM	SSRP1	0.46
0	0.873571	0.338	0.173	0	Stem NOTUM	SLIRP	0.165
0	0.873241	0.79	0.397	0	Stem NOTUM	OCIAD1	0.393
0	0.87314	0.687	0.228	0	Stem NOTUM	IP6K2	0.459
0	0.872965	0.754	0.314	0	Stem NOTUM	ILF3	0.44
0	0.872937	0.665	0.216	0	Stem NOTUM	TCEAL4	0.449
0	0.872867	0.786	0.336	0	Stem NOTUM	AIMP1	0.45
0	0.872082	0.546	0.164	0	Stem NOTUM	PYGB	0.382
0	0.87175	0.825	0.431	0	Stem NOTUM	PSMB2	0.394
0	0.871475	0.62	0.171	0	Stem NOTUM	FAM210B	0.449
0	0.871471	0.658	0.197	0	Stem NOTUM	SERINC5	0.461
0	0.870873	0.747	0.206	0	Stem NOTUM	SPINT1	0.541
0	0.870277	0.776	0.444	0	Stem NOTUM	CCDC85B	0.332
0	0.870275	0.523	0.088	0	Stem NOTUM	ARSE	0.435
0	0.870252	0.813	0.442	0	Stem NOTUM	SRSF11	0.371
0	0.869755	0.623	0.227	0	Stem NOTUM	PRKDC	0.396
0	0.86955	0.581	0.122	0	Stem NOTUM	NFIA	0.459
0	0.869513	0.898	0.596	0	Stem NOTUM	BRK1	0.302
0	0.868476	0.641	0.205	0	Stem NOTUM	DCAF13	0.436
0	0.866675	0.761	0.407	0	Stem NOTUM	HMGN3	0.354
0	0.866642	0.683	0.18	0	Stem NOTUM	HOOK2	0.503
0	0.866423	0.921	0.483	0	Stem NOTUM	KDELR2	0.438
0	0.866245	0.647	0.225	0	Stem NOTUM	MRPL16	0.422
0	0.865754	0.833	0.441	0	Stem NOTUM	LAMTOR1	0.392
0	0.865457	0.636	0.199	0	Stem NOTUM	TNFRSF12A	0.437
0	0.86468	0.979	0.815	0	Stem NOTUM	OST4	0.164
0	0.864475	0.754	0.28	0	Stem NOTUM	POLR2H	0.474
0	0.864369	0.85	0.403	0	Stem NOTUM	NDUFC1	0.447
0	0.864067	0.664	0.267	0	Stem NOTUM	IDH3B	0.397
0	0.86254	0.773	0.357	0	Stem NOTUM	KPNB1	0.416
0	0.862399	0.694	0.253	0	Stem NOTUM	CDC123	0.441
0	0.861622	0.744	0.295	0	Stem NOTUM	TMEM205	0.449
0	0.861423	0.777	0.393	0	Stem NOTUM	TAF7	0.384
0	0.861406	0.764	0.363	0	Stem NOTUM	SRSF10	0.401
0	0.860599	0.72	0.31	0	Stem NOTUM	TXNDC12	0.41
0	0.859903	0.691	0.242	0	Stem NOTUM	SLC52A2	0.449
0	0.859833	0.707	0.273	0	Stem NOTUM	GNL3	0.434
0	0.85949	0.73	0.306	0	Stem NOTUM	GLO1	0.424
0	0.85942	0.814	0.474	0	Stem NOTUM	EIF5A	0.34
0	0.858966	0.704	0.259	0	Stem NOTUM	HDDC2	0.445
0	0.858687	0.486	0.174	0	Stem NOTUM	HBEGF	0.312
0	0.858345	0.781	0.347	0	Stem NOTUM	MRPS36	0.434
0	0.858139	0.722	0.265	0	Stem NOTUM	AAMP	0.457
0	0.8576	0.868	0.592	0	Stem NOTUM	TUBA1B	0.276
0	0.857529	0.778	0.337	0	Stem NOTUM	FAM162A	0.441
0	0.856851	0.906	0.6	0	Stem NOTUM	PGK1	0.306
0	0.856806	0.819	0.564	0	Stem NOTUM	CD99	0.255
0	0.856495	0.908	0.595	0	Stem NOTUM	COPE	0.313
0	0.856107	0.696	0.261	0	Stem NOTUM	PPA2	0.435
0	0.856053	0.775	0.355	0	Stem NOTUM	EIF4H	0.42
0	0.855995	0.841	0.41	0	Stem NOTUM	RAB1A	0.431
0	0.855963	0.389	0.068	0	Stem NOTUM	HOXB8	0.321
0	0.855909	0.749	0.296	0	Stem NOTUM	MRPL21	0.453
0	0.855903	0.653	0.207	0	Stem NOTUM	NIT2	0.446
0	0.85545	0.69	0.252	0	Stem NOTUM	CAPRIN1	0.438
0	0.8554	0.525	0.149	0	Stem NOTUM	FAM105A	0.376
0	0.855319	0.886	0.498	0	Stem NOTUM	MYEOV2	0.388
0	0.855269	0.71	0.31	0	Stem NOTUM	SNX5	0.4
0	0.855186	0.833	0.495	0	Stem NOTUM	PRRC2C	0.338
0	0.854995	0.679	0.229	0	Stem NOTUM	MRPS23	0.45
0	0.854946	0.854	0.43	0	Stem NOTUM	GNB2	0.424
0	0.854905	0.622	0.181	0	Stem NOTUM	PYCR1	0.441
0	0.854893	0.932	0.645	0	Stem NOTUM	ENO1	0.287
0	0.854744	0.784	0.367	0	Stem NOTUM	SYAP1	0.417
0	0.854466	0.651	0.249	0	Stem NOTUM	CKS1B	0.402
0	0.853984	0.684	0.222	0	Stem NOTUM	DDX1	0.462
0	0.853905	0.712	0.257	0	Stem NOTUM	MRPS18B	0.455
0	0.853091	0.485	0.093	0	Stem NOTUM	ALDH1B1	0.392
0	0.852932	0.7	0.226	0	Stem NOTUM	TSEN34	0.474
0	0.852648	0.601	0.282	0	Stem NOTUM	GADD45A	0.319
0	0.852488	0.765	0.338	0	Stem NOTUM	APH1A	0.427
0	0.851231	0.729	0.306	0	Stem NOTUM	EIF4EBP1	0.423
0	0.8511	0.699	0.246	0	Stem NOTUM	SLC44A1	0.453
0	0.851069	0.666	0.186	0	Stem NOTUM	BACE2	0.48
0	0.851052	0.832	0.443	0	Stem NOTUM	CDC37	0.389
0	0.850932	0.728	0.301	0	Stem NOTUM	U2SURP	0.427
0	0.850854	0.808	0.36	0	Stem NOTUM	RBCK1	0.448
0	0.850849	0.552	0.145	0	Stem NOTUM	WDR77	0.407
0	0.850607	0.74	0.292	0	Stem NOTUM	AK2	0.448
0	0.850337	0.76	0.327	0	Stem NOTUM	NDUFS4	0.433
0	0.849862	0.644	0.203	0	Stem NOTUM	NDUFAF4	0.441
0	0.84958	0.822	0.51	0	Stem NOTUM	PSMB8	0.312
0	0.849533	0.667	0.249	0	Stem NOTUM	FNTA	0.418
0	0.848598	0.66	0.266	0	Stem NOTUM	ITPA	0.394
0	0.848354	0.766	0.321	0	Stem NOTUM	CEBPD	0.445
0	0.847566	0.688	0.222	0	Stem NOTUM	IDH1	0.466
0	0.846576	0.565	0.124	0	Stem NOTUM	TOP1MT	0.441
0	0.846511	0.733	0.275	0	Stem NOTUM	HDAC1	0.458
0	0.846098	0.75	0.342	0	Stem NOTUM	CTSA	0.408
0	0.845796	0.713	0.271	0	Stem NOTUM	ISOC2	0.442
0	0.845606	0.806	0.388	0	Stem NOTUM	C7orf73	0.418
0	0.844967	0.802	0.436	0	Stem NOTUM	BRD2	0.366
0	0.844785	0.709	0.24	0	Stem NOTUM	POLD2	0.469
0	0.844696	0.651	0.208	0	Stem NOTUM	GBAS	0.443
0	0.844157	0.639	0.192	0	Stem NOTUM	GSS	0.447
0	0.843693	0.827	0.46	0	Stem NOTUM	ENSA	0.367
0	0.842817	0.791	0.337	0	Stem NOTUM	YIF1A	0.454
0	0.842255	0.718	0.272	0	Stem NOTUM	PFDN6	0.446
0	0.841996	0.81	0.293	0	Stem NOTUM	AGPAT2	0.517
0	0.841604	0.635	0.21	0	Stem NOTUM	CXXC5	0.425
0	0.841519	0.887	0.588	0	Stem NOTUM	RBM8A	0.299
0	0.841105	0.726	0.283	0	Stem NOTUM	SPTSSA	0.443
0	0.840783	0.675	0.216	0	Stem NOTUM	HNMT	0.459
0	0.840676	0.865	0.476	0	Stem NOTUM	LMAN2	0.389
0	0.840603	0.82	0.462	0	Stem NOTUM	RWDD1	0.358
0	0.840001	0.931	0.704	0	Stem NOTUM	PSME1	0.227
0	0.838718	0.776	0.358	0	Stem NOTUM	FDPS	0.418
0	0.838609	0.764	0.365	0	Stem NOTUM	LUC7L3	0.399
0	0.838546	0.58	0.152	0	Stem NOTUM	CCDC34	0.428
0	0.838151	0.73	0.18	0	Stem NOTUM	LAD1	0.55
0	0.837479	0.953	0.692	0	Stem NOTUM	LDHA	0.261
0	0.837319	0.739	0.274	0	Stem NOTUM	CAPN1	0.465
0	0.836777	0.652	0.184	0	Stem NOTUM	ICA1	0.468
0	0.836019	0.757	0.355	0	Stem NOTUM	MDH1	0.402
0	0.83599	0.766	0.346	0	Stem NOTUM	BAG1	0.42
0	0.835848	0.8	0.41	0	Stem NOTUM	SF3B2	0.39
0	0.835342	0.616	0.202	0	Stem NOTUM	PRKAR2A	0.414
0	0.833757	0.678	0.249	0	Stem NOTUM	TRIM28	0.429
0	0.833662	0.939	0.625	0	Stem NOTUM	SPCS1	0.314
0	0.833587	0.782	0.355	0	Stem NOTUM	SEPT2	0.427
0	0.833011	0.847	0.448	0	Stem NOTUM	RAB7A	0.399
0	0.832804	0.699	0.287	0	Stem NOTUM	VBP1	0.412
0	0.832547	0.51	0.1	0	Stem NOTUM	TOX3	0.41
0	0.832187	0.531	0.11	0	Stem NOTUM	ETV4	0.421
0	0.831955	0.727	0.32	0	Stem NOTUM	ALG5	0.407
0	0.831859	0.972	0.684	0	Stem NOTUM	SEC61G	0.288
0	0.830777	0.835	0.472	0	Stem NOTUM	SF1	0.363
0	0.830046	0.755	0.36	0	Stem NOTUM	MAGOH	0.395
0	0.830034	0.736	0.224	0	Stem NOTUM	GMDS	0.512
0	0.82994	0.346	0.17	0	Stem NOTUM	TCEB1	0.176
0	0.829712	0.52	0.096	0	Stem NOTUM	ATP9A	0.424
0	0.829064	0.692	0.292	0	Stem NOTUM	PSMF1	0.4
0	0.829008	0.839	0.396	0	Stem NOTUM	RAB11A	0.443
0	0.828757	0.832	0.434	0	Stem NOTUM	CEBPB	0.398
0	0.828622	0.815	0.418	0	Stem NOTUM	SNRPD3	0.397
0	0.828097	0.847	0.484	0	Stem NOTUM	FKBP8	0.363
0	0.828004	0.693	0.252	0	Stem NOTUM	EPN1	0.441
0	0.827977	0.675	0.235	0	Stem NOTUM	AK3	0.44
0	0.826815	0.464	0.089	0	Stem NOTUM	VAV3	0.375
0	0.826201	0.82	0.343	0	Stem NOTUM	APLP2	0.477
0	0.825411	0.86	0.538	0	Stem NOTUM	HSPA5	0.322
0	0.825014	0.737	0.292	0	Stem NOTUM	MRPL42	0.445
0	0.824975	0.876	0.527	0	Stem NOTUM	DAZAP2	0.349
0	0.824897	0.829	0.424	0	Stem NOTUM	CSNK1A1	0.405
0	0.82469	0.766	0.33	0	Stem NOTUM	GTF2H5	0.436
0	0.824381	0.862	0.442	0	Stem NOTUM	DYNLT1	0.42
0	0.823551	0.599	0.16	0	Stem NOTUM	EXOSC5	0.439
0	0.823245	0.712	0.283	0	Stem NOTUM	GRINA	0.429
0	0.822055	0.46	0.076	0	Stem NOTUM	ZNF503	0.384
0	0.821589	0.675	0.255	0	Stem NOTUM	ANKRD10	0.42
0	0.821297	0.648	0.209	0	Stem NOTUM	RUVBL2	0.439
0	0.820918	0.66	0.251	0	Stem NOTUM	ADH5	0.409
0	0.820701	0.733	0.346	0	Stem NOTUM	MPG	0.387
0	0.820508	0.749	0.322	0	Stem NOTUM	MARCKS	0.427
0	0.819974	0.805	0.335	0	Stem NOTUM	TPD52	0.47
0	0.819961	0.545	0.304	0	Stem NOTUM	ELOC	0.241
0	0.819709	0.764	0.351	0	Stem NOTUM	MRPS15	0.413
0	0.819534	0.637	0.21	0	Stem NOTUM	IFT57	0.427
0	0.818987	0.698	0.275	0	Stem NOTUM	PTBP3	0.423
0	0.818507	0.764	0.339	0	Stem NOTUM	PTBP1	0.425
0	0.818073	0.725	0.303	0	Stem NOTUM	MRPL43	0.422
0	0.817822	0.77	0.362	0	Stem NOTUM	PPM1G	0.408
0	0.817029	0.829	0.479	0	Stem NOTUM	ATP1B3	0.35
0	0.816723	0.62	0.185	0	Stem NOTUM	IPO5	0.435
0	0.816453	0.817	0.506	0	Stem NOTUM	DNAJB6	0.311
0	0.816214	0.761	0.361	0	Stem NOTUM	AKAP9	0.4
0	0.816022	0.734	0.33	0	Stem NOTUM	TGOLN2	0.404
0	0.815793	0.718	0.319	0	Stem NOTUM	SDHD	0.399
0	0.815764	0.694	0.306	0	Stem NOTUM	STT3B	0.388
0	0.815742	0.588	0.121	0	Stem NOTUM	CHMP4C	0.467
0	0.815705	0.592	0.189	0	Stem NOTUM	GAS6	0.403
0	0.815413	0.584	0.144	0	Stem NOTUM	CASP6	0.44
0	0.815206	0.984	0.658	0	Stem NOTUM	CD63	0.326
0	0.815118	0.696	0.282	0	Stem NOTUM	DAP3	0.414
0	0.814889	0.573	0.151	0	Stem NOTUM	NFE2L3	0.422
0	0.814589	0.693	0.297	0	Stem NOTUM	SRSF6	0.396
0	0.814489	0.719	0.296	0	Stem NOTUM	BOLA3	0.423
0	0.814403	0.561	0.173	0	Stem NOTUM	CRYL1	0.388
0	0.814225	0.876	0.413	0	Stem NOTUM	TXNDC17	0.463
0	0.812611	0.647	0.212	0	Stem NOTUM	MRPL48	0.435
0	0.812505	0.723	0.295	0	Stem NOTUM	YIPF3	0.428
0	0.812484	0.667	0.226	0	Stem NOTUM	NDUFAF2	0.441
0	0.81231	0.845	0.47	0	Stem NOTUM	NDUFS7	0.375
0	0.811815	0.601	0.133	0	Stem NOTUM	ESRP1	0.468
0	0.811647	0.691	0.325	0	Stem NOTUM	SRM	0.366
0	0.811181	0.915	0.59	0	Stem NOTUM	SNX3	0.325
0	0.810725	0.759	0.377	0	Stem NOTUM	DDX46	0.382
0	0.810648	0.688	0.259	0	Stem NOTUM	SUCLG2	0.429
0	0.810616	0.854	0.501	0	Stem NOTUM	CHCHD10	0.353
0	0.810549	0.758	0.356	0	Stem NOTUM	PSMB4	0.402
0	0.810526	0.639	0.205	0	Stem NOTUM	C8orf33	0.434
0	0.810283	0.59	0.148	0	Stem NOTUM	MACROD1	0.442
0	0.810231	0.796	0.399	0	Stem NOTUM	EIF3J	0.397
0	0.81013	0.756	0.371	0	Stem NOTUM	HNRNPR	0.385
0	0.809172	0.798	0.438	0	Stem NOTUM	UBE2N	0.36
0	0.809142	0.749	0.241	0	Stem NOTUM	SPTBN1	0.508
0	0.808851	0.684	0.258	0	Stem NOTUM	RNF5	0.426
0	0.807974	0.623	0.172	0	Stem NOTUM	MANBAL	0.451
0	0.807456	0.652	0.152	0	Stem NOTUM	TMC5	0.5
0	0.807323	0.728	0.287	0	Stem NOTUM	FAM120A	0.441
0	0.807261	0.679	0.263	0	Stem NOTUM	SND1	0.416
0	0.807196	0.659	0.209	0	Stem NOTUM	CETN2	0.45
0	0.807023	0.588	0.168	0	Stem NOTUM	ANKH	0.42
0	0.806967	0.664	0.278	0	Stem NOTUM	NEU1	0.386
0	0.806928	0.624	0.192	0	Stem NOTUM	RPF2	0.432
0	0.806918	0.597	0.196	0	Stem NOTUM	BRIX1	0.401
0	0.805979	0.743	0.303	0	Stem NOTUM	DYNC1I2	0.44
0	0.805492	0.996	0.942	0	Stem NOTUM	SERF2	0.054
0	0.805059	0.826	0.218	0	Stem NOTUM	TMEM54	0.608
0	0.804693	0.665	0.236	0	Stem NOTUM	CHCHD3	0.429
0	0.804518	0.784	0.387	0	Stem NOTUM	SSNA1	0.397
0	0.804431	0.63	0.158	0	Stem NOTUM	MLLT4	0.472
0	0.804286	0.751	0.357	0	Stem NOTUM	POLR2E	0.394
0	0.80423	0.836	0.526	0	Stem NOTUM	SMDT1	0.31
0	0.803627	0.735	0.314	0	Stem NOTUM	SDHB	0.421
0	0.803394	0.746	0.303	0	Stem NOTUM	TMED3	0.443
0	0.803106	0.629	0.161	0	Stem NOTUM	PPP1R16A	0.468
0	0.802013	0.516	0.145	0	Stem NOTUM	KCNN4	0.371
0	0.801909	0.835	0.456	0	Stem NOTUM	TMED9	0.379
0	0.801814	0.637	0.201	0	Stem NOTUM	NAE1	0.436
0	0.801478	0.586	0.192	0	Stem NOTUM	SQLE	0.394
0	0.801421	0.725	0.31	0	Stem NOTUM	MFF	0.415
0	0.801372	0.811	0.432	0	Stem NOTUM	C19orf60	0.379
0	0.801142	0.886	0.563	0	Stem NOTUM	NDUFA3	0.323
0	0.800949	0.761	0.354	0	Stem NOTUM	SNF8	0.407
0	0.800084	0.611	0.188	0	Stem NOTUM	LRPPRC	0.423
0	0.799902	0.748	0.261	0	Stem NOTUM	CTNNA1	0.487
0	0.79988	0.901	0.634	0	Stem NOTUM	ANAPC16	0.267
0	0.799783	0.726	0.3	0	Stem NOTUM	TAF9	0.426
0	0.799545	0.582	0.204	0	Stem NOTUM	CTNNBL1	0.378
0	0.799459	0.76	0.308	0	Stem NOTUM	CNIH4	0.452
0	0.79925	0.56	0.175	0	Stem NOTUM	SERPINH1	0.385
0	0.799169	0.848	0.47	0	Stem NOTUM	SEP15	0.378
0	0.798784	0.602	0.142	0	Stem NOTUM	CMTM8	0.46
0	0.798774	0.751	0.34	0	Stem NOTUM	ZCRB1	0.411
0	0.798618	0.634	0.232	0	Stem NOTUM	BRD7	0.402
0	0.798532	0.642	0.267	0	Stem NOTUM	GRSF1	0.375
0	0.798218	0.957	0.833	0	Stem NOTUM	DDX5	0.124
0	0.798074	0.988	0.691	0	Stem NOTUM	S100A10	0.297
0	0.797102	0.982	0.789	0	Stem NOTUM	SAT1	0.193
0	0.796922	0.683	0.244	0	Stem NOTUM	COA6	0.439
0	0.796569	0.741	0.304	0	Stem NOTUM	RAD23B	0.437
0	0.796007	0.698	0.177	0	Stem NOTUM	LMO7	0.521
0	0.79552	0.63	0.202	0	Stem NOTUM	C21orf59	0.428
0	0.795448	0.779	0.38	0	Stem NOTUM	COPZ1	0.399
0	0.795376	0.562	0.18	0	Stem NOTUM	MYLIP	0.382
0	0.795037	0.675	0.247	0	Stem NOTUM	LARP1	0.428
0	0.794778	0.954	0.72	0	Stem NOTUM	MYL12B	0.234
0	0.794419	0.764	0.334	0	Stem NOTUM	CAPNS1	0.43
0	0.79398	0.813	0.205	0	Stem NOTUM	MAL2	0.608
0	0.79254	0.666	0.238	0	Stem NOTUM	EEF1E1	0.428
0	0.792532	0.587	0.198	0	Stem NOTUM	DTD1	0.389
0	0.791868	0.651	0.226	0	Stem NOTUM	ALG3	0.425
0	0.791835	0.585	0.174	0	Stem NOTUM	SCD	0.411
0	0.790994	0.656	0.25	0	Stem NOTUM	PMPCB	0.406
0	0.790579	0.726	0.394	0	Stem NOTUM	SLC3A2	0.332
0	0.790556	0.792	0.533	0	Stem NOTUM	ID2	0.259
0	0.790475	0.661	0.243	0	Stem NOTUM	RBM42	0.418
0	0.790448	0.459	0.185	0	Stem NOTUM	RP4-614O4.5	0.274
0	0.790319	0.658	0.232	0	Stem NOTUM	ZFAND1	0.426
0	0.789196	0.718	0.336	0	Stem NOTUM	PCMT1	0.382
0	0.789181	0.717	0.323	0	Stem NOTUM	EMC4	0.394
0	0.789135	0.543	0.174	0	Stem NOTUM	EPB41L2	0.369
1.59631e-307	0.788975	0.652	0.458	6.32282e-303	Stem NOTUM	HMGB2	0.194
0	0.788943	0.723	0.288	0	Stem NOTUM	DUSP23	0.435
0	0.788648	0.89	0.585	0	Stem NOTUM	FKBP1A	0.305
8.0551e-212	0.788155	0.343	0.214	3.19054e-207	Stem NOTUM	AC090498.1	0.129
0	0.788072	0.479	0.168	0	Stem NOTUM	KCNQ1OT1	0.311
0	0.787693	0.747	0.361	0	Stem NOTUM	SNRNP70	0.386
0	0.787663	0.723	0.302	0	Stem NOTUM	PTRHD1	0.421
0	0.78704	0.822	0.453	0	Stem NOTUM	MRPL33	0.369
0	0.786894	0.641	0.164	0	Stem NOTUM	TINAGL1	0.477
0	0.786795	0.592	0.135	0	Stem NOTUM	MAP7	0.457
0	0.786769	0.803	0.514	0	Stem NOTUM	PNISR	0.289
0	0.786703	0.624	0.214	0	Stem NOTUM	ESF1	0.41
0	0.786588	0.689	0.299	0	Stem NOTUM	AZIN1	0.39
0	0.786509	0.964	0.52	0	Stem NOTUM	LGALS3	0.444
0	0.785266	0.597	0.19	0	Stem NOTUM	RFK	0.407
0	0.78513	0.769	0.382	0	Stem NOTUM	ZNF207	0.387
0	0.784643	0.783	0.437	0	Stem NOTUM	FAM177A1	0.346
0	0.784121	0.599	0.171	0	Stem NOTUM	BOD1	0.428
0	0.783674	0.766	0.385	0	Stem NOTUM	METTL9	0.381
0	0.783482	0.698	0.296	0	Stem NOTUM	NUDT5	0.402
0	0.783133	0.76	0.394	0	Stem NOTUM	ATP6AP2	0.366
0	0.782987	0.937	0.628	0	Stem NOTUM	UQCR10	0.309
0	0.782842	0.838	0.527	0	Stem NOTUM	CCNL1	0.311
0	0.78283	0.649	0.228	0	Stem NOTUM	MRPL24	0.421
0	0.782727	0.593	0.182	0	Stem NOTUM	CMSS1	0.411
0	0.782652	0.589	0.179	0	Stem NOTUM	SIGMAR1	0.41
0	0.782571	0.743	0.341	0	Stem NOTUM	YY1	0.402
0	0.782454	0.496	0.084	0	Stem NOTUM	FOXA2	0.412
0	0.782378	0.247	0.033	0	Stem NOTUM	PCSK1N	0.214
0	0.781622	0.676	0.19	0	Stem NOTUM	LLGL2	0.486
0	0.781044	0.486	0.106	0	Stem NOTUM	GPSM2	0.38
0	0.780938	0.806	0.425	0	Stem NOTUM	SFT2D1	0.381
0	0.780732	0.669	0.258	0	Stem NOTUM	CHD4	0.411
0	0.780294	0.915	0.779	0	Stem NOTUM	JUNB	0.136
0	0.780293	0.434	0.109	0	Stem NOTUM	TRPM4	0.325
0	0.779853	0.773	0.347	0	Stem NOTUM	HIST1H4C	0.426
0	0.779791	0.694	0.211	0	Stem NOTUM	CTNND1	0.483
0	0.779671	0.635	0.267	0	Stem NOTUM	MGMT	0.368
0	0.778854	0.824	0.427	0	Stem NOTUM	VPS29	0.397
0	0.77885	0.276	0.09	0	Stem NOTUM	CCNB1	0.186
0	0.778353	0.655	0.221	0	Stem NOTUM	MALSU1	0.434
0	0.777808	0.753	0.369	0	Stem NOTUM	ARPC5L	0.384
0	0.776525	0.103	0.016	0	Stem NOTUM	AC064834.1	0.087
0	0.775449	0.584	0.226	0	Stem NOTUM	MAGED2	0.358
0	0.774648	0.724	0.292	0	Stem NOTUM	GPI	0.432
0	0.774323	0.677	0.245	0	Stem NOTUM	EIF2AK1	0.432
0	0.77396	0.598	0.185	0	Stem NOTUM	WDR43	0.413
0	0.77385	0.78	0.349	0	Stem NOTUM	CARHSP1	0.431
0	0.773737	0.515	0.106	0	Stem NOTUM	STXBP6	0.409
0	0.773634	0.507	0.19	0	Stem NOTUM	KLF10	0.317
0	0.773446	0.926	0.636	0	Stem NOTUM	TAGLN2	0.29
0	0.77337	0.805	0.397	0	Stem NOTUM	AUP1	0.408
0	0.773014	0.856	0.474	0	Stem NOTUM	MRPL41	0.382
0	0.772778	0.773	0.393	0	Stem NOTUM	GTF3C6	0.38
0	0.772385	0.675	0.277	0	Stem NOTUM	YIPF4	0.398
0	0.772181	0.552	0.158	0	Stem NOTUM	CSE1L	0.394
0	0.772124	0.592	0.177	0	Stem NOTUM	MAP1LC3A	0.415
0	0.771205	0.692	0.304	0	Stem NOTUM	G3BP1	0.388
0	0.770732	0.788	0.341	0	Stem NOTUM	C12orf75	0.447
0	0.770669	0.705	0.27	0	Stem NOTUM	FAM136A	0.435
0	0.770108	0.691	0.306	0	Stem NOTUM	IMP3	0.385
0	0.770048	0.446	0.09	0	Stem NOTUM	VSNL1	0.356
0	0.770021	0.737	0.336	0	Stem NOTUM	UQCC2	0.401
0	0.770013	0.493	0.161	0	Stem NOTUM	MKKS	0.332
0	0.769892	0.725	0.323	0	Stem NOTUM	MRPL34	0.402
0	0.769877	0.445	0.176	0	Stem NOTUM	RP11-58B17.1	0.269
0	0.769665	0.851	0.509	0	Stem NOTUM	PTP4A2	0.342
0	0.769579	0.641	0.226	0	Stem NOTUM	NUDT14	0.415
0	0.769395	0.684	0.266	0	Stem NOTUM	GRHPR	0.418
0	0.769282	0.822	0.44	0	Stem NOTUM	SCP2	0.382
0	0.769207	0.574	0.145	0	Stem NOTUM	STX3	0.429
0	0.769076	0.735	0.354	0	Stem NOTUM	HADHA	0.381
0	0.768772	0.904	0.448	0	Stem NOTUM	LMNA	0.456
0	0.768627	0.953	0.781	0	Stem NOTUM	CALM1	0.172
0	0.768406	0.591	0.19	0	Stem NOTUM	RBMX2	0.401
0	0.768366	0.684	0.282	0	Stem NOTUM	NSMCE1	0.402
0	0.767966	0.682	0.195	0	Stem NOTUM	ABHD11	0.487
0	0.767377	0.622	0.185	0	Stem NOTUM	PLBD1	0.437
0	0.767273	0.731	0.346	0	Stem NOTUM	DNAJC7	0.385
0	0.766907	0.715	0.287	0	Stem NOTUM	TFG	0.428
0	0.766347	0.545	0.131	0	Stem NOTUM	TMEM97	0.414
0	0.766143	0.849	0.504	0	Stem NOTUM	GABARAPL2	0.345
0	0.765713	0.591	0.184	0	Stem NOTUM	HADH	0.407
0	0.765405	0.576	0.176	0	Stem NOTUM	ADNP	0.4
0	0.765208	0.85	0.701	0	Stem NOTUM	ZFP36	0.149
0	0.765036	0.699	0.305	0	Stem NOTUM	MRPL47	0.394
0	0.764586	0.738	0.18	0	Stem NOTUM	MUC13	0.558
0	0.764545	0.719	0.377	0	Stem NOTUM	SUPT4H1	0.342
0	0.764148	0.725	0.293	0	Stem NOTUM	CFDP1	0.432
0	0.763968	0.612	0.223	0	Stem NOTUM	LYRM4	0.389
0	0.763872	0.715	0.349	0	Stem NOTUM	HNRNPH3	0.366
0	0.763731	0.586	0.181	0	Stem NOTUM	ACTL6A	0.405
0	0.762964	0.736	0.328	0	Stem NOTUM	HEXB	0.408
0	0.762818	0.834	0.452	0	Stem NOTUM	GSTO1	0.382
0	0.762759	0.673	0.241	0	Stem NOTUM	TMEM14A	0.432
0	0.762613	0.304	0.115	0	Stem NOTUM	UBE2C	0.189
0	0.762595	0.676	0.27	0	Stem NOTUM	NUDCD2	0.406
0	0.762236	0.701	0.329	0	Stem NOTUM	PNRC2	0.372
0	0.762226	0.558	0.185	0	Stem NOTUM	LDLR	0.373
0	0.761928	0.92	0.631	0	Stem NOTUM	PPIB	0.289
0	0.761762	0.311	0.114	0	Stem NOTUM	COA3	0.197
0	0.761625	0.756	0.388	0	Stem NOTUM	PSMC5	0.368
0	0.761416	0.698	0.308	0	Stem NOTUM	MRPS7	0.39
0	0.761413	0.72	0.355	0	Stem NOTUM	RPA3	0.365
0	0.760783	0.857	0.471	0	Stem NOTUM	MRPL52	0.386
0	0.760164	0.36	0.109	0	Stem NOTUM	C8orf4	0.251
0	0.759887	0.714	0.304	0	Stem NOTUM	MIDN	0.41
0	0.759078	0.645	0.242	0	Stem NOTUM	LTA4H	0.403
0	0.759036	0.689	0.283	0	Stem NOTUM	UBE2E3	0.406
0	0.758592	0.481	0.133	0	Stem NOTUM	HOXB7	0.348
0	0.758263	0.202	0.073	0	Stem NOTUM	REG1A	0.129
0	0.758185	0.676	0.275	0	Stem NOTUM	SUMF2	0.401
0	0.757781	0.659	0.251	0	Stem NOTUM	TSG101	0.408
0	0.757662	0.922	0.692	0	Stem NOTUM	ATP6V0E1	0.23
0	0.757577	0.812	0.406	0	Stem NOTUM	TIMM8B	0.406
0	0.75757	0.884	0.498	0	Stem NOTUM	AP2S1	0.386
0	0.756888	0.613	0.224	0	Stem NOTUM	OAT	0.389
0	0.756582	0.85	0.535	0	Stem NOTUM	UBE2D2	0.315
0	0.756543	0.782	0.387	0	Stem NOTUM	AKR1A1	0.395
0	0.756529	0.515	0.103	0	Stem NOTUM	FARP1	0.412
0	0.756351	0.466	0.136	0	Stem NOTUM	ARID3A	0.33
0	0.756171	0.789	0.443	0	Stem NOTUM	ARGLU1	0.346
0	0.755608	0.504	0.131	0	Stem NOTUM	RHOBTB3	0.373
0	0.755544	0.707	0.333	0	Stem NOTUM	POLR2G	0.374
0	0.755484	0.69	0.301	0	Stem NOTUM	FKBP3	0.389
0	0.755429	0.769	0.403	0	Stem NOTUM	PCNP	0.366
0	0.75538	0.666	0.279	0	Stem NOTUM	ZNRD1	0.387
0	0.754974	0.549	0.156	0	Stem NOTUM	PDZD8	0.393
0	0.754898	0.614	0.22	0	Stem NOTUM	KLHDC2	0.394
0	0.754875	0.921	0.281	0	Stem NOTUM	FXYD3	0.64
0	0.754784	0.405	0.067	0	Stem NOTUM	PROM1	0.338
0	0.754721	0.635	0.203	0	Stem NOTUM	TRAF4	0.432
0	0.753763	0.588	0.17	0	Stem NOTUM	MRPL45	0.418
0	0.75374	0.604	0.237	0	Stem NOTUM	ACAA2	0.367
0	0.753472	0.682	0.188	0	Stem NOTUM	SERINC2	0.494
0	0.753055	0.638	0.34	0	Stem NOTUM	UBE2S	0.298
0	0.752814	0.729	0.326	0	Stem NOTUM	TMED4	0.403
0	0.75278	0.926	0.684	0	Stem NOTUM	RHOA	0.242
0	0.752413	0.464	0.104	0	Stem NOTUM	AKR1C3	0.36
0	0.752327	0.787	0.408	0	Stem NOTUM	STUB1	0.379
0	0.75209	0.866	0.488	0	Stem NOTUM	TUBB	0.378
0	0.752013	0.687	0.289	0	Stem NOTUM	SRSF1	0.398
0	0.751336	0.796	0.499	0	Stem NOTUM	HNRNPH1	0.297
0	0.750889	0.7	0.292	0	Stem NOTUM	DAZAP1	0.408
0	0.750394	0.658	0.258	0	Stem NOTUM	BCL7C	0.4
0	0.750143	0.642	0.277	0	Stem NOTUM	PHF20	0.365
0	0.750105	0.855	0.499	0	Stem NOTUM	PHPT1	0.356
0	0.749966	0.704	0.318	0	Stem NOTUM	CCDC59	0.386
0	0.749936	0.692	0.303	0	Stem NOTUM	SLC38A1	0.389
0	0.749792	0.625	0.261	0	Stem NOTUM	TCEAL8	0.364
0	0.749163	0.231	0.037	0	Stem NOTUM	CLDN2	0.194
0	0.749127	0.67	0.245	0	Stem NOTUM	POP7	0.425
0	0.748697	0.804	0.441	0	Stem NOTUM	AP2M1	0.363
0	0.748336	0.612	0.206	0	Stem NOTUM	DUS1L	0.406
0	0.748067	0.647	0.204	0	Stem NOTUM	MPZL1	0.443
0	0.747823	0.88	0.354	0	Stem NOTUM	CYSTM1	0.526
0	0.74781	0.547	0.154	0	Stem NOTUM	TRIP6	0.393
0	0.747748	0.684	0.294	0	Stem NOTUM	LAMP2	0.39
0	0.747589	0.836	0.434	0	Stem NOTUM	ANXA11	0.402
0	0.747567	0.91	0.614	0	Stem NOTUM	NDUFA13	0.296
0	0.747014	0.508	0.117	0	Stem NOTUM	SCML1	0.391
0	0.746673	0.666	0.254	0	Stem NOTUM	UBE2R2	0.412
0	0.746427	0.615	0.267	0	Stem NOTUM	RNASEH2B	0.348
0	0.746254	0.635	0.258	0	Stem NOTUM	NXT1	0.377
0	0.746097	0.696	0.331	0	Stem NOTUM	HNRNPUL1	0.365
0	0.746034	0.58	0.149	0	Stem NOTUM	SORD	0.431
0	0.745838	0.56	0.164	0	Stem NOTUM	SMARCD2	0.396
0	0.745419	0.663	0.193	0	Stem NOTUM	CTTN	0.47
0	0.745393	0.779	0.441	0	Stem NOTUM	CD47	0.338
0	0.7448	0.645	0.211	0	Stem NOTUM	GFPT1	0.434
0	0.74414	0.374	0.092	0	Stem NOTUM	CTGF	0.282
0	0.744097	0.709	0.348	0	Stem NOTUM	PNN	0.361
0	0.743967	0.591	0.14	0	Stem NOTUM	PTPRF	0.451
0	0.743944	0.642	0.235	0	Stem NOTUM	HSF1	0.407
0	0.743823	0.666	0.252	0	Stem NOTUM	PSMD3	0.414
0	0.743204	0.75	0.326	0	Stem NOTUM	RTN3	0.424
0	0.743066	0.642	0.26	0	Stem NOTUM	PSMC2	0.382
0	0.742951	0.738	0.359	0	Stem NOTUM	RBM17	0.379
0	0.742264	0.806	0.483	0	Stem NOTUM	SEPT7	0.323
0	0.742178	0.611	0.223	0	Stem NOTUM	NFU1	0.388
0	0.742083	0.403	0.154	0	Stem NOTUM	ADM	0.249
0	0.741397	0.618	0.196	0	Stem NOTUM	NABP2	0.422
0	0.740017	0.478	0.098	0	Stem NOTUM	AZGP1	0.38
0	0.740006	0.767	0.399	0	Stem NOTUM	RAB5C	0.368
0	0.739316	0.674	0.282	0	Stem NOTUM	TEX264	0.392
0	0.73894	0.616	0.207	0	Stem NOTUM	EXOSC4	0.409
0	0.738699	0.562	0.156	0	Stem NOTUM	ROCK2	0.406
0	0.738647	0.69	0.285	0	Stem NOTUM	PSMD11	0.405
0	0.738257	0.494	0.102	0	Stem NOTUM	ENAH	0.392
0	0.738237	0.686	0.292	0	Stem NOTUM	ELAVL1	0.394
0	0.737984	0.888	0.546	0	Stem NOTUM	BLOC1S1	0.342
0	0.737513	0.67	0.303	0	Stem NOTUM	MED4	0.367
0	0.736802	0.612	0.213	0	Stem NOTUM	EBAG9	0.399
0	0.736696	0.639	0.252	0	Stem NOTUM	UBA2	0.387
0	0.73663	0.61	0.221	0	Stem NOTUM	THYN1	0.389
0	0.736321	0.779	0.473	0	Stem NOTUM	TRA2B	0.306
0	0.735407	0.875	0.506	0	Stem NOTUM	TPM4	0.369
0	0.735325	0.957	0.692	0	Stem NOTUM	GUK1	0.265
0	0.735264	0.658	0.249	0	Stem NOTUM	UBA1	0.409
0	0.735192	0.633	0.274	0	Stem NOTUM	SMIM19	0.359
0	0.734701	0.586	0.181	0	Stem NOTUM	AIG1	0.405
0	0.734385	0.687	0.312	0	Stem NOTUM	TPR	0.375
0	0.734221	0.739	0.32	0	Stem NOTUM	PNKD	0.419
0	0.733918	0.537	0.12	0	Stem NOTUM	ADGRG1	0.417
0	0.733503	0.451	0.152	0	Stem NOTUM	RAB20	0.299
0	0.733307	0.71	0.294	0	Stem NOTUM	NDUFA9	0.416
0	0.733223	0.595	0.232	0	Stem NOTUM	ZC3H13	0.363
0	0.733038	0.624	0.224	0	Stem NOTUM	MRPS25	0.4
0	0.732705	0.774	0.415	0	Stem NOTUM	TMEM160	0.359
0	0.732475	0.644	0.262	0	Stem NOTUM	BPTF	0.382
0	0.732424	0.604	0.228	0	Stem NOTUM	MED30	0.376
0	0.731977	0.46	0.11	0	Stem NOTUM	C2	0.35
0	0.731471	0.664	0.276	0	Stem NOTUM	C11orf73	0.388
0	0.731297	0.694	0.282	0	Stem NOTUM	NELFE	0.412
0	0.730997	0.449	0.097	0	Stem NOTUM	MAOA	0.352
0	0.730995	0.655	0.273	0	Stem NOTUM	ABHD14B	0.382
0	0.73058	0.803	0.436	0	Stem NOTUM	SIVA1	0.367
0	0.730206	0.681	0.263	0	Stem NOTUM	MRPS5	0.418
0	0.730091	0.636	0.265	0	Stem NOTUM	EMD	0.371
0	0.729917	0.551	0.197	0	Stem NOTUM	ZNF622	0.354
0	0.729796	0.487	0.098	0	Stem NOTUM	MYB	0.389
0	0.729322	0.599	0.2	0	Stem NOTUM	NOLC1	0.399
0	0.729314	0.737	0.308	0	Stem NOTUM	MRPL27	0.429
0	0.728904	0.625	0.222	0	Stem NOTUM	POLDIP2	0.403
0	0.728217	0.991	0.71	0	Stem NOTUM	S100A11	0.281
0	0.728204	0.596	0.164	0	Stem NOTUM	TST	0.432
0	0.727953	0.515	0.131	0	Stem NOTUM	ENC1	0.384
0	0.727429	0.649	0.237	0	Stem NOTUM	PTGES2	0.412
0	0.726547	0.564	0.128	0	Stem NOTUM	EPS8L3	0.436
0	0.726526	0.418	0.051	0	Stem NOTUM	PLEKHB1	0.367
0	0.726326	0.756	0.389	0	Stem NOTUM	FAM133B	0.367
0	0.726182	0.673	0.283	0	Stem NOTUM	STARD7	0.39
0	0.725938	0.634	0.223	0	Stem NOTUM	PTOV1	0.411
0	0.725696	0.784	0.458	0	Stem NOTUM	BZW1	0.326
0	0.72559	0.812	0.522	0	Stem NOTUM	MAP1LC3B	0.29
0	0.725448	0.655	0.268	0	Stem NOTUM	PFKL	0.387
0	0.725273	0.586	0.217	0	Stem NOTUM	TARS	0.369
0	0.724765	0.608	0.228	0	Stem NOTUM	UBAC2	0.38
0	0.724615	0.68	0.322	0	Stem NOTUM	MED10	0.358
0	0.724457	0.619	0.218	0	Stem NOTUM	ABHD12	0.401
0	0.72377	0.878	0.565	0	Stem NOTUM	NDUFB1	0.313
0	0.723339	0.454	0.144	0	Stem NOTUM	ERRFI1	0.31
0	0.723256	0.999	0.962	0	Stem NOTUM	FTL	0.037
0	0.723144	0.683	0.31	0	Stem NOTUM	PSMC6	0.373
0	0.722914	0.595	0.193	0	Stem NOTUM	KHSRP	0.402
0	0.722846	0.709	0.334	0	Stem NOTUM	TXN2	0.375
0	0.722634	0.689	0.253	0	Stem NOTUM	CREG1	0.436
0	0.721485	0.445	0.091	0	Stem NOTUM	HOXA9	0.354
0	0.721457	0.42	0.127	0	Stem NOTUM	CTD-2568A17.3	0.293
0	0.721251	0.674	0.281	0	Stem NOTUM	MRPL22	0.393
0	0.721037	0.704	0.382	0	Stem NOTUM	AMD1	0.322
0	0.721032	0.843	0.517	0	Stem NOTUM	KRT10	0.326
0	0.720664	0.684	0.3	0	Stem NOTUM	ANAPC5	0.384
0	0.720452	0.679	0.279	0	Stem NOTUM	IMP4	0.4
0	0.720361	0.669	0.289	0	Stem NOTUM	YTHDF2	0.38
0	0.7199	0.385	0.09	0	Stem NOTUM	SESN1	0.295
0	0.719837	0.814	0.48	0	Stem NOTUM	UBE2B	0.334
0	0.719806	0.554	0.17	0	Stem NOTUM	NOP16	0.384
0	0.719733	0.485	0.186	0	Stem NOTUM	CHCHD8	0.299
0	0.719588	0.527	0.17	0	Stem NOTUM	MCM7	0.357
0	0.719579	0.686	0.313	0	Stem NOTUM	FIBP	0.373
0	0.719458	0.689	0.273	0	Stem NOTUM	NT5C3A	0.416
0	0.719436	0.656	0.259	0	Stem NOTUM	CCNC	0.397
0	0.719412	0.447	0.123	0	Stem NOTUM	MUC12	0.324
0	0.719343	0.738	0.362	0	Stem NOTUM	CNIH1	0.376
0	0.719274	0.848	0.548	0	Stem NOTUM	DRAP1	0.3
0	0.718938	0.616	0.241	0	Stem NOTUM	SMIM20	0.375
0	0.718927	0.688	0.321	0	Stem NOTUM	PSMD13	0.367
0	0.718888	0.999	0.988	0	Stem NOTUM	MALAT1	0.011
0	0.718782	0.663	0.251	0	Stem NOTUM	SMIM15	0.412
0	0.718774	0.591	0.196	0	Stem NOTUM	GTPBP4	0.395
0	0.718774	0.677	0.28	0	Stem NOTUM	CMC1	0.397
0	0.718642	0.31	0.103	0	Stem NOTUM	LINC00657	0.207
1.12363e-128	0.718449	0.495	0.372	4.4506e-124	Stem NOTUM	HSPA1A	0.123
0	0.71832	0.824	0.507	0	Stem NOTUM	SEC11A	0.317
0	0.718078	0.652	0.262	0	Stem NOTUM	SEC63	0.39
0	0.717935	0.672	0.283	0	Stem NOTUM	TIMM10	0.389
0	0.717561	0.473	0.101	0	Stem NOTUM	BCL11A	0.372
0	0.717327	0.623	0.218	0	Stem NOTUM	TSN	0.405
0	0.716959	0.617	0.215	0	Stem NOTUM	YIPF6	0.402
0	0.716935	0.684	0.31	0	Stem NOTUM	C7orf50	0.374
0	0.716784	0.573	0.201	0	Stem NOTUM	NKAP	0.372
0	0.716773	0.753	0.348	0	Stem NOTUM	RAB10	0.405
0	0.716665	0.637	0.275	0	Stem NOTUM	CIR1	0.362
0	0.716387	0.699	0.314	0	Stem NOTUM	TMEM248	0.385
0	0.716247	0.827	0.481	0	Stem NOTUM	PSMB6	0.346
0	0.716143	0.661	0.281	0	Stem NOTUM	CLTC	0.38
0	0.715722	0.806	0.381	0	Stem NOTUM	PDIA4	0.425
0	0.715646	0.6	0.187	0	Stem NOTUM	SCCPDH	0.413
0	0.715441	0.561	0.142	0	Stem NOTUM	SPR	0.419
0	0.715319	0.577	0.231	0	Stem NOTUM	ETNK1	0.346
0	0.714484	0.656	0.225	0	Stem NOTUM	KLF3	0.431
0	0.714048	0.571	0.138	0	Stem NOTUM	IFT172	0.433
0	0.713645	0.68	0.292	0	Stem NOTUM	ATP6AP1	0.388
0	0.713464	0.61	0.229	0	Stem NOTUM	DCAF7	0.381
0	0.713282	0.275	0.094	0	Stem NOTUM	CENPF	0.181
0	0.713048	0.489	0.205	0	Stem NOTUM	NAXE	0.284
0	0.712361	0.85	0.589	0	Stem NOTUM	SON	0.261
0	0.712069	0.844	0.467	0	Stem NOTUM	ARF4	0.377
0	0.712001	0.715	0.354	0	Stem NOTUM	EWSR1	0.361
0	0.711944	0.671	0.292	0	Stem NOTUM	GLRX5	0.379
0	0.711592	0.724	0.339	0	Stem NOTUM	TMEM179B	0.385
0	0.711351	0.769	0.377	0	Stem NOTUM	CHMP5	0.392
0	0.711142	0.611	0.232	0	Stem NOTUM	CCAR1	0.379
0	0.71108	0.571	0.169	0	Stem NOTUM	C11orf1	0.402
0	0.711014	0.55	0.148	0	Stem NOTUM	ANXA3	0.402
0	0.711006	0.697	0.328	0	Stem NOTUM	MTPN	0.369
0	0.710626	0.736	0.348	0	Stem NOTUM	NANS	0.388
0	0.710526	0.42	0.14	0	Stem NOTUM	MT1G	0.28
0	0.710405	0.616	0.205	0	Stem NOTUM	NPDC1	0.411
0	0.710235	0.621	0.232	0	Stem NOTUM	CSNK2A1	0.389
0	0.710207	0.934	0.749	0	Stem NOTUM	ITM2B	0.185
0	0.709916	0.649	0.26	0	Stem NOTUM	ZNHIT3	0.389
0	0.708852	0.643	0.274	0	Stem NOTUM	RSF1	0.369
0	0.708772	0.342	0.059	0	Stem NOTUM	AP003774.1	0.283
0	0.70828	0.893	0.57	0	Stem NOTUM	DAD1	0.323
0	0.70811	0.74	0.408	0	Stem NOTUM	PRPF38B	0.332
0	0.707963	0.739	0.389	0	Stem NOTUM	SCAF11	0.35
0	0.707625	0.595	0.204	0	Stem NOTUM	LCMT1	0.391
0	0.707307	0.993	0.906	0	Stem NOTUM	MYL6	0.087
0	0.706258	0.717	0.349	0	Stem NOTUM	PSMG2	0.368
0	0.706252	0.758	0.401	0	Stem NOTUM	NDUFAF3	0.357
0	0.706252	0.691	0.3	0	Stem NOTUM	FLOT1	0.391
0	0.706188	0.704	0.349	0	Stem NOTUM	ANP32A	0.355
0	0.705797	0.825	0.418	0	Stem NOTUM	SERPINB1	0.407
0	0.705715	0.564	0.189	0	Stem NOTUM	TFAM	0.375
0	0.705641	0.629	0.229	0	Stem NOTUM	LPP	0.4
0	0.705487	0.6	0.218	0	Stem NOTUM	URI1	0.382
0	0.705467	0.709	0.292	0	Stem NOTUM	CHMP2B	0.417
0	0.704787	0.649	0.272	0	Stem NOTUM	CELF1	0.377
0	0.704381	0.999	0.848	0	Stem NOTUM	S100A6	0.151
0	0.704328	0.619	0.206	0	Stem NOTUM	BCL2L1	0.413
0	0.703874	0.606	0.202	0	Stem NOTUM	MRPL19	0.404
0	0.703646	0.619	0.249	0	Stem NOTUM	SMAP1	0.37
0	0.70363	0.679	0.287	0	Stem NOTUM	CCDC124	0.392
0	0.703595	0.699	0.31	0	Stem NOTUM	CHCHD1	0.389
0	0.702893	0.594	0.213	0	Stem NOTUM	IPO7	0.381
0	0.702886	0.802	0.475	0	Stem NOTUM	TMBIM4	0.327
0	0.702753	0.604	0.221	0	Stem NOTUM	COPRS	0.383
0	0.702691	0.657	0.213	0	Stem NOTUM	SDC1	0.444
0	0.702556	0.623	0.19	0	Stem NOTUM	FHL2	0.433
0	0.702341	0.71	0.366	0	Stem NOTUM	NFE2L2	0.344
0	0.702289	0.724	0.365	0	Stem NOTUM	RTF1	0.359
0	0.702023	0.563	0.166	0	Stem NOTUM	TBRG4	0.397
0	0.701949	0.7	0.315	0	Stem NOTUM	HINT2	0.385
0	0.701873	0.845	0.663	0	Stem NOTUM	MCL1	0.182
0	0.70149	0.417	0.055	0	Stem NOTUM	PTK7	0.362
0	0.701338	0.412	0.129	0	Stem NOTUM	ING1	0.283
0	0.701156	0.693	0.334	0	Stem NOTUM	SRP72	0.359
0	0.701024	0.685	0.316	0	Stem NOTUM	ETFA	0.369
0	0.700705	0.623	0.244	0	Stem NOTUM	POLR2C	0.379
0	0.700306	0.593	0.203	0	Stem NOTUM	TIMM50	0.39
0	0.700121	0.636	0.238	0	Stem NOTUM	TMX2	0.398
0	0.700007	0.675	0.227	0	Stem NOTUM	ACTN1	0.448
0	0.699931	0.703	0.33	0	Stem NOTUM	PSMC1	0.373
0	0.699887	0.606	0.189	0	Stem NOTUM	IFRD2	0.417
0	0.699725	0.779	0.394	0	Stem NOTUM	UFM1	0.385
0	0.699676	0.626	0.261	0	Stem NOTUM	SNHG15	0.365
0	0.699428	0.617	0.237	0	Stem NOTUM	ECHDC1	0.38
0	0.699228	0.999	0.98	0	Stem NOTUM	FTH1	0.019
0	0.699185	0.576	0.177	0	Stem NOTUM	GAR1	0.399
0	0.699168	0.618	0.224	0	Stem NOTUM	JAGN1	0.394
0	0.698984	0.765	0.387	0	Stem NOTUM	AES	0.378
0	0.698164	0.739	0.418	0	Stem NOTUM	CMTM6	0.321
0	0.698036	0.509	0.108	0	Stem NOTUM	C9orf152	0.401
2.08562e-152	0.697931	0.342	0.217	8.26092e-148	Stem NOTUM	MT1E	0.125
0	0.697723	0.439	0.117	0	Stem NOTUM	CMBL	0.322
0	0.697482	0.56	0.151	0	Stem NOTUM	TMEM41A	0.409
0	0.697409	0.524	0.152	0	Stem NOTUM	RAE1	0.372
0	0.697237	0.645	0.248	0	Stem NOTUM	WIPI2	0.397
0	0.697013	0.679	0.232	0	Stem NOTUM	RBM47	0.447
0	0.696821	0.715	0.354	0	Stem NOTUM	PABPC4	0.361
0	0.696705	0.536	0.148	0	Stem NOTUM	VAPB	0.388
0	0.696013	0.554	0.196	0	Stem NOTUM	ACAT1	0.358
0	0.695719	0.817	0.459	0	Stem NOTUM	KRTCAP2	0.358
0	0.695411	0.569	0.133	0	Stem NOTUM	PKP2	0.436
0	0.695315	0.578	0.185	0	Stem NOTUM	PRPF19	0.393
0	0.695102	0.675	0.265	0	Stem NOTUM	MAP3K13	0.41
0	0.695026	0.592	0.208	0	Stem NOTUM	COX11	0.384
0	0.695005	0.576	0.199	0	Stem NOTUM	MYL6B	0.377
0	0.694999	0.595	0.233	0	Stem NOTUM	EIF2AK2	0.362
0	0.694919	0.694	0.312	0	Stem NOTUM	LRRC59	0.382
0	0.694733	0.544	0.143	0	Stem NOTUM	KIF9	0.401
0	0.694593	0.621	0.254	0	Stem NOTUM	STIP1	0.367
0	0.694536	0.712	0.304	0	Stem NOTUM	RALA	0.408
0	0.694536	0.687	0.351	0	Stem NOTUM	BCLAF1	0.336
0	0.694211	0.653	0.261	0	Stem NOTUM	DENR	0.392
0	0.694144	0.668	0.299	0	Stem NOTUM	SARS	0.369
0	0.69413	0.843	0.488	0	Stem NOTUM	OSTC	0.355
0	0.693922	0.677	0.246	0	Stem NOTUM	NAPRT	0.431
0	0.693909	0.451	0.113	0	Stem NOTUM	CEBPA	0.338
0	0.693884	0.677	0.274	0	Stem NOTUM	YWHAG	0.403
0	0.692941	0.701	0.329	0	Stem NOTUM	CLPP	0.372
0	0.692754	0.386	0.173	0	Stem NOTUM	RP11-329L6.2	0.213
0	0.692622	0.581	0.205	0	Stem NOTUM	TRMT10C	0.376
0	0.691976	0.607	0.201	0	Stem NOTUM	RARS	0.406
0	0.691521	0.85	0.62	0	Stem NOTUM	SRSF7	0.23
0	0.691461	0.565	0.165	0	Stem NOTUM	AAMDC	0.4
0	0.691045	0.595	0.213	0	Stem NOTUM	TRIM44	0.382
0	0.690586	0.474	0.156	0	Stem NOTUM	CARS2	0.318
0	0.690261	0.942	0.682	0	Stem NOTUM	POLR2L	0.26
0	0.690085	0.597	0.221	0	Stem NOTUM	CBR1	0.376
0	0.689965	0.672	0.229	0	Stem NOTUM	GIPC1	0.443
0	0.689837	0.608	0.23	0	Stem NOTUM	TMEM87A	0.378
0	0.6898	0.647	0.292	0	Stem NOTUM	MED28	0.355
0	0.689289	0.508	0.161	0	Stem NOTUM	CES2	0.347
0	0.689128	0.671	0.287	0	Stem NOTUM	DCTN2	0.384
0	0.688949	0.647	0.308	0	Stem NOTUM	GCC2	0.339
0	0.688928	0.697	0.297	0	Stem NOTUM	NT5C	0.4
0	0.688661	0.874	0.537	0	Stem NOTUM	ATP6V0B	0.337
0	0.688363	0.861	0.541	0	Stem NOTUM	SEC62	0.32
0	0.688343	0.605	0.229	0	Stem NOTUM	EIF4EBP2	0.376
0	0.688314	0.516	0.194	0	Stem NOTUM	HMGCS1	0.322
0	0.68824	0.895	0.615	0	Stem NOTUM	TPM3	0.28
0	0.688023	0.638	0.253	0	Stem NOTUM	MRPS14	0.385
0	0.687851	0.618	0.256	0	Stem NOTUM	MAZ	0.362
0	0.687319	0.682	0.304	0	Stem NOTUM	SMIM7	0.378
0	0.687112	0.622	0.163	0	Stem NOTUM	PDZK1IP1	0.459
0	0.687021	0.555	0.198	0	Stem NOTUM	RB1CC1	0.357
0	0.686601	0.583	0.229	0	Stem NOTUM	CEBPZ	0.354
0	0.686156	0.904	0.689	0	Stem NOTUM	UBE2D3	0.215
0	0.686136	0.744	0.423	0	Stem NOTUM	RSRC2	0.321
0	0.686001	0.675	0.313	0	Stem NOTUM	LSM14A	0.362
0	0.685993	0.602	0.197	0	Stem NOTUM	MTX2	0.405
0	0.685528	0.459	0.111	0	Stem NOTUM	TCEA3	0.348
0	0.685448	0.567	0.197	0	Stem NOTUM	CAT	0.37
0	0.685354	0.511	0.108	0	Stem NOTUM	ADCK3	0.403
0	0.685354	0.713	0.359	0	Stem NOTUM	TXNL1	0.354
0	0.685184	0.767	0.466	0	Stem NOTUM	PPP1CB	0.301
0	0.685005	0.529	0.176	0	Stem NOTUM	STX16	0.353
0	0.684612	0.61	0.215	0	Stem NOTUM	DLD	0.395
0	0.684146	0.627	0.276	0	Stem NOTUM	CNOT7	0.351
0	0.683942	0.61	0.262	0	Stem NOTUM	ZBTB38	0.348
5.88288e-229	0.683881	0.951	0.95	2.33015e-224	Stem NOTUM	HLA-B	0.001
0	0.683876	0.569	0.203	0	Stem NOTUM	ACOT13	0.366
0	0.683722	0.641	0.259	0	Stem NOTUM	TMEM126B	0.382
0	0.682853	0.645	0.284	0	Stem NOTUM	SHISA5	0.361
0	0.682688	0.749	0.405	0	Stem NOTUM	WDR1	0.344
0	0.682509	0.622	0.251	0	Stem NOTUM	MRPL50	0.371
0	0.682501	0.575	0.192	0	Stem NOTUM	MRPS2	0.383
0	0.682008	0.737	0.412	0	Stem NOTUM	EIF1B	0.325
0	0.681871	0.657	0.276	0	Stem NOTUM	FAM32A	0.381
0	0.681595	0.953	0.669	0	Stem NOTUM	SEC61B	0.284
0	0.681527	0.632	0.229	0	Stem NOTUM	ZBTB7A	0.403
0	0.681396	0.534	0.176	0	Stem NOTUM	BIK	0.358
0	0.681132	0.545	0.173	0	Stem NOTUM	DDX52	0.372
0	0.681055	0.513	0.119	0	Stem NOTUM	IGF2BP2	0.394
0	0.680913	0.632	0.238	0	Stem NOTUM	MRPL17	0.394
0	0.680455	0.383	0.047	0	Stem NOTUM	DACH1	0.336
0	0.680296	0.613	0.236	0	Stem NOTUM	TIMM9	0.377
0	0.679784	0.6	0.235	0	Stem NOTUM	COMTD1	0.365
0	0.679771	0.656	0.287	0	Stem NOTUM	MEA1	0.369
0	0.67911	0.59	0.245	0	Stem NOTUM	MARCH6	0.345
0	0.678748	0.886	0.549	0	Stem NOTUM	ATP6V1F	0.337
0	0.6787	0.623	0.243	0	Stem NOTUM	PIGP	0.38
0	0.678643	0.708	0.372	0	Stem NOTUM	HAX1	0.336
0	0.678501	0.593	0.21	0	Stem NOTUM	YDJC	0.383
0	0.678396	0.604	0.215	0	Stem NOTUM	TPD52L2	0.389
0	0.678318	0.696	0.343	0	Stem NOTUM	VCP	0.353
0	0.678132	0.382	0.136	0	Stem NOTUM	ZFC3H1	0.246
0	0.678031	0.82	0.464	0	Stem NOTUM	NDUFA6	0.356
0	0.677344	0.542	0.13	0	Stem NOTUM	C6orf132	0.412
0	0.677328	0.553	0.256	0	Stem NOTUM	CDKN1B	0.297
0	0.677327	0.58	0.181	0	Stem NOTUM	PLOD3	0.399
0	0.676703	0.554	0.243	0	Stem NOTUM	INTS6	0.311
0	0.676225	0.811	0.483	0	Stem NOTUM	UBE2L3	0.328
0	0.676129	0.683	0.305	0	Stem NOTUM	CHCHD5	0.378
0	0.676079	0.549	0.158	0	Stem NOTUM	HIBADH	0.391
0	0.675895	0.495	0.157	0	Stem NOTUM	SUCLA2	0.338
0	0.675563	0.548	0.182	0	Stem NOTUM	PRPS2	0.366
0	0.675237	0.705	0.301	0	Stem NOTUM	EIF4E2	0.404
0	0.675082	0.789	0.491	0	Stem NOTUM	ISCU	0.298
0	0.674962	0.725	0.341	0	Stem NOTUM	MRPL55	0.384
0	0.674938	0.683	0.336	0	Stem NOTUM	LSM6	0.347
0	0.674908	0.606	0.184	0	Stem NOTUM	LTBR	0.422
0	0.674857	0.529	0.154	0	Stem NOTUM	PTCD3	0.375
0	0.674825	0.813	0.49	0	Stem NOTUM	ARHGDIA	0.323
0	0.674718	0.535	0.151	0	Stem NOTUM	TMEM9	0.384
0	0.674528	0.524	0.12	0	Stem NOTUM	SNX7	0.404
0	0.674446	0.469	0.109	0	Stem NOTUM	SPRY2	0.36
0	0.673992	0.677	0.305	0	Stem NOTUM	PSMC4	0.372
0	0.673696	0.905	0.572	0	Stem NOTUM	PKM	0.333
0	0.673142	0.91	0.724	0	Stem NOTUM	CIRBP	0.186
0	0.673003	0.605	0.245	0	Stem NOTUM	TES	0.36
0	0.672594	0.684	0.291	0	Stem NOTUM	MVP	0.393
0	0.672438	0.607	0.23	0	Stem NOTUM	MRPS10	0.377
0	0.672082	0.756	0.338	0	Stem NOTUM	HDLBP	0.418
0	0.67195	0.679	0.313	0	Stem NOTUM	CWC15	0.366
0	0.671869	0.607	0.232	0	Stem NOTUM	ANAPC13	0.375
0	0.671868	0.38	0.063	0	Stem NOTUM	FABP6	0.317
0	0.671579	0.575	0.208	0	Stem NOTUM	PDZD11	0.367
0	0.670968	0.627	0.241	0	Stem NOTUM	RPAIN	0.386
0	0.670854	0.626	0.243	0	Stem NOTUM	MSI2	0.383
0	0.670671	0.642	0.28	0	Stem NOTUM	RSBN1L	0.362
0	0.670621	0.659	0.308	0	Stem NOTUM	CDC26	0.351
0	0.670369	0.615	0.237	0	Stem NOTUM	GARS	0.378
0	0.670102	0.544	0.179	0	Stem NOTUM	MRPS30	0.365
0	0.669724	0.582	0.155	0	Stem NOTUM	NCKAP1	0.427
0	0.66908	0.663	0.306	0	Stem NOTUM	WAC	0.357
0	0.668878	0.683	0.338	0	Stem NOTUM	EIF4E	0.345
0	0.668727	0.551	0.174	0	Stem NOTUM	GPATCH4	0.377
0	0.668352	0.654	0.328	0	Stem NOTUM	CNN2	0.326
0	0.668265	0.672	0.297	0	Stem NOTUM	MRPS18C	0.375
0	0.668029	0.652	0.294	0	Stem NOTUM	PABPN1	0.358
0	0.668014	0.593	0.234	0	Stem NOTUM	SNRPA	0.359
0	0.667671	0.643	0.281	0	Stem NOTUM	NUDT21	0.362
0	0.667563	0.571	0.326	0	Stem NOTUM	SERTAD1	0.245
0	0.667468	0.664	0.307	0	Stem NOTUM	ATG3	0.357
0	0.667083	0.577	0.196	0	Stem NOTUM	ZDHHC4	0.381
0	0.667029	0.419	0.172	0	Stem NOTUM	RP11-640M9.1	0.247
0	0.666897	0.551	0.283	0	Stem NOTUM	EPSTI1	0.268
0	0.666643	0.531	0.156	0	Stem NOTUM	AIMP2	0.375
0	0.66656	0.418	0.065	0	Stem NOTUM	SLC39A5	0.353
0	0.665137	0.569	0.181	0	Stem NOTUM	CUL4A	0.388
0	0.665115	0.452	0.1	0	Stem NOTUM	PCMTD2	0.352
0	0.664955	0.588	0.155	0	Stem NOTUM	MYO6	0.433
0	0.664936	0.599	0.272	0	Stem NOTUM	DDX39A	0.327
0	0.664924	0.705	0.435	0	Stem NOTUM	IQGAP1	0.27
0	0.664763	0.649	0.284	0	Stem NOTUM	BRD4	0.365
0	0.664418	0.638	0.265	0	Stem NOTUM	KXD1	0.373
0	0.664238	0.636	0.281	0	Stem NOTUM	SNRPA1	0.355
0	0.664159	0.801	0.48	0	Stem NOTUM	ACTR2	0.321
0	0.664115	0.711	0.39	0	Stem NOTUM	SF3B1	0.321
0	0.663737	0.48	0.149	0	Stem NOTUM	SEPP1	0.331
0	0.663732	0.47	0.102	0	Stem NOTUM	PARD6B	0.368
0	0.663673	0.533	0.199	0	Stem NOTUM	EXOSC8	0.334
0	0.663054	0.586	0.147	0	Stem NOTUM	DDR1	0.439
0	0.662938	0.511	0.167	0	Stem NOTUM	FRYL	0.344
0	0.662934	0.529	0.21	0	Stem NOTUM	LYAR	0.319
0	0.662466	0.638	0.271	0	Stem NOTUM	TBL1XR1	0.367
0	0.662338	0.564	0.174	0	Stem NOTUM	ESRRA	0.39
0	0.662205	0.702	0.329	0	Stem NOTUM	SPG21	0.373
0	0.662001	0.634	0.258	0	Stem NOTUM	CHTOP	0.376
0	0.661579	0.83	0.515	0	Stem NOTUM	COX17	0.315
0	0.661282	0.519	0.285	0	Stem NOTUM	C19orf79	0.234
0	0.66111	0.899	0.593	0	Stem NOTUM	NOP10	0.306
0	0.661055	0.55	0.165	0	Stem NOTUM	GALE	0.385
0	0.660896	0.624	0.262	0	Stem NOTUM	AP2B1	0.362
0	0.660675	0.694	0.319	0	Stem NOTUM	PLSCR1	0.375
0	0.660527	0.599	0.216	0	Stem NOTUM	PRKRA	0.383
0	0.660499	0.601	0.225	0	Stem NOTUM	C12orf10	0.376
0	0.66013	0.629	0.265	0	Stem NOTUM	MFSD10	0.364
0	0.659949	0.476	0.099	0	Stem NOTUM	NFIX	0.377
0	0.659783	0.409	0.118	0	Stem NOTUM	TRIM31	0.291
0	0.659109	0.694	0.278	0	Stem NOTUM	PTTG1IP	0.416
0	0.65895	0.544	0.177	0	Stem NOTUM	ECSIT	0.367
0	0.658909	0.59	0.229	0	Stem NOTUM	GANAB	0.361
0	0.65858	0.494	0.217	0	Stem NOTUM	DDIT3	0.277
0	0.658457	0.587	0.227	0	Stem NOTUM	DCUN1D5	0.36
0	0.658362	0.58	0.213	0	Stem NOTUM	C12orf45	0.367
0	0.657919	0.753	0.394	0	Stem NOTUM	RNH1	0.359
0	0.65745	0.402	0.089	0	Stem NOTUM	FAM134B	0.313
0	0.657403	0.321	0.12	0	Stem NOTUM	CDKN3	0.201
0	0.656911	0.667	0.231	0	Stem NOTUM	TSPAN13	0.436
0	0.656882	0.856	0.545	0	Stem NOTUM	RBX1	0.311
0	0.656584	0.474	0.135	0	Stem NOTUM	WEE1	0.339
0	0.656582	0.58	0.23	0	Stem NOTUM	CUEDC2	0.35
0	0.656295	0.712	0.338	0	Stem NOTUM	TRAPPC2L	0.374
0	0.656264	0.733	0.419	0	Stem NOTUM	RBM25	0.314
0	0.65621	0.546	0.201	0	Stem NOTUM	PPIH	0.345
0	0.656176	0.677	0.31	0	Stem NOTUM	TIMM17A	0.367
0	0.656062	0.63	0.242	0	Stem NOTUM	AP3D1	0.388
0	0.656021	0.616	0.236	0	Stem NOTUM	VPS25	0.38
0	0.65527	0.624	0.262	0	Stem NOTUM	FAM204A	0.362
0	0.655	0.526	0.15	0	Stem NOTUM	TFDP2	0.376
0	0.654861	0.631	0.287	0	Stem NOTUM	PPHLN1	0.344
0	0.654763	0.441	0.118	0	Stem NOTUM	MGAT5	0.323
0	0.654373	0.658	0.289	0	Stem NOTUM	ASNA1	0.369
0	0.654296	0.94	0.284	0	Stem NOTUM	KRT19	0.656
0	0.654142	0.61	0.238	0	Stem NOTUM	CCDC47	0.372
0	0.654113	0.636	0.315	0	Stem NOTUM	IK	0.321
0	0.653929	0.565	0.222	0	Stem NOTUM	BIN1	0.343
0	0.653908	0.563	0.202	0	Stem NOTUM	TERF1	0.361
0	0.652816	0.567	0.202	0	Stem NOTUM	LARS	0.365
0	0.652638	0.78	0.48	0	Stem NOTUM	SRRM1	0.3
0	0.65254	0.78	0.462	0	Stem NOTUM	BAX	0.318
0	0.652067	0.59	0.236	0	Stem NOTUM	SNRNP200	0.354
0	0.651718	0.556	0.138	0	Stem NOTUM	DDAH1	0.418
0	0.651551	0.496	0.135	0	Stem NOTUM	AIFM1	0.361
0	0.651322	0.278	0.108	0	Stem NOTUM	BIRC5	0.17
0	0.651262	0.578	0.222	0	Stem NOTUM	OFD1	0.356
0	0.65117	0.654	0.309	0	Stem NOTUM	GGNBP2	0.345
0	0.651045	0.645	0.31	0	Stem NOTUM	DHX36	0.335
0	0.650825	0.626	0.244	0	Stem NOTUM	CRIPT	0.382
0	0.65074	0.611	0.26	0	Stem NOTUM	RABGGTB	0.351
0	0.650635	0.583	0.216	0	Stem NOTUM	OARD1	0.367
0	0.650515	0.537	0.179	0	Stem NOTUM	USP7	0.358
0	0.650472	0.663	0.292	0	Stem NOTUM	BID	0.371
0	0.650408	0.651	0.292	0	Stem NOTUM	RAB11B	0.359
0	0.650003	0.658	0.302	0	Stem NOTUM	RBBP6	0.356
0	0.649656	0.73	0.393	0	Stem NOTUM	CORO1B	0.337
0	0.64964	0.587	0.173	0	Stem NOTUM	HDHD3	0.414
0	0.649191	0.666	0.33	0	Stem NOTUM	POLR2J3	0.336
0	0.648784	0.699	0.374	0	Stem NOTUM	DUT	0.325
0	0.648776	0.574	0.22	0	Stem NOTUM	VPS36	0.354
0	0.648177	0.487	0.142	0	Stem NOTUM	STK38L	0.345
0	0.647594	0.636	0.283	0	Stem NOTUM	DNAJA2	0.353
0	0.647573	0.676	0.333	0	Stem NOTUM	MEAF6	0.343
0	0.647561	0.651	0.28	0	Stem NOTUM	BABAM1	0.371
0	0.647463	0.603	0.244	0	Stem NOTUM	UBE2E1	0.359
0	0.647314	0.449	0.224	0	Stem NOTUM	NBDY	0.225
0	0.647197	0.677	0.297	0	Stem NOTUM	GOLGA4	0.38
0	0.647085	0.573	0.207	0	Stem NOTUM	PUM1	0.366
0	0.646946	0.53	0.163	0	Stem NOTUM	RUVBL1	0.367
0	0.646805	0.468	0.102	0	Stem NOTUM	ALDH7A1	0.366
0	0.646755	0.416	0.091	0	Stem NOTUM	PM20D2	0.325
0	0.646608	0.565	0.175	0	Stem NOTUM	HSPBP1	0.39
0	0.64638	0.607	0.231	0	Stem NOTUM	DHX15	0.376
0	0.646205	0.547	0.17	0	Stem NOTUM	ICT1	0.377
0	0.646155	0.6	0.148	0	Stem NOTUM	TMEM45B	0.452
0	0.64568	0.444	0.121	0	Stem NOTUM	KLK1	0.323
0	0.645675	0.612	0.249	0	Stem NOTUM	SRSF8	0.363
0	0.645657	0.484	0.137	0	Stem NOTUM	CHD6	0.347
0	0.64517	0.591	0.201	0	Stem NOTUM	IARS2	0.39
0	0.64499	0.873	0.559	0	Stem NOTUM	ARPC5	0.314
0	0.644986	0.589	0.221	0	Stem NOTUM	RAB22A	0.368
0	0.644942	0.57	0.173	0	Stem NOTUM	IGFBP4	0.397
0	0.644932	0.621	0.162	0	Stem NOTUM	MYH14	0.459
0	0.644638	0.344	0.092	0	Stem NOTUM	PCCA	0.252
0	0.644222	0.643	0.271	0	Stem NOTUM	TMEM183A	0.372
0	0.644159	0.515	0.137	0	Stem NOTUM	CHD7	0.378
0	0.6441	0.439	0.127	0	Stem NOTUM	ZG16B	0.312
0	0.643775	0.643	0.305	0	Stem NOTUM	FAM50A	0.338
0	0.643485	0.496	0.161	0	Stem NOTUM	HIST3H2A	0.335
0	0.643475	0.452	0.099	0	Stem NOTUM	ATP10B	0.353
0	0.643276	0.589	0.229	0	Stem NOTUM	PPP4R2	0.36
0	0.643205	0.675	0.334	0	Stem NOTUM	SEPT9	0.341
0	0.643198	0.639	0.257	0	Stem NOTUM	STK24	0.382
0	0.643139	0.637	0.271	0	Stem NOTUM	PPP1R11	0.366
0	0.643078	0.413	0.157	0	Stem NOTUM	CENPW	0.256
0	0.643064	0.525	0.168	0	Stem NOTUM	UPF3B	0.357
0	0.64299	0.559	0.193	0	Stem NOTUM	NMRAL1	0.366
0	0.642875	0.552	0.221	0	Stem NOTUM	STAG2	0.331
0	0.642732	0.245	0.085	0	Stem NOTUM	TPX2	0.16
0	0.642341	0.627	0.295	0	Stem NOTUM	ZMAT2	0.332
0	0.642337	0.442	0.086	0	Stem NOTUM	RNF128	0.356
0	0.640793	0.608	0.252	0	Stem NOTUM	PLGRKT	0.356
0	0.640671	0.579	0.217	0	Stem NOTUM	NOC2L	0.362
0	0.640286	0.56	0.176	0	Stem NOTUM	NTPCR	0.384
0	0.639876	0.447	0.091	0	Stem NOTUM	EFNA4	0.356
0	0.639738	0.575	0.232	0	Stem NOTUM	NSRP1	0.343
0	0.639662	0.61	0.22	0	Stem NOTUM	ZDHHC3	0.39
0	0.639561	0.818	0.408	0	Stem NOTUM	VIMP	0.41
0	0.639551	0.565	0.187	0	Stem NOTUM	CS	0.378
0	0.639546	0.534	0.165	0	Stem NOTUM	MMAB	0.369
0	0.639043	0.457	0.128	0	Stem NOTUM	TRAF5	0.329
0	0.639033	0.766	0.414	0	Stem NOTUM	MRPL54	0.352
0	0.638861	0.586	0.201	0	Stem NOTUM	DYNC1LI2	0.385
0	0.638832	0.611	0.21	0	Stem NOTUM	TWF1	0.401
0	0.638228	0.65	0.319	0	Stem NOTUM	RBBP4	0.331
0	0.638065	0.782	0.438	0	Stem NOTUM	RNF181	0.344
0	0.637783	0.575	0.205	0	Stem NOTUM	MRPL2	0.37
0	0.637305	0.471	0.104	0	Stem NOTUM	CLRN3	0.367
0	0.636838	0.462	0.101	0	Stem NOTUM	TPD52L1	0.361
0	0.636679	0.584	0.178	0	Stem NOTUM	MGAT4B	0.406
0	0.636166	0.577	0.234	0	Stem NOTUM	GRPEL1	0.343
0	0.63612	0.54	0.181	0	Stem NOTUM	SLC35C2	0.359
0	0.63601	0.568	0.247	0	Stem NOTUM	ARL5A	0.321
0	0.635907	0.561	0.204	0	Stem NOTUM	XIAP	0.357
0	0.635745	0.579	0.161	0	Stem NOTUM	CENPV	0.418
0	0.635719	0.641	0.295	0	Stem NOTUM	SIGIRR	0.346
0	0.635545	0.691	0.333	0	Stem NOTUM	OS9	0.358
0	0.635506	0.537	0.18	0	Stem NOTUM	RPP25L	0.357
0	0.635283	0.61	0.234	0	Stem NOTUM	APOPT1	0.376
0	0.634679	0.77	0.407	0	Stem NOTUM	RER1	0.363
0	0.634097	0.589	0.227	0	Stem NOTUM	RFXANK	0.362
0	0.634097	0.565	0.215	0	Stem NOTUM	BECN1	0.35
0	0.63405	0.613	0.233	0	Stem NOTUM	RABL6	0.38
0	0.633821	0.807	0.396	0	Stem NOTUM	ITGB1	0.411
0	0.633583	0.714	0.298	0	Stem NOTUM	SERPINB6	0.416
0	0.633256	0.288	0.055	0	Stem NOTUM	MUC3A	0.233
0	0.632632	0.448	0.118	0	Stem NOTUM	RP11-14N7.2	0.33
0	0.632334	0.611	0.268	0	Stem NOTUM	EAPP	0.343
0	0.632165	0.631	0.246	0	Stem NOTUM	EIF4G1	0.385
0	0.632152	0.576	0.218	0	Stem NOTUM	BFAR	0.358
0	0.63214	0.824	0.451	0	Stem NOTUM	ATOX1	0.373
0	0.632037	0.588	0.234	0	Stem NOTUM	PDHB	0.354
0	0.631957	0.545	0.222	0	Stem NOTUM	UBE3A	0.323
0	0.631718	0.559	0.173	0	Stem NOTUM	CANT1	0.386
0	0.631042	0.606	0.271	0	Stem NOTUM	HPRT1	0.335
0	0.630399	0.605	0.254	0	Stem NOTUM	PSMD6	0.351
0	0.630377	0.529	0.189	0	Stem NOTUM	SBNO1	0.34
0	0.630336	0.625	0.265	0	Stem NOTUM	PIH1D1	0.36
0	0.63023	0.495	0.146	0	Stem NOTUM	CDC16	0.349
0	0.630094	0.528	0.173	0	Stem NOTUM	GOT2	0.355
0	0.629958	0.626	0.267	0	Stem NOTUM	HADHB	0.359
0	0.629896	0.502	0.148	0	Stem NOTUM	TP53RK	0.354
0	0.629767	0.561	0.21	0	Stem NOTUM	IRAK1	0.351
0	0.629393	0.649	0.297	0	Stem NOTUM	FAM96A	0.352
0	0.629112	0.494	0.186	0	Stem NOTUM	NFAT5	0.308
0	0.628739	0.516	0.131	0	Stem NOTUM	PTPRK	0.385
0	0.628311	0.243	0.083	0	Stem NOTUM	CDC20	0.16
0	0.627927	0.281	0.041	0	Stem NOTUM	CYP2W1	0.24
0	0.627452	0.46	0.106	0	Stem NOTUM	PODXL2	0.354
0	0.62683	0.942	0.548	0	Stem NOTUM	ANXA2	0.394
0	0.626796	0.626	0.305	0	Stem NOTUM	PARP1	0.321
0	0.626784	0.6	0.279	0	Stem NOTUM	MAT2A	0.321
0	0.626728	0.882	0.613	0	Stem NOTUM	PSME2	0.269
0	0.626686	0.706	0.373	0	Stem NOTUM	SUMO3	0.333
0	0.626606	0.591	0.224	0	Stem NOTUM	TMEM33	0.367
0	0.626416	0.455	0.102	0	Stem NOTUM	SLC5A6	0.353
0	0.626044	0.654	0.326	0	Stem NOTUM	THRAP3	0.328
0	0.625786	0.671	0.232	0	Stem NOTUM	S100A13	0.439
0	0.625761	0.504	0.12	0	Stem NOTUM	POF1B	0.384
0	0.625626	0.578	0.24	0	Stem NOTUM	DAP	0.338
0	0.625574	0.592	0.247	0	Stem NOTUM	TTC1	0.345
0	0.625292	0.623	0.27	0	Stem NOTUM	TMEM126A	0.353
0	0.625075	0.531	0.233	0	Stem NOTUM	MZT1	0.298
0	0.624861	0.522	0.161	0	Stem NOTUM	C8orf82	0.361
0	0.62484	0.549	0.204	0	Stem NOTUM	CDIPT	0.345
0	0.624129	0.578	0.233	0	Stem NOTUM	URM1	0.345
0	0.62384	0.554	0.199	0	Stem NOTUM	PSMG4	0.355
0	0.623588	0.67	0.342	0	Stem NOTUM	C9orf78	0.328
0	0.623574	0.558	0.192	0	Stem NOTUM	FARSA	0.366
0	0.623526	0.378	0.086	0	Stem NOTUM	PTP4A3	0.292
0	0.623476	0.711	0.365	0	Stem NOTUM	SDF4	0.346
0	0.623263	0.558	0.188	0	Stem NOTUM	CYHR1	0.37
0	0.623186	0.55	0.212	0	Stem NOTUM	TRIM56	0.338
0	0.622839	0.485	0.187	0	Stem NOTUM	DTYMK	0.298
0	0.622551	0.255	0.075	0	Stem NOTUM	C19orf48	0.18
0	0.622538	0.622	0.226	0	Stem NOTUM	CEBPG	0.396
0	0.622474	0.605	0.32	0	Stem NOTUM	NASP	0.285
0	0.622425	0.645	0.322	0	Stem NOTUM	LSM1	0.323
0	0.622296	0.609	0.252	0	Stem NOTUM	NTMT1	0.357
0	0.621845	0.465	0.111	0	Stem NOTUM	SOWAHC	0.354
0	0.621701	0.447	0.089	0	Stem NOTUM	SLC44A3	0.358
0	0.621632	0.6	0.279	0	Stem NOTUM	MGEA5	0.321
0	0.621298	0.666	0.332	0	Stem NOTUM	ANXA7	0.334
0	0.621255	0.477	0.141	0	Stem NOTUM	RRS1	0.336
0	0.620953	0.691	0.277	0	Stem NOTUM	SPATS2L	0.414
0	0.620424	0.585	0.215	0	Stem NOTUM	SCOC	0.37
0	0.620288	0.576	0.216	0	Stem NOTUM	TIMMDC1	0.36
0	0.620261	0.594	0.213	0	Stem NOTUM	RNPEP	0.381
0	0.620045	0.542	0.19	0	Stem NOTUM	NSMCE4A	0.352
0	0.620035	0.502	0.171	0	Stem NOTUM	MID1IP1	0.331
0	0.619304	0.57	0.226	0	Stem NOTUM	PBDC1	0.344
0	0.619059	0.659	0.342	0	Stem NOTUM	DHRS7	0.317
0	0.619002	0.655	0.311	0	Stem NOTUM	OXA1L	0.344
0	0.618841	0.737	0.458	0	Stem NOTUM	KMT2E	0.279
0	0.61882	0.439	0.111	0	Stem NOTUM	HILPDA	0.328
0	0.618747	0.582	0.228	0	Stem NOTUM	PRPF38A	0.354
0	0.618737	0.126	0.021	0	Stem NOTUM	LCN15	0.105
0	0.618617	0.342	0.077	0	Stem NOTUM	CTD-2001E22.2	0.265
0	0.618595	0.629	0.28	0	Stem NOTUM	PSMD2	0.349
0	0.61844	0.537	0.202	0	Stem NOTUM	AGO2	0.335
0	0.61834	0.6	0.217	0	Stem NOTUM	MRPS18A	0.383
0	0.618237	0.551	0.201	0	Stem NOTUM	MVB12A	0.35
0	0.617561	0.462	0.119	0	Stem NOTUM	NR2F2	0.343
0	0.617514	0.535	0.152	0	Stem NOTUM	ZNF664	0.383
0	0.617069	0.767	0.227	0	Stem NOTUM	S100P	0.54
0	0.616959	0.589	0.247	0	Stem NOTUM	RNF187	0.342
0	0.616862	0.466	0.126	0	Stem NOTUM	KIF3B	0.34
0	0.616503	0.948	0.799	0	Stem NOTUM	ARPC2	0.149
0	0.616436	0.496	0.154	0	Stem NOTUM	ACOT8	0.342
0	0.616351	0.583	0.25	0	Stem NOTUM	PPIF	0.333
0	0.616293	0.506	0.158	0	Stem NOTUM	MSRB1	0.348
0	0.616211	0.588	0.262	0	Stem NOTUM	KRAS	0.326
0	0.615986	0.578	0.22	0	Stem NOTUM	DHX9	0.358
0	0.615949	0.485	0.161	0	Stem NOTUM	C1GALT1C1	0.324
0	0.615889	0.472	0.104	0	Stem NOTUM	YAP1	0.368
0	0.615875	0.661	0.338	0	Stem NOTUM	ERP44	0.323
0	0.615541	0.587	0.258	0	Stem NOTUM	HNRNPH2	0.329
0	0.615457	0.525	0.183	0	Stem NOTUM	PPID	0.342
0	0.615449	0.494	0.155	0	Stem NOTUM	BBC3	0.339
0	0.615339	0.609	0.223	0	Stem NOTUM	ECI1	0.386
0	0.615141	0.734	0.363	0	Stem NOTUM	TMEM208	0.371
2.6412e-202	0.614617	0.338	0.205	1.04615e-197	Stem NOTUM	MYDGF	0.133
0	0.614476	0.625	0.282	0	Stem NOTUM	SMARCB1	0.343
0	0.614064	0.381	0.09	0	Stem NOTUM	HOXB6	0.291
0	0.614026	0.531	0.186	0	Stem NOTUM	OXLD1	0.345
0	0.613975	0.128	0.009	0	Stem NOTUM	CAPN6	0.119
0	0.613934	0.568	0.205	0	Stem NOTUM	EMG1	0.363
0	0.61353	0.586	0.336	0	Stem NOTUM	CTD-3252C9.4	0.25
0	0.613502	0.572	0.227	0	Stem NOTUM	GRAMD1A	0.345
0	0.613399	0.682	0.351	0	Stem NOTUM	FAAP20	0.331
0	0.613223	0.786	0.52	0	Stem NOTUM	TRAPPC1	0.266
0	0.613113	0.528	0.18	0	Stem NOTUM	CACUL1	0.348
0	0.612987	0.656	0.285	0	Stem NOTUM	ZDHHC12	0.371
0	0.612911	0.564	0.183	0	Stem NOTUM	SLC35A3	0.381
0	0.612725	0.413	0.09	0	Stem NOTUM	PLAGL2	0.323
0	0.612334	0.738	0.48	0	Stem NOTUM	PAIP2	0.258
0	0.612225	0.632	0.31	0	Stem NOTUM	ANKRD11	0.322
0	0.611437	0.608	0.267	0	Stem NOTUM	TFRC	0.341
0	0.611373	0.542	0.153	0	Stem NOTUM	TCF7L2	0.389
0	0.611345	0.479	0.121	0	Stem NOTUM	GSTO2	0.358
0	0.611317	0.633	0.319	0	Stem NOTUM	NME3	0.314
0	0.611251	0.637	0.302	0	Stem NOTUM	TRAPPC3	0.335
0	0.61083	0.383	0.124	0	Stem NOTUM	TCEAL9	0.259
0	0.610763	0.451	0.169	0	Stem NOTUM	CDK6	0.282
0	0.610623	0.601	0.221	0	Stem NOTUM	C14orf1	0.38
0	0.610508	0.523	0.165	0	Stem NOTUM	VGLL4	0.358
0	0.610373	0.565	0.221	0	Stem NOTUM	CNOT1	0.344
0	0.610118	0.575	0.232	0	Stem NOTUM	PHF20L1	0.343
0	0.610057	0.534	0.186	0	Stem NOTUM	PEX16	0.348
0	0.609957	0.637	0.298	0	Stem NOTUM	PPP1R7	0.339
0	0.609878	0.397	0.079	0	Stem NOTUM	OVOL1	0.318
0	0.609877	0.733	0.386	0	Stem NOTUM	SSR1	0.347
0	0.609596	0.548	0.192	0	Stem NOTUM	VEGFA	0.356
0	0.609291	0.487	0.14	0	Stem NOTUM	CECR5	0.347
0	0.608924	0.56	0.21	0	Stem NOTUM	RBM26	0.35
0	0.608871	0.436	0.09	0	Stem NOTUM	CLDN1	0.346
[truncated: 3,707 more rows]

## Sheet: REC
p_val	avg_log2FC	pct.1	pct.2	p_val_adj	cluster	gene	pct.diff
0	3.16725	0.983	0.274	0	REC	KRT19	0.709
0	3.02019	0.996	0.331	0	REC	KRT18	0.665
0	2.96969	0.947	0.208	0	REC	C19orf33	0.739
0	2.92453	0.995	0.336	0	REC	KRT8	0.659
0	2.90035	0.921	0.185	0	REC	GPRC5A	0.736
0	2.89674	0.998	0.687	0	REC	S100A10	0.311
0	2.89505	1	0.846	0	REC	S100A6	0.154
0	2.79972	0.831	0.202	0	REC	S100A14	0.629
0	2.78521	0.339	0.036	0	REC	KRT17	0.303
0	2.72686	0.931	0.226	0	REC	S100A16	0.705
0	2.69471	0.876	0.182	0	REC	TM4SF1	0.694
0	2.67382	0.829	0.188	0	REC	LCN2	0.641
0	2.67194	0.98	0.541	0	REC	ANXA2	0.439
0	2.66968	0.442	0.077	0	REC	PI3	0.365
0	2.65166	0.627	0.148	0	REC	TFF1	0.479
0	2.63768	0.767	0.179	0	REC	ADIRF	0.588
0	2.62868	0.855	0.216	0	REC	S100P	0.639
0	2.60989	0.951	0.331	0	REC	IFI27	0.62
0	2.60225	0.984	0.605	0	REC	CSTB	0.379
0	2.53947	0.888	0.194	0	REC	MAL2	0.694
0	2.52728	0.985	0.513	0	REC	LGALS3	0.472
0	2.51446	0.755	0.167	0	REC	ASS1	0.588
0	2.50241	0.973	0.291	0	REC	CLDN4	0.682
0	2.49878	0.886	0.187	0	REC	SFN	0.699
0	2.48341	0.996	0.706	0	REC	S100A11	0.29
0	2.47908	0.803	0.151	0	REC	SLPI	0.652
0	2.46773	0.791	0.352	0	REC	CD55	0.439
0	2.46339	0.895	0.196	0	REC	PRSS3	0.699
0	2.4569	0.772	0.178	0	REC	CEACAM6	0.594
0	2.45623	1	0.984	0	REC	TMSB10	0.016
0	2.44765	0.939	0.285	0	REC	PHLDA2	0.654
0	2.44013	0.966	0.293	0	REC	PERP	0.673
0	2.43734	0.808	0.159	0	REC	TSPAN1	0.649
0	2.4229	0.989	0.633	0	REC	GSTP1	0.356
0	2.4125	0.556	0.069	0	REC	S100A2	0.487
0	2.38686	0.95	0.393	0	REC	HMGA1	0.557
0	2.35544	0.92	0.346	0	REC	CYSTM1	0.574
0	2.35345	0.88	0.254	0	REC	TSPAN8	0.626
0	2.34813	0.999	0.92	0	REC	GAPDH	0.079
0	2.34477	0.785	0.197	0	REC	CEACAM5	0.588
0	2.32225	0.869	0.258	0	REC	ATP1B1	0.611
0	2.31649	0.991	0.631	0	REC	TXN	0.36
0	2.31459	0.961	0.272	0	REC	FXYD3	0.689
0	2.3118	0.864	0.278	0	REC	AGR2	0.586
0	2.2986	0.983	0.656	0	REC	ZFAS1	0.327
0	2.26849	0.759	0.172	0	REC	MUC13	0.587
0	2.25241	0.732	0.153	0	REC	PDZK1IP1	0.579
0	2.23941	0.547	0.045	0	REC	KLK10	0.502
0	2.20854	0.789	0.305	0	REC	PHGR1	0.484
0	2.20612	0.949	0.255	0	REC	CLDN3	0.694
0	2.20095	0.973	0.254	0	REC	ELF3	0.719
0	2.19375	0.861	0.412	0	REC	SERPINB1	0.449
0	2.18956	0.971	0.351	0	REC	SPINT2	0.62
0	2.18954	0.983	0.61	0	REC	RAC1	0.373
0	2.18813	0.922	0.232	0	REC	CLDN7	0.69
0	2.17967	0.871	0.209	0	REC	TMEM54	0.662
0	2.17946	0.413	0.056	0	REC	MMP7	0.357
0	2.16588	0.973	0.688	0	REC	GUK1	0.285
0	2.1625	0.834	0.333	0	REC	C12orf75	0.501
0	2.15997	0.981	0.274	0	REC	EPCAM	0.707
0	2.15604	0.996	0.693	0	REC	PPDPF	0.303
0	2.1548	0.906	0.332	0	REC	HEBP2	0.574
0	2.14754	0.95	0.227	0	REC	SMIM22	0.723
0	2.14715	0.844	0.209	0	REC	MDK	0.635
0	2.12583	0.895	0.403	0	REC	CLTB	0.492
0	2.12384	0.832	0.181	0	REC	CAMK2N1	0.651
0	2.1146	0.814	0.165	0	REC	LMO7	0.649
0	2.11253	0.942	0.49	0	REC	VDAC2	0.452
0	2.1023	0.958	0.363	0	REC	CD9	0.595
0	2.09322	0.948	0.516	0	REC	HSPB1	0.432
0	2.08664	0.979	0.677	0	REC	YWHAZ	0.302
0	2.08473	0.9	0.283	0	REC	AGPAT2	0.617
0	2.08246	0.544	0.483	0	REC	ELOB	0.061
0	2.07584	0.939	0.451	0	REC	HN1	0.488
0	2.07144	0.977	0.794	0	REC	NEAT1	0.183
0	2.06959	0.983	0.711	0	REC	UQCRH	0.272
0	2.06108	0.448	0.105	0	REC	REG4	0.343
0	2.06089	0.829	0.177	0	REC	FHL2	0.652
0	2.05753	0.703	0.167	0	REC	CXCL1	0.536
0	2.05678	0.833	0.177	0	REC	DSG2	0.656
0	2.05541	0.915	0.364	0	REC	ACTN4	0.551
0	2.0545	1	0.98	0	REC	FTH1	0.02
0	2.04996	0.735	0.133	0	REC	EMP1	0.602
0	2.0417	0.934	0.434	0	REC	OCIAD2	0.5
0	2.03579	0.972	0.688	0	REC	LDHA	0.284
0	2.03517	0.994	0.872	0	REC	ACTG1	0.122
0	2.03373	0.982	0.746	0	REC	CLIC1	0.236
0	2.03276	0.605	0.084	0	REC	TACSTD2	0.521
0	2.0323	0.881	0.399	0	REC	BRI3	0.482
0	2.01896	0.793	0.256	0	REC	ERO1A	0.537
0	2.01519	0.558	0.207	0	REC	MT1E	0.351
0	2.00531	0.664	0.122	0	REC	MUC1	0.542
0	2.0053	0.998	0.832	0	REC	ATP5E	0.166
0	2.00468	0.911	0.511	0	REC	EZR	0.4
0	2.00323	0.843	0.311	0	REC	PPP1R14B	0.532
0	1.99882	0.988	0.8	0	REC	CHCHD2	0.188
0	1.99557	0.981	0.592	0	REC	USMG5	0.389
0	1.99375	0.845	0.175	0	REC	MISP	0.67
0	1.98775	0.969	0.595	0	REC	MIF	0.374
0	1.98656	0.999	0.965	0	REC	UBA52	0.034
0	1.98546	0.55	0.063	0	REC	KRT7	0.487
0	1.98492	0.982	0.634	0	REC	UQCRQ	0.348
0	1.98028	0.965	0.603	0	REC	ATP5D	0.362
0	1.97896	0.961	0.717	0	REC	MYL12B	0.244
0	1.97867	0.957	0.566	0	REC	PKM	0.391
0	1.97824	0.913	0.388	0	REC	RHOC	0.525
0	1.97711	0.691	0.136	0	REC	SLC2A1	0.555
0	1.97703	0.917	0.486	0	REC	PLP2	0.431
0	1.97013	0.971	0.46	0	REC	DSTN	0.511
0	1.95846	0.957	0.627	0	REC	MZT2B	0.33
0	1.95386	0.831	0.496	0	REC	ISG15	0.335
0	1.95121	0.877	0.351	0	REC	RBCK1	0.526
0	1.94956	0.999	0.987	0	REC	TPT1	0.012
0	1.94367	0.819	0.199	0	REC	CCND1	0.62
0	1.93925	0.979	0.702	0	REC	DYNLL1	0.277
0	1.93766	0.99	0.765	0	REC	COX7A2	0.225
0	1.93515	0.841	0.415	0	REC	ALDOA	0.426
0	1.93227	0.979	0.74	0	REC	UQCR11	0.239
0	1.93087	0.967	0.561	0	REC	TSPO	0.406
0	1.9296	0.984	0.803	0	REC	HINT1	0.181
0	1.92624	0.995	0.919	0	REC	NACA	0.076
0	1.9253	0.758	0.218	0	REC	PLA2G16	0.54
3.259e-191	1.92526	0.545	0.594	1.29086e-186	REC	RACK1	-0.049
0	1.92384	0.828	0.22	0	REC	S100A13	0.608
0	1.92317	0.963	0.598	0	REC	ATP5I	0.365
0	1.92267	0.867	0.179	0	REC	JUP	0.688
0	1.91873	0.952	0.62	0	REC	SLC25A5	0.332
0	1.91719	0.933	0.441	0	REC	SEPW1	0.492
0	1.91408	0.952	0.58	0	REC	C9orf16	0.372
0	1.91224	0.677	0.346	0	REC	HIST1H4C	0.331
0	1.91212	0.981	0.68	0	REC	SEC61G	0.301
0	1.91175	0.783	0.131	0	REC	LAMB3	0.652
0	1.90924	0.994	0.743	0	REC	COX6B1	0.251
0	1.90669	0.869	0.26	0	REC	LGALS4	0.609
0	1.90498	0.814	0.212	0	REC	PLEC	0.602
0	1.89716	0.867	0.33	0	REC	TFF3	0.537
0	1.89534	1	0.994	0	REC	EEF1A1	0.006
0	1.89529	0.915	0.594	0	REC	CIB1	0.321
0	1.8912	0.449	0.348	0	REC	GNB2L1	0.101
0	1.89101	0.985	0.742	0	REC	EDF1	0.243
0	1.8905	0.936	0.441	0	REC	LMNA	0.495
0	1.88966	0.987	0.857	0	REC	BTF3	0.13
0	1.88583	0.658	0.365	0	REC	IFI6	0.293
0	1.88236	0.815	0.186	0	REC	TNFRSF12A	0.629
0	1.87798	0.951	0.496	0	REC	PPA1	0.455
0	1.87765	0.948	0.517	0	REC	BSG	0.431
0	1.87733	0.709	0.175	0	REC	CDC42EP5	0.534
0	1.8769	0.999	0.988	0	REC	PTMA	0.011
0	1.87199	0.993	0.864	0	REC	COX7C	0.129
0	1.87123	0.943	0.642	0	REC	SLC25A3	0.301
0	1.86877	0.983	0.836	0	REC	TMA7	0.147
0	1.86851	0.943	0.631	0	REC	TAGLN2	0.312
0	1.86691	0.791	0.255	0	REC	TSPAN3	0.536
0	1.86503	0.978	0.844	0	REC	EEF1B2	0.134
0	1.86358	0.911	0.325	0	REC	PCBD1	0.586
0	1.86352	0.903	0.374	0	REC	IER3	0.529
0	1.86263	0.977	0.655	0	REC	GPX4	0.322
0	1.85973	0.986	0.705	0	REC	COX6A1	0.281
0	1.85681	0.936	0.504	0	REC	MZT2A	0.432
0	1.85622	0.574	0.086	0	REC	F3	0.488
0	1.85507	0.981	0.752	0	REC	NDUFA4	0.229
0	1.85461	0.99	0.811	0	REC	PPIA	0.179
0	1.85297	0.793	0.136	0	REC	ITGB4	0.657
0	1.8475	0.618	0.326	0	REC	MT1X	0.292
0	1.84037	0.904	0.426	0	REC	ANXA11	0.478
0	1.83982	0.731	0.398	0	REC	ANXA1	0.333
0	1.8333	0.982	0.808	0	REC	EEF2	0.174
0	1.83287	0.998	0.982	0	REC	FAU	0.016
0	1.83199	0.975	0.631	0	REC	C14orf2	0.344
0	1.83149	0.876	0.407	0	REC	TXNDC17	0.469
0	1.82928	0.645	0.209	0	REC	PLAC8	0.436
0	1.82527	0.719	0.115	0	REC	MALL	0.604
0	1.82453	0.996	0.941	0	REC	SERF2	0.055
0	1.82366	0.952	0.622	0	REC	C19orf53	0.33
0	1.82164	0.876	0.453	0	REC	C4orf48	0.423
0	1.81585	0.849	0.343	0	REC	TUBA1C	0.506
0	1.81426	0.98	0.824	0	REC	TOMM7	0.156
0	1.81296	0.989	0.691	0	REC	COX5B	0.298
0	1.80883	0.579	0.08	0	REC	CDA	0.499
0	1.8064	0.868	0.274	0	REC	PDLIM1	0.594
0	1.80623	0.974	0.791	0	REC	SLC25A6	0.183
0	1.80565	0.869	0.195	0	REC	RAB25	0.674
0	1.80424	0.851	0.333	0	REC	ETHE1	0.518
0	1.80308	0.781	0.15	0	REC	MYH14	0.631
0	1.80297	0.977	0.809	0	REC	YBX1	0.168
0	1.80111	0.952	0.574	0	REC	COX5A	0.378
0	1.80034	0.638	0.202	0	REC	NDRG1	0.436
0	1.79965	0.978	0.868	0	REC	SH3BGRL3	0.11
0	1.79864	0.952	0.678	0	REC	POLR2L	0.274
0	1.79817	0.883	0.357	0	REC	MRPL14	0.526
0	1.79809	0.942	0.529	0	REC	ZNF706	0.413
0	1.79774	0.7	0.193	0	REC	PMEPA1	0.507
0	1.79711	0.793	0.177	0	REC	SERINC2	0.616
0	1.79592	0.943	0.591	0	REC	SNRPG	0.352
0	1.79541	0.815	0.524	0	REC	LY6E	0.291
0	1.79445	0.892	0.482	0	REC	TUBB4B	0.41
0	1.793	0.814	0.232	0	REC	SPTBN1	0.582
0	1.7897	0.868	0.389	0	REC	ITGB1	0.479
0	1.78935	0.986	0.838	0	REC	PABPC1	0.148
0	1.78752	0.823	0.196	0	REC	SPINT1	0.627
0	1.78675	0.993	0.86	0	REC	COX4I1	0.133
0	1.78505	0.652	0.081	0	REC	LAMC2	0.571
0	1.78379	0.907	0.486	0	REC	SNRPF	0.421
0	1.78371	0.973	0.831	0	REC	NPM1	0.142
0	1.78325	0.991	0.928	0	REC	EEF1D	0.063
0	1.78317	0.946	0.631	0	REC	NDUFB2	0.315
0	1.78089	0.326	0.092	0	REC	CD24	0.234
0	1.78053	0.98	0.699	0	REC	TPI1	0.281
0	1.77655	0.894	0.318	0	REC	TMEM141	0.576
0	1.77634	0.947	0.62	0	REC	EIF3H	0.327
0	1.77518	0.939	0.503	0	REC	NDUFB9	0.436
0	1.77261	0.931	0.397	0	REC	IFITM3	0.534
0	1.7716	0.977	0.695	0	REC	COX8A	0.282
0	1.77076	0.802	0.212	0	REC	SDC4	0.59
0	1.76928	0.299	0.075	0	REC	MUC2	0.224
0	1.76654	0.713	0.333	0	REC	UBE2S	0.38
0	1.76575	0.887	0.229	0	REC	LSR	0.658
0	1.76266	0.924	0.499	0	REC	TPM4	0.425
0	1.76082	0.93	0.587	0	REC	PRELID1	0.343
0	1.76017	0.888	0.445	0	REC	FAM96B	0.443
0	1.75889	0.918	0.51	0	REC	AURKAIP1	0.408
0	1.75828	0.987	0.741	0	REC	COX6C	0.246
0	1.75641	0.935	0.641	0	REC	ENO1	0.294
0	1.75359	0.532	0.378	0	REC	SEM1	0.154
0	1.75342	0.85	0.201	0	REC	KLF5	0.649
0	1.75148	0.961	0.571	0	REC	ATP5J2	0.39
0	1.74995	0.84	0.281	0	REC	PLAUR	0.559
0	1.7489	0.845	0.468	0	REC	EIF5A	0.377
0	1.74876	0.938	0.479	0	REC	CLTA	0.459
0	1.74829	0.853	0.454	0	REC	SNRPD1	0.399
0	1.74431	0.858	0.264	0	REC	TPM1	0.594
0	1.74294	0.895	0.467	0	REC	MRPL41	0.428
0	1.74045	0.611	0.086	0	REC	SERPINB5	0.525
0	1.74012	0.939	0.637	0	REC	RAN	0.302
0	1.73962	0.926	0.495	0	REC	EIF2S2	0.431
0	1.73866	0.716	0.137	0	REC	ANXA3	0.579
0	1.73773	0.979	0.776	0	REC	CALM2	0.203
0	1.73408	0.868	0.41	0	REC	NENF	0.458
0	1.73361	0.961	0.656	0	REC	TMEM258	0.305
0	1.73354	0.922	0.502	0	REC	P4HB	0.42
0	1.73195	0.979	0.752	0	REC	UBL5	0.227
0	1.73153	0.503	0.201	0	REC	AREG	0.302
0	1.73033	0.798	0.166	0	REC	DSP	0.632
0	1.73008	0.849	0.295	0	REC	ARPC1A	0.554
0	1.72964	0.62	0.087	0	REC	SDCBP2	0.533
0	1.72851	0.814	0.297	0	REC	EIF4EBP1	0.517
0	1.72829	0.878	0.378	0	REC	PDCD5	0.5
0	1.72647	0.98	0.812	0	REC	OST4	0.168
0	1.72638	0.33	0.033	0	REC	TFF2	0.297
0	1.72451	0.896	0.494	0	REC	CHCHD10	0.402
0	1.7239	0.449	0.258	0	REC	TCEB2	0.191
0	1.72328	0.919	0.492	0	REC	DDT	0.427
0	1.72219	0.793	0.42	0	REC	DNAJC15	0.373
0	1.7142	0.766	0.291	0	REC	SERPINB6	0.475
0	1.71402	0.338	0.091	0	REC	PLA2G2A	0.247
0	1.71348	0.827	0.221	0	REC	MGST1	0.606
0	1.71333	0.914	0.493	0	REC	SQSTM1	0.421
0	1.7123	0.511	0.285	0	REC	C14orf156	0.226
0	1.70838	0.951	0.583	0	REC	TBCA	0.368
0	1.70691	0.851	0.484	0	REC	TUBB	0.367
0	1.70598	0.757	0.217	0	REC	ID1	0.54
0	1.7055	0.475	0.108	0	REC	CDKN2A	0.367
0	1.70357	0.98	0.72	0	REC	ATP5G2	0.26
0	1.70054	0.92	0.563	0	REC	SET	0.357
0	1.69955	0.594	0.115	0	REC	CEACAM1	0.479
0	1.69916	0.926	0.477	0	REC	KDELR2	0.449
0	1.69791	0.899	0.403	0	REC	LSM4	0.496
0	1.69602	0.873	0.398	0	REC	CAST	0.475
0	1.69584	0.846	0.429	0	REC	SIVA1	0.417
0	1.69272	0.934	0.616	0	REC	IL32	0.318
0	1.69118	0.972	0.771	0	REC	SUMO2	0.201
0	1.69115	0.827	0.28	0	REC	ANXA4	0.547
0	1.69015	0.91	0.51	0	REC	TOMM20	0.4
0	1.68864	0.79	0.291	0	REC	AHNAK	0.499
0	1.68843	0.954	0.624	0	REC	UQCR10	0.33
0	1.68805	0.987	0.771	0	REC	ATP5L	0.216
0	1.68746	0.674	0.18	0	REC	GDF15	0.494
0	1.68698	0.896	0.413	0	REC	TIMM13	0.483
0	1.68652	0.705	0.169	0	REC	CDH17	0.536
0	1.68592	0.75	0.158	0	REC	FLNB	0.592
0	1.68511	0.913	0.512	0	REC	ATPIF1	0.401
0	1.68431	0.878	0.352	0	REC	YBX3	0.526
0	1.68342	0.792	0.226	0	REC	ASPH	0.566
0	1.68283	0.931	0.585	0	REC	GNAS	0.346
0	1.68245	0.762	0.385	0	REC	GTF2A2	0.377
0	1.68055	0.967	0.659	0	REC	HSPE1	0.308
0	1.67751	0.898	0.493	0	REC	MYEOV2	0.405
0	1.67745	0.857	0.589	0	REC	TUBA1B	0.268
0	1.67599	0.93	0.507	0	REC	ANAPC11	0.423
0	1.6759	0.787	0.241	0	REC	GPX2	0.546
0	1.67583	0.815	0.32	0	REC	PDXK	0.495
0	1.67578	0.764	0.215	0	REC	TMBIM1	0.549
0	1.67528	0.955	0.67	0	REC	POMP	0.285
0	1.67528	0.813	0.221	0	REC	NBL1	0.592
0	1.66326	0.951	0.547	0	REC	NDUFB7	0.404
0	1.66218	0.675	0.165	0	REC	HES4	0.51
0	1.66092	0.937	0.542	0	REC	ATP5J	0.395
0	1.66084	0.932	0.553	0	REC	PRR13	0.379
0	1.6586	0.734	0.142	0	REC	TMC5	0.592
0	1.6585	0.913	0.596	0	REC	PGK1	0.317
0	1.65694	0.838	0.266	0	REC	SPATS2L	0.572
0	1.65668	0.972	0.673	0	REC	COX7B	0.299
0	1.65394	0.96	0.675	0	REC	NDUFS5	0.285
0	1.65366	0.988	0.91	0	REC	PFN1	0.078
0	1.6533	0.973	0.699	0	REC	SNRPD2	0.274
0	1.65244	0.973	0.654	0	REC	CD63	0.319
0	1.65039	0.696	0.186	0	REC	ABHD2	0.51
0	1.6503	0.957	0.567	0	REC	ATP5G3	0.39
0	1.65018	0.855	0.448	0	REC	DEK	0.407
0	1.64989	0.927	0.488	0	REC	VDAC1	0.439
0	1.64921	0.801	0.319	0	REC	C15orf48	0.482
0	1.64908	0.892	0.479	0	REC	PRDX2	0.413
0	1.64792	0.999	0.971	0	REC	ACTB	0.028
0	1.64772	0.861	0.268	0	REC	LGALS3BP	0.593
0	1.64661	0.821	0.214	0	REC	ST14	0.607
0	1.64494	0.766	0.241	0	REC	CXCL3	0.525
0	1.64484	0.996	0.976	0	REC	EIF1	0.02
0	1.64458	0.861	0.393	0	REC	C20orf24	0.468
0	1.64421	0.799	0.171	0	REC	CDH1	0.628
0	1.64417	0.933	0.444	0	REC	HSBP1	0.489
0	1.64312	0.852	0.478	0	REC	RANBP1	0.374
0	1.64311	0.942	0.576	0	REC	GNG5	0.366
0	1.64105	0.868	0.434	0	REC	KTN1	0.434
0	1.64036	0.396	0.137	0	REC	MT1G	0.259
0	1.63955	0.8	0.17	0	REC	LAD1	0.63
0	1.63946	0.943	0.648	0	REC	NDUFA1	0.295
0	1.63892	0.434	0.107	0	REC	UBE2C	0.327
0	1.63884	0.914	0.486	0	REC	SNRPE	0.428
0	1.63807	0.679	0.104	0	REC	EPHA2	0.575
0	1.63756	0.887	0.459	0	REC	LSM5	0.428
0	1.6374	0.742	0.177	0	REC	BACE2	0.565
0	1.63637	0.81	0.319	0	REC	CD59	0.491
0	1.63624	0.867	0.404	0	REC	MRPL23	0.463
0	1.63619	0.883	0.423	0	REC	GNB2	0.46
0	1.6359	0.994	0.9	0	REC	H3F3A	0.094
0	1.63465	0.922	0.684	0	REC	H2AFZ	0.238
0	1.63202	0.897	0.45	0	REC	RHEB	0.447
0	1.6297	0.895	0.471	0	REC	POLR1D	0.424
0	1.62965	0.875	0.436	0	REC	DYNLT1	0.439
0	1.62922	0.752	0.296	0	REC	TSTA3	0.456
0	1.62871	0.943	0.595	0	REC	C19orf43	0.348
0	1.62635	0.921	0.589	0	REC	NOP10	0.332
0	1.62535	0.917	0.522	0	REC	HSPD1	0.395
0	1.62382	0.872	0.306	0	REC	CD151	0.566
0	1.62279	0.852	0.375	0	REC	RHOB	0.477
0	1.62253	0.939	0.527	0	REC	SF3B6	0.412
0	1.62093	0.937	0.624	0	REC	PCBP2	0.313
0	1.61937	0.909	0.385	0	REC	MARCKSL1	0.524
0	1.61937	0.817	0.171	0	REC	PKP3	0.646
0	1.61744	0.995	0.905	0	REC	MYL6	0.09
0	1.61588	0.551	0.127	0	REC	AGR3	0.424
0	1.61547	0.434	0.166	0	REC	PIGR	0.268
0	1.61519	0.923	0.576	0	REC	SNU13	0.347
0	1.61459	0.888	0.451	0	REC	CBX3	0.437
0	1.61303	0.441	0.099	0	REC	KRT20	0.342
0	1.61287	0.992	0.896	0	REC	CFL1	0.096
0	1.61109	0.791	0.182	0	REC	CTTN	0.609
0	1.60684	0.907	0.612	0	REC	C4orf3	0.295
0	1.60512	0.912	0.392	0	REC	CHMP4B	0.52
0	1.60255	0.93	0.767	0	REC	HSPA8	0.163
0	1.60197	0.769	0.162	0	REC	SOX9	0.607
0	1.60145	0.754	0.153	0	REC	TINAGL1	0.601
0	1.59954	0.938	0.556	0	REC	NDUFB4	0.382
0	1.59816	0.956	0.671	0	REC	TMBIM6	0.285
0	1.59782	0.902	0.5	0	REC	GADD45GIP1	0.402
0	1.5973	0.46	0.107	0	REC	PRAP1	0.353
0	1.59683	0.819	0.189	0	REC	PLPP2	0.63
0	1.59594	0.814	0.284	0	REC	RAB11FIP1	0.53
0	1.59399	0.826	0.311	0	REC	PRELID3B	0.515
0	1.59331	0.957	0.69	0	REC	PSMA7	0.267
0	1.59262	0.942	0.631	0	REC	NDUFB11	0.311
0	1.59166	0.878	0.465	0	REC	MRPL52	0.413
0	1.59159	0.709	0.196	0	REC	NPDC1	0.513
0	1.59026	0.932	0.624	0	REC	CALR	0.308
0	1.58923	0.979	0.851	0	REC	HNRNPA1	0.128
0	1.58774	0.893	0.508	0	REC	COX17	0.385
0	1.58631	0.89	0.524	0	REC	ANP32B	0.366
0	1.58497	0.726	0.31	0	REC	PHLDA1	0.416
0	1.58378	0.688	0.196	0	REC	QSOX1	0.492
0	1.58271	0.975	0.754	0	REC	HSP90AB1	0.221
0	1.58234	0.916	0.495	0	REC	C11orf31	0.421
0	1.57979	0.882	0.462	0	REC	MRPL57	0.42
0	1.57923	0.506	0.079	0	REC	SLC6A8	0.427
0	1.57907	0.787	0.364	0	REC	EFHD2	0.423
0	1.57821	0.919	0.514	0	REC	YWHAE	0.405
0	1.57799	0.889	0.496	0	REC	PRDX6	0.393
0	1.57769	0.926	0.539	0	REC	LSM7	0.387
0	1.57728	0.887	0.516	0	REC	SNHG8	0.371
0	1.57643	0.855	0.386	0	REC	POLR2I	0.469
0	1.5758	0.898	0.489	0	REC	MRPL51	0.409
0	1.57533	0.838	0.431	0	REC	ATP5G1	0.407
0	1.57457	0.843	0.381	0	REC	PTMS	0.462
0	1.57446	0.903	0.507	0	REC	ATP5B	0.396
0	1.57309	0.875	0.396	0	REC	NDUFC1	0.479
0	1.57278	0.936	0.501	0	REC	DYNLRB1	0.435
0	1.57266	0.866	0.399	0	REC	CYC1	0.467
0	1.57207	0.894	0.49	0	REC	EIF1AX	0.404
0	1.5695	0.918	0.564	0	REC	SNRPB	0.354
0	1.56917	0.723	0.19	0	REC	H1F0	0.533
0	1.56898	0.901	0.535	0	REC	SRSF9	0.366
0	1.56805	0.931	0.611	0	REC	PTGES3	0.32
0	1.56544	0.894	0.494	0	REC	MINOS1	0.4
0	1.56281	0.491	0.083	0	REC	RAMP1	0.408
0	1.5627	0.844	0.503	0	REC	PGAM1	0.341
0	1.5609	0.872	0.447	0	REC	MDH2	0.425
0	1.56064	0.68	0.139	0	REC	TMEM45B	0.541
0	1.55994	0.838	0.418	0	REC	TMEM147	0.42
0	1.55884	1	0.997	0	REC	TMSB4X	0.003
0	1.55499	0.545	0.146	0	REC	IGFBP2	0.399
0	1.55495	0.937	0.687	0	REC	NAP1L1	0.25
0	1.55407	0.813	0.281	0	REC	HDGF	0.532
0	1.55399	0.736	0.147	0	REC	RND3	0.589
0	1.55363	0.906	0.515	0	REC	LAMTOR5	0.391
0	1.55316	0.943	0.639	0	REC	SAP18	0.304
0	1.55239	0.733	0.508	0	REC	MT2A	0.225
0	1.55197	0.954	0.691	0	REC	HMGN1	0.263
0	1.55142	0.764	0.18	0	REC	LLGL2	0.584
0	1.55123	0.869	0.389	0	REC	RAB11A	0.48
0	1.5507	0.975	0.828	0	REC	SRP14	0.147
0	1.54999	0.947	0.713	0	REC	EIF3E	0.234
0	1.54926	0.895	0.584	0	REC	JTB	0.311
0	1.54659	0.593	0.071	0	REC	GCNT3	0.522
0	1.54627	0.85	0.4	0	REC	TKT	0.45
0	1.54462	0.806	0.352	0	REC	SLC25A39	0.454
0	1.54233	0.796	0.218	0	REC	GIPC1	0.578
0	1.54149	0.948	0.614	0	REC	NDUFA11	0.334
0	1.54129	0.792	0.296	0	REC	MIDN	0.496
0	1.54063	0.845	0.347	0	REC	SMS	0.498
0	1.53875	0.746	0.14	0	REC	CRB3	0.606
0	1.53811	0.987	0.836	0	REC	UQCRB	0.151
0	1.53767	0.939	0.714	0	REC	EIF3K	0.225
0	1.5368	0.976	0.787	0	REC	SAT1	0.189
0	1.53601	0.871	0.445	0	REC	BCAP31	0.426
0	1.53578	0.871	0.391	0	REC	PGLS	0.48
0	1.53539	0.759	0.295	0	REC	STRA13	0.464
0	1.53516	0.94	0.662	0	REC	EIF4A2	0.278
0	1.53378	0.892	0.455	0	REC	MGST3	0.437
0	1.53353	0.943	0.657	0	REC	SOD1	0.286
0	1.53345	0.853	0.426	0	REC	PFDN2	0.427
0	1.53281	0.959	0.767	0	REC	COMMD6	0.192
0	1.53224	0.853	0.394	0	REC	SYNGR2	0.459
0	1.52976	0.928	0.555	0	REC	ATP5O	0.373
0	1.52924	0.851	0.423	0	REC	NDUFA12	0.428
0	1.52912	0.806	0.432	0	REC	PA2G4	0.374
0	1.52907	0.844	0.301	0	REC	MPST	0.543
0	1.52791	0.934	0.63	0	REC	PRDX1	0.304
0	1.52428	0.908	0.583	0	REC	PCBP1	0.325
0	1.52412	0.875	0.434	0	REC	POLR2J	0.441
0	1.52354	0.1	0.004	0	REC	KRT6A	0.096
0	1.5229	0.922	0.536	0	REC	NDUFS6	0.386
0	1.52073	0.986	0.836	0	REC	HSP90AA1	0.15
0	1.52011	0.814	0.397	0	REC	FBL	0.417
0	1.51987	0.72	0.322	0	REC	NR4A1	0.398
0	1.51866	0.812	0.294	0	REC	TOB1	0.518
0	1.51849	0.774	0.206	0	REC	ITGA6	0.568
0	1.51809	0.829	0.436	0	REC	NUCKS1	0.393
0	1.51764	0.953	0.778	0	REC	CALM1	0.175
0	1.51691	0.871	0.465	0	REC	SSBP1	0.406
0	1.51665	0.857	0.504	0	REC	PTP4A2	0.353
0	1.51585	0.905	0.611	0	REC	TPM3	0.294
0	1.51385	0.86	0.513	0	REC	KRT10	0.347
0	1.5105	0.789	0.295	0	REC	BLVRB	0.494
0	1.51045	0.823	0.342	0	REC	CARHSP1	0.481
0	1.51021	0.933	0.51	0	REC	ROMO1	0.423
0	1.50936	0.761	0.228	0	REC	SLC39A4	0.533
0	1.50936	0.849	0.359	0	REC	C16orf13	0.49
0	1.50885	0.809	0.316	0	REC	CISD3	0.493
0	1.50652	0.871	0.449	0	REC	RNF7	0.422
1.03736e-148	1.50555	0.759	0.671	4.10887e-144	REC	S100A4	0.088
0	1.50378	0.948	0.702	0	REC	SERP1	0.246
0	1.50344	0.8	0.364	0	REC	HNRNPAB	0.436
0	1.50197	0.888	0.401	0	REC	EIF6	0.487
0	1.50195	0.946	0.65	0	REC	GLTSCR2	0.296
0	1.50028	0.914	0.621	0	REC	ARL6IP4	0.293
0	1.50026	0.99	0.908	0	REC	OAZ1	0.082
0	1.49998	0.797	0.375	0	REC	NAA10	0.422
0	1.49972	0.624	0.168	0	REC	SCD	0.456
0	1.49886	0.917	0.585	0	REC	EIF4G2	0.332
0	1.49676	0.835	0.414	0	REC	NHP2	0.421
0	1.49524	0.857	0.4	0	REC	ACP1	0.457
0	1.49517	0.828	0.351	0	REC	PSMB5	0.477
0	1.49467	0.719	0.153	0	REC	PRSS8	0.566
0	1.49383	0.869	0.39	0	REC	KDELR1	0.479
0	1.49369	0.761	0.489	0	REC	DDIT4	0.272
0	1.49357	0.87	0.407	0	REC	C19orf70	0.463
0	1.49315	0.848	0.455	0	REC	ARL6IP1	0.393
0	1.49297	0.944	0.662	0	REC	CYCS	0.282
0	1.49197	0.855	0.425	0	REC	PSMB7	0.43
0	1.49069	0.746	0.238	0	REC	NAPRT	0.508
0	1.48991	0.748	0.187	0	REC	CKB	0.561
0	1.48941	0.724	0.241	0	REC	CKS1B	0.483
0	1.4893	0.844	0.41	0	REC	TAF1D	0.434
0	1.48916	0.793	0.359	0	REC	SNHG7	0.434
0	1.48835	0.717	0.164	0	REC	BIK	0.553
0	1.48771	0.851	0.445	0	REC	NDUFAB1	0.406
0	1.48756	0.771	0.204	0	REC	NQO1	0.567
0	1.48725	0.844	0.339	0	REC	RRBP1	0.505
0	1.48628	0.856	0.492	0	REC	ZFP36L1	0.364
0	1.48604	0.8	0.268	0	REC	PTTG1IP	0.532
0	1.48562	0.769	0.353	0	REC	MLEC	0.416
0	1.48552	0.764	0.186	0	REC	ABHD11	0.578
0	1.48546	0.657	0.142	0	REC	SLC44A4	0.515
0	1.48501	0.604	0.107	0	REC	TRIM31	0.497
0	1.48443	0.689	0.395	0	REC	CRIP1	0.294
0	1.48425	0.888	0.617	0	REC	FXYD5	0.271
0	1.48405	0.826	0.328	0	REC	TM9SF3	0.498
0	1.48355	0.728	0.196	0	REC	PON2	0.532
0	1.48127	0.354	0.083	0	REC	MUC5B	0.271
0	1.48034	0.843	0.459	0	REC	MRPL20	0.384
0	1.47983	0.973	0.81	0	REC	HMGB1	0.163
0	1.479	0.893	0.493	0	REC	AP2S1	0.4
0	1.47829	0.84	0.395	0	REC	POLR2F	0.445
0	1.47705	0.356	0.077	0	REC	GAL	0.279
0	1.47668	0.727	0.196	0	REC	BCL2L1	0.531
0	1.47466	0.862	0.453	0	REC	NDUFB3	0.409
0	1.47423	0.723	0.163	0	REC	CXADR	0.56
0	1.47369	0.498	0.303	0	REC	ELOC	0.195
0	1.47361	0.78	0.437	0	REC	CD47	0.343
0	1.47353	0.921	0.575	0	REC	HIGD2A	0.346
0	1.47328	0.862	0.462	0	REC	ARF4	0.4
0	1.47311	0.748	0.22	0	REC	STARD10	0.528
0	1.46925	0.929	0.664	0	REC	ATP6V1G1	0.265
0	1.46907	0.986	0.911	0	REC	PFDN5	0.075
0	1.46796	0.927	0.616	0	REC	NEDD8	0.311
0	1.4677	0.899	0.553	0	REC	MTDH	0.346
0	1.46737	0.899	0.463	0	REC	VMP1	0.436
0	1.46735	0.949	0.666	0	REC	SEC61B	0.283
0	1.46711	0.9	0.415	0	REC	LINC00493	0.485
0	1.467	0.819	0.326	0	REC	CAPNS1	0.493
0	1.467	0.719	0.166	0	REC	FERMT1	0.553
0	1.46539	0.275	0.038	0	REC	SAA1	0.237
0	1.4645	0.722	0.37	0	REC	ODC1	0.352
0	1.46365	0.889	0.502	0	REC	CD164	0.387
0	1.46266	0.71	0.164	0	REC	SSFA2	0.546
0	1.46147	0.921	0.621	0	REC	TRMT112	0.3
0	1.46137	0.778	0.411	0	REC	C1QBP	0.367
0	1.46133	0.764	0.203	0	REC	CTNND1	0.561
0	1.46131	0.885	0.57	0	REC	SERBP1	0.315
0	1.46028	0.902	0.466	0	REC	ATP5H	0.436
0	1.46005	0.695	0.117	0	REC	EFNB2	0.578
0	1.45821	0.797	0.401	0	REC	RER1	0.396
0	1.45807	0.809	0.371	0	REC	CCT6A	0.438
0	1.45776	0.829	0.38	0	REC	AES	0.449
0	1.45754	0.836	0.356	0	REC	MLF2	0.48
0	1.45687	0.916	0.625	0	REC	APRT	0.291
0	1.45612	0.456	0.045	0	REC	MSLN	0.411
0	1.45561	0.769	0.247	0	REC	STK24	0.522
0	1.45427	0.678	0.582	0	REC	LDHB	0.096
0	1.45252	0.745	0.173	0	REC	EPS8	0.572
0	1.44819	0.855	0.44	0	REC	TMEM123	0.415
0	1.44818	0.823	0.366	0	REC	CTNNB1	0.457
0	1.44454	0.781	0.435	0	REC	NAA38	0.346
0	1.44339	0.903	0.477	0	REC	ZNHIT1	0.426
0	1.44196	0.768	0.267	0	REC	CAPN1	0.501
0	1.44122	0.696	0.215	0	REC	SLC12A2	0.481
0	1.441	0.92	0.592	0	REC	LAMTOR4	0.328
0	1.44063	0.609	0.228	0	REC	RHOF	0.381
0	1.43882	0.769	0.302	0	REC	ZNF593	0.467
0	1.43858	0.801	0.357	0	REC	STOML2	0.444
0	1.43847	0.824	0.42	0	REC	DDX21	0.404
0	1.43838	0.686	0.233	0	REC	TMEM106C	0.453
0	1.43783	0.844	0.534	0	REC	ATP6V0B	0.31
0	1.43693	0.753	0.353	0	REC	FDPS	0.4
0	1.43682	0.804	0.313	0	REC	OLA1	0.491
0	1.43611	0.291	0.127	0	REC	BEX3	0.164
0	1.43557	0.868	0.412	0	REC	ALKBH7	0.456
0	1.43437	0.782	0.269	0	REC	AP1S1	0.513
0	1.43331	0.89	0.517	0	REC	NDUFB10	0.373
0	1.43307	0.899	0.545	0	REC	ATP6V1F	0.354
0	1.43244	0.844	0.336	0	REC	APLP2	0.508
0	1.43224	0.737	0.276	0	REC	GGCT	0.461
0	1.43204	0.632	0.127	0	REC	AMN	0.505
0	1.43182	0.3	0.101	0	REC	PCLAF	0.199
0	1.43169	0.505	0.278	0	REC	C19orf10	0.227
0	1.43114	0.697	0.174	0	REC	LDLR	0.523
0	1.431	0.211	0.017	0	REC	CALB1	0.194
0	1.43076	0.84	0.384	0	REC	PHB	0.456
0	1.43007	0.767	0.363	0	REC	NME1	0.404
0	1.42986	0.887	0.589	0	REC	PSMB1	0.298
0	1.42927	0.845	0.397	0	REC	PDCD6	0.448
0	1.42919	0.777	0.302	0	REC	CNIH4	0.475
0	1.42909	0.79	0.341	0	REC	COX20	0.449
0	1.42814	0.385	0.167	0	REC	FABP1	0.218
0	1.42798	0.908	0.567	0	REC	ARF1	0.341
0	1.42765	0.838	0.406	0	REC	ATP1A1	0.432
0	1.42733	0.895	0.458	0	REC	SRI	0.437
0	1.42585	0.826	0.405	0	REC	TSTD1	0.421
0	1.42554	0.858	0.433	0	REC	CANX	0.425
0	1.42539	0.757	0.279	0	REC	CAPN2	0.478
0	1.42525	0.89	0.541	0	REC	BLOC1S1	0.349
0	1.42426	0.798	0.382	0	REC	PHB2	0.416
0	1.4221	0.777	0.254	0	REC	CTNNA1	0.523
0	1.42018	0.871	0.483	0	REC	FIS1	0.388
0	1.41946	0.878	0.561	0	REC	NDUFB1	0.317
0	1.41691	0.814	0.282	0	REC	TSC22D1	0.532
0	1.41626	0.752	0.318	0	REC	ATF3	0.434
0	1.41567	0.859	0.462	0	REC	CSNK2B	0.397
0	1.41561	0.808	0.402	0	REC	TIMM8B	0.406
0	1.41515	0.845	0.511	0	REC	H2AFV	0.334
0	1.41497	0.895	0.609	0	REC	RBM3	0.286
0	1.41451	0.563	0.057	0	REC	LAMA3	0.506
0	1.41376	0.926	0.747	0	REC	KLF6	0.179
0	1.41351	0.84	0.467	0	REC	EIF3M	0.373
0	1.41313	0.845	0.464	0	REC	TUFM	0.381
0	1.41282	0.81	0.399	0	REC	ETFB	0.411
0	1.41244	0.858	0.461	0	REC	ATP5C1	0.397
0	1.41225	0.579	0.256	0	REC	INSIG1	0.323
0	1.41195	0.846	0.373	0	REC	NBEAL1	0.473
0	1.41138	0.616	0.131	0	REC	PLS1	0.485
0	1.41091	0.822	0.405	0	REC	CCT3	0.417
0	1.41088	0.756	0.286	0	REC	GPI	0.47
0	1.41054	0.907	0.611	0	REC	NDUFA13	0.296
0	1.41019	0.885	0.513	0	REC	YWHAQ	0.372
0	1.40994	0.736	0.399	0	REC	IDH2	0.337
0	1.40986	0.765	0.251	0	REC	KLF4	0.514
0	1.4092	0.838	0.437	0	REC	TALDO1	0.401
0	1.40916	0.901	0.456	0	REC	ERGIC3	0.445
0	1.40865	0.855	0.535	0	REC	HSPA5	0.32
0	1.40703	0.9	0.568	0	REC	UXT	0.332
0	1.40571	0.824	0.38	0	REC	MORF4L2	0.444
0	1.40564	0.752	0.166	0	REC	ERBB3	0.586
0	1.40536	0.645	0.126	0	REC	DSC2	0.519
0	1.40467	0.756	0.277	0	REC	ZDHHC12	0.479
0	1.40429	0.871	0.484	0	REC	C14orf166	0.387
0	1.40381	0.787	0.331	0	REC	FAM162A	0.456
0	1.40371	0.736	0.32	0	REC	MAP2K2	0.416
0	1.40366	0.945	0.77	0	REC	MYL12A	0.175
0	1.40292	0.852	0.468	0	REC	LRRFIP1	0.384
0	1.40164	0.794	0.341	0	REC	RAB10	0.453
0	1.40133	0.863	0.509	0	REC	NDUFC2	0.354
0	1.40098	0.801	0.366	0	REC	H2AFJ	0.435
0	1.40084	0.844	0.459	0	REC	NDUFA6	0.385
0	1.40014	0.881	0.508	0	REC	COX7A2L	0.373
0	1.40009	0.834	0.421	0	REC	C6orf48	0.413
0	1.39961	0.837	0.46	0	REC	LSM3	0.377
0	1.3995	0.881	0.543	0	REC	ERH	0.338
0	1.39877	0.507	0.236	0	REC	CCL20	0.271
0	1.39867	0.655	0.175	0	REC	CDX1	0.48
0	1.39771	0.83	0.415	0	REC	RAD23A	0.415
0	1.39763	0.924	0.627	0	REC	YWHAB	0.297
0	1.39718	0.813	0.361	0	REC	MIEN1	0.452
0	1.39597	0.984	0.458	0	REC	CST3	0.526
0	1.39593	0.76	0.314	0	REC	MRPL12	0.446
0	1.39515	0.934	0.628	0	REC	DBI	0.306
0	1.39496	0.836	0.262	0	REC	APP	0.574
0	1.39358	0.845	0.475	0	REC	NDUFS8	0.37
0	1.39344	0.901	0.521	0	REC	ATF4	0.38
0	1.39325	0.835	0.471	0	REC	EIF4B	0.364
0	1.39306	0.623	0.099	0	REC	KCNK1	0.524
0	1.39287	0.658	0.101	0	REC	LIPH	0.557
0	1.39176	0.647	0.116	0	REC	CYP3A5	0.531
0	1.39171	0.949	0.733	0	REC	HNRNPA2B1	0.216
0	1.39155	0.863	0.464	0	REC	UBE2I	0.399
0	1.39055	0.704	0.254	0	REC	AP2B1	0.45
0	1.38958	0.795	0.326	0	REC	MRPS16	0.469
0	1.38844	0.775	0.296	0	REC	RALA	0.479
0	1.38781	0.918	0.634	0	REC	HNRNPC	0.284
0	1.38766	0.534	0.094	0	REC	DMKN	0.44
0	1.38727	0.822	0.436	0	REC	EIF5B	0.386
0	1.38687	0.874	0.566	0	REC	ARF6	0.308
0	1.38549	0.862	0.434	0	REC	TMEM219	0.428
0	1.38292	0.767	0.269	0	REC	SOX4	0.498
0	1.38276	0.662	0.15	0	REC	GOLM1	0.512
0	1.38081	0.81	0.411	0	REC	EIF3A	0.399
0	1.37994	0.835	0.396	0	REC	AP3S1	0.439
0	1.37956	0.691	0.119	0	REC	C6orf132	0.572
0	1.37931	0.789	0.381	0	REC	LSM2	0.408
0	1.37921	0.881	0.493	0	REC	PHPT1	0.388
0	1.37799	0.802	0.403	0	REC	STUB1	0.399
0	1.37783	0.854	0.432	0	REC	BUD31	0.422
0	1.37702	0.897	0.62	0	REC	EIF3F	0.277
0	1.3769	0.886	0.507	0	REC	ENY2	0.379
0	1.37455	0.903	0.592	0	REC	BRK1	0.311
0	1.37423	0.399	0.04	0	REC	KLK6	0.359
0	1.37398	0.868	0.527	0	REC	PEBP1	0.341
0	1.37298	0.861	0.47	0	REC	SRRM2	0.391
0	1.37207	0.674	0.235	0	REC	POLD2	0.439
0	1.37197	0.647	0.11	0	REC	PITX1	0.537
0	1.37103	0.828	0.411	0	REC	CNPY2	0.417
0	1.36952	0.667	0.202	0	REC	DNTTIP1	0.465
0	1.36881	0.793	0.34	0	REC	BAG1	0.453
0	1.36798	0.675	0.226	0	REC	RBM47	0.449
0	1.36795	0.855	0.424	0	REC	TAX1BP1	0.431
0	1.36784	0.992	0.955	0	REC	H3F3B	0.037
0	1.36707	0.694	0.173	0	REC	KRTCAP3	0.521
0	1.36686	0.634	0.115	0	REC	C1orf106	0.519
0	1.36619	0.661	0.166	0	REC	SLC22A18	0.495
0	1.36565	0.732	0.354	0	REC	CD81	0.378
0	1.36449	0.863	0.456	0	REC	CHMP2A	0.407
0	1.36408	0.871	0.541	0	REC	PPP1CA	0.33
0	1.36387	0.581	0.187	0	REC	SQLE	0.394
0	1.36371	0.84	0.41	0	REC	PPP4C	0.43
0	1.36362	0.823	0.377	0	REC	C8orf59	0.446
0	1.3633	0.801	0.308	0	REC	CD46	0.493
0	1.36284	0.558	0.106	0	REC	ITGA2	0.452
0	1.36241	0.863	0.426	0	REC	RAB2A	0.437
0	1.36234	0.714	0.291	0	REC	BOLA3	0.423
0	1.36144	0.579	0.073	0	REC	RHOD	0.506
0	1.35983	0.839	0.447	0	REC	UQCRFS1	0.392
0	1.35933	0.955	0.764	0	REC	ARPC3	0.191
0	1.35857	0.761	0.324	0	REC	MRPS12	0.437
0	1.35789	0.761	0.294	0	REC	GTF2I	0.467
0	1.3577	0.662	0.123	0	REC	TMPRSS4	0.539
0	1.35751	0.761	0.365	0	REC	CKS2	0.396
0	1.35722	0.836	0.513	0	REC	HNRNPF	0.323
0	1.35591	0.753	0.285	0	REC	CHMP2B	0.468
0	1.35553	0.684	0.168	0	REC	MGAT4B	0.516
0	1.3549	0.893	0.712	0	REC	CCNI	0.181
0	1.3543	0.87	0.511	0	REC	ST13	0.359
0	1.35417	0.882	0.46	0	REC	RTN4	0.422
0	1.35397	0.73	0.243	0	REC	FAM195A	0.487
0	1.35376	0.765	0.359	0	REC	CDK2AP2	0.406
0	1.35338	0.579	0.187	0	REC	HMGCS1	0.392
0	1.35285	0.697	0.296	0	REC	CDKN1A	0.401
0	1.35275	0.82	0.504	0	REC	NDUFV2	0.316
0	1.35255	0.76	0.205	0	REC	SH3YL1	0.555
0	1.35207	0.851	0.611	0	REC	PSME2	0.24
0	1.35189	0.863	0.441	0	REC	H2AFY	0.422
0	1.3503	0.653	0.143	0	REC	RRAS	0.51
0	1.34952	0.807	0.375	0	REC	PDIA4	0.432
0	1.3492	0.922	0.681	0	REC	RHOA	0.241
0	1.34915	0.767	0.395	0	REC	EIF3J	0.372
0	1.34914	0.928	0.573	0	REC	VAMP8	0.355
0	1.34891	0.668	0.165	0	REC	ADAM9	0.503
0	1.34886	0.805	0.365	0	REC	C19orf24	0.44
0	1.34869	0.795	0.414	0	REC	DNPH1	0.381
0	1.348	0.698	0.218	0	REC	CXCL16	0.48
0	1.34653	0.899	0.598	0	REC	IER2	0.301
0	1.34628	0.626	0.102	0	REC	MET	0.524
0	1.34613	0.843	0.424	0	REC	LAMTOR2	0.419
0	1.34601	0.801	0.331	0	REC	HDLBP	0.47
0	1.34596	0.798	0.452	0	REC	MRPS21	0.346
0	1.34584	0.798	0.416	0	REC	TOMM22	0.382
0	1.34513	0.888	0.54	0	REC	RBX1	0.348
0	1.34493	0.833	0.499	0	REC	PSMA2	0.334
0	1.34487	0.757	0.34	0	REC	ECHS1	0.417
0	1.34419	0.81	0.339	0	REC	NUTF2	0.471
0	1.34269	0.706	0.137	0	REC	DDR1	0.569
0	1.34246	0.715	0.365	0	REC	TXNL4A	0.35
0	1.34221	0.66	0.145	0	REC	CDC42EP1	0.515
0	1.34211	0.83	0.492	0	REC	VAPA	0.338
0	1.34194	0.868	0.573	0	REC	NCL	0.295
0	1.34157	0.876	0.483	0	REC	SRP9	0.393
0	1.34072	0.582	0.119	0	REC	TMPRSS2	0.463
0	1.3406	0.889	0.63	0	REC	PARK7	0.259
0	1.3405	0.876	0.559	0	REC	NDUFA3	0.317
0	1.34033	0.915	0.522	0	REC	SCAND1	0.393
0	1.34015	0.886	0.616	0	REC	ARPC1B	0.27
0	1.33966	0.905	0.586	0	REC	SNX3	0.319
0	1.33956	0.805	0.351	0	REC	UQCRC1	0.454
0	1.33928	0.879	0.514	0	REC	TMED2	0.365
0	1.33889	0.636	0.137	0	REC	PLEK2	0.499
0	1.33866	0.841	0.506	0	REC	CALM3	0.335
0	1.33754	0.726	0.251	0	REC	AHCY	0.475
0	1.33747	0.753	0.183	0	REC	NET1	0.57
0	1.33738	0.803	0.391	0	REC	MYH9	0.412
0	1.33654	0.859	0.534	0	REC	PDIA3	0.325
0	1.33624	0.808	0.397	0	REC	MRPS34	0.411
0	1.33543	0.779	0.297	0	REC	TMED3	0.482
0	1.33304	0.919	0.628	0	REC	PPIB	0.291
0	1.33264	0.787	0.363	0	REC	ARPC5L	0.424
0	1.33222	0.806	0.518	0	REC	GTF3A	0.288
0	1.3322	0.934	0.73	0	REC	SKP1	0.204
0	1.3322	0.846	0.463	0	REC	SSU72	0.383
0	1.33098	0.503	0.085	0	REC	BMP4	0.418
0	1.33057	0.75	0.335	0	REC	MRPL55	0.415
0	1.32936	0.907	0.631	0	REC	ANAPC16	0.276
0	1.32878	0.824	0.402	0	REC	VIMP	0.422
0	1.3283	0.721	0.257	0	REC	CHP1	0.464
0	1.32662	0.96	0.584	0	REC	PRDX5	0.376
0	1.32658	0.648	0.155	0	REC	WDR34	0.493
0	1.32623	0.741	0.274	0	REC	POLR2H	0.467
0	1.32598	0.826	0.445	0	REC	EIF4A1	0.381
0	1.32573	0.799	0.321	0	REC	SYPL1	0.478
0	1.32461	0.853	0.49	0	REC	PAPOLA	0.363
0	1.32334	0.742	0.305	0	REC	LRP10	0.437
0	1.322	0.812	0.41	0	REC	TECR	0.402
0	1.32128	0.854	0.434	0	REC	BANF1	0.42
0	1.32121	0.648	0.273	0	REC	FDFT1	0.375
0	1.32121	0.752	0.286	0	REC	EI24	0.466
0	1.32097	0.789	0.333	0	REC	PTBP1	0.456
0	1.31988	0.263	0.043	0	REC	IGFBP6	0.22
0	1.31948	0.701	0.218	0	REC	CEBPG	0.483
0	1.31871	0.727	0.285	0	REC	CYB5A	0.442
0	1.31856	0.843	0.502	0	REC	SEC11A	0.341
0	1.31774	0.825	0.438	0	REC	CDC37	0.387
0	1.31752	0.928	0.674	0	REC	HNRNPK	0.254
0	1.31631	0.873	0.57	0	REC	PSMB3	0.303
0	1.31535	0.866	0.514	0	REC	PDIA6	0.352
0	1.31354	0.945	0.797	0	REC	ARPC2	0.148
0	1.31277	0.76	0.346	0	REC	MRPS15	0.414
0	1.31138	0.729	0.267	0	REC	YWHAG	0.462
0	1.31133	0.714	0.23	0	REC	EIF3B	0.484
0	1.31026	0.611	0.221	0	REC	UBE2M	0.39
0	1.30974	0.812	0.451	0	REC	EIF3I	0.361
0	1.30888	0.881	0.562	0	REC	EIF3G	0.319
0	1.30869	0.703	0.31	0	REC	RNF145	0.393
0	1.30856	0.807	0.371	0	REC	CHMP5	0.436
0	1.30806	0.835	0.498	0	REC	PSMD8	0.337
0	1.30678	0.923	0.564	0	REC	HSP90B1	0.359
0	1.30613	0.787	0.285	0	REC	CFDP1	0.502
0	1.30612	0.849	0.55	0	REC	NDUFB8	0.299
0	1.30499	0.813	0.413	0	REC	SNRPD3	0.4
0	1.30483	0.501	0.117	0	REC	METRN	0.384
0	1.30477	0.81	0.382	0	REC	C7orf73	0.428
0	1.30406	0.794	0.33	0	REC	TPD52	0.464
0	1.30322	0.766	0.292	0	REC	NUDT4	0.474
0	1.30229	0.633	0.133	0	REC	ERRFI1	0.5
0	1.30188	0.62	0.154	0	REC	CENPV	0.466
0	1.3017	0.734	0.268	0	REC	PTBP3	0.466
0	1.3002	0.503	0.12	0	REC	ZG16B	0.383
0	1.29901	0.808	0.392	0	REC	AUP1	0.416
0	1.29873	0.732	0.185	0	REC	SMAGP	0.547
0	1.29856	0.741	0.323	0	REC	GNB1	0.418
0	1.29801	0.731	0.35	0	REC	RPA3	0.381
0	1.29664	0.578	0.117	0	REC	FAT1	0.461
0	1.29658	0.656	0.146	0	REC	PLXNB2	0.51
0	1.29637	0.815	0.398	0	REC	ADRM1	0.417
0	1.29591	0.808	0.366	0	REC	CAMTA1	0.442
0	1.29567	0.8	0.424	0	REC	CCT4	0.376
0	1.29476	0.911	0.475	0	REC	FKBP2	0.436
0	1.29452	0.633	0.262	0	REC	TFRC	0.371
0	1.2941	0.722	0.205	0	REC	SDC1	0.517
0	1.29358	0.743	0.257	0	REC	MAP3K13	0.486
0	1.29222	0.769	0.428	0	REC	PSMB2	0.341
0	1.2916	0.666	0.181	0	REC	EMP2	0.485
0	1.29085	0.888	0.658	0	REC	CDC42	0.23
0	1.29015	0.782	0.404	0	REC	KIF5B	0.378
0	1.28916	0.708	0.246	0	REC	ATP2A2	0.462
0	1.28839	0.81	0.448	0	REC	COX14	0.362
0	1.28836	0.732	0.282	0	REC	FAM120A	0.45
0	1.28828	0.715	0.226	0	REC	COMTD1	0.489
0	1.28826	0.385	0.043	0	REC	TNNT1	0.342
0	1.28736	0.601	0.2	0	REC	MXD1	0.401
0	1.28724	0.76	0.357	0	REC	PPM1G	0.403
0	1.28706	0.834	0.399	0	REC	TMEM14C	0.435
0	1.28669	0.827	0.431	0	REC	FAM177A1	0.396
0	1.28514	0.751	0.282	0	REC	CYB5B	0.469
0	1.28406	0.393	0.149	0	REC	TESC	0.244
0	1.28391	0.856	0.479	0	REC	TMED10	0.377
0	1.28375	0.819	0.419	0	REC	CSNK1A1	0.4
0	1.28331	0.749	0.308	0	REC	IMPDH2	0.441
0	1.28299	0.876	0.536	0	REC	SUMO1	0.34
0	1.28218	0.543	0.072	0	REC	PRSS22	0.471
0	1.2814	0.741	0.337	0	REC	C17orf89	0.404
0	1.2811	0.609	0.138	0	REC	IL18	0.471
0	1.28083	0.656	0.247	0	REC	MRPS35	0.409
0	1.28026	0.541	0.117	0	REC	HEPH	0.424
0	1.27994	0.828	0.458	0	REC	NSA2	0.37
0	1.27983	0.779	0.27	0	REC	MGST2	0.509
0	1.27967	0.766	0.378	0	REC	EIF2S3	0.388
0	1.2793	0.518	0.053	0	REC	LMTK3	0.465
0	1.27918	0.798	0.381	0	REC	SSNA1	0.417
0	1.27916	0.767	0.257	0	REC	PGRMC1	0.51
0	1.27867	0.44	0.168	0	REC	C11orf83	0.272
0	1.2779	0.614	0.271	0	REC	FLNA	0.343
0	1.27751	0.796	0.453	0	REC	BZW1	0.343
0	1.27723	0.825	0.466	0	REC	NDUFS7	0.359
0	1.27686	0.975	0.882	0	REC	UBC	0.093
0	1.2767	0.709	0.288	0	REC	EBP	0.421
0	1.27669	0.65	0.25	0	REC	CD320	0.4
0	1.2763	0.852	0.517	0	REC	PSMA1	0.335
0	1.27608	0.842	0.488	0	REC	VPS28	0.354
0	1.27579	0.439	0.191	0	REC	SHFM1	0.248
0	1.27576	0.972	0.86	0	REC	UBB	0.112
0	1.27409	0.405	0.169	0	REC	RP11-329L6.2	0.236
0	1.27394	0.731	0.306	0	REC	LRRC59	0.425
0	1.27349	0.779	0.41	0	REC	TMEM160	0.369
0	1.27332	0.742	0.286	0	REC	RALBP1	0.456
0	1.27314	0.768	0.346	0	REC	RPN1	0.422
0	1.27303	0.736	0.24	0	REC	PAFAH1B3	0.496
0	1.27254	0.795	0.363	0	REC	PDAP1	0.432
0	1.27253	0.667	0.18	0	REC	CTBP2	0.487
0	1.27228	0.497	0.15	0	REC	CENPW	0.347
0	1.27211	0.829	0.532	0	REC	EIF3L	0.297
0	1.27211	0.729	0.217	0	REC	KLF3	0.512
0	1.27186	0.818	0.403	0	REC	SBDS	0.415
0	1.2715	0.897	0.646	0	REC	SRSF3	0.251
0	1.2713	0.89	0.58	0	REC	HNRNPA3	0.31
0	1.27085	0.782	0.34	0	REC	MTCH1	0.442
0	1.27056	0.642	0.254	0	REC	TOMM5	0.388
0	1.2695	0.828	0.411	0	REC	C1orf43	0.417
0	1.26871	0.839	0.454	0	REC	KRTCAP2	0.385
0	1.2684	0.668	0.12	0	REC	BAIAP2L1	0.548
0	1.26802	0.721	0.399	0	REC	FABP5	0.322
0	1.26731	0.868	0.532	0	REC	HNRNPU	0.336
0	1.267	0.626	0.19	0	REC	OAS1	0.436
0	1.26694	0.663	0.267	0	REC	TAF10	0.396
0	1.26669	0.799	0.378	0	REC	NONO	0.421
0	1.26632	0.93	0.689	0	REC	ATP6V0E1	0.241
0	1.26578	0.755	0.389	0	REC	GTF3C6	0.366
0	1.26511	0.821	0.466	0	REC	EIF3D	0.355
0	1.26463	0.855	0.544	0	REC	DRAP1	0.311
0	1.26459	0.871	0.567	0	REC	DAD1	0.304
0	1.26415	0.576	0.151	0	REC	FAM84A	0.425
0	1.26401	0.629	0.209	0	REC	NPM3	0.42
0	1.26353	0.771	0.401	0	REC	CDV3	0.37
0	1.26236	0.669	0.142	0	REC	ABCC3	0.527
0	1.26222	0.759	0.339	0	REC	LYPLA1	0.42
0	1.26158	0.837	0.527	0	REC	GSTK1	0.31
0	1.26139	0.757	0.333	0	REC	YIF1A	0.424
0	1.26113	0.801	0.421	0	REC	MPC2	0.38
0	1.26101	0.855	0.436	0	REC	RALY	0.419
0	1.25993	0.848	0.478	0	REC	GDI2	0.37
0	1.25948	0.707	0.162	0	REC	SUN1	0.545
0	1.25932	0.687	0.332	0	REC	NOP56	0.355
0	1.25918	0.825	0.436	0	REC	RSL1D1	0.389
0	1.25881	0.655	0.221	0	REC	GMDS	0.434
0	1.2576	0.828	0.449	0	REC	MRPL33	0.379
0	1.25739	0.71	0.264	0	REC	FKBP4	0.446
0	1.25739	0.562	0.155	0	REC	CES2	0.407
0	1.25646	0.682	0.25	0	REC	ZNF511	0.432
0	1.25577	0.754	0.391	0	REC	HNRNPD	0.363
0	1.25546	0.669	0.226	0	REC	RABL6	0.443
0	1.25472	0.931	0.448	0	REC	TIMP1	0.483
0	1.25423	0.73	0.291	0	REC	MRPL21	0.439
0	1.25359	0.731	0.266	0	REC	NT5C3A	0.465
0	1.25356	0.711	0.318	0	REC	SVIP	0.393
0	1.25312	0.833	0.478	0	REC	UBE2L3	0.355
0	1.25199	0.761	0.362	0	REC	SYAP1	0.399
0	1.25179	0.703	0.241	0	REC	SPTAN1	0.462
0	1.2508	0.8	0.338	0	REC	IRF2BP2	0.462
0	1.25047	0.814	0.415	0	REC	ZC3H15	0.399
0	1.25011	0.74	0.353	0	REC	KPNB1	0.387
0	1.24864	0.564	0.434	0	REC	BST2	0.13
0	1.24852	0.743	0.234	0	REC	TAX1BP3	0.509
0	1.24788	0.765	0.312	0	REC	PLSCR1	0.453
0	1.24776	0.342	0.06	0	REC	RP11-48O20.4	0.282
0	1.2474	0.812	0.46	0	REC	PPP1CB	0.352
0	1.24657	0.652	0.243	0	REC	SLC1A5	0.409
0	1.2462	0.689	0.286	0	REC	GLRX5	0.403
0	1.2461	0.632	0.143	0	REC	NR2F6	0.489
0	1.24561	0.678	0.243	0	REC	TRIM28	0.435
0	1.24363	0.726	0.34	0	REC	CCT2	0.386
0	1.24342	0.788	0.389	0	REC	UFM1	0.399
0	1.24252	0.879	0.571	0	REC	SF3B5	0.308
0	1.24168	0.696	0.239	0	REC	POP7	0.457
0	1.24155	0.835	0.529	0	REC	RSL24D1	0.306
0	1.24096	0.538	0.164	0	REC	SPINK1	0.374
0	1.23888	0.591	0.21	0	REC	GALNT1	0.381
0	1.23877	0.514	0.05	0	REC	COL17A1	0.464
0	1.23841	0.722	0.279	0	REC	HIGD1A	0.443
0	1.23828	0.641	0.217	0	REC	ECI1	0.424
0	1.23798	0.486	0.058	0	REC	TRIM29	0.428
0	1.23793	0.809	0.358	0	REC	DPY30	0.451
0	1.23687	0.911	0.686	0	REC	UBE2D3	0.225
0	1.23479	0.706	0.277	0	REC	EBPL	0.429
0	1.23478	0.381	0.044	0	REC	RP1-122P22.4	0.337
0	1.23443	0.714	0.264	0	REC	TRIB1	0.45
0	1.23424	0.74	0.33	0	REC	CCT5	0.41
0	1.2336	0.54	0.234	0	REC	PCNA	0.306
0	1.23349	0.681	0.228	0	REC	PSMG3	0.453
0	1.23335	0.681	0.317	0	REC	EGR1	0.364
0	1.23312	0.708	0.239	0	REC	MSRB2	0.469
0	1.2331	0.615	0.195	0	REC	SLC25A1	0.42
0	1.23304	0.788	0.412	0	REC	TMEM167A	0.376
0	1.233	0.805	0.321	0	REC	PFDN4	0.484
0	1.23155	0.783	0.36	0	REC	METAP2	0.423
0	1.23154	0.785	0.467	0	REC	GHITM	0.318
0	1.23127	0.901	0.592	0	REC	COPE	0.309
0	1.23086	0.621	0.185	0	REC	VEGFA	0.436
0	1.23085	0.677	0.155	0	REC	F11R	0.522
0	1.23053	0.767	0.334	0	REC	MRPS33	0.433
0	1.23026	0.772	0.298	0	REC	CHMP3	0.474
0	1.22862	0.716	0.292	0	REC	FBXW5	0.424
0	1.22844	0.967	0.797	0	REC	SUB1	0.17
0	1.22838	0.761	0.429	0	REC	CCT8	0.332
0	1.22816	0.868	0.586	0	REC	CNBP	0.282
0	1.22805	0.714	0.211	0	REC	ZDHHC3	0.503
0	1.22803	0.853	0.479	0	REC	FKBP8	0.374
0	1.22693	0.896	0.581	0	REC	FKBP1A	0.315
0	1.22683	0.671	0.23	0	REC	NCOA7	0.441
0	1.22607	0.754	0.332	0	REC	AIMP1	0.422
0	1.2258	0.837	0.531	0	REC	UBE2D2	0.306
0	1.22576	0.651	0.205	0	REC	GFPT1	0.446
0	1.22548	0.651	0.206	0	REC	SLC20A1	0.445
0	1.22425	0.901	0.644	0	REC	SSR2	0.257
0	1.22391	0.791	0.423	0	REC	TMEM14B	0.368
0	1.22388	0.639	0.136	0	REC	EFNA1	0.503
0	1.22374	0.757	0.429	0	REC	IQGAP1	0.328
0	1.22359	0.78	0.332	0	REC	COMT	0.448
0	1.22297	0.656	0.131	0	REC	FAM129B	0.525
0	1.22285	0.624	0.212	0	REC	TPMT	0.412
0	1.22226	0.709	0.272	0	REC	HSD17B12	0.437
0	1.22121	0.813	0.522	0	REC	CAP1	0.291
0	1.22079	0.869	0.499	0	REC	NDUFA2	0.37
0	1.22057	0.761	0.4	0	REC	WDR1	0.361
0	1.21923	0.703	0.275	0	REC	CLTC	0.428
0	1.2192	0.736	0.294	0	REC	METTL5	0.442
0	1.21822	0.914	0.63	0	REC	RBM39	0.284
0	1.21814	0.648	0.151	0	REC	MLLT4	0.497
0	1.21803	0.698	0.217	0	REC	HES1	0.481
0	1.21798	0.577	0.158	0	REC	FAM3D	0.419
0	1.2179	0.713	0.264	0	REC	FAM136A	0.449
0	1.21777	0.849	0.464	0	REC	POLR2K	0.385
0	1.21762	0.752	0.359	0	REC	CCT7	0.393
0	1.2176	0.752	0.298	0	REC	CHCHD5	0.454
0	1.21749	0.823	0.405	0	REC	RAB1A	0.418
0	1.21737	0.675	0.159	0	REC	AP1M2	0.516
0	1.21719	0.513	0.121	0	REC	DHCR24	0.392
0	1.2156	0.895	0.555	0	REC	WDR83OS	0.34
0	1.2155	0.63	0.256	0	REC	KRAS	0.374
0	1.21535	0.76	0.298	0	REC	RAD23B	0.462
0	1.21526	0.783	0.459	0	REC	RWDD1	0.324
0	1.21415	0.855	0.585	0	REC	RBM8A	0.27
0	1.21387	0.891	0.587	0	REC	CUTA	0.304
0	1.21386	0.729	0.309	0	REC	MRPL11	0.42
0	1.21339	0.832	0.485	0	REC	ARHGDIA	0.347
0	1.21302	0.485	0.333	0	REC	RARRES3	0.152
0	1.21262	0.873	0.638	0	REC	HNRNPDL	0.235
0	1.20996	0.727	0.304	0	REC	MTCH2	0.423
0	1.20916	0.73	0.342	0	REC	WASF2	0.388
0	1.2091	0.719	0.332	0	REC	UQCC2	0.387
0	1.20906	0.811	0.462	0	REC	CMPK1	0.349
0	1.20859	0.895	0.703	0	REC	PSME1	0.192
0	1.20779	0.716	0.216	0	REC	ARRDC1	0.5
0	1.2073	0.802	0.429	0	REC	RPN2	0.373
0	1.20665	0.809	0.448	0	REC	LSM8	0.361
0	1.20617	0.469	0.116	0	REC	KLK1	0.353
0	1.20552	0.799	0.432	0	REC	BRD2	0.367
0	1.2053	0.773	0.356	0	REC	CNIH1	0.417
0	1.20511	0.745	0.395	0	REC	TMEM256	0.35
0	1.20497	0.766	0.324	0	REC	RNF114	0.442
0	1.20423	0.729	0.284	0	REC	MVP	0.445
0	1.2041	0.699	0.277	0	REC	SEC61A1	0.422
0	1.2041	0.844	0.58	0	REC	PPP1R15A	0.264
0	1.20343	0.788	0.428	0	REC	C19orf60	0.36
0	1.20243	0.805	0.41	0	REC	RNPS1	0.395
0	1.20207	0.713	0.301	0	REC	GLO1	0.412
0	1.202	0.8	0.437	0	REC	ATP5F1	0.363
0	1.20076	0.684	0.223	0	REC	PTS	0.461
0	1.2007	0.576	0.251	0	REC	GCHFR	0.325
0	1.20007	0.695	0.241	0	REC	NDFIP2	0.454
0	1.19985	0.648	0.141	0	REC	INF2	0.507
0	1.19978	0.79	0.37	0	REC	VASP	0.42
0	1.1978	0.743	0.296	0	REC	PTRHD1	0.447
0	1.19671	0.687	0.237	0	REC	WDR45B	0.45
0	1.19658	0.638	0.169	0	REC	PPP2CB	0.469
0	1.19657	0.616	0.106	0	REC	FAM83H	0.51
0	1.19642	0.697	0.207	0	REC	REEP3	0.49
0	1.19589	0.637	0.199	0	REC	LIMA1	0.438
0	1.19431	0.65	0.144	0	REC	TCF7L2	0.506
0	1.19419	0.625	0.122	0	REC	TNFRSF21	0.503
0	1.19365	0.719	0.267	0	REC	DDAH2	0.452
0	1.19311	0.59	0.16	0	REC	DGAT1	0.43
0	1.19304	0.77	0.32	0	REC	RTN3	0.45
0	1.19227	0.741	0.351	0	REC	MRPL18	0.39
0	1.19221	0.599	0.157	0	REC	PYGB	0.442
0	1.1916	0.76	0.458	0	REC	ATP5A1	0.302
0	1.1913	0.788	0.424	0	REC	VPS29	0.364
0	1.19113	0.634	0.155	0	REC	PPP1R16A	0.479
0	1.19072	0.855	0.488	0	REC	SSR3	0.367
0	1.19058	0.684	0.239	0	REC	EIF4G1	0.445
0	1.19005	0.807	0.483	0	REC	TAPBP	0.324
0	1.18977	0.668	0.226	0	REC	TSPAN13	0.442
0	1.18973	0.815	0.492	0	REC	PSMA4	0.323
0	1.18972	0.832	0.476	0	REC	UBE2B	0.356
0	1.18742	0.774	0.377	0	REC	PRDX4	0.397
0	1.18707	0.817	0.477	0	REC	SNRPB2	0.34
0	1.18703	0.661	0.191	0	REC	CHPF	0.47
0	1.18639	0.891	0.585	0	REC	FUS	0.306
0	1.18573	0.728	0.315	0	REC	PNKD	0.413
0	1.18567	0.79	0.449	0	REC	GSTO1	0.341
0	1.18553	0.743	0.341	0	REC	PTP4A1	0.402
0	1.18493	0.651	0.132	0	REC	PTPRF	0.519
0	1.18489	0.737	0.338	0	REC	PIM3	0.399
0	1.18451	0.645	0.251	0	REC	SLC9A3R1	0.394
0	1.18408	0.699	0.37	0	REC	DUT	0.329
0	1.18403	0.816	0.437	0	REC	LAMTOR1	0.379
0	1.18362	0.646	0.234	0	REC	MRPL37	0.412
0	1.18171	0.462	0.206	0	REC	NORAD	0.256
0	1.18154	0.654	0.176	0	REC	CD2AP	0.478
0	1.18119	0.867	0.556	0	REC	ARPC5	0.311
0	1.18054	0.56	0.209	0	REC	GGH	0.351
0	1.18047	0.623	0.132	0	REC	DST	0.491
0	1.17982	0.674	0.252	0	REC	BCL7C	0.422
0	1.17975	0.771	0.44	0	REC	CCDC85B	0.331
0	1.17945	0.854	0.524	0	REC	DAZAP2	0.33
0	1.17944	0.716	0.338	0	REC	POLE4	0.378
0	1.17939	0.716	0.313	0	REC	WBSCR22	0.403
0	1.17937	0.713	0.282	0	REC	FAM3C	0.431
0	1.17852	0.746	0.336	0	REC	YY1	0.41
0	1.17796	0.902	0.623	0	REC	SPCS1	0.279
0	1.17617	0.85	0.499	0	REC	UFC1	0.351
0	1.17584	0.826	0.424	0	REC	YWHAH	0.402
0	1.17566	0.704	0.373	0	REC	SUPT4H1	0.331
0	1.17535	0.743	0.301	0	REC	PLEKHJ1	0.442
0	1.17516	0.776	0.422	0	REC	SFT2D1	0.354
0	1.17496	0.656	0.247	0	REC	UCHL3	0.409
0	1.17494	0.697	0.299	0	REC	GLRX3	0.398
0	1.17457	0.526	0.116	0	REC	MUC12	0.41
0	1.17334	0.742	0.303	0	REC	MRPL27	0.439
0	1.17216	0.79	0.416	0	REC	KHDRBS1	0.374
0	1.17154	0.59	0.221	0	REC	SHMT2	0.369
0	1.17125	0.56	0.074	0	REC	EPS8L1	0.486
0	1.1709	0.644	0.25	0	REC	MAZ	0.394
0	1.17073	0.396	0.104	0	REC	C8orf4	0.292
0	1.17023	0.664	0.175	0	REC	ZNF703	0.489
0	1.16954	0.79	0.428	0	REC	DDX17	0.362
0	1.1695	0.638	0.227	0	REC	BHLHE40	0.411
0	1.16931	0.784	0.478	0	REC	PSMB6	0.306
0	1.16884	0.808	0.456	0	REC	UBXN4	0.352
0	1.16845	0.599	0.131	0	REC	IFT172	0.468
0	1.16845	0.487	0.052	0	REC	SEMA3B	0.435
0	1.16799	0.722	0.385	0	REC	NUDC	0.337
0	1.16776	0.665	0.262	0	REC	OPTN	0.403
0	1.16765	0.664	0.264	0	REC	MRPS26	0.4
0	1.16759	0.611	0.161	0	REC	PPIC	0.45
0	1.16758	0.72	0.295	0	REC	EIF4E2	0.425
0	1.16754	0.203	0.017	0	REC	KRT6B	0.186
0	1.16753	0.671	0.192	0	REC	PDLIM5	0.479
0	1.16745	0.672	0.223	0	REC	ZBTB7A	0.449
0	1.16739	0.634	0.215	0	REC	GCSH	0.419
0	1.16725	0.701	0.251	0	REC	TATDN1	0.45
0	1.16692	0.677	0.237	0	REC	SLC52A2	0.44
0	1.16575	0.438	0.197	0	REC	TMEM93	0.241
0	1.16559	0.432	0.078	0	REC	EDN1	0.354
0	1.16524	0.838	0.52	0	REC	UBXN1	0.318
0	1.16488	0.759	0.31	0	REC	PPP2R1A	0.449
0	1.16402	0.674	0.277	0	REC	MRPL4	0.397
0	1.16306	0.697	0.195	0	REC	TRAF4	0.502
0	1.16215	0.251	0.024	0	REC	CTSE	0.227
0	1.16079	0.582	0.082	0	REC	ITGA3	0.5
0	1.16067	0.837	0.472	0	REC	LMAN2	0.365
0	1.16056	0.613	0.207	0	REC	PAICS	0.406
0	1.16025	0.823	0.524	0	REC	EIF5	0.299
0	1.16024	0.429	0.133	0	REC	NECTIN2	0.296
0	1.15921	0.748	0.322	0	REC	NDUFS4	0.426
0	1.15899	0.865	0.563	0	REC	ERP29	0.302
0	1.1587	0.489	0.069	0	REC	SULT2B1	0.42
0	1.15867	0.753	0.388	0	REC	STRAP	0.365
0	1.15864	0.617	0.171	0	REC	PFKP	0.446
0	1.15763	0.776	0.349	0	REC	EIF4H	0.427
0	1.15707	0.871	0.625	0	REC	HMGN2	0.246
0	1.15687	0.732	0.294	0	REC	MRPL36	0.438
0	1.1568	0.591	0.19	0	REC	GSKIP	0.401
0	1.15672	0.707	0.235	0	REC	CARD19	0.472
0	1.15584	0.665	0.293	0	REC	C1orf122	0.372
0	1.1557	0.894	0.617	0	REC	JUND	0.277
0	1.15434	0.411	0.205	0	REC	NAXE	0.206
0	1.15397	0.736	0.29	0	REC	NT5C	0.446
0	1.15312	0.665	0.263	0	REC	SLC16A3	0.402
0	1.1527	0.654	0.253	0	REC	EPB41L4A-AS1	0.401
0	1.15263	0.762	0.303	0	REC	STAU1	0.459
0	1.15262	0.719	0.322	0	REC	ARL4A	0.397
0	1.15245	0.499	0.068	0	REC	FOSL1	0.431
0	1.15196	0.624	0.135	0	REC	RP11-357H14.17	0.489
0	1.15184	0.644	0.323	0	REC	MTHFD2	0.321
0	1.15026	0.89	0.626	0	REC	TMEM59	0.264
0	1.14956	0.404	0.104	0	REC	CLIC3	0.3
0	1.14844	0.639	0.276	0	REC	SNRPA1	0.363
0	1.14827	0.8	0.406	0	REC	HSPA1B	0.394
0	1.14798	0.57	0.218	0	REC	PGP	0.352
0	1.14765	0.594	0.324	0	REC	SRM	0.27
0	1.14604	0.42	0.185	0	REC	CHCHD8	0.235
0	1.14595	0.728	0.396	0	REC	PSMA3	0.332
0	1.1456	0.609	0.155	0	REC	AVPI1	0.454
0	1.14524	0.733	0.249	0	REC	GSN	0.484
0	1.14462	0.674	0.202	0	REC	TWF1	0.472
0	1.14443	0.666	0.183	0	REC	PTPN12	0.483
0	1.14366	0.596	0.202	0	REC	DUS1L	0.394
0	1.14323	0.884	0.653	0	REC	SRSF2	0.231
0	1.14315	0.723	0.38	0	REC	PSMD7	0.343
0	1.14237	0.837	0.522	0	REC	SMDT1	0.315
0	1.14222	0.716	0.275	0	REC	LASP1	0.441
0	1.14216	0.748	0.372	0	REC	GSPT1	0.376
0	1.1419	0.725	0.37	0	REC	TCP1	0.355
0	1.14162	0.665	0.179	0	REC	FAM213A	0.486
0	1.14152	0.747	0.433	0	REC	CACYBP	0.314
0	1.14145	0.799	0.457	0	REC	ENSA	0.342
0	1.1409	0.807	0.392	0	REC	LAMP1	0.415
0	1.13949	0.662	0.146	0	REC	MYO6	0.516
0	1.13751	0.468	0.283	0	REC	CCND2	0.185
0	1.13685	0.718	0.316	0	REC	RAD21	0.402
0	1.13671	0.713	0.281	0	REC	TFG	0.432
0	1.13658	0.787	0.495	0	REC	RNASET2	0.292
0	1.13536	0.72	0.339	0	REC	SURF4	0.381
0	1.13524	0.803	0.518	0	REC	MAP1LC3B	0.285
0	1.1349	0.748	0.351	0	REC	THOC7	0.397
0	1.13485	0.527	0.157	0	REC	MIB2	0.37
0	1.13448	0.671	0.253	0	REC	DCTPP1	0.418
0	1.13448	0.808	0.498	0	REC	CSDE1	0.31
0	1.13425	0.725	0.391	0	REC	PYCARD	0.334
0	1.13346	0.799	0.428	0	REC	CAPZA2	0.371
0	1.1334	0.851	0.547	0	REC	DNAJB1	0.304
0	1.13286	0.441	0.061	0	REC	CAV2	0.38
0	1.13279	0.693	0.301	0	REC	LYZ	0.392
0	1.13263	0.722	0.333	0	REC	TRAPPC2L	0.389
0	1.13216	0.602	0.22	0	REC	DYNLT3	0.382
0	1.13181	0.809	0.467	0	REC	SEP15	0.342
0	1.13149	0.787	0.409	0	REC	MRPL54	0.378
0	1.13149	0.73	0.35	0	REC	SNF8	0.38
0	1.12991	0.818	0.444	0	REC	RAB7A	0.374
0	1.12969	0.833	0.549	0	REC	RABAC1	0.284
0	1.12963	0.699	0.319	0	REC	MRPL34	0.38
0	1.12945	0.638	0.23	0	REC	TMEM176A	0.408
0	1.12936	0.579	0.207	0	REC	HACD3	0.372
0	1.12933	0.641	0.232	0	REC	MRPL17	0.409
0	1.12896	0.834	0.451	0	REC	TMED9	0.383
0	1.12889	0.679	0.175	0	REC	LTBR	0.504
0	1.12828	0.751	0.35	0	REC	IGBP1	0.401
0	1.12815	0.708	0.304	0	REC	CHCHD1	0.404
0	1.12807	0.617	0.231	0	REC	TOMM40	0.386
0	1.12796	0.637	0.266	0	REC	SQRDL	0.371
0	1.12794	0.701	0.328	0	REC	VDAC3	0.373
0	1.12783	0.622	0.26	0	REC	CDK4	0.362
0	1.12767	0.714	0.323	0	REC	NDUFS3	0.391
0	1.12763	0.732	0.355	0	REC	RBM17	0.377
0	1.12667	0.759	0.317	0	REC	PRKCSH	0.442
0	1.12665	0.735	0.332	0	REC	ADI1	0.403
0	1.12665	0.746	0.385	0	REC	MRPS6	0.361
0	1.12617	0.601	0.204	0	REC	IRAK1	0.397
0	1.12606	0.393	0.09	0	REC	APOL1	0.303
0	1.12589	0.316	0.049	0	REC	CTC-251H24.14	0.267
0	1.12564	0.654	0.146	0	REC	USH1C	0.508
0	1.12519	0.788	0.391	0	REC	TOP1	0.397
0	1.12512	0.601	0.158	0	REC	ADAM15	0.443
0	1.12475	0.699	0.288	0	REC	AK2	0.411
0	1.12456	0.609	0.232	0	REC	GARS	0.377
0	1.12441	0.718	0.361	0	REC	NOL7	0.357
0	1.1237	0.587	0.227	0	REC	TFDP1	0.36
0	1.12259	0.757	0.34	0	REC	MPG	0.417
0	1.12257	0.727	0.374	0	REC	SH3GLB1	0.353
0	1.12253	0.719	0.314	0	REC	SYNCRIP	0.405
0	1.12247	0.724	0.353	0	REC	PSMB4	0.371
0	1.1219	0.656	0.284	0	REC	UFD1L	0.372
0	1.1211	0.579	0.174	0	REC	TXNRD1	0.405
0	1.12103	0.716	0.278	0	REC	SPTSSA	0.438
0	1.1208	0.714	0.364	0	REC	C9orf142	0.35
0	1.12066	0.691	0.248	0	REC	UBE2R2	0.443
0	1.11959	0.76	0.397	0	REC	NDUFAF3	0.363
0	1.11901	0.654	0.193	0	REC	NPEPPS	0.461
0	1.11901	0.357	0.04	0	REC	C4BPB	0.317
0	1.11877	0.41	0.092	0	REC	FAM108C1	0.318
0	1.11782	0.569	0.109	0	REC	OCLN	0.46
0	1.11769	0.782	0.421	0	REC	PPP1CC	0.361
0	1.11745	0.686	0.287	0	REC	ADIPOR1	0.399
0	1.11671	0.653	0.24	0	REC	COA6	0.413
0	1.11666	0.699	0.325	0	REC	CLPP	0.374
0	1.11642	0.77	0.435	0	REC	UBE2N	0.335
0	1.1164	0.658	0.231	0	REC	PTGES2	0.427
0	1.11581	0.624	0.24	0	REC	EBNA1BP2	0.384
0	1.11532	0.66	0.242	0	REC	LARP1	0.418
0	1.11531	0.647	0.174	0	REC	RASSF7	0.473
0	1.11475	0.607	0.201	0	REC	LENG8	0.406
0	1.11378	0.645	0.165	0	REC	HDHD3	0.48
0	1.11361	0.729	0.353	0	REC	POLR2E	0.376
0	1.11358	0.709	0.31	0	REC	HINT2	0.399
0	1.11351	0.569	0.154	0	REC	ABLIM1	0.415
0	1.11307	0.738	0.335	0	REC	ZCRB1	0.403
0	1.11297	0.797	0.387	0	REC	CAPG	0.41
0	1.11228	0.8	0.476	0	REC	ACTR2	0.324
0	1.11213	0.576	0.17	0	REC	PPP1R1B	0.406
0	1.11165	0.789	0.476	0	REC	SRRM1	0.313
0	1.1116	0.731	0.345	0	REC	FAAP20	0.386
0	1.11135	0.657	0.261	0	REC	ZYX	0.396
0	1.11132	0.703	0.287	0	REC	DAZAP1	0.416
0	1.11121	0.649	0.233	0	REC	MYC	0.416
0	1.11115	0.729	0.253	0	REC	RAB13	0.476
0	1.11108	0.821	0.446	0	REC	ATOX1	0.375
0	1.11008	0.725	0.299	0	REC	NAA20	0.426
0	1.10999	0.654	0.287	0	REC	ORMDL2	0.367
0	1.10868	0.659	0.152	0	REC	EPS8L2	0.507
0	1.10852	0.675	0.252	0	REC	RNF126	0.423
0	1.1077	0.886	0.735	0	REC	FOS	0.151
0	1.1077	0.723	0.399	0	REC	DDX18	0.324
0	1.10763	0.628	0.2	0	REC	PNPLA2	0.428
0	1.10756	0.692	0.35	0	REC	PRDX3	0.342
0	1.10664	0.639	0.303	0	REC	STMN1	0.336
0	1.10631	0.614	0.165	0	REC	CDC34	0.449
0	1.10605	0.761	0.357	0	REC	TMEM208	0.404
0	1.10593	0.585	0.107	0	REC	CDCP1	0.478
0	1.10588	0.751	0.347	0	REC	MMADHC	0.404
0	1.10554	0.708	0.246	0	REC	EPN1	0.462
0	1.10545	0.768	0.427	0	REC	MRFAP1	0.341
0	1.10532	0.766	0.427	0	REC	TMCO1	0.339
0	1.10393	0.54	0.116	0	REC	F12	0.424
0	1.10388	0.658	0.266	0	REC	FAM173A	0.392
0	1.10384	0.358	0.031	0	REC	SFTA2	0.327
0	1.1038	0.707	0.344	0	REC	HSPA9	0.363
0	1.10356	0.786	0.437	0	REC	AP2M1	0.349
0	1.10328	0.774	0.387	0	REC	DGUOK	0.387
0	1.10323	0.708	0.288	0	REC	RAB4A	0.42
0	1.10254	0.639	0.254	0	REC	SSRP1	0.385
0	1.10233	0.809	0.494	0	REC	ABRACL	0.315
0	1.10224	0.729	0.316	0	REC	CEBPD	0.413
0	1.10181	0.626	0.199	0	REC	ACSL5	0.427
0	1.10162	0.624	0.13	0	REC	RP11-532F12.5	0.494
0	1.1009	0.754	0.342	0	REC	MRPS36	0.412
0	1.10042	0.709	0.293	0	REC	DNAJC19	0.416
0	1.1004	0.637	0.217	0	REC	FAM207A	0.42
0	1.0999	0.487	0.158	0	REC	MSMO1	0.329
0	1.09975	0.175	0.035	0	REC	NDUFA4L2	0.14
0	1.09966	0.81	0.438	0	REC	ARGLU1	0.372
0	1.09938	0.75	0.373	0	REC	PSMD4	0.377
0	1.09936	0.533	0.06	0	REC	GJB3	0.473
0	1.09931	0.509	0.153	0	REC	CFD	0.356
0	1.0992	0.669	0.244	0	REC	UBA1	0.425
0	1.09884	0.733	0.321	0	REC	CNN2	0.412
0	1.09877	0.708	0.295	0	REC	PIN4	0.413
0	1.09872	0.662	0.216	0	REC	SMARCA4	0.446
0	1.09843	0.61	0.381	0	REC	GLRX	0.229
0	1.09761	0.725	0.298	0	REC	DYNC1I2	0.427
0	1.09744	0.688	0.282	0	REC	CCDC124	0.406
0	1.09629	0.269	0.068	0	REC	RP11-462G2.1	0.201
0	1.09615	0.607	0.139	0	REC	GALNT3	0.468
0	1.09603	0.739	0.399	0	REC	PSMA5	0.34
0	1.09554	0.775	0.458	0	REC	BAX	0.317
0	1.09539	0.775	0.424	0	REC	TCEA1	0.351
0	1.09515	0.835	0.483	0	REC	OSTC	0.352
0	1.09497	0.626	0.28	0	REC	TIMM10	0.346
0	1.09438	0.143	0.006	0	REC	KRT16	0.137
0	1.09425	0.819	0.468	0	REC	SF1	0.351
0	1.09344	0.638	0.259	0	REC	DYNC1H1	0.379
0	1.0924	0.662	0.168	0	REC	PAWR	0.494
0	1.09237	0.795	0.524	0	REC	C12orf57	0.271
0	1.0923	0.785	0.507	0	REC	PSMB8	0.278
0	1.09207	0.839	0.564	0	REC	CAPZB	0.275
0	1.09184	0.613	0.181	0	REC	MGLL	0.432
0	1.09107	0.697	0.329	0	REC	ARPP19	0.368
0	1.091	0.682	0.261	0	REC	GRHPR	0.421
0	1.09063	0.692	0.281	0	REC	TMEM134	0.411
0	1.09057	0.436	0.222	0	REC	GPX1	0.214
0	1.09026	0.712	0.284	0	REC	HDAC2	0.428
0	1.09009	0.794	0.424	0	REC	NDUFB5	0.37
0	1.08994	0.563	0.114	0	REC	EFNB1	0.449
0	1.08966	0.48	0.298	0	REC	RP11-884K10.5	0.182
0	1.08935	0.665	0.227	0	REC	DNM2	0.438
0	1.08909	0.737	0.393	0	REC	SSB	0.344
0	1.08816	0.677	0.375	0	REC	HSPH1	0.302
0	1.08751	0.683	0.302	0	REC	PCSK7	0.381
0	1.08726	0.606	0.218	0	REC	MALSU1	0.388
0	1.08639	0.728	0.316	0	REC	TM9SF2	0.412
0	1.08609	0.72	0.328	0	REC	TXN2	0.392
0	1.08605	0.706	0.311	0	REC	ILF3	0.395
0	1.08586	0.681	0.343	0	REC	PRMT1	0.338
0	1.08563	0.433	0.098	0	REC	TPM2	0.335
0	1.08524	0.732	0.36	0	REC	SDF4	0.372
0	1.0849	0.686	0.246	0	REC	ARMC10	0.44
0	1.08474	0.643	0.229	0	REC	NDUFA7	0.414
0	1.08428	0.618	0.195	0	REC	ELOVL1	0.423
0	1.08393	0.792	0.496	0	REC	HNRNPH1	0.296
0	1.08383	0.723	0.321	0	REC	MTIF3	0.402
0	1.08296	0.554	0.224	0	REC	PSMD1	0.33
0	1.08294	0.692	0.265	0	REC	HTATIP2	0.427
0	1.0828	0.631	0.193	0	REC	KCMF1	0.438
0	1.0826	0.674	0.292	0	REC	TMEM205	0.382
0	1.08255	0.274	0.069	0	REC	KRT23	0.205
0	1.08218	0.707	0.344	0	REC	MCTS1	0.363
0	1.0819	0.77	0.443	0	REC	TRAM1	0.327
0	1.08176	0.567	0.136	0	REC	USP53	0.431
0	1.08163	0.665	0.265	0	REC	TMEM183A	0.4
0	1.0816	0.682	0.272	0	REC	HDAC1	0.41
0	1.08132	0.709	0.344	0	REC	NANS	0.365
0	1.081	0.749	0.414	0	REC	NDFIP1	0.335
0	1.08007	0.729	0.401	0	REC	XRCC5	0.328
0	1.0796	0.581	0.097	0	REC	F2RL1	0.484
0	1.07959	0.588	0.125	0	REC	ADAP1	0.463
0	1.07935	0.698	0.276	0	REC	ETS2	0.422
0	1.07856	0.619	0.156	0	REC	B4GALT5	0.463
0	1.07831	0.315	0.082	0	REC	RRM2	0.233
0	1.07795	0.724	0.347	0	REC	ACADVL	0.377
0	1.07695	0.725	0.368	0	REC	SUMO3	0.357
0	1.07678	0.727	0.416	0	REC	SDF2L1	0.311
0	1.07668	0.632	0.215	0	REC	RAB22A	0.417
0	1.07664	0.697	0.289	0	REC	DDRGK1	0.408
0	1.07638	0.68	0.238	0	REC	TES	0.442
0	1.0761	0.799	0.433	0	REC	RNF181	0.366
0	1.07532	0.725	0.514	0	REC	FOSB	0.211
0	1.07486	0.607	0.157	0	REC	GALE	0.45
0	1.07476	0.834	0.469	0	REC	LAPTM4A	0.365
0	1.07475	0.646	0.147	0	REC	NCKAP1	0.499
0	1.07439	0.734	0.269	0	REC	GID8	0.465
0	1.07259	0.648	0.246	0	REC	NTMT1	0.402
0	1.07186	0.628	0.207	0	REC	IPO7	0.421
0	1.07171	0.646	0.258	0	REC	SREK1IP1	0.388
0	1.07116	0.584	0.137	0	REC	VCL	0.447
0	1.07098	0.647	0.317	0	REC	SH3KBP1	0.33
0	1.07093	0.498	0.072	0	REC	PHLDA3	0.426
0	1.07079	0.648	0.31	0	REC	LAGE3	0.338
0	1.07068	0.626	0.22	0	REC	NME4	0.406
0	1.07066	0.565	0.217	0	REC	ZFAND2A	0.348
0	1.07024	0.714	0.299	0	REC	NDUFA8	0.415
0	1.06973	0.429	0.111	0	REC	SOD3	0.318
0	1.06944	0.641	0.3	0	REC	SLC38A1	0.341
0	1.06887	0.703	0.364	0	REC	HSD17B10	0.339
0	1.06856	0.584	0.15	0	REC	SLK	0.434
0	1.06838	0.619	0.239	0	REC	MSI2	0.38
0	1.06815	0.725	0.299	0	REC	TMEM261	0.426
0	1.06766	0.616	0.208	0	REC	PLIN3	0.408
0	1.06703	0.61	0.233	0	REC	PPP2R2A	0.377
0	1.06701	0.656	0.263	0	REC	PFKL	0.393
0	1.0669	0.716	0.326	0	REC	GTF2H5	0.39
0	1.06662	0.72	0.321	0	REC	TMED4	0.399
0	1.06518	0.698	0.299	0	REC	MRPL43	0.399
0	1.06384	0.618	0.173	0	REC	CLSTN1	0.445
0	1.06358	0.653	0.331	0	REC	SRP72	0.322
0	1.06297	0.421	0.183	0	REC	RP4-614O4.5	0.238
0	1.06248	0.684	0.275	0	REC	MRPL32	0.409
0	1.06216	0.687	0.314	0	REC	DPM3	0.373
0	1.06209	0.769	0.393	0	REC	UQCRC2	0.376
0	1.06121	0.682	0.26	0	REC	TMUB1	0.422
0	1.06117	0.691	0.308	0	REC	UBALD2	0.383
0	1.0605	0.774	0.437	0	REC	SCP2	0.337
0	1.0605	0.75	0.395	0	REC	RAB5C	0.355
0	1.06046	0.841	0.598	0	REC	MORF4L1	0.243
5.28213e-292	1.06001	0.201	0.091	2.0922e-287	REC	OLFM4	0.11
0	1.05989	0.719	0.295	0	REC	TGIF1	0.424
0	1.05982	0.744	0.333	0	REC	APH1A	0.411
0	1.05974	0.135	0.016	0	REC	AQP5	0.119
0	1.05971	0.735	0.408	0	REC	XRCC6	0.327
0	1.05945	0.659	0.243	0	REC	CYB5R3	0.416
0	1.05922	0.721	0.352	0	REC	PRPF40A	0.369
0	1.05901	0.622	0.226	0	REC	ADD3	0.396
0	1.0581	0.694	0.319	0	REC	EMC4	0.375
0	1.05808	0.678	0.305	0	REC	C7orf50	0.373
0	1.05804	0.701	0.276	0	REC	IFNGR2	0.425
0	1.05793	0.694	0.313	0	REC	REXO2	0.381
0	1.05773	0.718	0.352	0	REC	CLNS1A	0.366
0	1.05752	0.449	0.213	0	REC	CCDC56	0.236
0	1.05688	0.689	0.286	0	REC	BID	0.403
0	1.05642	0.673	0.278	0	REC	BRD4	0.395
0	1.05606	0.571	0.159	0	REC	TST	0.412
0	1.05587	0.691	0.288	0	REC	PABPN1	0.403
0	1.05573	0.541	0.105	0	REC	MACC1	0.436
0	1.05512	0.622	0.238	0	REC	TMEM14A	0.384
0	1.05475	0.654	0.3	0	REC	FAM50A	0.354
0	1.05444	0.638	0.196	0	REC	UBE2H	0.442
0	1.05441	0.823	0.502	0	REC	DNAJB6	0.321
0	1.05378	0.744	0.37	0	REC	NDUFB6	0.374
0	1.05367	0.766	0.439	0	REC	SRSF11	0.327
0	1.0525	0.561	0.153	0	REC	UBR4	0.408
0	1.05246	0.858	0.661	0	REC	MCL1	0.197
0	1.05158	0.705	0.323	0	REC	MTPN	0.382
0	1.05148	0.574	0.11	0	REC	ITPR3	0.464
0	1.05115	0.795	0.462	0	REC	SYF2	0.333
0	1.05111	0.505	0.069	0	REC	MYEOV	0.436
0	1.05103	0.792	0.492	0	REC	PRRC2C	0.3
0	1.05102	0.653	0.344	0	REC	TAP1	0.309
0	1.05043	0.66	0.248	0	REC	CAPRIN1	0.412
0	1.05037	0.633	0.256	0	REC	CTDNEP1	0.377
0	1.05035	0.689	0.326	0	REC	TGOLN2	0.363
0	1.04996	0.674	0.543	0	REC	PSMB9	0.131
0	1.04988	0.433	0.087	0	REC	PRKCDBP	0.346
0	1.04897	0.68	0.263	0	REC	CISD1	0.417
0	1.04896	0.783	0.478	0	REC	RBMX	0.305
0	1.04875	0.646	0.257	0	REC	DENR	0.389
0	1.04849	0.658	0.357	0	REC	TXNL1	0.301
0	1.04819	0.68	0.282	0	REC	MEA1	0.398
0	1.04807	0.696	0.311	0	REC	ETFA	0.385
0	1.0478	0.557	0.169	0	REC	EPB41L2	0.388
0	1.04733	0.706	0.294	0	REC	TIMM17B	0.412
0	1.04717	0.659	0.281	0	REC	ITGB1BP1	0.378
0	1.04692	0.692	0.304	0	REC	ANKRD11	0.388
0	1.0458	0.696	0.31	0	REC	TMEM248	0.386
0	1.04578	0.638	0.232	0	REC	BZW2	0.406
0	1.0456	0.699	0.335	0	REC	TMEM179B	0.364
0	1.04531	0.688	0.288	0	REC	MRPL42	0.4
0	1.04473	0.568	0.101	0	REC	MYO5B	0.467
0	1.04465	0.545	0.151	0	REC	PDZD8	0.394
0	1.04455	0.671	0.374	0	REC	RNF213	0.297
0	1.04439	0.522	0.07	0	REC	PLCD3	0.452
0	1.04425	0.56	0.093	0	REC	KIAA1522	0.467
0	1.04404	0.567	0.142	0	REC	PRR15L	0.425
0	1.04388	0.426	0.098	0	REC	TRIB3	0.328
0	1.04383	0.567	0.175	0	REC	SIGMAR1	0.392
0	1.04383	0.615	0.16	0	REC	ARHGAP5	0.455
0	1.04356	0.753	0.45	0	REC	HNRNPM	0.303
0	1.043	0.535	0.086	0	REC	MYOF	0.449
0	1.04241	0.518	0.126	0	REC	ENC1	0.392
0	1.04241	0.678	0.294	0	REC	TNIP1	0.384
0	1.04238	0.613	0.226	0	REC	MKNK2	0.387
0	1.04237	0.592	0.163	0	REC	MAPK3	0.429
0	1.04196	0.644	0.223	0	REC	LPP	0.421
0	1.04187	0.673	0.334	0	REC	PSMC3	0.339
0	1.04154	0.694	0.355	0	REC	UBE2A	0.339
0	1.04126	0.608	0.217	0	REC	TMOD3	0.391
0	1.04126	0.753	0.377	0	REC	HM13	0.376
0	1.04082	0.66	0.259	0	REC	MFSD10	0.401
0	1.0402	0.646	0.299	0	REC	PSMD14	0.347
0	1.04018	0.6	0.276	0	REC	PSMD2	0.324
0	1.0401	0.696	0.291	0	REC	YIPF3	0.405
0	1.04009	0.599	0.203	0	REC	EXOSC4	0.396
0	1.03968	0.687	0.297	0	REC	TAF9	0.39
0	1.03885	0.508	0.146	0	REC	ADM	0.362
0	1.0388	0.706	0.383	0	REC	SSR1	0.323
0	1.0388	0.532	0.129	0	REC	PKP2	0.403
0	1.03868	0.723	0.384	0	REC	AKR1A1	0.339
0	1.03826	0.654	0.288	0	REC	MRPL3	0.366
0	1.03807	0.47	0.186	0	REC	SERPINA1	0.284
0	1.038	0.484	0.167	0	REC	MCM7	0.317
0	1.03781	0.738	0.332	0	REC	EMC10	0.406
0	1.03778	0.772	0.476	0	REC	REEP5	0.296
0	1.03714	0.704	0.361	0	REC	RTF1	0.343
0	1.03707	0.809	0.52	0	REC	TMEM50A	0.289
0	1.0368	0.711	0.358	0	REC	IFRD1	0.353
0	1.03673	0.701	0.294	0	REC	MRPL13	0.407
0	1.03642	0.285	0.086	0	REC	TOP2A	0.199
0	1.03607	0.617	0.457	0	REC	HMGB2	0.16
0	1.03485	0.714	0.313	0	REC	ARF5	0.401
0	1.03472	0.673	0.174	0	REC	HOOK2	0.499
0	1.03436	0.525	0.153	0	REC	LACTB2	0.372
0	1.03419	0.701	0.372	0	REC	ILF2	0.329
0	1.03397	0.704	0.351	0	REC	ESD	0.353
0	1.03366	0.669	0.279	0	REC	GRINA	0.39
0	1.03349	0.754	0.39	0	REC	RNH1	0.364
0	1.03328	0.65	0.274	0	REC	TPRKB	0.376
0	1.03303	0.617	0.193	0	REC	ASL	0.424
0	1.03303	0.554	0.176	0	REC	LAPTM4B	0.378
0	1.03292	0.602	0.216	0	REC	C14orf1	0.386
0	1.0329	0.673	0.297	0	REC	PPCS	0.376
0	1.0325	0.565	0.194	0	REC	PSMG4	0.371
0	1.03246	0.711	0.328	0	REC	SEPT9	0.383
0	1.03081	0.643	0.239	0	REC	SHARPIN	0.404
0	1.03043	0.573	0.167	0	REC	CANT1	0.406
0	1.03039	0.468	0.124	0	REC	NUDT8	0.344
0	1.03037	0.612	0.262	0	REC	EMD	0.35
0	1.03036	0.693	0.31	0	REC	CHCHD7	0.383
0	1.03024	0.673	0.329	0	REC	ADAR	0.344
0	1.02906	0.676	0.327	0	REC	PSMC1	0.349
0	1.0289	0.51	0.16	0	REC	BRI3BP	0.35
0	1.02884	0.795	0.423	0	REC	ZFAND5	0.372
0	1.02831	0.751	0.366	0	REC	SDHC	0.385
0	1.02824	0.694	0.324	0	REC	POLR2J3	0.37
0	1.02805	0.75	0.374	0	REC	SNRPC	0.376
0	1.02729	0.585	0.147	0	REC	TRIOBP	0.438
0	1.02725	0.598	0.262	0	REC	NARS	0.336
0	1.02719	0.713	0.294	0	REC	AZIN1	0.419
0	1.02678	0.744	0.304	0	REC	MPLKIP	0.44
0	1.02611	0.647	0.293	0	REC	NUDT5	0.354
0	1.02604	0.717	0.363	0	REC	TMEM165	0.354
0	1.02595	0.369	0.125	0	REC	CTD-2568A17.3	0.244
0	1.0259	0.705	0.315	0	REC	LSM1	0.39
0	1.02589	0.368	0.045	0	REC	DCBLD2	0.323
0	1.02536	0.412	0.21	0	REC	AC090498.1	0.202
0	1.02481	0.802	0.494	0	REC	SDCBP	0.308
0	1.0244	0.408	0.183	0	REC	AC011753.3	0.225
0	1.02412	0.656	0.266	0	REC	PPP1R11	0.39
0	1.02364	0.458	0.184	0	REC	DUSP5	0.274
0	1.02353	0.68	0.336	0	REC	APEX1	0.344
0	1.02346	0.7	0.311	0	REC	SDHB	0.389
0	1.02345	0.824	0.576	0	REC	DNAJA1	0.248
0	1.02327	0.674	0.305	0	REC	TIMM17A	0.369
0	1.02324	0.509	0.135	0	REC	FAM46A	0.374
0	1.02304	0.643	0.216	0	REC	DDA1	0.427
0	1.02301	0.73	0.377	0	REC	COPZ1	0.353
0	1.023	0.16	0.03	0	REC	DUOX2	0.13
0	1.02295	0.571	0.156	0	REC	INO80C	0.415
0	1.02263	0.171	0.025	0	REC	MUC5AC	0.146
0	1.02244	0.537	0.172	0	REC	NTHL1	0.365
0	1.02242	0.767	0.477	0	REC	ATP1B3	0.29
0	1.02155	0.328	0.107	0	REC	TMEM238	0.221
0	1.02101	0.658	0.303	0	REC	STT3B	0.355
0	1.02087	0.528	0.145	0	REC	SORD	0.383
0	1.02085	0.591	0.187	0	REC	RIOK3	0.404
0	1.02055	0.706	0.314	0	REC	NDUFA10	0.392
0	1.02031	0.607	0.221	0	REC	CXCL2	0.386
0	1.02008	0.686	0.327	0	REC	NDUFV1	0.359
0	1.01971	0.751	0.407	0	REC	SF3B2	0.344
0	1.01881	0.701	0.304	0	REC	KARS	0.397
0	1.01851	0.807	0.43	0	REC	CEBPB	0.377
0	1.01816	0.594	0.177	0	REC	SLC35A3	0.417
0	1.01789	0.749	0.465	0	REC	CAPZA1	0.284
0	1.01789	0.678	0.284	0	REC	DUSP23	0.394
0	1.01689	0.673	0.292	0	REC	GOLGA4	0.381
0	1.01615	0.565	0.107	0	REC	TJP1	0.458
0	1.0161	0.838	0.523	0	REC	CCNL1	0.315
0	1.01592	0.636	0.284	0	REC	PDCD2	0.352
0	1.01499	0.412	0.111	0	REC	TK1	0.301
0	1.01475	0.811	0.587	0	REC	SON	0.224
0	1.01371	0.594	0.228	0	REC	BRD7	0.366
0	1.01304	0.614	0.217	0	REC	MLXIP	0.397
0	1.01301	0.554	0.148	0	REC	CLCN3	0.406
0	1.01256	0.693	0.392	0	REC	SLC3A2	0.301
0	1.01228	0.699	0.288	0	REC	ARL2	0.411
0	1.01215	0.659	0.22	0	REC	NUDT14	0.439
0	1.01187	0.592	0.276	0	REC	MAT2A	0.316
0	1.0118	0.61	0.273	0	REC	VMA21	0.337
0	1.01122	0.222	0.03	0	REC	AKAP12	0.192
0	1.01106	0.272	0.072	0	REC	CAV1	0.2
0	1.011	0.648	0.269	0	REC	THOC2	0.379
0	1.01095	0.72	0.367	0	REC	CISD2	0.353
0	1.01075	0.647	0.295	0	REC	SARS	0.352
0	1.01064	0.65	0.227	0	REC	RCN1	0.423
0	1.0106	0.496	0.115	0	REC	NMB	0.381
0	1.01054	0.709	0.358	0	REC	DDOST	0.351
0	1.01048	0.522	0.122	0	REC	C2orf82	0.4
0	1.01029	0.671	0.307	0	REC	SNX5	0.364
0	1.00927	0.62	0.159	0	REC	VIL1	0.461
0	1.00869	0.58	0.253	0	REC	GPAA1	0.327
0	1.00807	0.776	0.482	0	REC	DDX3X	0.294
0	1.00747	0.646	0.263	0	REC	TMEM259	0.383
0	1.00706	0.83	0.5	0	REC	GABARAPL2	0.33
0	1.00664	0.651	0.266	0	REC	TBL1XR1	0.385
0	1.00631	0.628	0.294	0	REC	MRPS18C	0.334
0	1.00595	0.682	0.293	0	REC	VPS35	0.389
0	1.0053	0.673	0.346	0	REC	ANP32A	0.327
0	1.00503	0.439	0.083	0	REC	NT5E	0.356
0	1.00453	0.83	0.541	0	REC	C11orf58	0.289
0	1.0045	0.65	0.287	0	REC	SUGT1	0.363
0	1.00421	0.787	0.429	0	REC	ATRAID	0.358
0	1.00391	0.65	0.291	0	REC	NDUFA9	0.359
0	1.00389	0.621	0.216	0	REC	NOB1	0.405
0	1.00319	0.715	0.348	0	REC	VKORC1	0.367
0	1.00284	0.996	0.988	0	REC	MALAT1	0.008
0	1.00244	0.94	0.924	0	REC	HLA-A	0.016
0	1.00142	0.659	0.229	0	REC	HSF1	0.43
0	1.00131	0.542	0.143	0	REC	MYO1C	0.399
0	1.00094	0.746	0.352	0	REC	SEPT2	0.394
0	1.00063	0.58	0.183	0	REC	TMEM106B	0.397
0	1.0004	0.568	0.197	0	REC	IARS2	0.371
0	0.999711	0.638	0.275	0	REC	IMP4	0.363
0	0.999596	0.494	0.127	0	REC	FASN	0.367
0	0.999403	0.376	0.044	0	REC	FSTL3	0.332
0	0.998935	0.572	0.125	0	REC	HOXB7	0.447
0	0.998399	0.597	0.168	0	REC	ESRRA	0.429
0	0.998376	0.53	0.09	0	REC	RHPN2	0.44
0	0.99812	0.29	0.044	0	REC	FGFBP1	0.246
0	0.997659	0.668	0.324	0	REC	PUF60	0.344
0	0.997561	0.71	0.358	0	REC	SNRNP70	0.352
0	0.997428	0.419	0.091	0	REC	CREB3L1	0.328
0	0.997277	0.687	0.369	0	REC	HNRNPR	0.318
0	0.996974	0.657	0.242	0	REC	SLC44A1	0.415
0	0.996942	0.699	0.363	0	REC	COPS6	0.336
0	0.996272	0.558	0.148	0	REC	BBC3	0.41
0	0.996004	0.399	0.066	0	REC	BAMBI	0.333
0	0.995467	0.64	0.355	0	REC	BUB3	0.285
0	0.995186	0.946	0.869	0	REC	CYBA	0.077
0	0.995139	0.587	0.133	0	REC	HSBP1L1	0.454
0	0.995088	0.717	0.36	0	REC	SRSF10	0.357
0	0.994674	0.741	0.388	0	REC	CORO1B	0.353
0	0.994611	0.671	0.276	0	REC	NUDT21	0.395
0	0.994591	0.355	0.137	0	REC	AC068491.1	0.218
0	0.994393	0.416	0.14	0	REC	EREG	0.276
0	0.994233	0.593	0.189	0	REC	KHSRP	0.404
0	0.994126	0.564	0.123	0	REC	EPS8L3	0.441
0	0.993806	0.394	0.168	0	REC	SLIRP	0.226
0	0.99359	0.703	0.436	0	REC	IFI27L2	0.267
0	0.993476	0.533	0.168	0	REC	HBEGF	0.365
0	0.993085	0.633	0.263	0	REC	GRSF1	0.37
0	0.992931	0.699	0.345	0	REC	PSMG2	0.354
0	0.9927	0.719	0.363	0	REC	MAF1	0.356
0	0.992667	0.759	0.407	0	REC	MANF	0.352
0	0.992498	0.697	0.28	0	REC	MKRN1	0.417
0	0.991988	0.65	0.228	0	REC	APOPT1	0.422
0	0.991564	0.562	0.181	0	REC	CERS6	0.381
0	0.991384	0.524	0.087	0	REC	AGRN	0.437
0	0.991289	0.361	0.047	0	REC	SDR16C5	0.314
0	0.991206	0.436	0.091	0	REC	SERPINE2	0.345
0	0.991145	0.686	0.325	0	REC	SPG21	0.361
0	0.991018	0.573	0.123	0	REC	PXN	0.45
0	0.990821	0.59	0.212	0	REC	TARS	0.378
0	0.990597	0.629	0.236	0	REC	UBQLN1	0.393
0	0.990246	0.697	0.354	0	REC	DCXR	0.343
0	0.989533	0.555	0.133	0	REC	DDAH1	0.422
0	0.989364	0.565	0.185	0	REC	IFRD2	0.38
0	0.989345	0.682	0.32	0	REC	IER3IP1	0.362
0	0.988235	0.606	0.224	0	REC	GANAB	0.382
0	0.98812	0.635	0.258	0	REC	ALDH2	0.377
0	0.98707	0.697	0.323	0	REC	SAR1A	0.374
0	0.986586	0.58	0.186	0	REC	NCLN	0.394
0	0.986474	0.459	0.16	0	REC	ALYREF	0.299
0	0.986345	0.562	0.168	0	REC	HRAS	0.394
0	0.985989	0.286	0.074	0	REC	CDK1	0.212
0	0.985645	0.607	0.226	0	REC	DHX15	0.381
0	0.98562	0.586	0.217	0	REC	COPRS	0.369
0	0.985379	0.573	0.199	0	REC	XIAP	0.374
0	0.985223	0.626	0.246	0	REC	GLG1	0.38
0	0.98514	0.66	0.234	0	REC	SRPK1	0.426
0	0.984902	0.451	0.094	0	REC	AZGP1	0.357
0	0.984877	0.656	0.327	0	REC	FDX1	0.329
0	0.984757	0.528	0.115	0	REC	POF1B	0.413
0	0.98402	0.663	0.259	0	REC	KXD1	0.404
0	0.983884	0.52	0.095	0	REC	SHROOM3	0.425
0	0.983774	0.58	0.179	0	REC	RAP2B	0.401
0	0.983596	0.677	0.261	0	REC	AAMP	0.416
0	0.983093	0.607	0.211	0	REC	ZKSCAN1	0.396
0	0.982836	0.598	0.147	0	REC	TSPAN15	0.451
0	0.98217	0.45	0.115	0	REC	NR2F2	0.335
0	0.981965	0.577	0.145	0	REC	TRIM2	0.432
0	0.98186	0.608	0.233	0	REC	CHCHD3	0.375
0	0.981635	0.587	0.276	0	REC	BNIP3L	0.311
0	0.981297	0.625	0.257	0	REC	HDDC2	0.368
0	0.981016	0.414	0.13	0	REC	RHOBTB3	0.284
0	0.980885	0.642	0.268	0	REC	CELF1	0.374
0	0.980686	0.662	0.268	0	REC	SMIM19	0.394
0	0.980624	0.585	0.148	0	REC	PLEKHA1	0.437
0	0.980288	0.598	0.185	0	REC	CTNNBIP1	0.413
0	0.980037	0.788	0.508	0	REC	SFPQ	0.28
0	0.979672	0.494	0.144	0	REC	CDC25B	0.35
0	0.979498	0.607	0.174	0	REC	PLOD3	0.433
0	0.978853	0.651	0.358	0	REC	ITM2C	0.293
0	0.978671	0.631	0.21	0	REC	MRPS18A	0.421
0	0.978456	0.649	0.235	0	REC	PDCD6IP	0.414
0	0.978117	0.645	0.259	0	REC	MRPS5	0.386
0	0.977899	0.437	0.103	0	REC	HK2	0.334
0	0.977778	0.647	0.301	0	REC	G3BP1	0.346
0	0.976553	0.638	0.276	0	REC	GADD45A	0.362
0	0.976002	0.592	0.159	0	REC	CDK16	0.433
0	0.975797	0.575	0.207	0	REC	RUVBL2	0.368
0	0.975716	0.668	0.293	0	REC	UBE2V2	0.375
0	0.975549	0.609	0.223	0	REC	NDUFAF2	0.386
0	0.975376	0.645	0.233	0	REC	DAP	0.412
0	0.974947	0.639	0.224	0	REC	FAM60A	0.415
0	0.974872	0.629	0.302	0	REC	PSMC4	0.327
0	0.974869	0.605	0.248	0	REC	NDUFV3	0.357
0	0.97466	0.572	0.112	0	REC	IGF2BP2	0.46
0	0.974515	0.63	0.284	0	REC	NAA50	0.346
0	0.97401	0.659	0.306	0	REC	PSMC6	0.353
0	0.973956	0.661	0.298	0	REC	U2SURP	0.363
0	0.973441	0.65	0.31	0	REC	FIBP	0.34
0	0.973221	0.61	0.228	0	REC	CSNK2A1	0.382
0	0.973217	0.507	0.116	0	REC	ATP8B1	0.391
0	0.972871	0.562	0.182	0	REC	CS	0.38
0	0.972765	0.591	0.214	0	REC	XPO1	0.377
0	0.972695	0.653	0.236	0	REC	AP3D1	0.417
0	0.972362	0.558	0.186	0	REC	TRAP1	0.372
0	0.972348	0.583	0.187	0	REC	MRPS2	0.396
0	0.972262	0.687	0.345	0	REC	PNN	0.342
0	0.971448	0.586	0.209	0	REC	DESI1	0.377
0	0.970977	0.5	0.182	0	REC	DTYMK	0.318
0	0.970789	0.487	0.1	0	REC	FUT3	0.387
0	0.970593	0.149	0.02	0	REC	CST6	0.129
0	0.970427	0.661	0.278	0	REC	NELFE	0.383
0	0.970238	0.608	0.171	0	REC	CSNK1E	0.437
0	0.970194	0.32	0.033	0	REC	KLK11	0.287
0	0.969568	0.66	0.298	0	REC	UBE2K	0.362
0	0.969562	0.477	0.076	0	REC	MLPH	0.401
0	0.969471	0.638	0.286	0	REC	NDUFS2	0.352
0	0.969263	0.367	0.116	0	REC	CDKN3	0.251
0	0.968728	0.586	0.23	0	REC	SNRPA	0.356
0	0.968707	0.953	0.924	0	REC	HLA-C	0.029
0	0.968043	0.408	0.111	0	REC	GPA33	0.297
0	0.967847	0.6	0.205	0	REC	YDJC	0.395
0	0.967621	0.639	0.211	0	REC	TNFRSF1A	0.428
0	0.967447	0.747	0.427	0	REC	PPIG	0.32
0	0.967257	0.644	0.266	0	REC	ARF3	0.378
0	0.96696	0.536	0.226	0	REC	PRKDC	0.31
0	0.966314	0.679	0.283	0	REC	QARS	0.396
0	0.965597	0.454	0.231	0	REC	PTTG1	0.223
0	0.965265	0.672	0.327	0	REC	PAK2	0.345
0	0.965142	0.649	0.268	0	REC	ISOC2	0.381
0	0.965008	0.298	0.073	0	REC	PRAC1	0.225
0	0.964464	0.45	0.064	0	REC	GALNT5	0.386
0	0.964418	0.366	0.07	0	REC	EGLN3	0.296
0	0.964126	0.747	0.379	0	REC	ZNF207	0.368
0	0.963645	0.672	0.276	0	REC	VTI1B	0.396
0	0.963525	0.607	0.236	0	REC	MRPL15	0.371
0	0.963459	0.525	0.094	0	REC	SCNN1A	0.431
0	0.963277	0.685	0.308	0	REC	CWC15	0.377
0	0.963275	0.706	0.376	0	REC	TBCB	0.33
0	0.963262	0.565	0.199	0	REC	ACBD3	0.366
0	0.962647	0.751	0.564	0	REC	CD99	0.187
0	0.962114	0.575	0.106	0	REC	B3GNT3	0.469
0	0.962052	0.607	0.257	0	REC	NIFK	0.35
0	0.961796	0.32	0.101	0	REC	MKI67	0.219
0	0.961555	0.612	0.215	0	REC	LSM12	0.397
0	0.961292	0.643	0.282	0	REC	PSMD11	0.361
0	0.960861	0.669	0.307	0	REC	MFF	0.362
0	0.960754	0.696	0.358	0	REC	CHURC1	0.338
0	0.960422	0.519	0.101	0	REC	ARHGAP32	0.418
0	0.960113	0.735	0.415	0	REC	RBM25	0.32
0	0.959684	0.667	0.29	0	REC	SIGIRR	0.377
0	0.959423	0.569	0.177	0	REC	PYCR1	0.392
0	0.959416	0.421	0.087	0	REC	WFDC2	0.334
0	0.959359	0.708	0.474	0	REC	TMBIM4	0.234
0	0.958305	0.581	0.209	0	REC	AHCYL1	0.372
0	0.958202	0.566	0.185	0	REC	LRPPRC	0.381
0	0.957681	0.581	0.228	0	REC	SSSCA1	0.353
0	0.95768	0.543	0.127	0	REC	HNF4A	0.416
0	0.957271	0.529	0.136	0	REC	INPP1	0.393
0	0.956352	0.619	0.193	0	REC	SERINC5	0.426
0	0.956053	0.566	0.146	0	REC	ZNF664	0.42
0	0.955952	0.742	0.4	0	REC	PCNP	0.342
0	0.955929	0.458	0.14	0	REC	SLC40A1	0.318
0	0.955805	0.623	0.241	0	REC	TSR3	0.382
0	0.955679	0.692	0.375	0	REC	DDX46	0.317
0	0.955572	0.32	0.124	0	REC	TCEAL9	0.196
0	0.955495	0.592	0.22	0	REC	CTBP1	0.372
0	0.954797	0.592	0.256	0	REC	AKR7A2	0.336
0	0.954602	0.553	0.232	0	REC	EPRS	0.321
0	0.954441	0.643	0.259	0	REC	SND1	0.384
0	0.953869	0.672	0.258	0	REC	RAB6A	0.414
0	0.953728	0.613	0.294	0	REC	HSPB11	0.319
0	0.953498	0.598	0.225	0	REC	MRPS10	0.373
0	0.953306	0.557	0.169	0	REC	KIAA2013	0.388
0	0.953081	0.552	0.241	0	REC	UPP1	0.311
0	0.952976	0.509	0.096	0	REC	PARD6B	0.413
0	0.950817	0.614	0.187	0	REC	BLCAP	0.427
0	0.95079	0.654	0.243	0	REC	DNPEP	0.411
0	0.95012	0.708	0.385	0	REC	PSMC5	0.323
0	0.950042	0.365	0.119	0	REC	UBE2T	0.246
0	0.949923	0.394	0.117	0	REC	HPGD	0.277
0	0.949818	0.648	0.285	0	REC	ASNA1	0.363
0	0.949548	0.504	0.105	0	REC	GNA11	0.399
0	0.949477	0.613	0.181	0	REC	MAPK13	0.432
0	0.948773	0.639	0.247	0	REC	ATG101	0.392
0	0.948638	0.702	0.362	0	REC	LUC7L3	0.34
0	0.948464	0.82	0.543	0	REC	HNRNPA0	0.277
0	0.948464	0.678	0.266	0	REC	PHF14	0.412
0	0.948425	0.697	0.333	0	REC	HSD17B11	0.364
0	0.948309	0.795	0.53	0	REC	ACTR3	0.265
0	0.948266	0.679	0.286	0	REC	RAB11B	0.393
0	0.94704	0.628	0.236	0	REC	BAD	0.392
0	0.946184	0.567	0.203	0	REC	C8orf33	0.364
0	0.946054	0.448	0.108	0	REC	AKR7A3	0.34
0	0.945598	0.648	0.279	0	REC	SHISA5	0.369
0	0.945492	0.618	0.239	0	REC	ATP6V1D	0.379
0	0.945167	0.468	0.284	0	REC	C19orf79	0.184
0	0.94501	0.685	0.369	0	REC	HAX1	0.316
0	0.944491	0.629	0.277	0	REC	MRPL22	0.352
0	0.944044	0.688	0.35	0	REC	PIN1	0.338
0	0.944003	0.562	0.124	0	REC	GNG12	0.438
0	0.943798	0.536	0.197	0	REC	NOLC1	0.339
0	0.94371	0.592	0.223	0	REC	SMIM4	0.369
0	0.943465	0.577	0.182	0	REC	MBOAT7	0.395
0	0.943037	0.499	0.162	0	REC	P4HA1	0.337
0	0.942572	0.674	0.314	0	REC	CCDC59	0.36
0	0.942382	0.401	0.165	0	REC	TCEB1	0.236
0	0.94229	0.564	0.218	0	REC	C20orf27	0.346
0	0.941695	0.596	0.2	0	REC	MPZL1	0.396
0	0.941374	0.534	0.152	0	REC	ROCK2	0.382
0	0.941274	0.605	0.127	0	REC	ESRP1	0.478
0	0.940651	0.526	0.149	0	REC	C1orf21	0.377
0	0.940391	0.625	0.224	0	REC	ACTN1	0.401
0	0.940334	0.626	0.264	0	REC	MAP2K3	0.362
0	0.940277	0.672	0.252	0	REC	PAIP1	0.42
0	0.940211	0.573	0.214	0	REC	PTPMT1	0.359
0	0.939868	0.643	0.274	0	REC	PLEKHB2	0.369
0	0.939813	0.287	0.048	0	REC	CA9	0.239
0	0.939763	0.591	0.22	0	REC	DDX1	0.371
0	0.93973	0.576	0.148	0	REC	ESYT2	0.428
0	0.939583	0.649	0.253	0	REC	CHTOP	0.396
0	0.939537	0.639	0.279	0	REC	DAP3	0.36
0	0.939381	0.653	0.246	0	REC	SMIM15	0.407
0	0.939229	0.585	0.185	0	REC	TMEM18	0.4
0	0.939114	0.576	0.223	0	REC	B4GALT1	0.353
0	0.938884	0.613	0.229	0	REC	DPM2	0.384
0	0.938848	0.907	0.778	0	REC	JUNB	0.129
0	0.938823	0.685	0.292	0	REC	SERINC3	0.393
0	0.938809	0.57	0.188	0	REC	MCFD2	0.382
0	0.938396	0.728	0.385	0	REC	FAM133B	0.343
0	0.937931	0.737	0.518	0	REC	CKLF	0.219
0	0.937456	0.587	0.24	0	REC	RRP7A	0.347
0	0.937008	0.618	0.227	0	REC	PAFAH1B2	0.391
0	0.93692	0.511	0.212	0	REC	DDIT3	0.299
0	0.936523	0.585	0.21	0	REC	MCUR1	0.375
0	0.93629	0.702	0.413	0	REC	ECH1	0.289
0	0.936024	0.492	0.092	0	REC	NSMF	0.4
0	0.935688	0.729	0.416	0	REC	WSB1	0.313
0	0.935003	0.614	0.245	0	REC	FOSL2	0.369
0	0.934843	0.714	0.338	0	REC	CTSA	0.376
0	0.934827	0.449	0.083	0	REC	BCL2L15	0.366
0	0.934552	0.443	0.078	0	REC	TRIM15	0.365
0	0.934453	0.617	0.245	0	REC	SDHA	0.372
0	0.933533	0.676	0.334	0	REC	EIF4E	0.342
0	0.933483	0.677	0.284	0	REC	PIGT	0.393
0	0.933411	0.628	0.256	0	REC	CALU	0.372
0	0.933356	0.349	0.143	0	REC	MIR4435-2HG	0.206
0	0.932961	0.807	0.539	0	REC	SEC62	0.268
0	0.932722	0.549	0.225	0	REC	ALG3	0.324
0	0.932101	0.631	0.201	0	REC	CYTH2	0.43
0	0.931763	0.612	0.218	0	REC	CMAS	0.394
0	0.931652	0.662	0.253	0	REC	TMEM176B	0.409
0	0.931207	0.563	0.129	0	REC	EHF	0.434
0	0.931161	0.716	0.395	0	REC	OCIAD1	0.321
0	0.93113	0.878	0.742	0	REC	ZFP36L2	0.136
0	0.930567	0.578	0.21	0	REC	PPP3CA	0.368
0	0.930559	0.602	0.25	0	REC	PSMD3	0.352
0	0.930169	0.54	0.11	0	REC	ERBB2	0.43
0	0.92792	0.588	0.267	0	REC	HPRT1	0.321
0	0.927278	0.696	0.338	0	REC	TTC3	0.358
0	0.927098	0.642	0.279	0	REC	UBE2E3	0.363
0	0.927065	0.56	0.184	0	REC	UNC93B1	0.376
0	0.926136	0.527	0.114	0	REC	GSTO2	0.413
0	0.925792	0.719	0.382	0	REC	METTL9	0.337
0	0.925767	0.561	0.224	0	REC	DKC1	0.337
0	0.925688	0.602	0.149	0	REC	STAP2	0.453
0	0.925568	0.626	0.28	0	REC	MESDC2	0.346
0	0.925381	0.541	0.097	0	REC	IRF6	0.444
0	0.9251	0.706	0.349	0	REC	EWSR1	0.357
0	0.924613	0.519	0.173	0	REC	ACOT7	0.346
0	0.924338	0.681	0.344	0	REC	SLC38A2	0.337
0	0.923983	0.659	0.289	0	REC	PSMF1	0.37
0	0.923262	0.642	0.307	0	REC	OXA1L	0.335
0	0.923145	0.619	0.231	0	REC	VPS25	0.388
0	0.9231	0.64	0.305	0	REC	MRPS7	0.335
0	0.922659	0.661	0.333	0	REC	LSM6	0.328
0	0.922257	0.49	0.134	0	REC	IMPA2	0.356
0	0.922134	0.565	0.222	0	REC	MRPS25	0.343
0	0.921529	0.621	0.271	0	REC	RAB14	0.35
0	0.920713	0.562	0.204	0	REC	SNX9	0.358
0	0.920496	0.573	0.143	0	REC	MACROD1	0.43
0	0.92041	0.606	0.249	0	REC	COPS5	0.357
0	0.920302	0.639	0.303	0	REC	MRPL47	0.336
0	0.920214	0.631	0.251	0	REC	JOSD2	0.38
0	0.919757	0.575	0.208	0	REC	JOSD1	0.367
0	0.919461	0.673	0.311	0	REC	PQBP1	0.362
0	0.918968	0.694	0.386	0	REC	SCAF11	0.308
0	0.918182	0.574	0.233	0	REC	ACAA2	0.341
0	0.917669	0.53	0.218	0	REC	TMPO	0.312
0	0.916519	0.567	0.17	0	REC	TRAF7	0.397
0	0.915292	0.484	0.097	0	REC	CLDN12	0.387
0	0.914884	0.624	0.269	0	REC	ABHD14B	0.355
0	0.914648	0.594	0.191	0	REC	CERS2	0.403
0	0.914529	0.504	0.139	0	REC	KIF9	0.365
0	0.91439	0.594	0.187	0	REC	WDR13	0.407
0	0.914221	0.628	0.319	0	REC	PSMD13	0.309
0	0.913993	0.511	0.1	0	REC	GPRC5C	0.411
0	0.913526	0.638	0.241	0	REC	EIF2AK1	0.397
0	0.913267	0.613	0.238	0	REC	TUSC2	0.375
0	0.912815	0.844	0.7	0	REC	ZFP36	0.144
0	0.912233	0.647	0.287	0	REC	OTUB1	0.36
0	0.911684	0.74	0.471	0	REC	TRA2B	0.269
0	0.911635	0.349	0.108	0	REC	TYMS	0.241
0	0.911121	0.67	0.327	0	REC	SUCLG1	0.343
0	0.9106	0.663	0.3	0	REC	DARS	0.363
0	0.910579	0.478	0.15	0	REC	CCDC34	0.328
0	0.910445	0.76	0.442	0	REC	TCF25	0.318
0	0.910044	0.402	0.083	0	REC	FSCN1	0.319
0	0.90951	0.415	0.177	0	REC	ANKRD37	0.238
0	0.9092	0.387	0.029	0	REC	AHNAK2	0.358
0	0.908679	0.57	0.193	0	REC	DIAPH1	0.377
0	0.908139	0.998	0.962	0	REC	FTL	0.036
0	0.907745	0.66	0.34	0	REC	VCP	0.32
0	0.907728	0.562	0.139	0	REC	WASL	0.423
2.10653e-283	0.907624	0.125	0.046	8.34377e-279	REC	RBP1	0.079
0	0.907458	0.601	0.243	0	REC	COPA	0.358
0	0.907407	0.513	0.098	0	REC	FAM84B	0.415
0	0.907317	0.578	0.219	0	REC	TMEM33	0.359
0	0.90669	0.652	0.288	0	REC	ELAVL1	0.364
0	0.906523	0.557	0.139	0	REC	ARHGAP27	0.418
0	0.906313	0.512	0.143	0	REC	AKT1	0.369
0	0.905994	0.627	0.293	0	REC	PDCD10	0.334
0	0.905839	0.766	0.472	0	REC	TMEM230	0.294
0	0.905831	0.613	0.221	0	REC	GDE1	0.392
0	0.905112	0.399	0.2	0	REC	MYDGF	0.199
0	0.905068	0.232	0.025	0	REC	MUC17	0.207
0	0.904911	0.488	0.141	0	REC	PXMP2	0.347
0	0.904442	0.619	0.229	0	REC	ZFAND1	0.39
0	0.904027	0.561	0.246	0	REC	SMAP1	0.315
0	0.903555	0.515	0.098	0	REC	YAP1	0.417
0	0.903317	0.644	0.304	0	REC	GCC2	0.34
0	0.90296	0.627	0.3	0	REC	AHSA1	0.327
0	0.902743	0.397	0.032	0	REC	KRT80	0.365
0	0.902721	0.691	0.326	0	REC	NOSIP	0.365
0	0.901801	0.649	0.291	0	REC	ATG12	0.358
0	0.901712	0.629	0.223	0	REC	TSEN34	0.406
0	0.901495	0.486	0.191	0	REC	FUOM	0.295
0	0.901134	0.554	0.183	0	REC	CYHR1	0.371
0	0.900994	0.652	0.311	0	REC	YME1L1	0.341
0	0.900971	0.493	0.181	0	REC	CMSS1	0.312
0	0.900709	0.618	0.239	0	REC	PIGP	0.379
0	0.89995	0.495	0.107	0	REC	SLCO4A1	0.388
0	0.899833	0.536	0.219	0	REC	CBR1	0.317
0	0.899733	0.6	0.353	0	REC	TUBA4A	0.247
0	0.89967	0.659	0.293	0	REC	SRSF6	0.366
0	0.899558	0.604	0.263	0	REC	ARL1	0.341
0	0.899377	0.666	0.33	0	REC	EIF2A	0.336
0	0.899317	0.665	0.352	0	REC	PABPC4	0.313
0	0.898853	0.588	0.3	0	REC	STAT1	0.288
0	0.898798	0.581	0.165	0	REC	AKAP1	0.416
0	0.898774	0.905	0.835	0	REC	HLA-E	0.07
0	0.898713	0.585	0.208	0	REC	RAB1B	0.377
0	0.898586	0.518	0.104	0	REC	CBLC	0.414
0	0.898585	0.601	0.232	0	REC	TIMM9	0.369
0	0.898355	0.586	0.217	0	REC	GTF2F2	0.369
0	0.898267	0.512	0.15	0	REC	TRIP6	0.362
0	0.897517	0.582	0.281	0	REC	RBBP7	0.301
0	0.89734	0.626	0.263	0	REC	ITPA	0.363
0	0.897299	0.639	0.251	0	REC	ANKRD10	0.388
0	0.897297	0.577	0.249	0	REC	PLGRKT	0.328
0	0.89707	0.676	0.368	0	REC	LRPAP1	0.308
0	0.89706	0.554	0.187	0	REC	CCNB1IP1	0.367
0	0.896704	0.533	0.131	0	REC	ITPK1	0.402
0	0.896681	0.602	0.218	0	REC	POLDIP2	0.384
0	0.896211	0.593	0.18	0	REC	ICA1	0.413
0	0.896128	0.558	0.16	0	REC	PKN2	0.398
0	0.894283	0.635	0.298	0	REC	TRAPPC3	0.337
0	0.894111	0.655	0.358	0	REC	PMAIP1	0.297
0	0.89377	0.618	0.335	0	REC	EMC7	0.283
0	0.893708	0.642	0.286	0	REC	SRSF1	0.356
0	0.893229	0.588	0.176	0	REC	CUX1	0.412
0	0.892918	0.663	0.271	0	REC	FAM32A	0.392
0	0.892882	0.631	0.335	0	REC	PCMT1	0.296
0	0.892835	0.634	0.309	0	REC	IDH3G	0.325
0	0.892722	0.598	0.234	0	REC	ERGIC1	0.364
0	0.892535	0.65	0.322	0	REC	HP1BP3	0.328
0	0.892512	0.614	0.255	0	REC	CHD4	0.359
0	0.892122	0.604	0.259	0	REC	PPA2	0.345
0	0.89182	0.508	0.145	0	REC	LPGAT1	0.363
0	0.8918	0.615	0.231	0	REC	SCARB2	0.384
0	0.891388	0.613	0.277	0	REC	ZNRD1	0.336
0	0.890881	0.404	0.118	0	REC	DHFR	0.286
0	0.890772	0.669	0.3	0	REC	SMIM7	0.369
0	0.890401	0.592	0.232	0	REC	SNRNP200	0.36
0	0.890357	0.633	0.355	0	REC	MDH1	0.278
0	0.890341	0.432	0.1	0	REC	KDELR3	0.332
0	0.8895	0.435	0.095	0	REC	ATP10B	0.34
[truncated: 5,685 more rows]

## Sheet: HLA high
p_val	avg_log2FC	pct.1	pct.2	p_val_adj	cluster	gene	pct.diff
0	2.70986	0.836	0.208	0	HLA high	LCN2	0.628
0	2.54338	0.993	0.35	0	HLA high	IFI27	0.643
4.45347e-146	2.3589	0.161	0.044	1.76398e-141	HLA high	TFF2	0.117
0	2.35397	0.977	0.617	0	HLA high	PSME2	0.36
0	2.35188	0.99	0.413	0	HLA high	IFITM3	0.577
0	2.33228	0.998	0.356	0	HLA high	KRT8	0.642
0	2.30542	0.891	0.296	0	HLA high	AGR2	0.595
0	2.30429	0.924	0.545	0	HLA high	PSMB9	0.379
0	2.28984	0.998	0.351	0	HLA high	KRT18	0.647
0	2.27432	0.984	0.296	0	HLA high	KRT19	0.688
0	2.26402	0.704	0.217	0	HLA high	MT1E	0.487
0	2.2467	0.998	0.642	0	HLA high	TXN	0.356
0	2.24438	0.514	0.097	0	HLA high	PLA2G2A	0.417
0	2.24269	0.664	0.173	0	HLA high	PIGR	0.491
0	2.21635	0.777	0.336	0	HLA high	RARRES3	0.441
0	2.21573	0.431	0.044	0	HLA high	SAA1	0.387
0	2.18728	0.806	0.373	0	HLA high	IFI6	0.433
0	2.17383	0.993	0.555	0	HLA high	ANXA2	0.438
0	2.16133	0.931	0.479	0	HLA high	EIF5A	0.452
0	2.13273	1	0.851	0	HLA high	S100A6	0.149
0	2.01892	1	0.697	0	HLA high	S100A10	0.303
0	2.00772	0.423	0.115	0	HLA high	REG4	0.308
0	2.0058	0.797	0.185	0	HLA high	ASS1	0.612
0	1.99431	0.995	0.296	0	HLA high	EPCAM	0.699
0	1.99266	0.795	0.437	0	HLA high	BST2	0.358
0	1.99016	0.902	0.506	0	HLA high	ISG15	0.396
0	1.97223	0.944	0.286	0	HLA high	LGALS3BP	0.658
0	1.96287	0.908	0.532	0	HLA high	LY6E	0.376
0	1.96067	0.397	0.067	0	HLA high	MMP7	0.33
0	1.95166	0.67	0.29	0	HLA high	C14orf156	0.38
0	1.94707	0.976	0.65	0	HLA high	ENO1	0.326
0	1.94648	0.974	0.708	0	HLA high	PSME1	0.266
0	1.94164	0.922	0.515	0	HLA high	PSMB8	0.407
0	1.94101	0.957	0.411	0	HLA high	HMGA1	0.546
0	1.93597	0.955	0.253	0	HLA high	CLDN7	0.702
0	1.93236	0.977	0.625	0	HLA high	IL32	0.352
0	1.923	0.855	0.351	0	HLA high	TAP1	0.504
0	1.92275	1	0.922	0	HLA high	GAPDH	0.078
0	1.92186	0.984	0.51	0	HLA high	PPA1	0.474
0	1.91591	0.914	0.421	0	HLA high	C1QBP	0.493
0	1.90947	0.983	0.579	0	HLA high	ATP5G3	0.404
0	1.90594	0.972	0.578	0	HLA high	PKM	0.394
0	1.90259	0.989	0.668	0	HLA high	HSPE1	0.321
0	1.90063	0.963	0.519	0	HLA high	ATP5B	0.444
5.56212e-304	1.88991	0.466	0.164	2.2031e-299	HLA high	TFF1	0.302
0	1.88816	0.997	0.644	0	HLA high	GSTP1	0.353
0	1.88661	0.701	0.194	0	HLA high	WARS	0.507
0	1.87835	0.985	0.646	0	HLA high	RAN	0.339
0	1.87537	0.961	0.442	0	HLA high	ATP5G1	0.519
0	1.87314	0.892	0.365	0	HLA high	MLEC	0.527
0	1.87205	0.862	0.257	0	HLA high	GPX2	0.605
0	1.87136	0.909	0.273	0	HLA high	TSPAN8	0.636
0	1.87071	0.991	0.835	0	HLA high	NPM1	0.156
0	1.86666	0.993	0.645	0	HLA high	UQCRQ	0.348
0	1.86174	0.928	0.247	0	HLA high	S100A16	0.681
0	1.85096	0.919	0.239	0	HLA high	MGST1	0.68
0	1.84822	0.985	0.614	0	HLA high	ATP5D	0.371
0	1.844	0.999	0.988	0	HLA high	PTMA	0.011
0	1.83651	1	0.984	0	HLA high	TMSB10	0.016
0	1.82105	0.951	0.501	0	HLA high	PSMA4	0.45
0	1.81568	0.963	0.534	0	HLA high	HSPD1	0.429
0	1.8146	0.685	0.184	0	HLA high	CXCL1	0.501
0	1.81291	0.999	0.715	0	HLA high	S100A11	0.284
0	1.81289	0.916	0.232	0	HLA high	C19orf33	0.684
0	1.81145	0.988	0.604	0	HLA high	USMG5	0.384
0	1.80966	0.991	0.707	0	HLA high	TPI1	0.284
0	1.80722	0.808	0.221	0	HLA high	S100A14	0.587
3.82164e-150	1.80602	0.257	0.093	1.51371e-145	HLA high	OLFM4	0.164
0	1.80351	0.981	0.666	0	HLA high	SOD1	0.315
0	1.80329	0.799	0.584	0	HLA high	LDHB	0.215
0	1.79876	0.978	0.609	0	HLA high	ATP5I	0.369
0	1.79512	0.974	0.63	0	HLA high	SLC25A5	0.344
0	1.79422	0.995	0.7	0	HLA high	COX5B	0.295
0	1.79246	0.924	0.374	0	HLA high	NME1	0.55
0	1.78956	0.546	0.144	0	HLA high	MT1G	0.402
0	1.7868	0.939	0.507	0	HLA high	CHCHD10	0.432
0	1.78514	0.934	0.364	0	HLA high	CYSTM1	0.57
0	1.78066	0.966	0.498	0	HLA high	SNRPF	0.468
0	1.77875	0.996	0.748	0	HLA high	COX6C	0.248
0	1.77556	0.948	0.413	0	HLA high	CYC1	0.535
0	1.76989	0.981	0.573	0	HLA high	TSPO	0.408
0	1.76857	0.994	0.713	0	HLA high	COX6A1	0.281
0	1.76664	0.979	0.585	0	HLA high	COX5A	0.394
0	1.76632	0.979	0.697	0	HLA high	LDHA	0.282
0	1.759	0.997	0.868	0	HLA high	COX7C	0.129
4.55518e-265	1.75864	0.653	0.313	1.80426e-260	HLA high	LYZ	0.34
0	1.74673	0.988	0.583	0	HLA high	ATP5J2	0.405
0	1.74582	0.868	0.209	0	HLA high	SFN	0.659
0	1.74048	0.959	0.427	0	HLA high	TIMM13	0.532
0	1.73767	0.99	0.682	0	HLA high	COX7B	0.308
0	1.73369	0.963	0.524	0	HLA high	ATPIF1	0.439
0	1.73366	0.992	0.772	0	HLA high	COX7A2	0.22
0	1.73287	0.99	0.719	0	HLA high	UQCRH	0.271
0	1.73137	0.836	0.335	0	HLA high	UBE2L6	0.501
0	1.72838	0.989	0.528	0	HLA high	LGALS3	0.461
0	1.72667	0.982	0.606	0	HLA high	MIF	0.376
0	1.72321	0.978	0.37	0	HLA high	SPINT2	0.608
0	1.72045	0.918	0.597	0	HLA high	TUBA1B	0.321
0	1.7185	0.932	0.465	0	HLA high	SNRPD1	0.467
0	1.7159	0.982	0.724	0	HLA high	MYL12B	0.258
0	1.71508	0.997	0.75	0	HLA high	COX6B1	0.247
0	1.71292	0.987	0.704	0	HLA high	COX8A	0.283
0	1.71289	0.531	0.132	0	HLA high	ZG16B	0.399
0	1.71137	0.944	0.691	0	HLA high	H2AFZ	0.253
0	1.71074	0.998	0.864	0	HLA high	COX4I1	0.134
0	1.70946	0.818	0.408	0	HLA high	IDH2	0.41
0	1.70494	0.998	0.816	0	HLA high	PPIA	0.182
0	1.69983	0.971	0.602	0	HLA high	SNRPG	0.369
0	1.69923	0.953	0.492	0	HLA high	PRDX2	0.461
0	1.69881	0.963	0.579	0	HLA high	PSMB3	0.384
0	1.69417	0.987	0.642	0	HLA high	C14orf2	0.345
0	1.69317	0.938	0.397	0	HLA high	PHB	0.541
0	1.68621	0.937	0.457	0	HLA high	NDUFAB1	0.48
0	1.68501	0.948	0.343	0	HLA high	PCBD1	0.605
0	1.68374	0.895	0.494	0	HLA high	TUBB4B	0.401
0	1.68307	0.936	0.475	0	HLA high	TUFM	0.461
0	1.68293	0.969	0.686	0	HLA high	POLR2L	0.283
0	1.68254	0.914	0.443	0	HLA high	PA2G4	0.471
0	1.6821	0.808	0.236	0	HLA high	S100P	0.572
2.58532e-186	1.67996	0.681	0.592	1.02402e-181	HLA high	RACK1	0.089
0	1.67691	0.962	0.499	0	HLA high	SNRPE	0.463
0	1.67561	0.965	0.651	0	HLA high	SLC25A3	0.314
0	1.67296	0.966	0.547	0	HLA high	NDUFS6	0.419
0	1.67036	0.905	0.425	0	HLA high	SERPINB1	0.48
0	1.66808	0.895	0.327	0	HLA high	MRPL12	0.568
0	1.668	0.974	0.683	0	HLA high	NDUFS5	0.291
0	1.66626	0.425	0.088	0	HLA high	PI3	0.337
0	1.66589	0.898	0.306	0	HLA high	PHLDA2	0.592
4.3208e-305	1.65943	0.902	0.757	1.71142e-300	HLA high	CD74	0.145
0	1.65664	0.995	0.861	0	HLA high	BTF3	0.134
0	1.65556	0.883	0.229	0	HLA high	TMEM54	0.654
0	1.65493	0.931	0.489	0	HLA high	RANBP1	0.442
0	1.6542	0.992	0.753	0	HLA high	CLIC1	0.239
0	1.65198	0.962	0.621	0	HLA high	PTGES3	0.341
0	1.65072	0.957	0.512	0	HLA high	GADD45GIP1	0.445
0	1.64347	0.958	0.598	0	HLA high	PSMB1	0.36
0	1.64107	0.854	0.514	0	HLA high	MT2A	0.34
0	1.64075	0.976	0.634	0	HLA high	UQCR10	0.342
0	1.64041	0.994	0.808	0	HLA high	HINT1	0.186
0	1.64013	0.987	0.698	0	HLA high	PSMA7	0.289
7.31253e-251	1.63762	0.678	0.484	2.89642e-246	HLA high	ELOB	0.194
0	1.63696	0.963	0.25	0	HLA high	SMIM22	0.713
0	1.63558	0.949	0.522	0	HLA high	AURKAIP1	0.427
0	1.63399	0.343	0.027	0	HLA high	CXCL11	0.316
0	1.63075	0.798	0.257	0	HLA high	CXCL3	0.541
0	1.62959	0.912	0.422	0	HLA high	TXNDC17	0.49
0	1.62681	0.974	0.639	0	HLA high	PRDX1	0.335
0	1.62532	0.963	0.506	0	HLA high	MINOS1	0.457
0	1.6228	0.983	0.739	0	HLA high	HNRNPA2B1	0.244
6.14058e-294	1.62237	0.545	0.237	2.43222e-289	HLA high	PTTG1	0.308
0	1.62159	0.965	0.636	0	HLA high	PPIB	0.329
0	1.62023	0.926	0.544	0	HLA high	PDIA3	0.382
0	1.6198	0.962	0.567	0	HLA high	ATP5O	0.395
0	1.61661	0.88	0.277	0	HLA high	ATP1B1	0.603
0	1.61636	0.993	0.76	0	HLA high	HSP90AB1	0.233
0	1.61636	0.973	0.67	0	HLA high	CYCS	0.303
0	1.61628	0.963	0.634	0	HLA high	CALR	0.329
0	1.61559	0.957	0.553	0	HLA high	ERH	0.404
0	1.61417	0.78	0.233	0	HLA high	GMDS	0.547
0	1.61336	0.959	0.531	0	HLA high	BSG	0.428
0	1.61247	0.978	0.679	0	HLA high	POMP	0.299
0	1.61091	0.81	0.229	0	HLA high	SLC12A2	0.581
0	1.61049	0.969	0.657	0	HLA high	NDUFA1	0.312
0	1.6097	0.959	0.772	0	HLA high	HSPA8	0.187
0	1.6088	0.945	0.466	0	HLA high	HN1	0.479
0	1.60766	0.955	0.574	0	HLA high	SNRPB	0.381
0	1.60766	0.808	0.17	0	HLA high	PDZK1IP1	0.638
0	1.60724	0.968	0.381	0	HLA high	CD9	0.587
0	1.60689	0.945	0.505	0	HLA high	DDT	0.44
0	1.60581	0.931	0.41	0	HLA high	NDUFC1	0.521
0	1.60502	0.99	0.855	0	HLA high	HNRNPA1	0.135
0	1.60341	0.961	0.314	0	HLA high	PERP	0.647
0	1.59728	0.952	0.277	0	HLA high	ELF3	0.675
0	1.59453	0.889	0.438	0	HLA high	PSMB2	0.451
0	1.59407	0.936	0.46	0	HLA high	MDH2	0.476
0	1.59336	0.973	0.554	0	HLA high	ATP5J	0.419
0	1.59275	0.904	0.365	0	HLA high	PSMB5	0.539
0	1.59094	0.854	0.221	0	HLA high	NQO1	0.633
0	1.5895	0.99	0.814	0	HLA high	YBX1	0.176
0	1.5889	0.936	0.473	0	HLA high	ATP5C1	0.463
0	1.58804	0.968	0.551	0	HLA high	LSM7	0.417
0	1.58796	0.992	0.806	0	HLA high	CHCHD2	0.186
0	1.58764	0.991	0.815	0	HLA high	HMGB1	0.176
0	1.58414	0.987	0.747	0	HLA high	UQCR11	0.24
0	1.58226	0.994	0.864	0	HLA high	UBB	0.13
0	1.57958	0.87	0.409	0	HLA high	PSMA5	0.461
0	1.57802	0.99	0.707	0	HLA high	SNRPD2	0.283
0	1.5764	0.939	0.477	0	HLA high	SSBP1	0.462
0	1.57503	0.971	0.516	0	HLA high	NDUFB9	0.455
0	1.57385	0.961	0.502	0	HLA high	VDAC1	0.459
0	1.57374	0.973	0.697	0	HLA high	GUK1	0.276
0	1.57215	0.99	0.759	0	HLA high	NDUFA4	0.231
0	1.56919	0.958	0.598	0	HLA high	PRELID1	0.36
0	1.56902	0.871	0.359	0	HLA high	TUBA1C	0.512
0	1.56766	0.879	0.292	0	HLA high	PDLIM1	0.587
0	1.56744	0.965	0.641	0	HLA high	TAGLN2	0.324
0	1.56499	0.997	0.899	0	HLA high	CFL1	0.098
0	1.56477	0.997	0.84	0	HLA high	HSP90AA1	0.157
0	1.56343	0.865	0.467	0	HLA high	ATP5A1	0.398
0	1.56249	0.906	0.417	0	HLA high	CCT3	0.489
0	1.56227	0.963	0.493	0	HLA high	CLTA	0.47
0	1.56133	0.977	0.559	0	HLA high	NDUFB7	0.418
0	1.56104	0.937	0.537	0	HLA high	PEBP1	0.4
0	1.55911	0.97	0.568	0	HLA high	NDUFB4	0.402
0	1.55474	0.999	0.921	0	HLA high	NACA	0.078
0	1.55269	0.986	0.797	0	HLA high	SLC25A6	0.189
0	1.55193	0.994	0.778	0	HLA high	ATP5L	0.216
0	1.55152	0.971	0.637	0	HLA high	MZT2B	0.334
0	1.55141	0.882	0.208	0	HLA high	PLPP2	0.674
0	1.54762	0.905	0.436	0	HLA high	NDUFA12	0.469
0	1.54747	0.884	0.37	0	HLA high	STOML2	0.514
0	1.54553	0.985	0.925	0	HLA high	HLA-C	0.06
0	1.54523	0.975	0.72	0	HLA high	EIF3K	0.255
0	1.5441	0.935	0.416	0	HLA high	EIF6	0.519
0	1.54371	0.943	0.528	0	HLA high	NDUFB10	0.415
0	1.54304	0.962	0.459	0	HLA high	HSBP1	0.503
0	1.54216	0.924	0.48	0	HLA high	MRPL41	0.444
0	1.54159	0.921	0.418	0	HLA high	LSM4	0.503
0	1.54158	0.945	0.479	0	HLA high	ATP5H	0.466
0	1.54157	0.789	0.229	0	HLA high	MDK	0.56
0	1.54069	0.905	0.409	0	HLA high	MRPS34	0.496
0	1.54015	0.996	0.875	0	HLA high	ACTG1	0.121
0	1.53902	0.889	0.405	0	HLA high	PSMA3	0.484
0	1.53785	0.934	0.426	0	HLA high	NHP2	0.508
0	1.53664	0.98	0.476	0	HLA high	DSTN	0.504
0	1.53565	0.922	0.486	0	HLA high	NDUFS8	0.436
0	1.53432	0.876	0.296	0	HLA high	ANXA4	0.58
0	1.53343	0.922	0.509	0	HLA high	PSMA2	0.413
0	1.53088	0.919	0.418	0	HLA high	MRPL23	0.501
0	1.53055	0.905	0.413	0	HLA high	TKT	0.492
0	1.52808	0.786	0.335	0	HLA high	C15orf48	0.451
0	1.52643	0.986	0.711	0	HLA high	DYNLL1	0.275
0	1.52544	0.969	0.594	0	HLA high	TBCA	0.375
0	1.52432	0.928	0.478	0	HLA high	MRPL52	0.45
0	1.524	0.958	0.586	0	HLA high	SNU13	0.372
0	1.52344	0.949	0.501	0	HLA high	MRPL51	0.448
0	1.52301	0.932	0.5	0	HLA high	PLP2	0.432
0	1.52276	0.857	0.309	0	HLA high	TSTA3	0.548
0	1.52233	0.81	0.188	0	HLA high	KRTCAP3	0.622
0	1.52182	0.903	0.458	0	HLA high	UQCRFS1	0.445
0	1.51689	0.954	0.52	0	HLA high	ANAPC11	0.434
0	1.51683	0.988	0.841	0	HLA high	TMA7	0.147
0	1.51512	0.854	0.218	0	HLA high	CCND1	0.636
0	1.51451	0.917	0.438	0	HLA high	PSMB7	0.479
0	1.51406	1	0.966	0	HLA high	UBA52	0.034
0	1.51307	0.811	0.253	0	HLA high	NAPRT	0.558
0	1.51077	0.948	0.503	0	HLA high	VDAC2	0.445
0	1.5099	0.939	0.471	0	HLA high	LSM5	0.468
0	1.5093	0.94	0.456	0	HLA high	LMNA	0.484
0	1.50813	0.937	0.582	0	HLA high	NCL	0.355
0	1.50731	0.984	0.621	0	HLA high	RAC1	0.363
0	1.50719	0.988	0.75	0	HLA high	EDF1	0.238
0	1.50691	0.854	0.341	0	HLA high	CCT5	0.513
0	1.50664	0.825	0.376	0	HLA high	CKS2	0.449
0	1.50529	0.945	0.589	0	HLA high	HNRNPA3	0.356
0	1.50511	0.865	0.352	0	HLA high	ECHS1	0.513
0	1.50502	0.947	0.449	0	HLA high	OCIAD2	0.498
0	1.50445	0.669	0.382	0	HLA high	SEM1	0.287
0	1.50125	0.361	0.086	0	HLA high	S100A2	0.275
0	1.49753	0.873	0.218	0	HLA high	PRSS3	0.655
0	1.49734	0.968	0.637	0	HLA high	DBI	0.331
0	1.49693	0.934	0.515	0	HLA high	P4HB	0.419
0	1.49674	0.969	0.634	0	HLA high	APRT	0.335
0	1.49237	0.907	0.408	0	HLA high	POLR2F	0.499
0	1.49109	0.996	0.913	0	HLA high	PFN1	0.083
0	1.49001	0.701	0.345	0	HLA high	UBE2S	0.356
0	1.48833	0.957	0.63	0	HLA high	TRMT112	0.327
0	1.48801	0.952	0.508	0	HLA high	EIF2S2	0.444
0	1.48665	0.926	0.465	0	HLA high	NDUFB3	0.461
0	1.4854	0.95	0.517	0	HLA high	MZT2A	0.433
0	1.48514	0.941	0.559	0	HLA high	NDUFB8	0.382
0	1.48383	0.926	0.526	0	HLA high	PSMA1	0.4
0	1.48151	0.955	0.312	0	HLA high	CLDN4	0.643
0	1.48146	0.999	0.837	0	HLA high	ATP5E	0.162
0	1.4814	0.98	0.64	0	HLA high	NDUFB2	0.34
0	1.48037	0.884	0.462	0	HLA high	EIF3I	0.422
0	1.47954	0.866	0.394	0	HLA high	PHB2	0.472
0	1.47895	0.685	0.197	0	HLA high	ADIRF	0.488
0	1.47874	0.95	0.573	0	HLA high	SET	0.377
0	1.47857	0.881	0.487	0	HLA high	PSMB6	0.394
0	1.47794	0.954	0.277	0	HLA high	CLDN3	0.677
0	1.47693	0.891	0.456	0	HLA high	EIF4A1	0.435
0	1.4763	0.886	0.285	0	HLA high	MGST2	0.601
0	1.47551	0.77	0.307	0	HLA high	STAT1	0.463
0	1.47452	0.987	0.782	0	HLA high	CALM2	0.205
0	1.4724	0.881	0.427	0	HLA high	TOMM22	0.454
0	1.47106	0.924	0.459	0	HLA high	FAM96B	0.465
0	1.46908	0.953	0.293	0	HLA high	FXYD3	0.66
0	1.46856	0.919	0.58	0	HLA high	SERBP1	0.339
0	1.46784	0.916	0.373	0	HLA high	MRPL14	0.543
0	1.46781	0.985	0.617	0	HLA high	CSTB	0.368
0	1.46699	0.924	0.394	0	HLA high	PDCD5	0.53
0	1.46695	0.742	0.18	0	HLA high	TSPAN1	0.562
0	1.46611	0.897	0.447	0	HLA high	ATP5F1	0.45
0	1.46572	0.926	0.446	0	HLA high	BANF1	0.48
0	1.46528	0.895	0.425	0	HLA high	DNPH1	0.47
0	1.46304	0.899	0.413	0	HLA high	TIMM8B	0.486
0	1.46005	0.927	0.53	0	HLA high	HSPB1	0.397
0	1.45987	0.878	0.388	0	HLA high	NAA10	0.49
0	1.45979	0.962	0.54	0	HLA high	SF3B6	0.422
0	1.45942	0.861	0.349	0	HLA high	ETHE1	0.512
0	1.4583	0.761	0.221	0	HLA high	NPM3	0.54
0	1.45658	0.888	0.409	0	HLA high	FBL	0.479
0	1.45143	0.93	0.535	0	HLA high	ANP32B	0.395
0	1.45139	0.939	0.527	0	HLA high	YWHAE	0.412
0	1.45138	0.945	0.401	0	HLA high	MARCKSL1	0.544
0	1.45133	0.875	0.337	0	HLA high	MRPS12	0.538
0	1.45123	0.998	0.983	0	HLA high	FAU	0.015
6.03399e-94	1.45112	0.294	0.146	2.39e-89	HLA high	HLA-DRB5	0.148
0	1.45094	0.916	0.47	0	HLA high	MRPL20	0.446
0	1.45077	0.949	0.638	0	HLA high	PARK7	0.311
0	1.45071	0.864	0.364	0	HLA high	UQCRC1	0.5
0	1.45064	0.919	0.421	0	HLA high	C19orf70	0.498
0	1.45043	0.642	0.284	0	HLA high	C19orf10	0.358
0	1.44936	0.893	0.216	0	HLA high	RAB25	0.677
0	1.44674	0.908	0.47	0	HLA high	NDUFA6	0.438
0	1.44384	0.677	0.139	0	HLA high	MUC1	0.538
0	1.44265	0.817	0.349	0	HLA high	C12orf75	0.468
0	1.4421	0.867	0.365	0	HLA high	SLC25A39	0.502
0	1.44098	0.866	0.371	0	HLA high	CCT7	0.495
0	1.44048	0.998	0.943	0	HLA high	SERF2	0.055
0	1.44032	0.947	0.599	0	HLA high	NOP10	0.348
0	1.43774	0.931	0.603	0	HLA high	CIB1	0.328
0	1.43722	0.702	0.205	0	HLA high	TM4SF1	0.497
0	1.43683	0.931	0.505	0	HLA high	MYEOV2	0.426
0	1.43428	0.871	0.354	0	HLA high	NUTF2	0.517
0	1.42823	0.8	0.305	0	HLA high	SERPINB6	0.495
0	1.42757	0.906	0.35	0	HLA high	HEBP2	0.556
0	1.42709	0.901	0.408	0	HLA high	SYNGR2	0.493
0	1.42627	0.987	0.777	0	HLA high	SUMO2	0.21
0	1.42596	0.935	0.468	0	HLA high	MGST3	0.467
0	1.42548	0.852	0.467	0	HLA high	ARL6IP1	0.385
0	1.42521	0.995	0.702	0	HLA high	PPDPF	0.293
0	1.42343	0.95	0.592	0	HLA high	C9orf16	0.358
0	1.423	0.853	0.351	0	HLA high	CCT2	0.502
0	1.42272	0.991	0.728	0	HLA high	ATP5G2	0.263
0	1.41922	0.842	0.446	0	HLA high	NAA38	0.396
0	1.41783	0.938	0.57	0	HLA high	NDUFB1	0.368
0	1.41733	0.359	0.085	0	HLA high	GAL	0.274
0	1.41614	0.906	0.449	0	HLA high	TALDO1	0.457
0	1.41522	0.99	0.841	0	HLA high	UQCRB	0.149
0	1.41296	0.832	0.397	0	HLA high	GTF2A2	0.435
0	1.41209	0.905	0.476	0	HLA high	NDUFS7	0.429
0	1.41197	0.903	0.536	0	HLA high	GSTK1	0.367
0	1.41165	0.885	0.278	0	HLA high	LGALS4	0.607
0	1.41121	0.991	0.848	0	HLA high	EEF1B2	0.143
0	1.41086	0.954	0.619	0	HLA high	NDUFA13	0.335
0	1.41018	0.986	0.813	0	HLA high	EEF2	0.173
0	1.40945	0.708	0.192	0	HLA high	CDC42EP5	0.516
0	1.40778	1	0.994	0	HLA high	EEF1A1	0.006
0	1.4077	0.979	0.666	0	HLA high	ZFAS1	0.313
0	1.4075	0.944	0.653	0	HLA high	SRSF3	0.291
0	1.40707	0.852	0.327	0	HLA high	PPP1R14B	0.525
0	1.40547	0.998	0.903	0	HLA high	H3F3A	0.095
0	1.4048	0.732	0.253	0	HLA high	IFITM1	0.479
0	1.40372	0.967	0.632	0	HLA high	C19orf53	0.335
0	1.40268	0.673	0.333	0	HLA high	HLA-DMA	0.34
0	1.40191	0.823	0.309	0	HLA high	STRA13	0.514
0	1.39952	0.949	0.643	0	HLA high	HNRNPC	0.306
0	1.39904	0.989	0.833	0	HLA high	SRP14	0.156
0	1.39892	0.882	0.513	0	HLA high	PGAM1	0.369
0	1.39841	0.899	0.431	0	HLA high	TMEM147	0.468
0	1.39828	0.966	0.624	0	HLA high	NDUFA11	0.342
0	1.39812	0.909	0.368	0	HLA high	YBX3	0.541
0	1.39792	0.815	0.288	0	HLA high	MRPL4	0.527
0	1.39708	0.782	0.269	0	HLA high	ALDH2	0.513
0	1.39607	0.894	0.522	0	HLA high	HNRNPF	0.372
0	1.39596	0.915	0.423	0	HLA high	CNPY2	0.492
0	1.39445	0.9	0.432	0	HLA high	DDX21	0.468
0	1.39422	0.872	0.384	0	HLA high	CCT6A	0.488
0	1.39413	0.886	0.249	0	HLA high	LSR	0.637
0	1.39346	0.84	0.257	0	HLA high	FAM195A	0.583
0	1.39305	0.83	0.365	0	HLA high	FDPS	0.465
0	1.39147	0.878	0.448	0	HLA high	NUCKS1	0.43
0	1.39064	0.908	0.458	0	HLA high	GSTO1	0.45
0	1.38881	0.869	0.438	0	HLA high	CCT8	0.431
0	1.38868	0.936	0.546	0	HLA high	SRSF9	0.39
0	1.387	0.202	0.031	0	HLA high	CXCL10	0.171
0	1.38511	0.933	0.58	0	HLA high	SF3B5	0.353
0	1.38504	0.898	0.449	0	HLA high	DYNLT1	0.449
0	1.38479	0.739	0.235	0	HLA high	PLA2G16	0.504
0	1.38359	0.972	0.699	0	HLA high	HMGN1	0.273
0	1.38283	0.288	0.031	0	HLA high	MIA	0.257
0	1.38281	0.963	0.648	0	HLA high	SAP18	0.315
0	1.38083	0.834	0.289	0	HLA high	EBPL	0.545
0	1.37962	0.904	0.439	0	HLA high	PFDN2	0.465
0	1.37928	0.848	0.316	0	HLA high	ZNF593	0.532
0	1.37685	0.813	0.321	0	HLA high	IMPDH2	0.492
0	1.37456	0.987	0.759	0	HLA high	UBL5	0.228
0	1.37286	0.829	0.352	0	HLA high	PRMT1	0.477
0	1.37223	0.941	0.508	0	HLA high	C11orf31	0.433
0	1.37188	0.711	0.363	0	HLA high	HLA-F	0.348
0	1.37085	0.832	0.303	0	HLA high	BOLA3	0.529
0	1.37061	0.896	0.41	0	HLA high	PDCD6	0.486
0	1.36924	0.963	0.721	0	HLA high	EIF3E	0.242
0	1.3691	0.981	0.666	0	HLA high	TMEM258	0.315
0	1.3691	0.929	0.527	0	HLA high	LAMTOR5	0.402
0	1.36779	0.878	0.283	0	HLA high	TPM1	0.595
0	1.36531	0.908	0.464	0	HLA high	CBX3	0.444
0	1.36474	0.718	0.306	0	HLA high	LAP3	0.412
0	1.36417	0.841	0.208	0	HLA high	GPRC5A	0.633
0	1.36292	0.894	0.425	0	HLA high	SNRPD3	0.469
0	1.36146	0.962	0.641	0	HLA high	NDUFB11	0.321
0	1.36133	0.944	0.565	0	HLA high	PRR13	0.379
0	1.36068	0.776	0.251	0	HLA high	EBNA1BP2	0.525
0	1.3602	0.919	0.496	0	HLA high	C14orf166	0.423
0	1.35915	0.921	0.474	0	HLA high	MRPL57	0.447
0	1.35876	0.8	0.19	0	HLA high	LAD1	0.61
0	1.35804	0.836	0.394	0	HLA high	NUDC	0.442
0	1.35737	0.93	0.563	0	HLA high	MTDH	0.367
0	1.35727	0.782	0.259	0	HLA high	MRPS35	0.523
0	1.35643	0.867	0.371	0	HLA high	MLF2	0.496
0	1.35622	0.866	0.33	0	HLA high	CISD3	0.536
0	1.35543	0.864	0.408	0	HLA high	FABP5	0.456
0	1.35493	0.845	0.313	0	HLA high	EIF4EBP1	0.532
0	1.35461	0.888	0.488	0	HLA high	UBE2L3	0.4
0	1.35461	0.709	0.334	0	HLA high	MT1X	0.375
0	1.35417	0.704	0.16	0	HLA high	CDC42EP1	0.544
0	1.35324	0.934	0.508	0	HLA high	PRDX6	0.426
0	1.35221	0.956	0.63	0	HLA high	EIF3H	0.326
0	1.35019	0.916	0.478	0	HLA high	EIF3M	0.438
0	1.34957	0.988	0.689	0	HLA high	SEC61G	0.299
0	1.34947	0.872	0.43	0	HLA high	DNAJC15	0.442
0	1.34921	0.715	0.155	0	HLA high	ANXA3	0.56
0	1.34784	0.742	0.181	0	HLA high	BIK	0.561
0	1.34765	0.731	0.246	0	HLA high	MYC	0.485
0	1.34657	0.928	0.51	0	HLA high	NDUFA2	0.418
0	1.34393	0.897	0.336	0	HLA high	TMEM141	0.561
0	1.34366	0.969	0.596	0	HLA high	PRDX5	0.373
0	1.34314	0.862	0.396	0	HLA high	PTMS	0.466
0	1.34256	0.864	0.461	0	HLA high	DEK	0.403
0	1.34121	0.887	0.368	0	HLA high	RBCK1	0.519
0	1.34119	0.972	0.736	0	HLA high	SKP1	0.236
0	1.34043	0.894	0.374	0	HLA high	C16orf13	0.52
0	1.33988	0.946	0.601	0	HLA high	COPE	0.345
0	1.3396	0.887	0.513	0	HLA high	NDUFV2	0.374
0	1.33956	0.805	0.301	0	HLA high	NDUFA9	0.504
0	1.33947	0.951	0.574	0	HLA high	HSP90B1	0.377
0	1.33896	0.843	0.401	0	HLA high	HNRNPD	0.442
0	1.33564	0.96	0.681	0	HLA high	HNRNPK	0.279
0	1.33511	0.709	0.19	0	HLA high	CDX1	0.519
0	1.33485	0.77	0.242	0	HLA high	TOMM40	0.528
0	1.33471	0.883	0.421	0	HLA high	TECR	0.462
0	1.33434	0.91	0.457	0	HLA high	BCAP31	0.453
0	1.333	0.957	0.626	0	HLA high	NEDD8	0.331
0	1.33279	0.795	0.335	0	HLA high	PDXK	0.46
0	1.33238	0.92	0.632	0	HLA high	HMGN2	0.288
0	1.3315	0.927	0.518	0	HLA high	ENY2	0.409
0	1.32977	0.907	0.413	0	HLA high	ACP1	0.494
0	1.32917	0.857	0.477	0	HLA high	GHITM	0.38
0	1.32872	0.896	0.404	0	HLA high	RAB11A	0.492
0	1.32842	0.994	0.93	0	HLA high	EEF1D	0.064
0	1.32768	0.817	0.298	0	HLA high	HDGF	0.519
0	1.32696	0.935	0.52	0	HLA high	NDUFC2	0.415
0	1.32612	0.898	0.507	0	HLA high	PSMD8	0.391
0	1.32562	0.85	0.447	0	HLA high	CD47	0.403
0	1.32411	0.943	0.63	0	HLA high	ARL6IP4	0.313
0	1.32405	0.84	0.334	0	HLA high	NDUFS3	0.506
0	1.32107	0.683	0.172	0	HLA high	SLPI	0.511
0	1.32083	0.887	0.418	0	HLA high	CLTB	0.469
0	1.31995	0.963	0.837	0	HLA high	HLA-E	0.126
0	1.31965	0.61	0.219	0	HLA high	CCDC56	0.391
0	1.31871	0.813	0.265	0	HLA high	AHCY	0.548
0	1.31871	0.917	0.494	0	HLA high	SRP9	0.423
0	1.31815	0.987	0.842	0	HLA high	PABPC1	0.145
0	1.31802	0.922	0.593	0	HLA high	JTB	0.329
0	1.31763	0.906	0.502	0	HLA high	EIF1AX	0.404
0	1.3176	0.84	0.29	0	HLA high	GGCT	0.55
0	1.31741	0.785	0.183	0	HLA high	FERMT1	0.602
0	1.31708	0.875	0.41	0	HLA high	ADRM1	0.465
0	1.31652	0.873	0.362	0	HLA high	SMS	0.511
0	1.31616	0.856	0.34	0	HLA high	MRPS16	0.516
0	1.31434	0.918	0.527	0	HLA high	SNHG8	0.391
0	1.31394	0.845	0.377	0	HLA high	HNRNPAB	0.468
0	1.31392	0.554	0.14	0	HLA high	AGR3	0.414
0	1.31348	0.849	0.311	0	HLA high	TMEM261	0.538
0	1.31185	0.926	0.569	0	HLA high	NDUFA3	0.357
0	1.31142	0.973	0.68	0	HLA high	TMBIM6	0.293
0	1.31087	0.854	0.404	0	HLA high	UQCRC2	0.45
0	1.31069	0.844	0.285	0	HLA high	AP1S1	0.559
0	1.31068	0.933	0.571	0	HLA high	EIF3G	0.362
0	1.31004	0.864	0.345	0	HLA high	FAM162A	0.519
0	1.30974	0.373	0.093	0	HLA high	CCNB1	0.28
0	1.3096	0.805	0.191	0	HLA high	PKP3	0.614
0	1.30883	0.849	0.373	0	HLA high	HSD17B10	0.476
0	1.30615	0.942	0.577	0	HLA high	ARF1	0.365
0	1.30609	0.9	0.441	0	HLA high	ANXA11	0.459
0	1.30525	0.865	0.381	0	HLA high	NDUFB6	0.484
0	1.30459	0.863	0.435	0	HLA high	CCT4	0.428
0	1.3032	0.986	0.829	0	HLA high	TOMM7	0.157
0	1.30319	0.859	0.403	0	HLA high	SSB	0.456
0	1.30267	0.958	0.523	0	HLA high	ROMO1	0.435
0	1.30258	0.727	0.23	0	HLA high	ECI1	0.497
0	1.30257	0.555	0.161	0	HLA high	CENPW	0.394
0	1.3011	0.812	0.298	0	HLA high	CYB5A	0.514
0	1.30038	0.824	0.304	0	HLA high	MRPL21	0.52
0	1.29998	0.839	0.328	0	HLA high	OLA1	0.511
0	1.29905	0.898	0.448	0	HLA high	RSL1D1	0.45
0	1.29836	0.828	0.316	0	HLA high	MTCH2	0.512
0	1.29818	0.88	0.405	0	HLA high	RHOC	0.475
0	1.29625	0.915	0.524	0	HLA high	PDIA6	0.391
0	1.29562	0.977	0.775	0	HLA high	MYL12A	0.202
0	1.29368	0.741	0.256	0	HLA high	CKS1B	0.485
0	1.29316	0.685	0.197	0	HLA high	CEACAM6	0.488
0	1.29227	0.854	0.344	0	HLA high	AIMP1	0.51
0	1.29086	0.918	0.522	0	HLA high	TOMM20	0.396
0	1.2886	0.795	0.265	0	HLA high	DCTPP1	0.53
0	1.28831	0.786	0.239	0	HLA high	RCN1	0.547
0	1.28554	0.818	0.3	0	HLA high	AK2	0.518
0	1.28511	0.879	0.408	0	HLA high	C20orf24	0.471
0	1.28467	0.627	0.308	0	HLA high	ELOC	0.319
0	1.28415	0.877	0.385	0	HLA high	SNRPC	0.492
0	1.28382	0.913	0.55	0	HLA high	PPP1CA	0.363
9.23959e-200	1.28331	0.115	0.02	3.65971e-195	HLA high	AQP5	0.095
0	1.28105	0.93	0.491	0	HLA high	KDELR2	0.439
0	1.28023	0.838	0.442	0	HLA high	CACYBP	0.396
0	1.28014	0.845	0.345	0	HLA high	YIF1A	0.5
0	1.27998	0.807	0.355	0	HLA high	NANS	0.452
0	1.27865	0.839	0.417	0	HLA high	XRCC6	0.422
0	1.2775	0.861	0.388	0	HLA high	PDIA4	0.473
0	1.27731	0.749	0.38	0	HLA high	H2AFJ	0.369
0	1.27647	0.825	0.354	0	HLA high	COX20	0.471
0	1.27541	0.884	0.516	0	HLA high	CALM3	0.368
0	1.27431	0.867	0.393	0	HLA high	LSM2	0.474
0	1.27317	0.838	0.42	0	HLA high	ECH1	0.418
0	1.27306	0.795	0.319	0	HLA high	LRRC59	0.476
0	1.27269	0.724	0.407	0	HLA high	IRF1	0.317
0	1.27257	0.71	0.284	0	HLA high	FDFT1	0.426
0	1.2725	0.905	0.52	0	HLA high	COX17	0.385
0	1.27245	0.923	0.595	0	HLA high	CNBP	0.328
0	1.2724	0.956	0.636	0	HLA high	YWHAB	0.32
0	1.27231	0.867	0.472	0	HLA high	LSM3	0.395
0	1.27219	0.926	0.606	0	HLA high	PGK1	0.32
0	1.27201	0.839	0.406	0	HLA high	EIF3J	0.433
0	1.2717	0.744	0.217	0	HLA high	RUVBL2	0.527
0	1.27025	0.933	0.576	0	HLA high	DAD1	0.357
0	1.26956	0.835	0.359	0	HLA high	MRPS15	0.476
0	1.26827	0.806	0.32	0	HLA high	PHGR1	0.486
0	1.26817	0.809	0.321	0	HLA high	MRPL11	0.488
0	1.26762	0.879	0.495	0	HLA high	TUBB	0.384
0	1.26756	0.909	0.525	0	HLA high	TMED2	0.384
0	1.26722	0.863	0.378	0	HLA high	C19orf24	0.485
3.41787e-229	1.26671	0.733	0.475	1.35378e-224	HLA high	HLA-DRB1	0.258
0	1.26648	0.696	0.239	0	HLA high	PSMB10	0.457
0	1.26593	0.776	0.262	0	HLA high	ZNF511	0.514
0	1.26478	0.967	0.665	0	HLA high	GPX4	0.302
0	1.26463	0.87	0.419	0	HLA high	ATP1A1	0.451
0	1.26454	0.816	0.344	0	HLA high	ADI1	0.472
0	1.26424	0.803	0.354	0	HLA high	HSPA9	0.449
0	1.26309	0.913	0.4	0	HLA high	POLR2I	0.513
0	1.26293	0.903	0.593	0	HLA high	RBM8A	0.31
0	1.26197	0.773	0.278	0	HLA high	FKBP4	0.495
0	1.2593	0.813	0.399	0	HLA high	STRAP	0.414
0	1.25917	0.907	0.487	0	HLA high	SNRPB2	0.42
0	1.25819	0.584	0.175	0	HLA high	C11orf83	0.409
0	1.25802	0.871	0.447	0	HLA high	EIF5B	0.424
0	1.25792	0.818	0.311	0	HLA high	NDUFA8	0.507
0	1.25782	0.806	0.307	0	HLA high	MRPL36	0.499
0	1.25768	0.771	0.248	0	HLA high	POLD2	0.523
0	1.25747	0.763	0.261	0	HLA high	CD320	0.502
0	1.25704	0.998	0.907	0	HLA high	MYL6	0.091
0	1.25652	0.866	0.423	0	HLA high	PPP4C	0.443
0	1.25565	0.826	0.36	0	HLA high	PRDX3	0.466
0	1.25562	0.706	0.216	0	HLA high	CEACAM5	0.49
0	1.25453	0.938	0.634	0	HLA high	PCBP2	0.304
0	1.25417	0.92	0.456	0	HLA high	SEPW1	0.464
0	1.254	0.798	0.236	0	HLA high	STARD10	0.562
0	1.25394	0.828	0.349	0	HLA high	C17orf89	0.479
0	1.25356	0.834	0.306	0	HLA high	MRPL13	0.528
0	1.25327	0.831	0.413	0	HLA high	RER1	0.418
0	1.2531	0.758	0.268	0	HLA high	PPA2	0.49
0	1.25304	0.756	0.244	0	HLA high	MRPL17	0.512
0	1.25271	0.832	0.345	0	HLA high	COMT	0.487
0	1.25081	0.848	0.384	0	HLA high	PSMD4	0.464
0	1.25025	0.885	0.323	0	HLA high	CD151	0.562
0	1.24905	0.799	0.288	0	HLA high	POLR2H	0.511
0	1.2488	0.863	0.391	0	HLA high	IER3	0.472
0	1.24831	0.792	0.322	0	HLA high	SDHB	0.47
0	1.24815	0.921	0.551	0	HLA high	RBX1	0.37
0	1.24621	0.939	0.586	0	HLA high	HIGD2A	0.353
3.65203e-104	1.24538	0.965	0.95	1.44653e-99	HLA high	HLA-B	0.015
0	1.24505	0.822	0.39	0	HLA high	PSMD7	0.432
0	1.24393	0.849	0.458	0	HLA high	HNRNPM	0.391
0	1.24386	0.977	0.687	0	HLA high	YWHAZ	0.29
0	1.24252	0.788	0.298	0	HLA high	MRPL3	0.49
0	1.2423	0.856	0.462	0	HLA high	MRPS21	0.394
0	1.24146	0.902	0.476	0	HLA high	POLR2K	0.426
0	1.24068	0.807	0.275	0	HLA high	CISD1	0.532
0	1.24046	0.886	0.474	0	HLA high	ARF4	0.412
0	1.24024	0.92	0.429	0	HLA high	LINC00493	0.491
0	1.23915	0.678	0.182	0	HLA high	PPP1R1B	0.496
0	1.23662	0.907	0.454	0	HLA high	H2AFY	0.453
0	1.23654	0.79	0.25	0	HLA high	SPTBN1	0.54
0	1.23451	0.812	0.345	0	HLA high	APEX1	0.467
0	1.23448	0.817	0.3	0	HLA high	EI24	0.517
0	1.23438	0.778	0.31	0	HLA high	BLVRB	0.468
0	1.23428	0.813	0.381	0	HLA high	ILF2	0.432
0	1.23398	0.871	0.442	0	HLA high	SIVA1	0.429
0	1.23344	0.815	0.337	0	HLA high	SUCLG1	0.478
0	1.23319	0.783	0.239	0	HLA high	NBL1	0.544
0	1.23277	0.721	0.243	0	HLA high	NCOA7	0.478
0	1.2326	0.761	0.27	0	HLA high	CDK4	0.491
0	1.2319	0.79	0.337	0	HLA high	NDUFV1	0.453
0	1.23161	0.875	0.427	0	HLA high	ZC3H15	0.448
0	1.23087	0.814	0.315	0	HLA high	KARS	0.499
0	1.23074	0.822	0.401	0	HLA high	PYCARD	0.421
0	1.23047	0.716	0.218	0	HLA high	PAICS	0.498
0	1.23041	0.986	0.802	0	HLA high	SUB1	0.184
0	1.23027	0.887	0.469	0	HLA high	NSA2	0.418
0	1.23003	0.857	0.216	0	HLA high	MAL2	0.641
0	1.2295	0.889	0.521	0	HLA high	H2AFV	0.368
0	1.22897	0.948	0.596	0	HLA high	CUTA	0.352
0	1.22833	0.825	0.222	0	HLA high	KLF5	0.603
0	1.22797	0.859	0.434	0	HLA high	VPS29	0.425
0	1.22669	0.784	0.276	0	HLA high	MRPS26	0.508
0	1.22587	0.95	0.606	0	HLA high	C19orf43	0.344
0	1.2258	0.853	0.412	0	HLA high	ETFB	0.441
0	1.22557	0.889	0.463	0	HLA high	TMED9	0.426
0	1.22516	0.759	0.296	0	HLA high	NDUFS2	0.463
0	1.22495	0.785	0.3	0	HLA high	EBP	0.485
0	1.22465	0.986	0.664	0	HLA high	CD63	0.322
0	1.22464	0.93	0.541	0	HLA high	ZNF706	0.389
0	1.22463	0.881	0.45	0	HLA high	CDC37	0.431
0	1.22412	0.713	0.196	0	HLA high	TRAP1	0.517
0	1.22399	0.798	0.38	0	HLA high	TCP1	0.418
0	1.22289	0.855	0.435	0	HLA high	NDUFB5	0.42
0	1.22275	0.867	0.427	0	HLA high	RAD23A	0.44
0	1.22255	0.82	0.316	0	HLA high	MRPL27	0.504
0	1.22203	0.882	0.381	0	HLA high	ACTN4	0.501
0	1.22075	0.788	0.287	0	HLA high	MRPL32	0.501
0	1.22052	0.804	0.364	0	HLA high	PSMB4	0.44
3.03221e-175	1.22037	0.498	0.244	1.20103e-170	HLA high	CCL20	0.254
0	1.21949	0.99	0.911	0	HLA high	OAZ1	0.079
0	1.21894	0.575	0.191	0	HLA high	CHCHD8	0.384
0	1.21881	0.794	0.371	0	HLA high	NOL7	0.423
0	1.21759	0.835	0.437	0	HLA high	MRFAP1	0.398
0	1.21723	0.913	0.52	0	HLA high	COX7A2L	0.393
0	1.21633	0.783	0.279	0	HLA high	ISOC2	0.504
0	1.21506	0.739	0.268	0	HLA high	AP2B1	0.471
0	1.215	0.72	0.206	0	HLA high	TNFRSF12A	0.514
0	1.21487	0.731	0.277	0	HLA high	SQRDL	0.454
0	1.21449	0.782	0.24	0	HLA high	S100A13	0.542
0	1.21289	0.801	0.342	0	HLA high	NOP56	0.459
0	1.21201	0.801	0.196	0	HLA high	MISP	0.605
0	1.212	0.818	0.307	0	HLA high	METTL5	0.511
0	1.21126	0.781	0.309	0	HLA high	GSDMD	0.472
0	1.21065	0.963	0.675	0	HLA high	SEC61B	0.288
0	1.21059	0.843	0.376	0	HLA high	PDAP1	0.467
0	1.2098	0.863	0.493	0	HLA high	TAPBP	0.37
0	1.20958	0.798	0.316	0	HLA high	CHCHD1	0.482
0	1.20818	0.981	0.818	0	HLA high	OST4	0.163
0	1.20788	0.902	0.474	0	HLA high	CSNK2B	0.428
0	1.20773	0.84	0.407	0	HLA high	NDUFAF3	0.433
0	1.20539	0.924	0.472	0	HLA high	SRI	0.452
0	1.20537	0.856	0.405	0	HLA high	AUP1	0.451
0	1.2047	0.45	0.156	0	HLA high	TESC	0.294
0	1.20263	0.9	0.484	0	HLA high	POLR1D	0.416
4.56155e-222	1.20251	0.998	0.996	1.80679e-217	HLA high	B2M	0.002
0	1.20203	0.923	0.572	0	HLA high	ERP29	0.351
0	1.20174	0.852	0.317	0	HLA high	MPST	0.535
0	1.20163	0.832	0.347	0	HLA high	MRPS33	0.485
0	1.2008	0.766	0.201	0	HLA high	CTTN	0.565
0	1.20035	0.853	0.414	0	HLA high	BRI3	0.439
0	1.20027	0.753	0.304	0	HLA high	MRPS18C	0.449
0	1.19986	0.825	0.336	0	HLA high	SYPL1	0.489
0	1.19964	0.919	0.49	0	HLA high	ZNHIT1	0.429
0	1.19874	0.825	0.325	0	HLA high	PLSCR1	0.5
0	1.19741	0.844	0.377	0	HLA high	SDHC	0.467
0	1.19704	0.76	0.244	0	HLA high	PTGES2	0.516
0	1.19618	0.7	0.228	0	HLA high	CBR1	0.472
0	1.19613	0.925	0.552	0	HLA high	BLOC1S1	0.373
0	1.19586	0.929	0.617	0	HLA high	RBM3	0.312
0	1.19584	0.885	0.489	0	HLA high	GDI2	0.396
0	1.19567	0.77	0.273	0	HLA high	AAMP	0.497
0	1.1956	0.896	0.468	0	HLA high	CHMP2A	0.428
0	1.19477	0.999	0.972	0	HLA high	ACTB	0.027
0	1.19431	0.808	0.335	0	HLA high	NDUFS4	0.473
0	1.19418	0.899	0.513	0	HLA high	SEC11A	0.386
0	1.19407	0.789	0.362	0	HLA high	MDH1	0.427
0	1.19398	0.871	0.476	0	HLA high	EIF3D	0.395
0	1.19396	0.812	0.324	0	HLA high	WBSCR22	0.488
0.000483999	1.19337	0.318	0.353	1	HLA high	GNB2L1	-0.035
0	1.19252	0.734	0.286	0	HLA high	EPSTI1	0.448
0	1.19224	0.894	0.424	0	HLA high	NENF	0.47
0	1.19161	0.753	0.252	0	HLA high	COA6	0.501
0	1.19127	0.871	0.459	0	HLA high	COX14	0.412
0	1.19108	0.878	0.465	0	HLA high	KRTCAP2	0.413
0	1.19095	0.898	0.521	0	HLA high	ST13	0.377
0	1.18946	0.819	0.364	0	HLA high	POLR2E	0.455
0	1.18912	0.838	0.415	0	HLA high	STUB1	0.423
0	1.18808	0.811	0.343	0	HLA high	UQCC2	0.468
0	1.18787	0.796	0.272	0	HLA high	TSPAN3	0.524
0	1.18766	0.843	0.433	0	HLA high	MPC2	0.41
0	1.18657	0.831	0.363	0	HLA high	THOC7	0.468
0	1.18601	0.977	0.769	0	HLA high	ARPC3	0.208
0	1.18561	0.921	0.628	0	HLA high	EIF3F	0.293
0	1.18533	0.894	0.437	0	HLA high	LAMTOR2	0.457
0	1.18451	0.779	0.28	0	HLA high	PFDN6	0.499
0	1.18444	0.87	0.391	0	HLA high	C8orf59	0.479
0	1.18352	0.808	0.362	0	HLA high	MRPL18	0.446
0	1.18234	0.878	0.476	0	HLA high	UBE2I	0.402
0	1.18229	0.76	0.309	0	HLA high	AHSA1	0.451
0	1.18198	0.937	0.587	0	HLA high	GNG5	0.35
0	1.18187	0.81	0.324	0	HLA high	REXO2	0.486
0	1.18117	0.793	0.338	0	HLA high	VDAC3	0.455
0	1.18089	0.513	0.176	0	HLA high	RP11-329L6.2	0.337
0	1.18065	0.606	0.223	0	HLA high	PLAC8	0.383
0	1.18037	0.786	0.344	0	HLA high	PSMC3	0.442
0	1.17975	0.92	0.546	0	HLA high	SUMO1	0.374
0	1.17954	0.805	0.316	0	HLA high	CNIH4	0.489
0	1.17915	0.78	0.326	0	HLA high	SYNCRIP	0.454
0	1.17889	0.923	0.505	0	HLA high	AP2S1	0.418
0	1.17849	0.889	0.462	0	HLA high	RNF7	0.427
0	1.17805	0.785	0.355	0	HLA high	ANP32A	0.43
0	1.17769	0.902	0.408	0	HLA high	CHMP4B	0.494
0	1.17737	0.743	0.286	0	HLA high	SNRPA1	0.457
0	1.17697	0.935	0.66	0	HLA high	SRSF2	0.275
0	1.17653	0.817	0.4	0	HLA high	GTF3C6	0.417
0	1.17636	0.731	0.332	0	HLA high	SRM	0.399
0	1.17622	0.752	0.174	0	HLA high	AP1M2	0.578
0	1.17539	0.644	0.233	0	HLA high	CXCL2	0.411
0	1.17495	0.835	0.313	0	HLA high	ARPC1A	0.522
0	1.17421	0.821	0.408	0	HLA high	DDX18	0.413
0	1.17413	0.952	0.694	0	HLA high	NAP1L1	0.258
0	1.17386	0.782	0.3	0	HLA high	GPI	0.482
0	1.17352	0.871	0.438	0	HLA high	GNB2	0.433
0	1.17253	0.856	0.302	0	HLA high	AGPAT2	0.554
0	1.17248	0.824	0.311	0	HLA high	TMED3	0.513
0	1.17219	0.726	0.29	0	HLA high	TIMM10	0.436
0	1.17211	0.879	0.483	0	HLA high	LMAN2	0.396
0	1.17067	0.795	0.394	0	HLA high	AKR1A1	0.401
0	1.16975	0.774	0.298	0	HLA high	GLRX5	0.476
0	1.16949	0.772	0.247	0	HLA high	MRPL15	0.525
0	1.16916	0.757	0.311	0	HLA high	GLRX3	0.446
0	1.16829	0.764	0.287	0	HLA high	MRPL22	0.477
0	1.16814	0.941	0.688	0	HLA high	RHOA	0.253
0	1.16802	0.849	0.42	0	HLA high	MRPL54	0.429
0	1.16769	0.922	0.578	0	HLA high	UXT	0.344
0	1.16694	0.824	0.394	0	HLA high	PSMC5	0.43
0	1.16612	0.74	0.227	0	HLA high	GCSH	0.513
0	1.16337	0.56	0.22	0	HLA high	CASP1	0.34
0	1.1623	0.717	0.239	0	HLA high	TSPAN13	0.478
0	1.16184	0.799	0.326	0	HLA high	NDUFA10	0.473
0	1.16165	0.759	0.311	0	HLA high	PSMC4	0.448
0	1.16161	0.904	0.542	0	HLA high	HNRNPU	0.362
0	1.16145	0.844	0.393	0	HLA high	MORF4L2	0.451
0	1.15923	0.768	0.236	0	HLA high	GIPC1	0.532
0	1.15853	0.787	0.244	0	HLA high	SLC39A4	0.543
0	1.15748	0.865	0.467	0	HLA high	UBXN4	0.398
0	1.15722	0.75	0.309	0	HLA high	PSMD14	0.441
0	1.15678	0.85	0.372	0	HLA high	DPY30	0.478
0	1.15602	0.803	0.361	0	HLA high	RPA3	0.442
0	1.15523	0.885	0.405	0	HLA high	KDELR1	0.48
0	1.15489	0.773	0.197	0	HLA high	FHL2	0.576
0	1.1547	0.885	0.388	0	HLA high	PRDX4	0.497
0	1.15457	0.689	0.233	0	HLA high	MRPL16	0.456
0	1.15344	0.664	0.232	0	HLA high	HES1	0.432
0	1.15191	0.899	0.524	0	HLA high	YWHAQ	0.375
0	1.15162	0.759	0.244	0	HLA high	BZW2	0.515
0	1.15148	0.879	0.475	0	HLA high	SSU72	0.404
0	1.15107	0.742	0.303	0	HLA high	NUDT5	0.439
0	1.15083	0.834	0.375	0	HLA high	MIEN1	0.459
0	1.1506	0.677	0.253	0	HLA high	IFI35	0.424
0	1.1504	0.911	0.506	0	HLA high	SQSTM1	0.405
0	1.15025	0.728	0.237	0	HLA high	MRPS23	0.491
0	1.15022	0.695	0.189	0	HLA high	PYCR1	0.506
0	1.1502	0.868	0.446	0	HLA high	CANX	0.422
2.02279e-208	1.14993	0.41	0.159	8.01206e-204	HLA high	NUPR1	0.251
0	1.14902	0.812	0.369	0	HLA high	PPM1G	0.443
0	1.14862	0.748	0.315	0	HLA high	MRPS7	0.433
0	1.14775	0.764	0.283	0	HLA high	CAPN1	0.481
0	1.14759	0.79	0.375	0	HLA high	TXNL4A	0.415
0	1.1472	0.801	0.284	0	HLA high	SPATS2L	0.517
0	1.14641	0.887	0.554	0	HLA high	DRAP1	0.333
0	1.14623	0.425	0.121	0	HLA high	SOD3	0.304
0	1.14614	0.785	0.429	0	HLA high	ALDOA	0.356
0	1.146	0.952	0.631	0	HLA high	SPCS1	0.321
0	1.14582	0.712	0.161	0	HLA high	TMC5	0.551
0	1.14546	0.792	0.244	0	HLA high	ASPH	0.548
0	1.14364	0.964	0.784	0	HLA high	CALM1	0.18
0	1.14277	0.822	0.342	0	HLA high	CAPNS1	0.48
0	1.14043	0.841	0.335	0	HLA high	PFDN4	0.506
0	1.13962	0.796	0.345	0	HLA high	TRAPPC2L	0.451
0	1.13955	0.7	0.247	0	HLA high	TMEM106C	0.453
0	1.13678	0.879	0.406	0	HLA high	PGLS	0.473
0	1.13598	0.446	0.119	0	HLA high	CDKN2A	0.327
0	1.13554	0.74	0.204	0	HLA high	ABHD11	0.536
0	1.13521	0.8	0.312	0	HLA high	NAA20	0.488
0	1.13505	0.345	0.079	0	HLA high	PRAC1	0.266
0	1.13422	0.923	0.62	0	HLA high	TPM3	0.303
0	1.1338	0.569	0.174	0	HLA high	MX1	0.395
0	1.13367	0.768	0.323	0	HLA high	ETFA	0.445
0	1.13299	0.736	0.194	0	HLA high	BACE2	0.542
0	1.13133	0.809	0.418	0	HLA high	MANF	0.391
0	1.13109	0.927	0.534	0	HLA high	SCAND1	0.393
0	1.13071	0.865	0.44	0	HLA high	RPN2	0.425
0	1.13037	0.732	0.246	0	HLA high	MRPL37	0.486
0	1.13013	0.629	0.207	0	HLA high	TNFSF10	0.422
0	1.12989	0.809	0.348	0	HLA high	MRPL55	0.461
0	1.12931	0.908	0.595	0	HLA high	EIF4G2	0.313
0	1.12739	0.696	0.166	0	HLA high	GOLM1	0.53
0	1.12708	0.902	0.495	0	HLA high	FIS1	0.407
0	1.12693	0.926	0.593	0	HLA high	PCBP1	0.333
0	1.12636	0.879	0.499	0	HLA high	VPS28	0.38
0	1.12557	0.811	0.361	0	HLA high	ESD	0.45
0	1.12537	0.657	0.156	0	HLA high	TMEM45B	0.501
0	1.12389	0.693	0.231	0	HLA high	MRPS25	0.462
0	1.12236	0.894	0.439	0	HLA high	RAB2A	0.455
0	1.12163	0.701	0.286	0	HLA high	PSMD2	0.415
0	1.1214	0.956	0.659	0	HLA high	GLTSCR2	0.297
7.66764e-177	1.12132	0.669	0.452	3.03707e-172	HLA high	HLA-DPA1	0.217
0	1.12077	0.943	0.514	0	HLA high	DYNLRB1	0.429
0	1.11985	0.907	0.645	0	HLA high	HNRNPDL	0.262
0	1.11947	0.863	0.413	0	HLA high	TMEM14C	0.45
0	1.1193	0.811	0.373	0	HLA high	METAP2	0.438
0	1.11815	0.925	0.488	0	HLA high	FKBP2	0.437
0	1.11813	0.772	0.216	0	HLA high	SPINT1	0.556
0	1.11801	0.834	0.369	0	HLA high	TMEM208	0.465
0	1.11637	0.743	0.316	0	HLA high	TIMM17A	0.427
0	1.11584	0.761	0.312	0	HLA high	MRPL47	0.449
0	1.11569	0.869	0.538	0	HLA high	RSL24D1	0.331
0	1.11545	0.86	0.459	0	HLA high	LSM8	0.401
0	1.1152	0.509	0.176	0	HLA high	SPINK1	0.333
0	1.11484	0.758	0.255	0	HLA high	DNPEP	0.503
0	1.1134	0.802	0.233	0	HLA high	ST14	0.569
0	1.11265	0.851	0.449	0	HLA high	LAMTOR1	0.402
0	1.11223	0.892	0.452	0	HLA high	TMEM123	0.44
0	1.11173	0.857	0.448	0	HLA high	KTN1	0.409
0	1.11099	0.83	0.432	0	HLA high	PPP1CC	0.398
0	1.11096	0.799	0.3	0	HLA high	ARL2	0.499
0	1.11066	0.837	0.4	0	HLA high	RNH1	0.437
0	1.11029	1	0.997	0	HLA high	TMSB4X	0.003
0	1.10994	0.838	0.418	0	HLA high	HSPA1B	0.42
0	1.10916	0.798	0.328	0	HLA high	PNKD	0.47
0	1.10864	0.87	0.445	0	HLA high	BUD31	0.425
0	1.10782	0.793	0.368	0	HLA high	DDOST	0.425
0	1.10678	0.719	0.19	0	HLA high	MUC13	0.529
0	1.1065	0.809	0.363	0	HLA high	CLNS1A	0.446
0	1.10645	0.788	0.31	0	HLA high	MRPL43	0.478
0	1.1063	0.794	0.376	0	HLA high	ARPC5L	0.418
0	1.1061	0.814	0.323	0	HLA high	CD46	0.491
0	1.1047	0.851	0.467	0	HLA high	ENSA	0.384
2.72065e-187	1.10381	0.328	0.118	1.07762e-182	HLA high	UBE2C	0.21
0	1.10367	0.805	0.327	0	HLA high	PRELID3B	0.478
0	1.10266	0.838	0.444	0	HLA high	UBE2N	0.394
0	1.10255	0.849	0.424	0	HLA high	TAF1D	0.425
0	1.10191	0.825	0.344	0	HLA high	TPD52	0.481
0	1.10166	0.866	0.448	0	HLA high	POLR2J	0.418
0	1.1009	0.857	0.544	0	HLA high	HSPA5	0.313
0	1.10073	0.864	0.541	0	HLA high	EIF3L	0.323
0	1.10043	0.892	0.494	0	HLA high	OSTC	0.398
0	1.09934	0.801	0.425	0	HLA high	SDF2L1	0.376
0	1.09864	0.877	0.49	0	HLA high	TMED10	0.387
0	1.0985	0.922	0.602	0	HLA high	BRK1	0.32
0	1.09789	0.839	0.344	0	HLA high	TM9SF3	0.495
0	1.09717	0.863	0.423	0	HLA high	C1orf43	0.44
0	1.0971	0.712	0.356	0	HLA high	HIST1H4C	0.356
0	1.09666	0.924	0.602	0	HLA high	LAMTOR4	0.322
0	1.09473	0.929	0.652	0	HLA high	SSR2	0.277
0	1.09447	0.908	0.47	0	HLA high	ERGIC3	0.438
0	1.09444	0.644	0.202	0	HLA high	GSKIP	0.442
0	1.09411	0.638	0.171	0	HLA high	WDR34	0.467
0	1.09358	0.822	0.38	0	HLA high	CTNNB1	0.442
0	1.09291	0.784	0.333	0	HLA high	PUF60	0.451
0	1.09281	0.846	0.515	0	HLA high	PTP4A2	0.331
0	1.09229	0.829	0.432	0	HLA high	SFT2D1	0.397
0	1.09218	1	0.981	0	HLA high	FTH1	0.019
0	1.09211	0.804	0.323	0	HLA high	PPP2R1A	0.481
0	1.09202	0.719	0.312	0	HLA high	STMN1	0.407
0	1.09179	0.772	0.294	0	HLA high	CCDC124	0.478
0	1.09119	0.755	0.316	0	HLA high	DECR1	0.439
0	1.09094	0.768	0.368	0	HLA high	MAGOH	0.4
0	1.09025	0.998	0.977	0	HLA high	EIF1	0.021
0	1.09	0.69	0.217	0	HLA high	HACD3	0.473
0	1.08995	0.643	0.233	0	HLA high	PSMD1	0.41
0	1.08991	0.739	0.265	0	HLA high	SSRP1	0.474
0	1.08918	0.927	0.693	0	HLA high	UBE2D3	0.234
0	1.08871	0.685	0.209	0	HLA high	C21orf59	0.476
0	1.08829	0.678	0.256	0	HLA high	SDHA	0.422
0	1.08797	0.708	0.246	0	HLA high	EEF1E1	0.462
0	1.08699	0.338	0.086	0	HLA high	CDC20	0.252
0	1.08669	0.732	0.213	0	HLA high	PON2	0.519
0	1.08617	0.774	0.255	0	HLA high	PAFAH1B3	0.519
0	1.08585	0.829	0.395	0	HLA high	NDUFA5	0.434
0	1.08519	0.756	0.383	0	HLA high	SUPT4H1	0.373
0	1.08514	0.843	0.403	0	HLA high	TOP1	0.44
2.32636e-105	1.08497	0.93	0.924	9.21449e-101	HLA high	HLA-A	0.006
0	1.08468	0.853	0.439	0	HLA high	C19orf60	0.414
0	1.08466	0.768	0.359	0	HLA high	RPN1	0.409
0	1.08433	0.774	0.33	0	HLA high	MRPL34	0.444
0	1.08428	0.804	0.361	0	HLA high	SNF8	0.443
0	1.08422	0.645	0.152	0	HLA high	PLEK2	0.493
0	1.0841	0.704	0.233	0	HLA high	DKC1	0.471
0	1.08328	0.789	0.322	0	HLA high	HINT2	0.467
0	1.08259	0.767	0.326	0	HLA high	SDHD	0.441
0	1.08137	0.741	0.224	0	HLA high	ITGA6	0.517
0	1.08136	0.771	0.304	0	HLA high	NT5C	0.467
0	1.08122	0.779	0.383	0	HLA high	GSPT1	0.396
0	1.08079	0.952	0.71	0	HLA high	SERP1	0.242
0	1.08071	0.887	0.583	0	HLA high	DNAJA1	0.304
0	1.08017	0.743	0.27	0	HLA high	MRPS5	0.473
0	1.07986	0.749	0.278	0	HLA high	HTATIP2	0.471
0	1.07967	0.756	0.274	0	HLA high	GRHPR	0.482
0	1.07933	0.735	0.242	0	HLA high	PSMG3	0.493
0	1.07854	0.765	0.342	0	HLA high	LSM6	0.423
0	1.07806	0.718	0.202	0	HLA high	SMAGP	0.516
6.30962e-247	1.07789	0.433	0.159	2.49918e-242	HLA high	IGFBP2	0.274
0	1.07748	0.716	0.228	0	HLA high	NOB1	0.488
0	1.07698	0.621	0.235	0	HLA high	ID1	0.386
0	1.07681	0.787	0.296	0	HLA high	CYB5B	0.491
0	1.0766	0.881	0.476	0	HLA high	VMP1	0.405
0	1.07644	0.757	0.246	0	HLA high	SRPK1	0.511
0	1.07641	0.781	0.373	0	HLA high	COPS6	0.408
0	1.07605	0.554	0.204	0	HLA high	TMEM93	0.35
0	1.07572	0.75	0.198	0	HLA high	DSG2	0.552
3.05752e-255	1.07571	0.756	0.454	1.21106e-250	HLA high	TYMP	0.302
0	1.07567	0.716	0.274	0	HLA high	GRSF1	0.442
0	1.07529	0.755	0.277	0	HLA high	FAM136A	0.478
0	1.07512	0.863	0.533	0	HLA high	EIF5	0.33
0	1.07448	0.779	0.329	0	HLA high	CEBPD	0.45
0	1.07419	0.647	0.176	0	HLA high	NOP16	0.471
0	1.07375	0.755	0.299	0	HLA high	DAZAP1	0.456
0	1.07332	0.701	0.26	0	HLA high	PSMD3	0.441
0	1.07231	0.755	0.3	0	HLA high	MRPL42	0.455
0	1.07214	0.709	0.214	0	HLA high	EXOSC4	0.495
0	1.07113	0.706	0.236	0	HLA high	PDHA1	0.47
0	1.07106	0.814	0.387	0	HLA high	COPZ1	0.427
0	1.07099	0.677	0.168	0	HLA high	CENPV	0.509
0	1.0703	0.801	0.273	0	HLA high	PGRMC1	0.528
0	1.07016	0.929	0.671	0	HLA high	EIF4A2	0.258
0	1.06921	0.759	0.336	0	HLA high	CLPP	0.423
0	1.06784	0.664	0.207	0	HLA high	H1F0	0.457
0	1.06765	0.767	0.34	0	HLA high	TXN2	0.427
0	1.06714	0.744	0.234	0	HLA high	NDUFAF2	0.51
0	1.06707	0.664	0.203	0	HLA high	PSMG1	0.461
0	1.06686	0.713	0.257	0	HLA high	MRPL50	0.456
0	1.06651	0.858	0.477	0	HLA high	SEP15	0.381
0	1.06644	0.641	0.149	0	HLA high	KIF9	0.492
0	1.06611	0.995	0.956	0	HLA high	H3F3B	0.039
0	1.066	0.873	0.426	0	HLA high	ALKBH7	0.447
4.64561e-101	1.06571	0.639	0.462	1.84008e-96	HLA high	HMGB2	0.177
0	1.06561	0.728	0.259	0	HLA high	UCHL3	0.469
0	1.06554	0.613	0.171	0	HLA high	FAM3D	0.442
0	1.06509	0.654	0.156	0	HLA high	SORD	0.498
0	1.06437	0.838	0.447	0	HLA high	SCP2	0.391
0	1.06428	0.752	0.298	0	HLA high	MVP	0.454
0	1.06424	0.793	0.415	0	HLA high	KIF5B	0.378
0	1.06399	0.715	0.26	0	HLA high	LGALS9	0.455
0	1.06363	0.703	0.262	0	HLA high	CDC123	0.441
0	1.06336	0.664	0.186	0	HLA high	SIGMAR1	0.478
0	1.06224	0.869	0.523	0	HLA high	EZR	0.346
0	1.06202	0.219	0.032	0	HLA high	CTSE	0.187
4.81418e-279	1.06163	0.762	0.467	1.90685e-274	HLA high	C4orf48	0.295
0	1.0614	0.843	0.418	0	HLA high	RAB1A	0.425
3.26814e-199	1.06137	0.595	0.324	1.29448e-194	HLA high	PHLDA1	0.271
0	1.06124	0.99	0.913	0	HLA high	PFDN5	0.077
0	1.06104	0.398	0.111	0	HLA high	BIRC5	0.287
0	1.05925	0.682	0.205	0	HLA high	PSMG4	0.477
0	1.05912	0.552	0.189	0	HLA high	AC011753.3	0.363
0	1.05875	0.773	0.33	0	HLA high	EMC4	0.443
0	1.05858	0.846	0.482	0	HLA high	SRRM2	0.364
0	1.05832	0.469	0.108	0	HLA high	DMKN	0.361
0	1.05818	0.684	0.196	0	HLA high	EMP2	0.488
0	1.05773	0.715	0.293	0	HLA high	PSMD11	0.422
0	1.05742	0.852	0.496	0	HLA high	ARHGDIA	0.356
0	1.05712	0.732	0.284	0	HLA high	HDAC1	0.448
0	1.0569	0.764	0.315	0	HLA high	PLEKHJ1	0.449
0	1.05676	0.67	0.24	0	HLA high	GRPEL1	0.43
0	1.05675	0.715	0.241	0	HLA high	COMTD1	0.474
0	1.05666	0.925	0.596	0	HLA high	SNX3	0.329
0	1.05595	0.846	0.46	0	HLA high	MRPL33	0.386
0	1.05512	0.656	0.208	0	HLA high	NMI	0.448
0	1.05507	0.768	0.306	0	HLA high	DNAJC19	0.462
0	1.05493	0.836	0.418	0	HLA high	TSTD1	0.418
0	1.05473	0.718	0.32	0	HLA high	NOP58	0.398
0	1.0546	0.734	0.294	0	HLA high	PDCD2	0.44
0	1.05436	0.999	0.988	0	HLA high	TPT1	0.011
1.91822e-250	1.0536	0.85	0.624	7.59788e-246	HLA high	SRSF7	0.226
0	1.05338	0.692	0.195	0	HLA high	CTBP2	0.497
0	1.05321	0.84	0.434	0	HLA high	TMEM14B	0.406
0	1.0532	0.813	0.337	0	HLA high	RNF114	0.476
0	1.05282	0.865	0.448	0	HLA high	TMEM219	0.417
0	1.05243	0.888	0.499	0	HLA high	SSR3	0.389
0	1.05225	0.823	0.394	0	HLA high	SSNA1	0.429
0	1.05193	0.792	0.338	0	HLA high	GTF2H5	0.454
0	1.05136	0.89	0.514	0	HLA high	CD164	0.376
0	1.05116	0.838	0.468	0	HLA high	BAX	0.37
0	1.05093	0.74	0.308	0	HLA high	FKBP3	0.432
0	1.05086	0.793	0.368	0	HLA high	SNRNP70	0.425
8.08554e-25	1.05075	0.316	0.265	3.2026e-20	HLA high	TCEB2	0.051
0	1.05024	0.621	0.228	0	HLA high	PGP	0.393
0	1.04943	0.732	0.289	0	HLA high	ETS2	0.443
0	1.04923	0.748	0.337	0	HLA high	PSMC1	0.411
0	1.04904	0.25	0.023	0	HLA high	IDO1	0.227
0	1.04876	0.808	0.423	0	HLA high	EIF3A	0.385
0	1.04835	0.537	0.097	0	HLA high	STEAP1	0.44
0	1.04778	0.758	0.365	0	HLA high	TXNL1	0.393
0	1.04757	0.961	0.773	0	HLA high	COMMD6	0.188
0	1.04754	0.803	0.359	0	HLA high	MMADHC	0.444
0	1.04731	0.829	0.28	0	HLA high	APP	0.549
0	1.04663	0.849	0.456	0	HLA high	RAB7A	0.393
0	1.04626	0.899	0.48	0	HLA high	LAPTM4A	0.419
0	1.04625	0.423	0.123	0	HLA high	CDKN3	0.3
0	1.0461	0.759	0.325	0	HLA high	DPM3	0.434
0	1.04592	0.594	0.192	0	HLA high	DTYMK	0.402
0	1.04583	0.846	0.437	0	HLA high	TMCO1	0.409
0	1.04548	0.817	0.417	0	HLA high	SF3B2	0.4
0	1.04545	0.772	0.299	0	HLA high	TSC22D1	0.473
0	1.04528	0.798	0.355	0	HLA high	MCTS1	0.443
0	1.04471	0.697	0.242	0	HLA high	NDUFA7	0.455
0	1.04392	0.737	0.327	0	HLA high	PSMD13	0.41
0	1.04358	0.747	0.294	0	HLA high	TFG	0.453
0	1.04358	0.856	0.503	0	HLA high	ZFP36L1	0.353
0	1.04303	0.775	0.31	0	HLA high	PTRHD1	0.465
0	1.04302	0.82	0.473	0	HLA high	CMPK1	0.347
0	1.04195	0.731	0.295	0	HLA high	UFD1L	0.436
0	1.0419	0.403	0.08	0	HLA high	KRT7	0.323
0	1.04145	0.777	0.285	0	HLA high	HSD17B12	0.492
0	1.04116	0.751	0.344	0	HLA high	EIF4E	0.407
0	1.04114	0.918	0.565	0	HLA high	WDR83OS	0.353
0	1.04038	0.726	0.182	0	HLA high	SOX9	0.544
0	1.04029	0.703	0.266	0	HLA high	TOMM5	0.437
0	1.04005	0.797	0.355	0	HLA high	MRPS36	0.442
0	1.03937	0.868	0.464	0	HLA high	RHEB	0.404
0	1.03894	0.788	0.301	0	HLA high	DDRGK1	0.487
0	1.03863	0.643	0.243	0	HLA high	PCNA	0.4
0	1.03822	0.852	0.484	0	HLA high	REEP5	0.368
0	1.03775	0.847	0.413	0	HLA high	CAST	0.434
0	1.03677	0.691	0.234	0	HLA high	ALG3	0.457
0	1.03673	0.84	0.487	0	HLA high	RBMX	0.353
0	1.0365	0.761	0.38	0	HLA high	DUT	0.381
0	1.03614	0.693	0.238	0	HLA high	SSSCA1	0.455
0	1.03599	0.688	0.24	0	HLA high	SNRPA	0.448
0	1.03556	0.784	0.364	0	HLA high	DCXR	0.42
0	1.03474	0.994	0.474	0	HLA high	CST3	0.52
0	1.03449	0.649	0.171	0	HLA high	TST	0.478
0	1.03444	0.602	0.143	0	HLA high	AMN	0.459
0	1.03438	0.808	0.45	0	HLA high	CCDC85B	0.358
0	1.03428	0.815	0.424	0	HLA high	TMEM167A	0.391
0	1.03417	0.737	0.277	0	HLA high	FAM173A	0.46
0	1.03405	0.846	0.527	0	HLA high	GTF3A	0.319
0	1.0336	0.864	0.449	0	HLA high	RALY	0.415
0	1.03347	0.748	0.295	0	HLA high	ASNA1	0.453
0	1.03301	0.842	0.468	0	HLA high	RWDD1	0.374
0	1.0325	0.705	0.257	0	HLA high	TRIM28	0.448
2.55341e-122	1.03204	0.612	0.41	1.01138e-117	HLA high	ANXA1	0.202
0	1.03193	0.832	0.503	0	HLA high	ABRACL	0.329
0	1.0315	0.535	0.158	0	HLA high	ASCL2	0.377
0	1.0308	0.615	0.164	0	HLA high	LACTB2	0.451
0	1.03012	0.826	0.422	0	HLA high	RNPS1	0.404
0	1.02912	0.753	0.413	0	HLA high	HMGN3	0.34
0	1.02784	0.493	0.088	0	HLA high	GCNT3	0.405
0	1.02745	0.729	0.245	0	HLA high	EIF3B	0.484
0	1.02735	0.756	0.308	0	HLA high	TAF9	0.448
0	1.02627	0.674	0.25	0	HLA high	RRP7A	0.424
0	1.02624	0.916	0.639	0	HLA high	ANAPC16	0.277
0	1.02577	0.721	0.253	0	HLA high	POP7	0.468
0	1.02563	0.777	0.312	0	HLA high	CHCHD5	0.465
0	1.02524	0.669	0.211	0	HLA high	NDUFAF4	0.458
0	1.02415	0.86	0.439	0	HLA high	ATRAID	0.421
0	1.02355	0.88	0.505	0	HLA high	PHPT1	0.375
0	1.02348	0.946	0.696	0	HLA high	ATP6V0E1	0.25
0	1.02334	0.791	0.317	0	HLA high	MPLKIP	0.474
0	1.02306	0.724	0.341	0	HLA high	SRP72	0.383
0	1.02226	0.733	0.296	0	HLA high	FAM120A	0.437
0	1.02206	0.602	0.171	0	HLA high	TAP2	0.431
0	1.02158	0.694	0.259	0	HLA high	ADH5	0.435
0	1.02139	0.675	0.196	0	HLA high	IFRD2	0.479
0	1.02088	0.666	0.233	0	HLA high	DCUN1D5	0.433
1.96284e-271	1.02072	0.981	0.885	7.77462e-267	HLA high	UBC	0.096
0	1.02054	0.782	0.36	0	HLA high	EWSR1	0.422
0	1.02011	0.874	0.551	0	HLA high	HNRNPA0	0.323
0	1.01985	0.741	0.383	0	HLA high	RNF213	0.358
0	1.0194	0.654	0.277	0	HLA high	DDX39A	0.377
0	1.01918	0.511	0.103	0	HLA high	SERPINB5	0.408
0	1.01773	0.861	0.491	0	HLA high	FKBP8	0.37
0	1.0171	0.828	0.486	0	HLA high	SRRM1	0.342
4.42324e-278	1.01705	0.642	0.326	1.752e-273	HLA high	NASP	0.316
0	1.01688	0.738	0.202	0	HLA high	JUP	0.536
0	1.01663	0.742	0.314	0	HLA high	GLO1	0.428
0	1.01631	0.758	0.297	0	HLA high	HDAC2	0.461
0	1.01589	0.78	0.352	0	HLA high	LYPLA1	0.428
0	1.01581	0.922	0.591	0	HLA high	FKBP1A	0.331
3.33497e-278	1.01552	0.597	0.288	1.32095e-273	HLA high	C19orf79	0.309
0	1.01513	0.727	0.254	0	HLA high	MSRB2	0.473
0	1.01484	0.493	0.115	0	HLA high	PSAT1	0.378
0	1.01481	0.862	0.529	0	HLA high	UBXN1	0.333
0	1.01463	0.799	0.42	0	HLA high	PYURF	0.379
0	1.01389	0.69	0.245	0	HLA high	TMX2	0.445
0	1.01347	0.82	0.421	0	HLA high	TMEM160	0.399
0	1.01248	0.726	0.313	0	HLA high	IMP3	0.413
0	1.01244	0.654	0.198	0	HLA high	MRPS2	0.456
0	1.01192	0.709	0.199	0	HLA high	LLGL2	0.51
0	1.01125	0.614	0.203	0	HLA high	OAS1	0.411
0	1.01073	0.743	0.259	0	HLA high	ARMC10	0.484
0	1.01048	0.788	0.411	0	HLA high	XRCC5	0.377
0	1.01036	0.862	0.473	0	HLA high	RTN4	0.389
0	1.00981	0.881	0.457	0	HLA high	ATOX1	0.424
0	1.00917	0.73	0.34	0	HLA high	POLR2G	0.39
0	1.00908	0.799	0.354	0	HLA high	MTCH1	0.445
0	1.00867	0.635	0.213	0	HLA high	LIMA1	0.422
0	1.00754	0.708	0.29	0	HLA high	MESDC2	0.418
7.90205e-168	1.00742	0.525	0.288	3.12992e-163	HLA high	CCND2	0.237
0	1.00731	0.722	0.273	0	HLA high	ITPA	0.449
0	1.0069	0.71	0.267	0	HLA high	NIFK	0.443
0	1.00666	0.742	0.308	0	HLA high	EIF4E2	0.434
0	1.00627	0.748	0.281	0	HLA high	NT5C3A	0.467
0	1.00604	0.769	0.355	0	HLA high	PSMG2	0.414
0	1.00514	0.767	0.379	0	HLA high	HNRNPR	0.388
0	1.00499	0.798	0.406	0	HLA high	RAB5C	0.392
0	1.00456	0.546	0.168	0	HLA high	ALYREF	0.378
0	1.00447	0.751	0.305	0	HLA high	DPM1	0.446
0	1.00446	0.691	0.272	0	HLA high	NARS	0.419
0	1.00417	0.883	0.544	0	HLA high	ATP6V0B	0.339
0	1.00414	0.802	0.369	0	HLA high	CNIH1	0.433
0	1.00402	0.614	0.129	0	HLA high	F12	0.485
0	1.00355	0.723	0.363	0	HLA high	BUB3	0.36
0	1.00334	0.599	0.158	0	HLA high	SLC44A4	0.441
0	1.00274	0.749	0.291	0	HLA high	SPTSSA	0.458
4.00286e-162	1.00175	0.329	0.131	1.58549e-157	HLA high	BEX3	0.198
0	1.00119	0.695	0.229	0	HLA high	MALSU1	0.466
0	1.00043	0.875	0.51	0	HLA high	UFC1	0.365
0	1.00027	0.677	0.212	0	HLA high	ATIC	0.465
0	0.999186	0.631	0.225	0	HLA high	TPMT	0.406
0	0.999028	0.82	0.399	0	HLA high	DGUOK	0.421
0	0.998985	0.769	0.373	0	HLA high	SNHG7	0.396
0	0.998503	0.662	0.209	0	HLA high	RARS	0.453
0	0.997493	0.664	0.206	0	HLA high	ASL	0.458
0	0.997404	0.714	0.285	0	HLA high	TPRKB	0.429
0	0.997228	0.644	0.211	0	HLA high	EMG1	0.433
0	0.996664	0.748	0.299	0	HLA high	PSMF1	0.449
0	0.996259	0.699	0.306	0	HLA high	SARS	0.393
0	0.996225	0.654	0.149	0	HLA high	RP11-357H14.17	0.505
0	0.996042	0.728	0.286	0	HLA high	IMP4	0.442
0	0.995716	0.823	0.41	0	HLA high	AP3S1	0.413
0	0.995637	0.764	0.312	0	HLA high	RAD23B	0.452
0	0.995218	0.684	0.313	0	HLA high	ATG3	0.371
0	0.994848	0.76	0.27	0	HLA high	CTNNA1	0.49
0	0.99484	0.828	0.486	0	HLA high	ATP1B3	0.342
0	0.994298	0.537	0.122	0	HLA high	CMBL	0.415
0	0.993943	0.673	0.163	0	HLA high	STAP2	0.51
0	0.993231	0.607	0.211	0	HLA high	PARP14	0.396
0	0.992681	0.683	0.212	0	HLA high	ACSL5	0.471
0	0.992489	0.584	0.141	0	HLA high	PKP2	0.443
0	0.991872	0.803	0.428	0	HLA high	KHDRBS1	0.375
0	0.991504	0.87	0.54	0	HLA high	UBE2D2	0.33
0	0.990859	0.722	0.223	0	HLA high	SH3YL1	0.499
0	0.990717	0.932	0.672	0	HLA high	ATP6V1G1	0.26
0	0.990437	0.606	0.183	0	HLA high	ACOT7	0.423
0	0.989582	0.772	0.363	0	HLA high	PRPF40A	0.409
0	0.989387	0.853	0.444	0	HLA high	RNF181	0.409
0	0.989035	0.347	0.022	0	HLA high	UBD	0.325
0	0.988272	0.691	0.159	0	HLA high	CRB3	0.532
0	0.984648	0.655	0.209	0	HLA high	MRPL19	0.446
0	0.983977	0.67	0.209	0	HLA high	TIMM50	0.461
9.10558e-135	0.983589	0.698	0.498	3.60663e-130	HLA high	DDIT4	0.2
0	0.98079	0.808	0.384	0	HLA high	CHMP5	0.424
0	0.980514	0.652	0.175	0	HLA high	PPIC	0.477
0	0.980216	0.621	0.207	0	HLA high	PPIH	0.414
0	0.979955	0.658	0.207	0	HLA high	NOLC1	0.451
0	0.979644	0.7	0.253	0	HLA high	EIF4G1	0.447
0	0.97923	0.706	0.227	0	HLA high	ZDHHC3	0.479
0	0.979224	0.567	0.216	0	HLA high	LYAR	0.351
0	0.978718	0.674	0.216	0	HLA high	YDJC	0.458
0	0.97785	0.623	0.191	0	HLA high	APEH	0.432
0	0.977692	0.789	0.347	0	HLA high	PTBP1	0.442
0	0.976503	0.846	0.436	0	HLA high	YWHAH	0.41
0	0.975707	0.766	0.375	0	HLA high	SYAP1	0.391
0	0.975527	0.636	0.214	0	HLA high	DUS1L	0.422
2.31033e-58	0.974703	0.312	0.2	9.15098e-54	HLA high	SHFM1	0.112
0	0.974329	0.707	0.277	0	HLA high	NUDCD2	0.43
0	0.974187	0.897	0.513	0	HLA high	TPM4	0.384
0	0.973981	0.675	0.23	0	HLA high	FAM207A	0.445
0	0.973337	0.669	0.161	0	HLA high	USH1C	0.508
0	0.972691	0.666	0.228	0	HLA high	COPRS	0.438
0	0.97263	0.825	0.448	0	HLA high	AP2M1	0.377
0	0.972201	0.671	0.227	0	HLA high	C20orf27	0.444
0	0.972015	0.757	0.371	0	HLA high	SDF4	0.386
0	0.971837	0.769	0.344	0	HLA high	HSD17B11	0.425
0	0.971791	0.821	0.483	0	HLA high	EIF4B	0.338
0	0.97134	0.795	0.405	0	HLA high	OCIAD1	0.39
0	0.971292	0.808	0.391	0	HLA high	NONO	0.417
0	0.9711	0.809	0.355	0	HLA high	RRBP1	0.454
0	0.970883	0.606	0.169	0	HLA high	RUVBL1	0.437
0	0.970292	0.443	0.092	0	HLA high	CCL15	0.351
0	0.970013	0.756	0.3	0	HLA high	CHMP2B	0.456
0	0.969989	0.675	0.17	0	HLA high	MYH14	0.505
0	0.96924	0.716	0.333	0	HLA high	MAP2K2	0.383
0	0.969181	0.691	0.229	0	HLA high	POLDIP2	0.462
0	0.968696	0.598	0.181	0	HLA high	EPB41L2	0.417
0	0.968684	0.659	0.223	0	HLA high	MTX1	0.436
0	0.968411	0.774	0.39	0	HLA high	RHOB	0.384
0	0.968411	0.689	0.275	0	HLA high	PFKL	0.414
0	0.96803	0.834	0.503	0	HLA high	VAPA	0.331
0	0.967756	0.635	0.199	0	HLA high	HMGB3	0.436
0	0.967242	0.706	0.266	0	HLA high	TMEM126B	0.44
0	0.966833	0.717	0.311	0	HLA high	G3BP1	0.406
0	0.966426	0.65	0.158	0	HLA high	ITGB4	0.492
0	0.96637	0.784	0.449	0	HLA high	SRSF11	0.335
0	0.965892	0.615	0.2	0	HLA high	MAGOHB	0.415
0	0.965844	0.625	0.184	0	HLA high	GAR1	0.441
0	0.965593	0.596	0.164	0	HLA high	MSRB1	0.432
0	0.965588	0.741	0.381	0	HLA high	ODC1	0.36
0	0.964545	0.537	0.21	0	HLA high	NAXE	0.327
0	0.964478	0.759	0.303	0	HLA high	TMEM205	0.456
0	0.963746	0.848	0.415	0	HLA high	VIMP	0.433
0	0.963649	0.706	0.275	0	HLA high	IDH3B	0.431
0	0.96335	0.617	0.155	0	HLA high	PRR15L	0.462
0	0.963249	0.597	0.196	0	HLA high	GDF15	0.401
0	0.96301	0.727	0.292	0	HLA high	ZDHHC12	0.435
0	0.962796	0.685	0.252	0	HLA high	TSR3	0.433
0	0.96199	0.615	0.171	0	HLA high	GALE	0.444
0	0.961864	0.716	0.3	0	HLA high	RALBP1	0.416
0	0.961662	0.646	0.261	0	HLA high	STIP1	0.385
0	0.961189	0.183	0.029	0	HLA high	MUC5AC	0.154
0	0.960725	0.754	0.377	0	HLA high	LRPAP1	0.377
0	0.960598	0.632	0.141	0	HLA high	EHF	0.491
0	0.960026	0.708	0.316	0	HLA high	PSMC6	0.392
0	0.958195	0.696	0.298	0	HLA high	ORMDL2	0.398
0	0.957502	0.675	0.24	0	HLA high	RBM47	0.435
0	0.956837	0.576	0.164	0	HLA high	FAM84A	0.412
0	0.956249	0.863	0.55	0	HLA high	C11orf58	0.313
0	0.956193	0.689	0.244	0	HLA high	CHCHD3	0.445
0	0.955849	0.657	0.231	0	HLA high	IDH1	0.426
0	0.955791	0.706	0.29	0	HLA high	DAP3	0.416
0	0.955519	0.692	0.251	0	HLA high	RBM42	0.441
0	0.955175	0.717	0.283	0	HLA high	MRPL40	0.434
0	0.954954	0.679	0.248	0	HLA high	PHF5A	0.431
0	0.954315	0.753	0.307	0	HLA high	PIN4	0.446
0	0.953803	0.775	0.346	0	HLA high	HDLBP	0.429
0	0.953289	0.706	0.232	0	HLA high	ARRDC1	0.474
0	0.952744	0.935	0.584	0	HLA high	VAMP8	0.351
0	0.952627	0.72	0.29	0	HLA high	NELFE	0.43
0	0.952519	0.684	0.322	0	HLA high	RNF145	0.362
0	0.952261	0.707	0.317	0	HLA high	OXA1L	0.39
0	0.951902	0.759	0.384	0	HLA high	DDX46	0.375
0	0.95173	0.769	0.353	0	HLA high	MPG	0.416
0	0.9514	0.688	0.265	0	HLA high	RNF126	0.423
0	0.95138	0.661	0.243	0	HLA high	GARS	0.418
0	0.951309	0.78	0.346	0	HLA high	TMEM179B	0.434
0	0.951185	0.763	0.39	0	HLA high	EIF2S3	0.373
0	0.950937	0.869	0.533	0	HLA high	ATF4	0.336
0	0.950478	0.869	0.547	0	HLA high	SEC62	0.322
0	0.950196	0.405	0.062	0	HLA high	KLK10	0.343
0	0.949912	0.714	0.35	0	HLA high	VCP	0.364
0	0.949686	0.704	0.281	0	HLA high	GNL3	0.423
0	0.949637	0.584	0.17	0	HLA high	PYGB	0.414
0	0.94959	0.703	0.237	0	HLA high	PTS	0.466
0	0.949468	0.891	0.595	0	HLA high	FUS	0.296
0	0.949192	0.755	0.375	0	HLA high	C9orf142	0.38
0	0.949119	0.768	0.344	0	HLA high	EMC10	0.424
0	0.94886	0.704	0.25	0	HLA high	SLC52A2	0.454
0	0.948605	0.627	0.246	0	HLA high	TRAPPC4	0.381
0	0.947117	0.642	0.232	0	HLA high	COMMD4	0.41
0	0.947077	0.744	0.372	0	HLA high	CDK2AP2	0.372
0	0.946391	0.658	0.215	0	HLA high	NIT2	0.443
0	0.946155	0.721	0.318	0	HLA high	IDH3G	0.403
0	0.946086	0.703	0.308	0	HLA high	PPCS	0.395
1.39167e-164	0.946058	0.585	0.331	5.51228e-160	HLA high	HLA-DQB1	0.254
0	0.945511	0.429	0.096	0	HLA high	RAMP1	0.333
0	0.945507	0.613	0.203	0	HLA high	BRIX1	0.41
0	0.944676	0.385	0.073	0	HLA high	RARRES1	0.312
0	0.94461	0.781	0.331	0	HLA high	PRKCSH	0.45
1.75977e-279	0.942058	0.82	0.532	6.97026e-275	HLA high	C12orf57	0.288
0	0.94172	0.713	0.324	0	HLA high	NME3	0.389
0	0.941306	0.789	0.362	0	HLA high	EIF4H	0.427
0	0.94128	0.736	0.319	0	HLA high	LRP10	0.417
0	0.941169	0.867	0.531	0	HLA high	SMDT1	0.336
1.50019e-72	0.941156	0.303	0.176	5.94212e-68	HLA high	SLIRP	0.127
0	0.940583	0.854	0.529	0	HLA high	TMEM50A	0.325
0	0.939038	0.587	0.233	0	HLA high	UBE2M	0.354
1.03389e-290	0.937959	0.85	0.572	4.09514e-286	HLA high	CAPZB	0.278
0	0.93765	0.727	0.359	0	HLA high	ACADVL	0.368
0	0.937592	0.722	0.293	0	HLA high	HIGD1A	0.429
0	0.936862	0.704	0.187	0	HLA high	DSP	0.517
0	0.936775	0.723	0.339	0	HLA high	ADAR	0.384
0	0.936117	0.85	0.404	0	HLA high	LAMP1	0.446
2.06567e-287	0.935808	0.817	0.517	8.1819e-283	HLA high	SFPQ	0.3
0	0.935561	0.659	0.228	0	HLA high	C14orf1	0.431
0	0.935391	0.627	0.176	0	HLA high	ICT1	0.451
0	0.935104	0.605	0.194	0	HLA high	PLBD1	0.411
2.02834e-242	0.934754	0.538	0.25	8.03406e-238	HLA high	LMO4	0.288
0	0.934151	0.758	0.268	0	HLA high	RAB13	0.49
0	0.933734	0.681	0.233	0	HLA high	COQ4	0.448
0	0.933109	0.675	0.236	0	HLA high	MRPL24	0.439
0	0.933071	0.509	0.145	0	HLA high	GBP1	0.364
0	0.932844	0.754	0.366	0	HLA high	RBM17	0.388
0	0.932699	0.732	0.309	0	HLA high	U2SURP	0.423
0	0.932603	0.675	0.271	0	HLA high	SEC13	0.404
0	0.932201	0.804	0.432	0	HLA high	CSNK1A1	0.372
0	0.932115	0.596	0.163	0	HLA high	AIMP2	0.433
0	0.932005	0.816	0.437	0	HLA high	TAX1BP1	0.379
2.4407e-259	0.931889	0.8	0.514	9.66738e-255	HLA high	HLA-DRA	0.286
0	0.93165	0.692	0.231	0	HLA high	C12orf10	0.461
0	0.931076	0.682	0.258	0	HLA high	MRPL28	0.424
0	0.93069	0.67	0.234	0	HLA high	SMIM4	0.436
5.45615e-211	0.929869	0.647	0.366	2.16113e-206	HLA high	CD55	0.281
0	0.92985	0.756	0.337	0	HLA high	NOSIP	0.419
0	0.929547	0.636	0.232	0	HLA high	SHMT2	0.404
0	0.929493	0.438	0.121	0	HLA high	TK1	0.317
0	0.929146	0.902	0.596	0	HLA high	GNAS	0.306
0	0.929047	0.7	0.185	0	HLA high	ERBB3	0.515
0	0.929033	0.793	0.38	0	HLA high	CAMTA1	0.413
0	0.928996	0.693	0.268	0	HLA high	HDDC2	0.425
2.21531e-291	0.928812	0.902	0.665	8.77461e-287	HLA high	CDC42	0.237
0	0.928309	0.742	0.365	0	HLA high	KPNB1	0.377
0	0.927517	0.706	0.279	0	HLA high	ABHD14B	0.427
0	0.927404	0.756	0.31	0	HLA high	TOB1	0.446
0	0.926461	0.704	0.231	0	HLA high	SDC4	0.473
0	0.925608	0.784	0.437	0	HLA high	PPIG	0.347
0	0.925517	0.399	0.101	0	HLA high	TACSTD2	0.298
4.43311e-281	0.925489	0.955	0.801	1.75591e-276	HLA high	ARPC2	0.154
0	0.925295	0.432	0.132	0	HLA high	MAD2L1	0.3
0	0.925224	0.755	0.347	0	HLA high	ZCRB1	0.408
0	0.924913	0.606	0.158	0	HLA high	NFE2L3	0.448
0	0.924574	0.676	0.304	0	HLA high	C1orf122	0.372
0	0.924574	0.732	0.295	0	HLA high	QARS	0.437
0	0.924504	0.607	0.19	0	HLA high	CMSS1	0.417
0	0.924157	0.711	0.318	0	HLA high	TXNDC12	0.393
0	0.923868	0.742	0.379	0	HLA high	SUMO3	0.363
0	0.9236	0.639	0.158	0	HLA high	NR2F6	0.481
0	0.923426	0.637	0.19	0	HLA high	WDR18	0.447
0	0.923054	0.856	0.501	0	HLA high	PAPOLA	0.355
0	0.922756	0.674	0.183	0	HLA high	PAWR	0.491
7.59893e-270	0.92244	0.843	0.594	3.00986e-265	HLA high	SON	0.249
0	0.922319	0.753	0.323	0	HLA high	ILF3	0.43
0	0.922062	0.63	0.216	0	HLA high	IRAK1	0.414
8.59433e-304	0.92129	0.732	0.393	3.40413e-299	HLA high	SSR1	0.339
0	0.921218	0.64	0.264	0	HLA high	CNDP2	0.376
9.86618e-304	0.921146	0.758	0.425	3.90789e-299	HLA high	RBM25	0.333
0	0.921001	0.589	0.193	0	HLA high	POLR3K	0.396
8.64622e-219	0.920825	0.508	0.231	3.42468e-214	HLA high	KPNA2	0.277
0	0.92072	0.68	0.223	0	HLA high	MRPS18A	0.457
0	0.920449	0.812	0.439	0	HLA high	CAPZA2	0.373
0	0.920197	0.695	0.258	0	HLA high	NTMT1	0.437
0	0.918817	0.731	0.305	0	HLA high	UBE2V2	0.426
0	0.918487	0.904	0.621	0	HLA high	C4orf3	0.283
0	0.918345	0.59	0.22	0	HLA high	GOLIM4	0.37
0	0.91834	0.74	0.322	0	HLA high	CHCHD7	0.418
2.49088e-291	0.918135	0.871	0.565	9.86613e-287	HLA high	ARPC5	0.306
0	0.917288	0.69	0.254	0	HLA high	LARP1	0.436
0	0.917214	0.632	0.182	0	HLA high	SLC22A18	0.45
0	0.916805	0.621	0.191	0	HLA high	HADH	0.43
9.82246e-293	0.916754	0.808	0.481	3.89058e-288	HLA high	TMBIM4	0.327
0	0.916623	0.667	0.231	0	HLA high	DDX1	0.436
0	0.916451	0.712	0.299	0	HLA high	BID	0.413
0	0.915181	0.501	0.108	0	HLA high	DEGS2	0.393
0	0.914967	0.77	0.346	0	HLA high	APH1A	0.424
0	0.914948	0.468	0.132	0	HLA high	CTD-2568A17.3	0.336
0	0.913916	0.665	0.289	0	HLA high	RBBP7	0.376
0	0.913514	0.707	0.266	0	HLA high	MRPS18B	0.441
0	0.913427	0.648	0.249	0	HLA high	EIF2S1	0.399
0	0.912956	0.617	0.232	0	HLA high	NME4	0.385
0	0.912746	0.678	0.254	0	HLA high	MRPL9	0.424
0	0.911815	0.623	0.213	0	HLA high	NPDC1	0.41
0	0.911191	0.493	0.094	0	HLA high	HOXB6	0.399
0	0.911184	0.804	0.416	0	HLA high	SBDS	0.388
0	0.911132	0.674	0.171	0	HLA high	PRSS8	0.503
0	0.911101	0.729	0.327	0	HLA high	LSM1	0.402
0	0.910208	0.495	0.141	0	HLA high	NECTIN2	0.354
0	0.908213	0.558	0.146	0	HLA high	CDCA7	0.412
0	0.907547	0.91	0.585	0	HLA high	SPCS2	0.325
0	0.906849	0.695	0.298	0	HLA high	SUGT1	0.397
0	0.90631	0.68	0.258	0	HLA high	PLGRKT	0.422
0	0.906227	0.692	0.273	0	HLA high	ARL1	0.419
0	0.905874	0.703	0.191	0	HLA high	CDH1	0.512
0	0.905489	0.676	0.288	0	HLA high	CCNG1	0.388
1.0927e-279	0.905484	0.89	0.625	4.32807e-275	HLA high	ARPC1B	0.265
0	0.904878	0.675	0.259	0	HLA high	COPS5	0.416
0	0.904454	0.308	0.052	0	HLA high	KLK6	0.256
0	0.903977	0.753	0.368	0	HLA high	CHURC1	0.385
0	0.903848	0.676	0.31	0	HLA high	PARP1	0.366
0	0.903571	0.732	0.307	0	HLA high	TIMM17B	0.425
0	0.903515	0.645	0.185	0	HLA high	MGAT4B	0.46
0	0.903055	0.8	0.396	0	HLA high	C7orf73	0.404
0	0.902495	0.695	0.277	0	HLA high	TMEM183A	0.418
0	0.901595	0.584	0.169	0	HLA high	MRTO4	0.415
0	0.901581	0.619	0.204	0	HLA high	NABP2	0.415
0	0.901329	0.656	0.239	0	HLA high	RABL6	0.417
0	0.900978	0.767	0.334	0	HLA high	RTN3	0.433
0	0.900968	0.683	0.268	0	HLA high	DENR	0.415
0	0.900871	0.582	0.16	0	HLA high	CCDC34	0.422
0	0.900677	0.76	0.371	0	HLA high	RTF1	0.389
0	0.900407	0.663	0.191	0	HLA high	LTBR	0.472
0	0.900263	0.717	0.335	0	HLA high	SAR1A	0.382
5.05813e-245	0.900213	0.877	0.607	2.00348e-240	HLA high	IER2	0.27
0	0.900212	0.639	0.255	0	HLA high	SLC1A5	0.384
0	0.899207	0.738	0.378	0	HLA high	EFHD2	0.36
8.41692e-308	0.899012	0.758	0.411	3.33386e-303	HLA high	WDR1	0.347
0	0.898992	0.733	0.264	0	HLA high	TATDN1	0.469
0	0.898776	0.758	0.355	0	HLA high	RAB10	0.403
0	0.898647	0.666	0.258	0	HLA high	NDUFV3	0.408
0	0.898625	0.598	0.126	0	HLA high	GSTO2	0.472
0	0.897929	0.618	0.224	0	HLA high	POP5	0.394
0	0.897793	0.548	0.149	0	HLA high	PARP9	0.399
0	0.896333	0.537	0.188	0	HLA high	LAPTM4B	0.349
0	0.896171	0.706	0.29	0	HLA high	SHISA5	0.416
0	0.895831	0.614	0.158	0	HLA high	TRIM2	0.456
0	0.895099	0.63	0.161	0	HLA high	TSPAN15	0.469
0	0.894351	0.698	0.26	0	HLA high	CAPRIN1	0.438
0	0.893992	0.602	0.192	0	HLA high	PRPF19	0.41
0	0.893985	0.815	0.473	0	HLA high	SYF2	0.342
0	0.893825	0.703	0.343	0	HLA high	PCMT1	0.36
0	0.892477	0.625	0.199	0	HLA high	FARSA	0.426
0	0.892396	0.704	0.297	0	HLA high	SRSF1	0.407
0	0.892344	0.703	0.267	0	HLA high	SUCLG2	0.436
0	0.89207	0.745	0.339	0	HLA high	PSENEN	0.406
0	0.891902	0.719	0.32	0	HLA high	FIBP	0.399
0	0.891851	0.615	0.172	0	HLA high	ADAM15	0.443
0	0.891184	0.532	0.177	0	HLA high	MCM7	0.355
0	0.891034	0.751	0.312	0	HLA high	CHMP3	0.439
0	0.890901	0.626	0.182	0	HLA high	HSPBP1	0.444
0	0.890643	0.612	0.145	0	HLA high	DPCD	0.467
0	0.890303	0.556	0.134	0	HLA high	C2orf82	0.422
0	0.890258	0.594	0.139	0	HLA high	HOXB7	0.455
0	0.89023	0.701	0.25	0	HLA high	TAX1BP3	0.451
0	0.890113	0.653	0.268	0	HLA high	PSMC2	0.385
0	0.889713	0.704	0.343	0	HLA high	EMC7	0.361
0	0.88959	0.582	0.176	0	HLA high	EXOSC7	0.406
0	0.888748	0.699	0.306	0	HLA high	FBXW5	0.393
0	0.888392	0.69	0.338	0	HLA high	ANXA7	0.352
0	0.888228	0.674	0.288	0	HLA high	CLTC	0.386
0	0.887455	0.792	0.399	0	HLA high	CORO1B	0.393
0	0.886498	0.689	0.295	0	HLA high	VBP1	0.394
0	0.886494	0.666	0.19	0	HLA high	ZNF703	0.476
0	0.886454	0.739	0.333	0	HLA high	MTIF3	0.406
0	0.886129	0.675	0.236	0	HLA high	MRPS10	0.439
0	0.886091	0.712	0.301	0	HLA high	PABPN1	0.411
0	0.886029	0.686	0.236	0	HLA high	CRLS1	0.45
0	0.88591	0.729	0.325	0	HLA high	ARF5	0.404
0	0.885393	0.693	0.265	0	HLA high	PAIP1	0.428
0	0.884663	0.511	0.096	0	HLA high	VSNL1	0.415
0	0.884261	0.814	0.352	0	HLA high	APLP2	0.462
8.10054e-280	0.884198	0.866	0.605	3.20854e-275	HLA high	MORF4L1	0.261
0	0.883692	0.582	0.227	0	HLA high	NMT1	0.355
0	0.883187	0.784	0.388	0	HLA high	NBEAL1	0.396
0	0.883079	0.664	0.272	0	HLA high	PIH1D1	0.392
0	0.88288	0.613	0.149	0	HLA high	SPR	0.464
0	0.882496	0.665	0.276	0	HLA high	TMEM126A	0.389
0	0.882405	0.726	0.308	0	HLA high	TGIF1	0.418
0	0.882292	0.439	0.126	0	HLA high	UBE2T	0.313
0	0.881874	0.651	0.22	0	HLA high	DESI1	0.431
0	0.881443	0.629	0.22	0	HLA high	RNPEP	0.409
0	0.881238	0.774	0.378	0	HLA high	CISD2	0.396
0	0.880854	0.642	0.26	0	HLA high	PSMD6	0.382
0	0.880492	0.899	0.556	0	HLA high	ATP6V1F	0.343
0	0.880152	0.619	0.223	0	HLA high	NOC2L	0.396
0	0.880053	0.733	0.36	0	HLA high	PIN1	0.373
0	0.879852	0.665	0.257	0	HLA high	UBA1	0.408
0	0.878722	0.657	0.279	0	HLA high	TAF10	0.378
0	0.878164	0.909	0.639	0	HLA high	RBM39	0.27
0	0.877224	0.729	0.355	0	HLA high	PNN	0.374
0	0.876893	0.798	0.444	0	HLA high	FAM177A1	0.354
0	0.876463	0.655	0.258	0	HLA high	HMOX2	0.397
0	0.876077	0.671	0.265	0	HLA high	BCL7C	0.406
0	0.875635	0.622	0.182	0	HLA high	NTHL1	0.44
0	0.875548	0.513	0.123	0	HLA high	TRIM31	0.39
0	0.874828	0.674	0.23	0	HLA high	SMARCA4	0.444
1.87184e-272	0.874811	0.828	0.524	7.41415e-268	HLA high	KRT10	0.304
0	0.874541	0.712	0.273	0	HLA high	MAP3K13	0.439
0	0.874122	0.595	0.127	0	HLA high	PITX1	0.468
1.37886e-294	0.873666	0.677	0.333	5.46154e-290	HLA high	MTHFD2	0.344
0	0.873263	0.706	0.294	0	HLA high	MEA1	0.412
0	0.873148	0.668	0.181	0	HLA high	CXADR	0.487
0	0.872327	0.341	0.087	0	HLA high	CCNB2	0.254
0	0.871113	0.684	0.329	0	HLA high	RAD21	0.355
0	0.871051	0.75	0.374	0	HLA high	MAF1	0.376
1.4299e-288	0.870824	0.811	0.496	5.66371e-284	HLA high	ISCU	0.315
0	0.870224	0.784	0.386	0	HLA high	TBCB	0.398
4.07694e-304	0.870156	0.535	0.21	1.61484e-299	HLA high	PMEPA1	0.325
0	0.869621	0.692	0.317	0	HLA high	C7orf50	0.375
0	0.869328	0.746	0.364	0	HLA high	SEPT2	0.382
0	0.869285	0.809	0.434	0	HLA high	C6orf48	0.375
0	0.868509	0.697	0.298	0	HLA high	OTUB1	0.399
0	0.867646	0.563	0.17	0	HLA high	BRI3BP	0.393
0	0.867485	0.586	0.146	0	HLA high	IFT172	0.44
0	0.866944	0.659	0.242	0	HLA high	VPS25	0.417
0	0.866847	0.567	0.176	0	HLA high	FH	0.391
0	0.866825	0.427	0.099	0	HLA high	BMP4	0.328
0	0.86647	0.712	0.325	0	HLA high	CCDC59	0.387
5.04064e-272	0.866401	0.896	0.634	1.99655e-267	HLA high	TMEM59	0.262
1.65655e-237	0.866104	0.956	0.872	6.56143e-233	HLA high	CYBA	0.084
0	0.86559	0.706	0.311	0	HLA high	RCN2	0.395
0	0.865566	0.731	0.35	0	HLA high	POLE4	0.381
0	0.865378	0.644	0.266	0	HLA high	AKR7A2	0.378
0	0.86537	0.683	0.32	0	HLA high	LAGE3	0.363
0	0.86525	0.744	0.301	0	HLA high	CFDP1	0.443
0	0.864791	0.617	0.241	0	HLA high	EPRS	0.376
0	0.864663	0.677	0.261	0	HLA high	ATP2A2	0.416
0	0.864213	0.614	0.229	0	HLA high	MLXIP	0.385
0	0.864081	0.603	0.181	0	HLA high	GPATCH4	0.422
0	0.863929	0.601	0.219	0	HLA high	PGD	0.382
0	0.863291	0.522	0.118	0	HLA high	AKR7A3	0.404
4.38184e-248	0.863092	0.34	0.107	1.7356e-243	HLA high	PCLAF	0.233
0	0.862781	0.654	0.217	0	HLA high	DNTTIP1	0.437
0	0.86223	0.632	0.222	0	HLA high	DLD	0.41
0	0.861877	0.678	0.233	0	HLA high	CXCL16	0.445
0	0.861769	0.77	0.354	0	HLA high	BAG1	0.416
0	0.861669	0.516	0.134	0	HLA high	NUDT8	0.382
0	0.861475	0.63	0.205	0	HLA high	DTD1	0.425
0	0.861208	0.577	0.22	0	HLA high	SNRNP25	0.357
0	0.861187	0.69	0.29	0	HLA high	UBE2E3	0.4
0	0.860382	0.646	0.245	0	HLA high	DNAJC2	0.401
0	0.860253	0.841	0.51	0	HLA high	GABARAPL2	0.331
0	0.859667	0.491	0.122	0	HLA high	EPHB2	0.369
0	0.859584	0.627	0.219	0	HLA high	C12orf45	0.408
0	0.859222	0.638	0.241	0	HLA high	STX10	0.397
0	0.859187	0.662	0.217	0	HLA high	CETN2	0.445
0	0.858827	0.74	0.328	0	HLA high	TM9SF2	0.412
0	0.858076	0.631	0.255	0	HLA high	SRPRB	0.376
0	0.85772	0.738	0.378	0	HLA high	HAX1	0.36
0	0.857313	0.774	0.41	0	HLA high	PCNP	0.364
0	0.856678	0.726	0.319	0	HLA high	CWC15	0.407
0	0.856354	0.588	0.193	0	HLA high	CERS6	0.395
0	0.856128	0.654	0.22	0	HLA high	MRPL48	0.434
0	0.856095	0.563	0.162	0	HLA high	TSFM	0.401
0	0.855774	0.647	0.257	0	HLA high	SLC35B1	0.39
0	0.855502	0.656	0.287	0	HLA high	ZNRD1	0.369
0	0.855278	0.632	0.222	0	HLA high	REPIN1	0.41
0	0.855043	0.718	0.279	0	HLA high	PHF14	0.439
1.6829e-289	0.854693	0.77	0.451	6.66579e-285	HLA high	TCF25	0.319
0	0.854173	0.609	0.238	0	HLA high	TFDP1	0.371
3.4147e-281	0.85404	0.739	0.406	1.35253e-276	HLA high	TMEM256	0.333
0	0.852287	0.68	0.29	0	HLA high	SEC61A1	0.39
0	0.852165	0.719	0.353	0	HLA high	DNAJC7	0.366
2.72658e-278	0.85207	0.678	0.352	1.07997e-273	HLA high	EIF4A3	0.326
3.76391e-282	0.851853	0.825	0.524	1.49085e-277	HLA high	TRAPPC1	0.301
0	0.849893	0.721	0.336	0	HLA high	SPG21	0.385
0	0.849806	0.159	0.024	0	HLA high	CALB1	0.135
0	0.849655	0.624	0.145	0	HLA high	RP11-532F12.5	0.479
0	0.849387	0.622	0.208	0	HLA high	EMC8	0.414
0	0.849292	0.723	0.296	0	HLA high	DUSP23	0.427
0	0.849077	0.737	0.311	0	HLA high	RALA	0.426
0	0.848957	0.674	0.19	0	HLA high	HOOK2	0.484
0	0.84867	0.63	0.241	0	HLA high	BRMS1	0.389
6.77409e-291	0.848388	0.728	0.397	2.68315e-286	HLA high	MRPS6	0.331
0	0.848269	0.41	0.111	0	HLA high	AKR1C3	0.299
3.63638e-273	0.84817	0.808	0.505	1.44033e-268	HLA high	HNRNPH1	0.303
0	0.84811	0.593	0.179	0	HLA high	GOT2	0.414
0	0.847621	0.614	0.213	0	HLA high	DCAF13	0.401
0	0.847518	0.605	0.244	0	HLA high	ACAA2	0.361
0	0.845967	0.692	0.258	0	HLA high	SMIM15	0.434
0	0.845804	0.605	0.18	0	HLA high	HDHD3	0.425
0	0.845549	0.636	0.224	0	HLA high	PTPMT1	0.412
0	0.84542	0.8	0.435	0	HLA high	TCEA1	0.365
0	0.845	0.688	0.202	0	HLA high	CAMK2N1	0.486
0	0.844215	0.648	0.264	0	HLA high	CHPT1	0.384
0	0.843764	0.726	0.349	0	HLA high	YY1	0.377
0	0.843689	0.571	0.163	0	HLA high	PDZD8	0.408
0	0.843462	0.526	0.155	0	HLA high	CDX2	0.371
0	0.843279	0.56	0.199	0	HLA high	SQLE	0.361
0	0.843037	0.591	0.218	0	HLA high	IFT57	0.373
0	0.842876	0.783	0.389	0	HLA high	HM13	0.394
0	0.842805	0.679	0.287	0	HLA high	CMC1	0.392
0	0.842588	0.68	0.221	0	HLA high	CTNND1	0.459
0	0.842327	0.711	0.351	0	HLA high	SURF4	0.36
0	0.842118	0.652	0.277	0	HLA high	HPRT1	0.375
3.07404e-303	0.8415	0.668	0.331	1.2176e-298	HLA high	IER3IP1	0.337
1.35793e-252	0.841118	0.576	0.268	5.37864e-248	HLA high	KRAS	0.308
0	0.841078	0.344	0.078	0	HLA high	IFIT3	0.266
0	0.840747	0.535	0.199	0	HLA high	HMGCS1	0.336
0	0.840741	0.617	0.208	0	HLA high	IARS2	0.409
0	0.840729	0.598	0.193	0	HLA high	WDR43	0.405
0	0.840482	0.618	0.219	0	HLA high	GGH	0.399
0	0.840345	0.686	0.308	0	HLA high	TRAPPC3	0.378
3.29594e-296	0.84025	0.481	0.179	1.30549e-291	HLA high	ACAT2	0.302
0	0.839801	0.55	0.166	0	HLA high	NUP37	0.384
0	0.83946	0.752	0.284	0	HLA high	SOX4	0.468
1.19207e-251	0.83926	0.73	0.413	4.72169e-247	HLA high	CDV3	0.317
0	0.839159	0.626	0.204	0	HLA high	MTX2	0.422
0	0.838879	0.619	0.201	0	HLA high	RPF2	0.418
1.51135e-281	0.838516	0.723	0.365	5.98629e-277	HLA high	CD81	0.358
0	0.837743	0.722	0.301	0	HLA high	RAB4A	0.421
4.06788e-133	0.837096	0.717	0.518	1.61124e-128	HLA high	IFITM2	0.199
0	0.836464	0.738	0.356	0	HLA high	FAAP20	0.382
6.65747e-215	0.836028	0.398	0.148	2.63696e-210	HLA high	EREG	0.25
2.51524e-299	0.835937	0.842	0.534	9.96262e-295	HLA high	DAZAP2	0.308
0	0.835493	0.725	0.336	0	HLA high	HEXB	0.389
0	0.834986	0.653	0.266	0	HLA high	LLPH	0.387
0	0.834845	0.669	0.283	0	HLA high	PTBP3	0.386
0	0.834096	0.805	0.404	0	HLA high	ITGB1	0.401
0	0.833937	0.609	0.255	0	HLA high	PCGF5	0.354
0	0.833879	0.663	0.25	0	HLA high	TMEM14A	0.413
0	0.833252	0.604	0.232	0	HLA high	RTCB	0.372
0	0.832933	0.744	0.325	0	HLA high	RTFDC1	0.419
0	0.832763	0.722	0.322	0	HLA high	PQBP1	0.4
0	0.832752	0.624	0.231	0	HLA high	JAGN1	0.393
0	0.832586	0.602	0.198	0	HLA high	NCLN	0.404
0	0.832487	0.716	0.362	0	HLA high	HADHA	0.354
0	0.832354	0.699	0.289	0	HLA high	TEX264	0.41
2.09774e-138	0.831407	0.157	0.043	8.30895e-134	HLA high	DMBT1	0.114
0	0.831001	0.551	0.138	0	HLA high	ENC1	0.413
0	0.830857	0.672	0.272	0	HLA high	KXD1	0.4
0	0.830799	0.746	0.39	0	HLA high	ZNF207	0.356
0	0.830429	0.65	0.217	0	HLA high	TWF1	0.433
0	0.83029	0.631	0.194	0	HLA high	MAPK13	0.437
0	0.829914	0.75	0.362	0	HLA high	IGBP1	0.388
0	0.829797	0.671	0.277	0	HLA high	ARF3	0.394
0	0.829527	0.683	0.201	0	HLA high	NET1	0.482
0	0.829485	0.72	0.303	0	HLA high	YIPF3	0.417
0	0.829477	0.619	0.238	0	HLA high	DHX15	0.381
0	0.828853	0.645	0.249	0	HLA high	MRPS11	0.396
0	0.828654	0.608	0.202	0	HLA high	DDX54	0.406
0	0.828412	0.583	0.173	0	HLA high	TBRG4	0.41
0	0.827704	0.622	0.201	0	HLA high	GSS	0.421
0	0.827598	0.677	0.187	0	HLA high	LMO7	0.49
0	0.826922	0.744	0.373	0	HLA high	LUC7L3	0.371
0	0.8262	0.615	0.268	0	HLA high	CTDNEP1	0.347
0	0.825791	0.68	0.288	0	HLA high	NUDT21	0.392
0	0.825176	0.625	0.177	0	HLA high	AKAP1	0.448
0	0.825072	0.741	0.371	0	HLA high	SRSF10	0.37
0	0.82432	0.69	0.285	0	HLA high	NCBP2	0.405
0	0.824073	0.593	0.159	0	HLA high	ABCC3	0.434
0	0.82358	0.706	0.334	0	HLA high	ARL4A	0.372
0	0.823493	0.644	0.252	0	HLA high	WDR45B	0.392
2.44634e-281	0.822977	0.716	0.383	9.68969e-277	HLA high	DNAJC8	0.333
0	0.822781	0.658	0.233	0	HLA high	GDE1	0.425
0	0.821925	0.667	0.304	0	HLA high	PPP1R7	0.363
0	0.821102	0.676	0.26	0	HLA high	EPN1	0.416
0	0.820203	0.569	0.18	0	HLA high	CANT1	0.389
0	0.820201	0.669	0.28	0	HLA high	SMIM19	0.389
2.15212e-206	0.820067	0.886	0.718	8.52435e-202	HLA high	CCNI	0.168
0	0.820001	0.702	0.318	0	HLA high	MFF	0.384
0	0.819911	0.614	0.211	0	HLA high	MRPL2	0.403
0	0.81986	0.597	0.223	0	HLA high	TIMMDC1	0.374
0	0.819488	0.688	0.299	0	HLA high	ELAVL1	0.389
0	0.819435	0.559	0.176	0	HLA high	SLC25A4	0.383
1.39078e-264	0.818137	0.723	0.411	5.50874e-260	HLA high	CHMP4A	0.312
0	0.817962	0.524	0.132	0	HLA high	FAT1	0.392
0	0.81702	0.585	0.181	0	HLA high	ESRRA	0.404
0	0.816746	0.709	0.312	0	HLA high	DYNC1I2	0.397
0	0.816536	0.617	0.215	0	HLA high	PDZD11	0.402
0	0.81611	0.67	0.26	0	HLA high	MRPS14	0.41
0	0.816007	0.26	0.04	0	HLA high	CLDN2	0.22
0	0.815518	0.611	0.223	0	HLA high	TARS	0.388
0	0.814428	0.617	0.237	0	HLA high	ZBTB7A	0.38
0	0.813941	0.657	0.288	0	HLA high	SMARCB1	0.369
0	0.813768	0.645	0.253	0	HLA high	C14orf119	0.392
0	0.812918	0.512	0.165	0	HLA high	BCL2L12	0.347
0	0.812642	0.705	0.318	0	HLA high	SNX5	0.387
0	0.811772	0.574	0.192	0	HLA high	BCCIP	0.382
0	0.811248	0.62	0.173	0	HLA high	VIL1	0.447
2.64956e-238	0.811135	0.784	0.508	1.04946e-233	HLA high	CSDE1	0.276
0	0.810742	0.628	0.245	0	HLA high	CCDC47	0.383
0	0.810654	0.539	0.203	0	HLA high	APOL6	0.336
0	0.810003	0.527	0.116	0	HLA high	KCNK1	0.411
0	0.809918	0.564	0.167	0	HLA high	RND3	0.397
4.27548e-245	0.809854	0.775	0.486	1.69348e-240	HLA high	ARPC4	0.289
0	0.80932	0.618	0.224	0	HLA high	NSFL1C	0.394
0	0.809118	0.666	0.287	0	HLA high	BABAM1	0.379
0	0.808459	0.686	0.303	0	HLA high	FAM96A	0.383
8.21347e-247	0.806933	0.713	0.401	3.25327e-242	HLA high	SLC3A2	0.312
2.9853e-170	0.806316	0.95	0.8	1.18245e-165	HLA high	NEAT1	0.15
0	0.806286	0.617	0.249	0	HLA high	WDR74	0.368
0	0.806017	0.492	0.12	0	HLA high	CCDC58	0.372
1.0407e-256	0.805986	0.839	0.576	4.12213e-252	HLA high	ARF6	0.263
6.49773e-283	0.805627	0.614	0.274	2.57369e-278	HLA high	TFRC	0.34
0	0.805453	0.623	0.23	0	HLA high	TMEM33	0.393
7.06517e-306	0.805398	0.77	0.425	2.79844e-301	HLA high	NDFIP1	0.345
0	0.805329	0.616	0.246	0	HLA high	ANAPC15	0.37
0	0.804908	0.553	0.205	0	HLA high	EXOSC8	0.348
0	0.804029	0.63	0.263	0	HLA high	MAZ	0.367
0	0.803935	0.624	0.173	0	HLA high	TINAGL1	0.451
7.46435e-245	0.803851	0.391	0.139	2.95656e-240	HLA high	RHOBTB3	0.252
0	0.803492	0.603	0.227	0	HLA high	AK6	0.376
0	0.803008	0.587	0.155	0	HLA high	CNN3	0.432
0	0.802924	0.693	0.311	0	HLA high	DARS	0.382
0	0.802606	0.647	0.272	0	HLA high	CHP1	0.375
0	0.801849	0.543	0.143	0	HLA high	MRPS17	0.4
2.87065e-304	0.801576	0.704	0.355	1.13704e-299	HLA high	DCTN3	0.349
0	0.801414	0.635	0.267	0	HLA high	NUDT22	0.368
1.27478e-284	0.801342	0.696	0.35	5.04926e-280	HLA high	PIM3	0.346
0	0.800628	0.569	0.212	0	HLA high	MRPL1	0.357
0	0.800327	0.506	0.124	0	HLA high	RRP9	0.382
0	0.800312	0.738	0.357	0	HLA high	CARHSP1	0.381
3.39842e-293	0.800246	0.594	0.261	1.34608e-288	HLA high	GCHFR	0.333
0	0.800171	0.608	0.219	0	HLA high	GFPT1	0.389
0	0.799844	0.75	0.353	0	HLA high	IRF2BP2	0.397
0	0.799824	0.594	0.17	0	HLA high	PPP1R16A	0.424
1.54981e-213	0.799403	0.975	0.871	6.13865e-209	HLA high	SH3BGRL3	0.104
0	0.799068	0.702	0.291	0	HLA high	GRINA	0.411
0	0.798736	0.592	0.215	0	HLA high	TRIAP1	0.377
2.88518e-285	0.798695	0.698	0.365	1.14279e-280	HLA high	UBE2A	0.333
0	0.798635	0.601	0.208	0	HLA high	SLC25A1	0.393
0	0.798377	0.604	0.222	0	HLA high	WDR61	0.382
0	0.798347	0.568	0.193	0	HLA high	PSME3	0.375
2.57148e-271	0.797794	0.797	0.48	1.01854e-266	HLA high	LRRFIP1	0.317
0	0.797713	0.658	0.283	0	HLA high	C11orf73	0.375
4.88694e-286	0.796978	0.683	0.344	1.93567e-281	HLA high	ERP44	0.339
0	0.79618	0.602	0.209	0	HLA high	NAE1	0.393
0	0.795988	0.46	0.094	0	HLA high	BCL2L15	0.366
0	0.79574	0.582	0.189	0	HLA high	ACTL6A	0.393
0	0.795727	0.663	0.295	0	HLA high	CAPN2	0.368
0	0.795288	0.618	0.177	0	HLA high	FLNB	0.441
0	0.794281	0.653	0.191	0	HLA high	EPS8	0.462
0	0.794013	0.598	0.222	0	HLA high	GLOD4	0.376
0	0.79327	0.557	0.18	0	HLA high	HRAS	0.377
0	0.793187	0.592	0.16	0	HLA high	TCF7L2	0.432
0	0.791962	0.646	0.277	0	HLA high	SRA1	0.369
0	0.79147	0.645	0.259	0	HLA high	TSG101	0.386
0	0.791437	0.609	0.199	0	HLA high	NMRAL1	0.41
0	0.791264	0.576	0.221	0	HLA high	AHCYL1	0.355
6.70685e-212	0.791131	0.961	0.793	2.65651e-207	HLA high	SAT1	0.168
0	0.791115	0.592	0.216	0	HLA high	COX11	0.376
0	0.790969	0.704	0.296	0	HLA high	PIGT	0.408
0	0.790714	0.546	0.146	0	HLA high	PLS1	0.4
0	0.790505	0.604	0.186	0	HLA high	RPP25L	0.418
0	0.790097	0.546	0.156	0	HLA high	COQ9	0.39
0	0.78977	0.629	0.243	0	HLA high	TIMM9	0.386
0	0.789699	0.638	0.249	0	HLA high	AP3D1	0.389
0	0.789342	0.635	0.233	0	HLA high	TMBIM1	0.402
1.01442e-223	0.788973	0.371	0.13	4.01801e-219	HLA high	DPEP1	0.241
1.0795e-176	0.788691	0.813	0.608	4.2758e-172	HLA high	CD44	0.205
9.27187e-306	0.788633	0.81	0.48	3.67249e-301	HLA high	TMEM230	0.33
0	0.788491	0.562	0.185	0	HLA high	PFKP	0.377
0	0.78844	0.654	0.236	0	HLA high	TSEN34	0.418
0	0.788059	0.669	0.282	0	HLA high	YWHAG	0.387
0	0.787712	0.463	0.098	0	HLA high	HOXA9	0.365
0	0.78766	0.59	0.201	0	HLA high	KHSRP	0.389
0	0.787411	0.571	0.157	0	HLA high	MACROD1	0.414
0	0.78721	0.599	0.248	0	HLA high	LBR	0.351
0	0.787112	0.573	0.204	0	HLA high	GTPBP4	0.369
0	0.786142	0.545	0.143	0	HLA high	RNF43	0.402
0	0.786104	0.503	0.133	0	HLA high	ENDOG	0.37
4.73576e-244	0.785909	0.788	0.501	1.87579e-239	HLA high	PRRC2C	0.287
0	0.785828	0.647	0.272	0	HLA high	MFSD10	0.375
0	0.785764	0.611	0.182	0	HLA high	SSFA2	0.429
0	0.785737	0.615	0.263	0	HLA high	SLC9A3R1	0.352
0	0.785171	0.729	0.318	0	HLA high	STAU1	0.411
0	0.784989	0.554	0.148	0	HLA high	HSBP1L1	0.406
0	0.784429	0.665	0.29	0	HLA high	NSMCE1	0.375
0	0.784197	0.245	0.02	0	HLA high	SAA2	0.225
0	0.784174	0.633	0.243	0	HLA high	HSF1	0.39
0	0.784146	0.559	0.163	0	HLA high	PTRH1	0.396
0	0.783313	0.581	0.212	0	HLA high	TRMT10C	0.369
0	0.783043	0.612	0.231	0	HLA high	HMG20B	0.381
0	0.782987	0.705	0.34	0	HLA high	EIF2A	0.365
0	0.782907	0.621	0.212	0	HLA high	MPZL1	0.409
0	0.782404	0.71	0.311	0	HLA high	SMIM7	0.399
0	0.781527	0.68	0.304	0	HLA high	SRSF6	0.376
0	0.781259	0.614	0.155	0	HLA high	DDR1	0.459
0	0.781238	0.65	0.265	0	HLA high	CHTOP	0.385
0	0.781158	0.567	0.172	0	HLA high	SMARCD2	0.395
0	0.780544	0.623	0.227	0	HLA high	LSM12	0.396
2.51082e-284	0.780525	0.651	0.315	9.94511e-280	HLA high	MPC1	0.336
0	0.780055	0.685	0.307	0	HLA high	FLOT1	0.378
0	0.779869	0.431	0.071	0	HLA high	GSDMB	0.36
0	0.779812	0.605	0.248	0	HLA high	SMIM20	0.357
2.73921e-298	0.779622	0.691	0.352	1.08497e-293	HLA high	SRP19	0.339
0	0.779079	0.578	0.215	0	HLA high	NUB1	0.363
0	0.778653	0.435	0.088	0	HLA high	CKMT1A	0.347
0	0.778059	0.617	0.214	0	HLA high	C8orf33	0.403
0	0.777902	0.549	0.117	0	HLA high	CBLC	0.432
0	0.777495	0.671	0.309	0	HLA high	UBE2K	0.362
0	0.777307	0.728	0.358	0	HLA high	CCDC12	0.37
0	0.776717	0.552	0.179	0	HLA high	COASY	0.373
0	0.776318	0.601	0.23	0	HLA high	NFU1	0.371
0	0.776233	0.664	0.293	0	HLA high	ITGB1BP1	0.371
4.17652e-294	0.776137	0.632	0.295	1.65428e-289	HLA high	NAA50	0.337
0	0.775735	0.593	0.203	0	HLA high	TMA16	0.39
0	0.775213	0.667	0.314	0	HLA high	CDC26	0.353
0	0.775052	0.544	0.164	0	HLA high	THOC3	0.38
0	0.775046	0.543	0.17	0	HLA high	MRPL35	0.373
0	0.774574	0.765	0.394	0	HLA high	AES	0.371
0	0.774503	0.598	0.213	0	HLA high	GPS1	0.385
1.15585e-242	0.77431	0.775	0.479	4.57822e-238	HLA high	TRA2B	0.296
0	0.773939	0.593	0.216	0	HLA high	CCDC25	0.377
0	0.773479	0.59	0.215	0	HLA high	DCTD	0.375
0	0.773167	0.578	0.231	0	HLA high	PSMD12	0.347
0	0.77314	0.687	0.284	0	HLA high	GID8	0.403
0	0.772786	0.482	0.127	0	HLA high	SELENBP1	0.355
0	0.772561	0.598	0.245	0	HLA high	ECHDC1	0.353
2.53897e-270	0.772352	0.683	0.364	1.00566e-265	HLA high	PPP2CA	0.319
0	0.772034	0.523	0.138	0	HLA high	FASN	0.385
0	0.771905	0.566	0.146	0	HLA high	DDAH1	0.42
0	0.771653	0.503	0.12	0	HLA high	MET	0.383
0	0.771553	0.632	0.25	0	HLA high	CARD19	0.382
7.51482e-242	0.771474	0.935	0.753	2.97655e-237	HLA high	ITM2B	0.182
0	0.771458	0.586	0.186	0	HLA high	CDH17	0.4
0	0.770797	0.517	0.137	0	HLA high	HMBS	0.38
0	0.770627	0.649	0.278	0	HLA high	PPP1R11	0.371
0	0.770612	0.487	0.155	0	HLA high	CDC25B	0.332
0	0.770022	0.706	0.331	0	HLA high	XRN2	0.375
0	0.769978	0.475	0.132	0	HLA high	SLC38A5	0.343
0	0.769894	0.654	0.291	0	HLA high	STARD7	0.363
0	0.769551	0.667	0.305	0	HLA high	CPNE1	0.362
0	0.769433	0.702	0.301	0	HLA high	RAB11FIP1	0.401
5.99766e-307	0.769014	0.652	0.303	2.37561e-302	HLA high	PDCD10	0.349
0	0.768924	0.56	0.184	0	HLA high	MRPS22	0.376
0	0.768533	0.644	0.257	0	HLA high	PMPCB	0.387
0	0.768236	0.651	0.27	0	HLA high	SREK1IP1	0.381
0	0.768117	0.574	0.193	0	HLA high	SDHAF3	0.381
0	0.767426	0.605	0.228	0	HLA high	FUCA2	0.377
0	0.767081	0.517	0.135	0	HLA high	MALL	0.382
0	0.766797	0.61	0.196	0	HLA high	LRPPRC	0.414
0	0.766481	0.488	0.134	0	HLA high	GOT1	0.354
2.20276e-301	0.766472	0.694	0.346	8.72492e-297	HLA high	SLTM	0.348
0	0.766394	0.608	0.24	0	HLA high	ACO2	0.368
0	0.766299	0.629	0.266	0	HLA high	EPB41L4A-AS1	0.363
0	0.766126	0.502	0.164	0	HLA high	CFD	0.338
0	0.766033	0.622	0.239	0	HLA high	ANAPC13	0.383
0	0.765053	0.538	0.148	0	HLA high	GNPNAT1	0.39
0	0.764284	0.599	0.231	0	HLA high	PRPF31	0.368
1.60311e-190	0.764238	0.825	0.626	6.34974e-186	HLA high	FXYD5	0.199
0	0.764228	0.457	0.102	0	HLA high	FAM108C1	0.355
0	0.764099	0.557	0.193	0	HLA high	C7orf55	0.364
2.74553e-194	0.763983	0.493	0.231	1.08748e-189	HLA high	SMC4	0.262
0	0.763578	0.592	0.183	0	HLA high	ECSIT	0.409
0	0.763292	0.588	0.183	0	HLA high	NTPCR	0.405
0	0.763191	0.558	0.191	0	HLA high	SLC35A3	0.367
0	0.763046	0.721	0.285	0	HLA high	PTTG1IP	0.436
0	0.763006	0.661	0.255	0	HLA high	NDFIP2	0.406
0	0.762971	0.521	0.152	0	HLA high	FARSB	0.369
2.53859e-281	0.76285	0.747	0.401	1.00551e-276	HLA high	UFM1	0.346
1.07482e-178	0.762551	0.52	0.262	4.25724e-174	HLA high	NUCB2	0.258
0	0.762328	0.628	0.251	0	HLA high	POLR2C	0.377
0	0.762179	0.508	0.142	0	HLA high	SURF6	0.366
0	0.761044	0.661	0.298	0	HLA high	SURF1	0.363
2.03458e-241	0.760853	0.636	0.328	8.05875e-237	HLA high	SH3KBP1	0.308
0	0.760528	0.302	0.055	0	HLA high	MUC4	0.247
1.34338e-31	0.759856	0.312	0.23	5.32098e-27	HLA high	GPX1	0.082
0	0.759754	0.63	0.24	0	HLA high	DPM2	0.39
0	0.759731	0.512	0.154	0	HLA high	IL18	0.358
4.77532e-269	0.759672	0.787	0.479	1.89146e-264	HLA high	SF1	0.308
0	0.759525	0.367	0.105	0	HLA high	IFI44L	0.262
0	0.759201	0.638	0.241	0	HLA high	ZFAND1	0.397
0	0.759128	0.559	0.194	0	HLA high	CS	0.365
0	0.75861	0.645	0.281	0	HLA high	THOC2	0.364
4.25963e-260	0.758575	0.649	0.332	1.6872e-255	HLA high	THRAP3	0.317
2.75598e-294	0.758528	0.61	0.274	1.09161e-289	HLA high	TMEM70	0.336
1.44935e-273	0.758293	0.699	0.374	5.74072e-269	HLA high	NCOR1	0.325
0	0.758219	0.553	0.174	0	HLA high	DGAT1	0.379
0	0.758057	0.585	0.191	0	HLA high	LDLR	0.394
0	0.757952	0.499	0.134	0	HLA high	TMPRSS2	0.365
0	0.757866	0.626	0.262	0	HLA high	GPAA1	0.364
0	0.757622	0.69	0.309	0	HLA high	GTF2I	0.381
0	0.756895	0.437	0.099	0	HLA high	APOL1	0.338
0	0.7568	0.634	0.25	0	HLA high	PIGP	0.384
1.39941e-48	0.756796	0.342	0.212	5.54293e-44	HLA high	AREG	0.13
0	0.756592	0.425	0.092	0	HLA high	NOXO1	0.333
0	0.755806	0.606	0.222	0	HLA high	SCOC	0.384
0	0.755686	0.648	0.197	0	HLA high	SERINC2	0.451
0	0.755638	0.618	0.214	0	HLA high	BCL2L1	0.404
0	0.755251	0.415	0.12	0	HLA high	GPA33	0.295
0	0.754906	0.535	0.151	0	HLA high	PES1	0.384
3.66874e-148	0.754292	0.209	0.067	1.45315e-143	HLA high	CA2	0.142
0	0.75414	0.49	0.168	0	HLA high	MSMO1	0.322
0	0.754071	0.606	0.23	0	HLA high	CMAS	0.376
0	0.753485	0.603	0.189	0	HLA high	RASSF7	0.414
4.74295e-283	0.753069	0.649	0.32	1.87863e-278	HLA high	TRABD	0.329
0	0.752851	0.611	0.232	0	HLA high	RPIA	0.379
0	0.752132	0.739	0.35	0	HLA high	CTSA	0.389
0	0.751972	0.593	0.24	0	HLA high	EIF2AK2	0.353
0	0.751786	0.56	0.184	0	HLA high	SURF2	0.376
1.08695e-188	0.751644	0.577	0.303	4.3053e-184	HLA high	RP11-884K10.5	0.274
0	0.751629	0.549	0.18	0	HLA high	MRPL44	0.369
0	0.751385	0.609	0.223	0	HLA high	VAMP3	0.386
0	0.750852	0.63	0.244	0	HLA high	CPNE3	0.386
0	0.750307	0.594	0.24	0	HLA high	BRD7	0.354
0	0.749827	0.485	0.133	0	HLA high	DHCR24	0.352
1.45988e-124	0.749459	0.764	0.589	5.78243e-120	HLA high	PPP1R15A	0.175
1.62338e-303	0.749435	0.694	0.328	6.43006e-299	HLA high	ALG5	0.366
0	0.749335	0.52	0.166	0	HLA high	CSE1L	0.354
0	0.749287	0.712	0.352	0	HLA high	CAMLG	0.36
1.04944e-290	0.749238	0.608	0.277	4.15672e-286	HLA high	ZBTB8OS	0.331
0	0.749147	0.631	0.237	0	HLA high	FAM60A	0.394
0	0.749128	0.588	0.24	0	HLA high	TMEM50B	0.348
1.39998e-271	0.749071	0.688	0.356	5.54519e-267	HLA high	HNRNPH3	0.332
0	0.749038	0.453	0.11	0	HLA high	OAS3	0.343
1.11415e-295	0.748913	0.599	0.267	4.41303e-291	HLA high	RABGGTB	0.332
0	0.748558	0.558	0.196	0	HLA high	C1orf35	0.362
2.0698e-284	0.748119	0.644	0.308	8.19829e-280	HLA high	ANAPC5	0.336
0	0.747628	0.662	0.284	0	HLA high	FAM32A	0.378
0	0.746278	0.546	0.171	0	HLA high	MMAB	0.375
0	0.746117	0.624	0.248	0	HLA high	BAD	0.376
0	0.746057	0.51	0.153	0	HLA high	WDR77	0.357
0	0.746008	0.684	0.305	0	HLA high	VPS35	0.379
3.33763e-293	0.744832	0.63	0.296	1.322e-288	HLA high	YTHDF2	0.334
0	0.744186	0.626	0.234	0	HLA high	CEBPG	0.392
6.7301e-252	0.744065	0.755	0.443	2.66573e-247	HLA high	BRD2	0.312
0	0.744013	0.575	0.198	0	HLA high	DRG1	0.377
9.54737e-297	0.743777	0.681	0.331	3.78162e-292	HLA high	SVIP	0.35
0	0.743701	0.616	0.239	0	HLA high	ADD3	0.377
0	0.743668	0.567	0.165	0	HLA high	TMEM63A	0.402
1.41235e-297	0.743609	0.609	0.272	5.59418e-293	HLA high	EMD	0.337
0	0.743558	0.669	0.295	0	HLA high	ELOF1	0.374
0	0.743437	0.559	0.21	0	HLA high	SNRNP40	0.349
0	0.743147	0.428	0.071	0	HLA high	ETV7	0.357
0	0.743045	0.653	0.271	0	HLA high	SND1	0.382
0	0.743037	0.413	0.13	0	HLA high	METRN	0.283
0	0.742659	0.481	0.123	0	HLA high	PRMT5	0.358
0	0.742437	0.568	0.211	0	HLA high	GTF2E2	0.357
0	0.742314	0.701	0.334	0	HLA high	TMED4	0.367
7.74095e-227	0.742243	0.768	0.464	3.06611e-222	HLA high	BZW1	0.304
0	0.741946	0.66	0.301	0	HLA high	SIGIRR	0.359
3.2414e-272	0.741892	0.487	0.183	1.28389e-267	HLA high	HES4	0.304
0	0.741369	0.53	0.157	0	HLA high	MRPS9	0.373
3.29266e-251	0.741316	0.64	0.326	1.30419e-246	HLA high	RBBP4	0.314
0	0.741284	0.575	0.197	0	HLA high	NSMCE4A	0.378
0	0.740907	0.607	0.251	0	HLA high	MSI2	0.356
0	0.7408	0.665	0.291	0	HLA high	VPS51	0.374
0	0.7401	0.371	0.099	0	HLA high	PRKCDBP	0.272
0	0.739887	0.618	0.231	0	HLA high	NELFCD	0.387
0	0.739797	0.541	0.146	0	HLA high	CECR5	0.395
0	0.739789	0.66	0.294	0	HLA high	MKRN1	0.366
0	0.738523	0.495	0.129	0	HLA high	RPP25	0.366
0	0.738507	0.601	0.228	0	HLA high	GTF2F2	0.373
2.22849e-239	0.738301	0.58	0.274	8.82682e-235	HLA high	ZYX	0.306
0	0.737969	0.628	0.255	0	HLA high	DHPS	0.373
0	0.737425	0.623	0.267	0	HLA high	CCNC	0.356
0	0.737158	0.607	0.239	0	HLA high	NUBP2	0.368
0	0.736639	0.608	0.245	0	HLA high	PARL	0.363
0	0.736633	0.5	0.152	0	HLA high	KCNN4	0.348
0	0.736616	0.638	0.29	0	HLA high	PMVK	0.348
0	0.736413	0.38	0.101	0	HLA high	RP11-304L19.5	0.279
0	0.736289	0.583	0.194	0	HLA high	FAM213A	0.389
0	0.736026	0.535	0.169	0	HLA high	DDX56	0.366
1.70193e-274	0.735811	0.68	0.336	6.74118e-270	HLA high	GNB1	0.344
2.00982e-264	0.735573	0.547	0.238	7.9607e-260	HLA high	MZT1	0.309
0	0.73537	0.495	0.139	0	HLA high	TRABD2A	0.356
0	0.735344	0.466	0.144	0	HLA high	ANG	0.322
5.96187e-281	0.735302	0.676	0.337	2.36144e-276	HLA high	FDX1	0.339
0	0.735165	0.505	0.137	0	HLA high	EPS8L3	0.368
0	0.734423	0.584	0.163	0	HLA high	MYO6	0.421
2.50077e-269	0.733619	0.549	0.239	9.9053e-265	HLA high	NUDT1	0.31
0	0.732551	0.535	0.162	0	HLA high	HCCS	0.373
1.34759e-258	0.732529	0.761	0.45	5.33769e-254	HLA high	ARGLU1	0.311
0	0.731837	0.634	0.256	0	HLA high	CYB5R3	0.378
0	0.731792	0.557	0.163	0	HLA high	PLXNB2	0.394
0	0.731419	0.569	0.228	0	HLA high	POLE3	0.341
1.90546e-265	0.731089	0.726	0.384	7.54735e-261	HLA high	VASP	0.342
1.19959e-80	0.730912	0.194	0.08	4.75147e-76	HLA high	LGALS2	0.114
0	0.730818	0.585	0.153	0	HLA high	LAMB3	0.432
3.19266e-307	0.730556	0.677	0.307	1.26458e-302	HLA high	NUDT4	0.37
1.23458e-132	0.729725	0.251	0.092	4.89005e-128	HLA high	TOP2A	0.159
0	0.72948	0.54	0.183	0	HLA high	HEBP1	0.357
0	0.729458	0.54	0.186	0	HLA high	MRPS30	0.354
0	0.728929	0.516	0.149	0	HLA high	INPP1	0.367
6.76618e-290	0.72809	0.565	0.235	2.68002e-285	HLA high	PRKDC	0.33
0	0.727978	0.584	0.222	0	HLA high	TMED7	0.362
3.68367e-46	0.727763	0.775	0.697	1.45906e-41	HLA high	NFKBIA	0.078
0	0.727619	0.501	0.171	0	HLA high	YARS	0.33
4.93344e-59	0.727493	0.289	0.174	1.95409e-54	HLA high	TCEB1	0.115
0	0.727477	0.619	0.256	0	HLA high	SPTAN1	0.363
0	0.727368	0.556	0.194	0	HLA high	ENOPH1	0.362
0	0.727038	0.57	0.198	0	HLA high	PPP1R35	0.372
0	0.72686	0.567	0.224	0	HLA high	HSPA4	0.343
0	0.726855	0.477	0.106	0	HLA high	HOXB9	0.371
0	0.726846	0.598	0.226	0	HLA high	TSN	0.372
0	0.726607	0.631	0.251	0	HLA high	SHARPIN	0.38
5.25843e-308	0.726456	0.621	0.271	2.08281e-303	HLA high	DYNC1H1	0.35
0	0.726367	0.65	0.283	0	HLA high	SUMF2	0.367
0	0.725771	0.636	0.232	0	HLA high	PLEC	0.404
0	0.725613	0.621	0.25	0	HLA high	TUSC2	0.371
0	0.725124	0.665	0.295	0	HLA high	FAM3C	0.37
0	0.724917	0.572	0.163	0	HLA high	NCKAP1	0.409
0	0.72483	0.521	0.176	0	HLA high	EXOSC3	0.345
5.70173e-274	0.724639	0.672	0.334	2.2584e-269	HLA high	CNN2	0.338
0	0.724039	0.644	0.221	0	HLA high	SDC1	0.423
1.66717e-277	0.724016	0.555	0.239	6.6035e-273	HLA high	CCAR1	0.316
0	0.723872	0.431	0.091	0	HLA high	CKMT1B	0.34
0	0.723818	0.56	0.188	0	HLA high	AIG1	0.372
0	0.723708	0.503	0.146	0	HLA high	HN1L	0.357
0	0.723396	0.554	0.197	0	HLA high	IARS	0.357
0	0.723048	0.516	0.128	0	HLA high	SNX7	0.388
2.64121e-272	0.723041	0.642	0.309	1.04616e-267	HLA high	DNAJB11	0.333
0	0.722926	0.457	0.083	0	HLA high	MYEOV	0.374
0	0.722707	0.442	0.126	0	HLA high	CENPN	0.316
0	0.72255	0.551	0.2	0	HLA high	SUPT16H	0.351
0	0.722319	0.629	0.259	0	HLA high	ATG101	0.37
0	0.721734	0.93	0.463	0	HLA high	TIMP1	0.467
0	0.721507	0.517	0.178	0	HLA high	MID1IP1	0.339
0	0.721104	0.634	0.28	0	HLA high	ETF1	0.354
2.44562e-206	0.720809	0.803	0.539	9.68686e-202	HLA high	ACTR3	0.264
8.73238e-296	0.720083	0.636	0.302	3.45881e-291	HLA high	ZMAT2	0.334
0	0.719664	0.633	0.266	0	HLA high	RNF5	0.367
0	0.719641	0.475	0.105	0	HLA high	BSPRY	0.37
0	0.719469	0.511	0.163	0	HLA high	PNO1	0.348
3.72034e-302	0.719249	0.612	0.275	1.47359e-297	HLA high	EAPP	0.337
0	0.718997	0.558	0.169	0	HLA high	EXOSC5	0.389
0	0.718705	0.525	0.161	0	HLA high	C1orf21	0.364
0	0.718495	0.632	0.274	0	HLA high	HADHB	0.358
1.3653e-262	0.718181	0.651	0.325	5.40782e-258	HLA high	SNX6	0.326
2.60486e-244	0.718151	0.676	0.369	1.03176e-239	HLA high	MPHOSPH8	0.307
0	0.717765	0.611	0.251	0	HLA high	UBE2E1	0.36
0	0.717337	0.681	0.274	0	HLA high	ERO1A	0.407
1.32598e-258	0.717306	0.635	0.311	5.25209e-254	HLA high	FAM50A	0.324
0	0.716905	0.577	0.241	0	HLA high	PDHB	0.336
0	0.716747	0.472	0.162	0	HLA high	TRIP6	0.31
2.94055e-203	0.716725	0.833	0.557	1.16472e-198	HLA high	DNAJB1	0.276
0	0.716188	0.52	0.154	0	HLA high	RRP1	0.366
0	0.716165	0.538	0.189	0	HLA high	PRPS2	0.349
0	0.716025	0.589	0.227	0	HLA high	DHX9	0.362
0	0.715776	0.64	0.29	0	HLA high	DNAJA2	0.35
0	0.71566	0.55	0.183	0	HLA high	TRAF7	0.367
0	0.715468	0.56	0.195	0	HLA high	SCCPDH	0.365
0	0.715396	0.571	0.239	0	HLA high	SLC25A11	0.332
0	0.715178	0.555	0.165	0	HLA high	HIBADH	0.39
0	0.715011	0.514	0.136	0	HLA high	MTAP	0.378
[truncated: 4,165 more rows]

## Sheet: Stem
p_val	avg_log2FC	pct.1	pct.2	p_val_adj	cluster	gene	pct.diff
0	2.82556	0.665	0.157	0	Stem	FABP1	0.508
0	2.62518	0.73	0.189	0	Stem	CKB	0.541
0	2.48938	0.986	0.584	0	Stem	PRDX5	0.402
0	2.48442	0.396	0.083	0	Stem	OLFM4	0.313
0	2.46928	0.951	0.235	0	Stem	GPX2	0.716
0	2.38199	0.995	0.274	0	Stem	EPCAM	0.721
0	2.34163	0.994	0.689	0	Stem	PSMA7	0.305
0	2.29569	0.732	0.157	0	Stem	SPINK1	0.575
0	2.28737	0.988	0.52	0	Stem	HSPD1	0.468
0	2.24294	0.995	0.658	0	Stem	HSPE1	0.337
0	2.23318	0.984	0.625	0	Stem	YWHAB	0.359
0	2.23137	0.997	0.81	0	Stem	HMGB1	0.187
0	2.22568	0.991	0.619	0	Stem	SLC25A5	0.372
0	2.20565	0.739	0.219	0	Stem	ID1	0.52
0	2.1866	0.869	0.197	0	Stem	GGH	0.672
0	2.12727	0.888	0.194	0	Stem	CEACAM5	0.694
0	2.12517	0.982	0.255	0	Stem	CLDN3	0.727
0	2.11744	0.854	0.226	0	Stem	MYC	0.628
0	2.11346	0.904	0.574	0	Stem	LDHB	0.33
0	2.1095	0.969	0.399	0	Stem	EIF6	0.57
0	2.07888	0.968	0.38	0	Stem	PHB	0.588
0	2.07541	0.995	0.753	0	Stem	HSP90AB1	0.242
0	2.06873	0.987	0.496	0	Stem	PPA1	0.491
0	2.06534	0.991	0.566	0	Stem	ATP5G3	0.425
0	2.05258	0.988	0.626	0	Stem	DBI	0.362
0	2.03047	0.998	0.741	0	Stem	COX6C	0.257
0	2.01925	0.979	0.505	0	Stem	ATP5B	0.474
0	2.0172	0.975	0.493	0	Stem	EIF2S2	0.482
0	2.00817	0.976	0.523	0	Stem	PEBP1	0.453
0	2.00367	0.966	0.396	0	Stem	CYC1	0.57
0	1.98842	0.984	0.362	0	Stem	CD9	0.622
0	1.98693	0.977	0.256	0	Stem	LGALS4	0.721
0	1.98502	0.998	0.81	0	Stem	PPIA	0.188
0	1.98354	0.815	0.177	0	Stem	CEACAM6	0.638
0	1.97928	0.947	0.299	0	Stem	PHGR1	0.648
0	1.9699	0.901	0.245	0	Stem	AHCY	0.656
0	1.967	0.971	0.396	0	Stem	IFITM3	0.575
0	1.96308	0.948	0.273	0	Stem	FXYD3	0.675
0	1.95505	0.902	0.219	0	Stem	MGST1	0.683
0	1.94756	0.975	0.477	0	Stem	PRDX2	0.498
0	1.93954	0.978	0.255	0	Stem	ELF3	0.723
0	1.93882	0.996	0.694	0	Stem	PPDPF	0.302
0	1.93419	0.999	0.631	0	Stem	TXN	0.368
0	1.93352	0.997	0.691	0	Stem	COX5B	0.306
0	1.93234	0.992	0.831	0	Stem	NPM1	0.161
0	1.93113	0.81	0.136	0	Stem	ASCL2	0.674
0	1.92679	0.988	0.635	0	Stem	RAN	0.353
0	1.92546	0.993	0.673	0	Stem	COX7B	0.32
0	1.9252	0.942	0.357	0	Stem	NME1	0.585
0	1.91479	0.989	0.66	0	Stem	CYCS	0.329
0	1.91431	0.971	0.562	0	Stem	SNRPB	0.409
0	1.90912	0.68	0.08	0	Stem	C10orf99	0.6
0	1.90628	0.997	0.8	0	Stem	CHCHD2	0.197
0	1.90372	0.968	0.444	0	Stem	MDH2	0.524
0	1.90244	0.996	0.698	0	Stem	TPI1	0.298
0	1.89906	0.99	0.571	0	Stem	ATP5J2	0.419
0	1.89686	0.998	0.332	0	Stem	KRT18	0.666
0	1.89386	0.99	0.791	0	Stem	SLC25A6	0.199
0	1.89196	0.999	0.832	0	Stem	ATP5E	0.167
0	1.88561	0.977	0.41	0	Stem	TIMM13	0.567
0	1.88443	0.948	0.416	0	Stem	MPC2	0.532
0	1.88245	0.983	0.501	0	Stem	NDUFB9	0.482
0	1.88004	0.967	0.426	0	Stem	ATP5G1	0.541
0	1.87987	0.908	0.393	0	Stem	FABP5	0.515
0	1.87978	0.998	0.86	0	Stem	COX4I1	0.138
0	1.87161	0.993	0.808	0	Stem	YBX1	0.185
0	1.87063	0.26	0.095	0	Stem	CD24	0.165
0	1.86497	0.979	0.291	0	Stem	CLDN4	0.688
0	1.86432	0.985	0.712	0	Stem	EIF3E	0.273
0	1.86119	0.916	0.323	0	Stem	CCT5	0.593
0	1.86107	0.966	0.509	0	Stem	ROMO1	0.457
0	1.8599	0.991	0.669	0	Stem	POMP	0.322
0	1.85834	0.959	0.454	0	Stem	ERGIC3	0.505
0	1.85178	1	0.988	0	Stem	PTMA	0.012
0	1.85106	0.825	0.132	0	Stem	CDX2	0.693
0	1.85	0.953	0.475	0	Stem	RANBP1	0.478
0	1.84885	0.993	0.838	0	Stem	PABPC1	0.155
0	1.84757	0.972	0.484	0	Stem	SNRPF	0.488
0	1.84685	0.939	0.317	0	Stem	TMEM141	0.622
0	1.84426	0.985	0.609	0	Stem	PTGES3	0.376
0	1.84295	0.71	0.277	0	Stem	C14orf156	0.433
0	1.84078	0.978	0.484	0	Stem	SNRPE	0.494
0	1.8382	0.95	0.397	0	Stem	TKT	0.553
0	1.83067	0.963	0.441	0	Stem	NDUFAB1	0.522
0	1.82982	0.995	0.633	0	Stem	GSTP1	0.362
0	1.82727	0.958	0.442	0	Stem	BCAP31	0.516
0	1.8237	0.992	0.514	0	Stem	LGALS3	0.478
0	1.81884	0.995	0.634	0	Stem	UQCRQ	0.361
0	1.81757	0.998	0.9	0	Stem	H3F3A	0.098
0	1.8157	0.724	0.587	0	Stem	RACK1	0.137
0	1.81538	0.991	0.592	0	Stem	USMG5	0.399
0	1.81266	0.985	0.641	0	Stem	SLC25A3	0.344
0	1.81025	0.958	0.391	0	Stem	CHMP4B	0.567
0	1.80919	0.986	0.656	0	Stem	SOD1	0.33
0	1.80814	0.942	0.392	0	Stem	FBL	0.55
0	1.80652	0.979	0.487	0	Stem	VDAC1	0.492
0	1.80543	0.997	0.336	0	Stem	KRT8	0.661
0	1.80366	0.94	0.405	0	Stem	C1QBP	0.535
0	1.80263	0.995	0.802	0	Stem	HINT1	0.193
0	1.79983	0.994	0.705	0	Stem	COX6A1	0.289
0	1.79729	0.968	0.57	0	Stem	NCL	0.398
0	1.7966	0.961	0.46	0	Stem	TUFM	0.501
0	1.79501	0.986	0.573	0	Stem	COX5A	0.413
0	1.79408	0.998	0.872	0	Stem	ACTG1	0.126
0	1.79084	0.977	0.534	0	Stem	NDUFS6	0.443
0	1.79049	0.943	0.424	0	Stem	RPN2	0.519
0	1.79009	0.995	0.857	0	Stem	BTF3	0.138
0	1.78948	0.649	0.112	0	Stem	DPEP1	0.537
0	1.78902	0.871	0.161	0	Stem	FERMT1	0.71
0	1.7889	0.98	0.46	0	Stem	DSTN	0.52
0	1.78775	0.939	0.391	0	Stem	C20orf24	0.548
0	1.78739	0.962	0.462	0	Stem	SSBP1	0.5
0	1.78724	0.963	0.324	0	Stem	PCBD1	0.639
0	1.78704	0.981	0.538	0	Stem	LSM7	0.443
0	1.78611	0.988	0.732	0	Stem	HNRNPA2B1	0.256
0	1.7853	0.947	0.427	0	Stem	PA2G4	0.52
0	1.78424	0.963	0.458	0	Stem	ATP5C1	0.505
0	1.78396	0.557	0.162	0	Stem	PIGR	0.395
0	1.78018	0.965	0.456	0	Stem	SRI	0.509
0	1.77826	0.961	0.488	0	Stem	EIF1AX	0.473
0	1.77519	0.884	0.208	0	Stem	SLC12A2	0.676
0	1.77236	0.997	0.896	0	Stem	CFL1	0.101
0	1.77142	0.989	0.688	0	Stem	LDHA	0.301
0	1.7687	0.899	0.27	0	Stem	EBPL	0.629
0	1.76851	0.997	0.743	0	Stem	COX6B1	0.254
0	1.76591	0.982	0.351	0	Stem	SPINT2	0.631
0	1.76401	0.874	0.201	0	Stem	NQO1	0.673
0	1.76257	0.953	0.376	0	Stem	PDCD5	0.577
0	1.76187	0.993	0.711	0	Stem	UQCRH	0.282
0	1.75311	0.952	0.41	0	Stem	NHP2	0.542
0	1.75258	0.924	0.399	0	Stem	KIF5B	0.525
0	1.75221	0.965	0.231	0	Stem	CLDN7	0.734
0	1.75207	0.993	0.851	0	Stem	HNRNPA1	0.142
0	1.75207	0.975	0.586	0	Stem	PSMB1	0.389
0	1.75168	0.996	0.751	0	Stem	NDUFA4	0.245
0	1.7498	0.909	0.303	0	Stem	IMPDH2	0.606
0	1.74794	0.924	0.333	0	Stem	CCT2	0.591
0	1.74232	0.999	0.919	0	Stem	NACA	0.08
0	1.73833	0.933	0.394	0	Stem	ADRM1	0.539
0	1.73681	0.989	0.674	0	Stem	NDUFS5	0.315
0	1.73473	0.643	0.11	0	Stem	SELENBP1	0.533
0	1.73455	0.98	0.766	0	Stem	COMMD6	0.214
0	1.7338	0.933	0.347	0	Stem	MLEC	0.586
0	1.7305	0.962	0.578	0	Stem	HNRNPA3	0.384
0	1.72941	0.944	0.366	0	Stem	CCT6A	0.578
0	1.72933	0.995	0.765	0	Stem	COX7A2	0.23
0	1.72751	0.766	0.177	0	Stem	GDF15	0.589
0	1.72672	0.949	0.4	0	Stem	CCT3	0.549
0	1.7267	0.88	0.282	0	Stem	EBP	0.598
0	1.72649	0.717	0.371	0	Stem	SEM1	0.346
0	1.72604	0.955	0.394	0	Stem	HMGA1	0.561
0	1.7253	0.982	0.64	0	Stem	ENO1	0.342
0	1.72431	0.791	0.167	0	Stem	LAPTM4B	0.624
0	1.7236	0.959	0.606	0	Stem	RBM3	0.353
0	1.72313	0.905	0.287	0	Stem	MRPL13	0.618
0	1.71659	0.991	0.698	0	Stem	SNRPD2	0.293
0	1.71588	0.994	0.844	0	Stem	EEF1B2	0.15
0	1.71489	0.991	0.458	0	Stem	CST3	0.533
0	1.71461	0.997	0.836	0	Stem	HSP90AA1	0.161
0	1.7141	0.994	0.746	0	Stem	CLIC1	0.248
0	1.71364	0.989	0.628	0	Stem	PRDX1	0.361
0	1.71312	0.98	0.638	0	Stem	SAP18	0.342
0	1.71224	0.97	0.682	0	Stem	H2AFZ	0.288
0	1.70757	1	0.92	0	Stem	GAPDH	0.08
0	1.70746	0.903	0.271	0	Stem	GGCT	0.632
0	1.70676	0.946	0.432	0	Stem	ATP5F1	0.514
0	1.70545	0.977	0.586	0	Stem	PRELID1	0.391
0	1.70396	0.917	0.317	0	Stem	PFDN4	0.6
0	1.70297	0.976	0.619	0	Stem	EIF3H	0.357
0	1.69588	0.723	0.476	0	Stem	ELOB	0.247
0	1.69319	0.883	0.363	0	Stem	H2AFJ	0.52
0	1.6931	0.991	0.695	0	Stem	COX8A	0.296
0	1.69096	0.971	0.51	0	Stem	ATPIF1	0.461
0	1.68937	0.922	0.514	0	Stem	GTF3A	0.408
0	1.68809	0.818	0.137	0	Stem	TSPAN6	0.681
0	1.68795	0.953	0.401	0	Stem	LSM4	0.552
0	1.6868	0.968	0.561	0	Stem	SET	0.407
0	1.68642	0.965	0.595	0	Stem	PGK1	0.37
0	1.68499	0.924	0.308	0	Stem	MRPL12	0.616
0	1.68433	0.949	0.443	0	Stem	UQCRFS1	0.506
0	1.68428	0.837	0.161	0	Stem	PPP1R1B	0.676
0	1.6839	0.977	0.541	0	Stem	ATP5J	0.436
0	1.68297	0.939	0.586	0	Stem	TUBA1B	0.353
0	1.68289	0.907	0.253	0	Stem	PGRMC1	0.654
0	1.67976	0.977	0.554	0	Stem	ATP5O	0.423
0	1.67974	0.959	0.456	0	Stem	LSM5	0.503
0	1.67842	0.881	0.167	0	Stem	CDX1	0.714
0	1.67741	0.973	0.293	0	Stem	PERP	0.68
0	1.67515	0.95	0.47	0	Stem	POLR1D	0.48
0	1.67506	0.976	0.478	0	Stem	CLTA	0.498
0	1.67403	0.994	0.61	0	Stem	RAC1	0.384
0	1.67191	0.967	0.252	0	Stem	TSPAN8	0.715
0	1.67184	0.913	0.318	0	Stem	SUCLG1	0.595
0	1.67134	0.91	0.343	0	Stem	ESD	0.567
0	1.66935	0.983	0.59	0	Stem	SNRPG	0.393
0	1.66931	0.964	0.567	0	Stem	PSMB3	0.397
0	1.66759	0.526	0.051	0	Stem	XXbac-BPG32J3.19	0.475
0	1.66739	0.936	0.386	0	Stem	SSB	0.55
0	1.66683	0.936	0.434	0	Stem	RALY	0.502
0	1.66601	0.951	0.622	0	Stem	HMGN2	0.329
0	1.66584	0.983	0.598	0	Stem	ATP5I	0.385
0	1.66548	0.997	0.864	0	Stem	COX7C	0.133
0	1.6637	0.976	0.384	0	Stem	MARCKSL1	0.592
0	1.66358	0.903	0.357	0	Stem	HSD17B10	0.546
0	1.66298	0.746	0.123	0	Stem	RNF43	0.623
0	1.66151	0.61	0.225	0	Stem	PTTG1	0.385
0	1.66074	0.905	0.363	0	Stem	TCP1	0.542
0	1.65958	0.886	0.246	0	Stem	DCTPP1	0.64
0	1.65954	0.967	0.568	0	Stem	SERBP1	0.399
0	1.6573	0.939	0.585	0	Stem	GNAS	0.354
0	1.65278	0.567	0.083	0	Stem	TNNC2	0.484
0	1.65217	0.982	0.712	0	Stem	EIF3K	0.27
0	1.65082	0.911	0.354	0	Stem	CCT7	0.557
0	1.64967	0.962	0.506	0	Stem	NDUFC2	0.456
0	1.64825	0.993	0.72	0	Stem	ATP5G2	0.273
0	1.64448	0.953	0.332	0	Stem	IFI27	0.621
0	1.64305	0.635	0.143	0	Stem	IGFBP2	0.492
0	1.64289	0.96	0.5	0	Stem	DYNLRB1	0.46
0	1.64142	0.911	0.466	0	Stem	EIF5A	0.445
0	1.64141	0.934	0.403	0	Stem	ATP1A1	0.531
0	1.64128	0.964	0.492	0	Stem	MINOS1	0.472
0	1.64082	0.985	0.647	0	Stem	NDUFA1	0.338
0	1.64012	0.974	0.517	0	Stem	BSG	0.457
0	1.63643	0.979	0.63	0	Stem	NDUFB11	0.349
0	1.63207	0.931	0.415	0	Stem	DNAJC15	0.516
0	1.63053	0.858	0.24	0	Stem	UCHL3	0.618
0	1.62863	0.981	0.765	0	Stem	HSPA8	0.216
0	1.62603	0.985	0.63	0	Stem	NDUFB2	0.355
0	1.62602	0.887	0.249	0	Stem	ALDH2	0.638
0	1.62381	0.832	0.266	0	Stem	FDFT1	0.566
0	1.62361	0.717	0.181	0	Stem	ADIRF	0.536
0	1.62143	0.996	0.928	0	Stem	EEF1D	0.068
0	1.6207	0.983	0.603	0	Stem	ATP5D	0.38
0	1.62013	0.784	0.144	0	Stem	FAM84A	0.64
0	1.61842	0.985	0.69	0	Stem	HMGN1	0.295
0	1.61635	0.927	0.353	0	Stem	STOML2	0.574
0	1.61447	0.993	0.836	0	Stem	UQCRB	0.157
0	1.61419	0.834	0.151	0	Stem	VIL1	0.683
0	1.60843	0.995	0.771	0	Stem	ATP5L	0.224
0	1.60493	0.907	0.382	0	Stem	STRAP	0.525
0	1.60477	0.968	0.553	0	Stem	PRR13	0.415
0	1.60452	0.986	0.631	0	Stem	C14orf2	0.355
0	1.60387	0.908	0.298	0	Stem	MTCH2	0.61
0	1.60342	0.958	0.464	0	Stem	ATP5H	0.494
0	1.60318	0.905	0.308	0	Stem	PRELID3B	0.597
0	1.60176	0.96	0.228	0	Stem	SMIM22	0.732
0	1.59801	0.934	0.486	0	Stem	PLP2	0.448
0	1.59741	0.932	0.272	0	Stem	PDLIM1	0.66
0	1.59407	0.895	0.266	0	Stem	AP1S1	0.629
0	1.59276	0.907	0.2	0	Stem	KLF5	0.707
0	1.59263	0.918	0.388	0	Stem	UQCRC2	0.53
0	1.59166	0.928	0.462	0	Stem	GHITM	0.466
0	1.59132	0.804	0.183	0	Stem	GPR160	0.621
0	1.59056	0.934	0.393	0	Stem	MRPS34	0.541
0	1.5902	0.919	0.417	0	Stem	DDX21	0.502
0	1.58927	0.938	0.433	0	Stem	RSL1D1	0.505
0	1.58828	0.934	0.411	0	Stem	ZC3H15	0.523
0	1.58822	0.992	0.808	0	Stem	EEF2	0.184
0	1.58588	0.833	0.217	0	Stem	PDHA1	0.616
0	1.58207	0.963	0.566	0	Stem	UXT	0.397
0	1.57867	0.871	0.287	0	Stem	DPM1	0.584
0	1.57802	0.937	0.493	0	Stem	CHCHD10	0.444
0	1.57663	0.904	0.335	0	Stem	ECHS1	0.569
0	1.57529	0.955	0.551	0	Stem	MTDH	0.404
0	1.5742	0.975	0.527	0	Stem	SF3B6	0.448
0	1.57394	0.892	0.265	0	Stem	SOX4	0.627
0	1.57292	0.937	0.447	0	Stem	EIF3I	0.49
0	1.56724	0.977	0.583	0	Stem	TBCA	0.394
0	1.56628	1	0.994	0	Stem	EEF1A1	0.006
0	1.56491	0.802	0.288	0	Stem	CPNE1	0.514
0	1.56456	0.645	0.075	0	Stem	NOX1	0.57
0	1.56413	0.72	0.135	0	Stem	QPRT	0.585
0	1.56093	0.879	0.187	0	Stem	PLPP2	0.692
0	1.56015	0.834	0.319	0	Stem	C15orf48	0.515
0	1.55909	0.938	0.45	0	Stem	CBX3	0.488
0	1.5575	0.987	0.657	0	Stem	ZFAS1	0.33
0	1.55707	0.955	0.521	0	Stem	SCAND1	0.434
0	1.55664	0.854	0.331	0	Stem	FCGRT	0.523
0	1.5558	0.929	0.446	0	Stem	DEK	0.483
0	1.55469	0.754	0.152	0	Stem	FAM3D	0.602
0	1.55454	0.939	0.434	0	Stem	TALDO1	0.505
0	1.55415	0.89	0.237	0	Stem	FAM195A	0.653
0	1.55351	0.909	0.299	0	Stem	MPST	0.61
0	1.55322	0.922	0.331	0	Stem	ETHE1	0.591
0	1.54945	0.881	0.294	0	Stem	TMEM261	0.587
0	1.54939	0.878	0.279	0	Stem	HDAC2	0.599
0	1.54899	0.885	0.349	0	Stem	FDPS	0.536
0	1.54718	0.984	0.546	0	Stem	NDUFB7	0.438
0	1.54637	0.92	0.42	0	Stem	CCT4	0.5
0	1.54623	0.882	0.28	0	Stem	TSC22D1	0.602
0	1.54282	0.957	0.48	0	Stem	SRP9	0.477
0	1.54202	0.762	0.203	0	Stem	GOLIM4	0.559
0	1.54185	0.963	0.541	0	Stem	ERH	0.422
0	1.5412	0.965	0.515	0	Stem	NDUFB10	0.45
0	1.53924	0.396	0.063	0	Stem	RP11-462G2.1	0.333
0	1.53698	0.933	0.371	0	Stem	PRDX4	0.562
0	1.53446	0.964	0.513	0	Stem	YWHAE	0.451
0	1.53188	0.976	0.595	0	Stem	MIF	0.381
0	1.53136	0.998	0.688	0	Stem	S100A10	0.31
0	1.53102	0.96	0.498	0	Stem	GADD45GIP1	0.462
0	1.52952	0.913	0.347	0	Stem	UQCRC1	0.566
0	1.52936	0.838	0.271	0	Stem	ETS2	0.567
0	1.52908	0.991	0.752	0	Stem	UBL5	0.239
0	1.52864	0.832	0.214	0	Stem	DKC1	0.618
0	1.52685	0.951	0.522	0	Stem	ANP32B	0.429
0	1.52586	0.953	0.491	0	Stem	DDT	0.462
0	1.52579	0.912	0.423	0	Stem	CCT8	0.489
0	1.52526	0.992	0.836	0	Stem	TMA7	0.156
0	1.52392	0.928	0.433	0	Stem	NUCKS1	0.495
0	1.52321	0.963	0.487	0	Stem	MRPL51	0.476
0	1.5228	0.431	0.205	0	Stem	AREG	0.226
0	1.52202	0.858	0.227	0	Stem	SRPK1	0.631
0	1.52158	0.975	0.555	0	Stem	NDUFB4	0.42
0	1.52062	0.968	0.444	0	Stem	HSBP1	0.524
0	1.5201	0.945	0.402	0	Stem	MRPL23	0.543
0	1.51826	0.91	0.267	0	Stem	LGALS3BP	0.643
0	1.51758	0.994	0.86	0	Stem	UBB	0.134
0	1.51723	0.918	0.392	0	Stem	POLR2F	0.526
0	1.51597	0.991	0.74	0	Stem	UQCR11	0.251
0	1.5156	0.955	0.568	0	Stem	SF3B5	0.387
0	1.51505	0.977	0.672	0	Stem	HNRNPK	0.305
0	1.51191	0.97	0.623	0	Stem	APRT	0.347
0	1.51057	0.945	0.46	0	Stem	MRPL57	0.485
0	1.51046	0.937	0.488	0	Stem	PSMA4	0.449
0	1.50724	0.983	0.677	0	Stem	YWHAZ	0.306
0	1.50674	0.928	0.473	0	Stem	SNRPB2	0.455
0	1.50502	0.904	0.348	0	Stem	SLC25A39	0.556
0	1.50408	0.925	0.509	0	Stem	ST13	0.416
0	1.50315	0.967	0.628	0	Stem	PARK7	0.339
0	1.5024	0.961	0.489	0	Stem	VDAC2	0.472
0	1.50072	0.914	0.345	0	Stem	SMS	0.569
0	1.49972	0.954	0.494	0	Stem	PRDX6	0.46
0	1.49935	0.944	0.451	0	Stem	SNRPD1	0.493
0	1.49897	0.932	0.461	0	Stem	POLR2K	0.471
0	1.4975	0.938	0.431	0	Stem	BANF1	0.507
0	1.49747	0.965	0.506	0	Stem	ANAPC11	0.459
0	1.49593	0.919	0.277	0	Stem	ANXA4	0.642
0	1.49558	0.909	0.371	0	Stem	NAA10	0.538
0	1.49518	0.662	0.205	0	Stem	CCDC56	0.457
0	1.495	0.868	0.27	0	Stem	MRPL4	0.598
0	1.49459	0.999	0.987	0	Stem	TPT1	0.012
0	1.49317	0.925	0.394	0	Stem	PDCD6	0.531
0	1.49286	0.97	0.643	0	Stem	SRSF3	0.327
0	1.48996	0.872	0.336	0	Stem	PRMT1	0.536
0	1.48955	0.841	0.232	0	Stem	EBNA1BP2	0.609
0	1.48908	0.954	0.438	0	Stem	H2AFY	0.516
0	1.48822	0.895	0.375	0	Stem	C8orf59	0.52
0	1.48691	0.923	0.357	0	Stem	C16orf13	0.566
0	1.48376	0.956	0.62	0	Stem	TRMT112	0.336
0	1.47951	0.889	0.335	0	Stem	LYPLA1	0.554
0	1.47941	0.954	0.44	0	Stem	SEPW1	0.514
0	1.47913	0.932	0.356	0	Stem	MRPL14	0.576
0	1.47895	0.687	0.296	0	Stem	ELOC	0.391
0	1.47868	0.935	0.496	0	Stem	PSMA2	0.439
0	1.47819	0.94	0.464	0	Stem	EIF3M	0.476
0	1.47817	0.815	0.165	0	Stem	CDH17	0.65
0	1.47717	0.955	0.453	0	Stem	MGST3	0.502
0	1.47699	0.911	0.444	0	Stem	HNRNPM	0.467
0	1.47606	0.909	0.208	0	Stem	TMEM54	0.701
0	1.47495	0.702	0.421	0	Stem	ALDOA	0.281
0	1.47432	0.961	0.434	0	Stem	OCIAD2	0.527
0	1.4741	0.999	0.965	0	Stem	UBA52	0.034
0	1.47286	0.95	0.444	0	Stem	FAM96B	0.506
0	1.47279	0.852	0.225	0	Stem	BZW2	0.627
0	1.47245	0.947	0.45	0	Stem	NDUFB3	0.497
0	1.47223	0.82	0.224	0	Stem	TOMM40	0.596
0	1.4702	0.906	0.313	0	Stem	CISD3	0.593
0	1.46966	0.883	0.343	0	Stem	PRDX3	0.54
0	1.46962	0.878	0.28	0	Stem	HDGF	0.598
0	1.46811	0.982	0.728	0	Stem	SKP1	0.254
0	1.46705	0.953	0.482	0	Stem	C14orf166	0.471
0	1.46687	0.818	0.226	0	Stem	SLC39A4	0.592
0	1.46628	0.907	0.427	0	Stem	CACYBP	0.48
0	1.46404	0.903	0.39	0	Stem	PSMA3	0.513
0	1.46215	0.971	0.631	0	Stem	TAGLN2	0.34
0	1.46052	0.931	0.422	0	Stem	PSMB7	0.509
0	1.45998	0.988	0.796	0	Stem	SUB1	0.192
0	1.45974	0.937	0.397	0	Stem	ACP1	0.54
0	1.45924	0.873	0.239	0	Stem	MRPS35	0.634
0	1.45885	0.979	0.561	0	Stem	TSPO	0.418
0	1.45857	0.925	0.457	0	Stem	LSM3	0.468
0	1.45835	0.899	0.33	0	Stem	MRPS33	0.569
0	1.45811	0.839	0.252	0	Stem	CDK4	0.587
0	1.45767	0.898	0.32	0	Stem	MRPS12	0.578
0	1.45469	0.92	0.348	0	Stem	PSMB5	0.572
0	1.4539	0.911	0.453	0	Stem	ATP5A1	0.458
0	1.45333	0.975	0.623	0	Stem	UQCR10	0.352
0	1.45282	0.642	0.152	0	Stem	CES2	0.49
0	1.45165	0.951	0.476	0	Stem	ZNHIT1	0.475
0	1.45142	0.903	0.36	0	Stem	HNRNPAB	0.543
0	1.45099	0.917	0.406	0	Stem	TECR	0.511
0	1.45098	0.961	0.633	0	Stem	HNRNPC	0.328
0	1.45074	0.883	0.282	0	Stem	EI24	0.601
0	1.44978	0.906	0.422	0	Stem	NDUFA12	0.484
0	1.44933	0.944	0.405	0	Stem	C19orf70	0.539
0	1.44892	0.822	0.16	0	Stem	CXADR	0.662
0	1.44885	0.832	0.243	0	Stem	CD320	0.589
0	1.44863	0.881	0.364	0	Stem	ODC1	0.517
0	1.44817	0.947	0.405	0	Stem	TXNDC17	0.542
0	1.448	0.851	0.168	0	Stem	KRTCAP3	0.683
0	1.44795	0.947	0.511	0	Stem	YWHAQ	0.436
0	1.44679	0.955	0.509	0	Stem	TOMM20	0.446
0	1.44523	0.896	0.394	0	Stem	PSMA5	0.502
0	1.44475	0.87	0.28	0	Stem	MRPL3	0.59
0	1.44077	0.793	0.171	0	Stem	ZNF703	0.622
0	1.44068	0.991	0.68	0	Stem	SEC61G	0.311
0	1.43718	0.913	0.378	0	Stem	PHB2	0.535
0	1.43657	0.94	0.505	0	Stem	ENY2	0.435
0	1.43562	0.644	0.246	0	Stem	CXCL3	0.398
0	1.43487	0.955	0.504	0	Stem	MZT2A	0.451
0	1.43377	0.964	0.591	0	Stem	LAMTOR4	0.373
0	1.43291	0.95	0.511	0	Stem	PDIA6	0.439
0	1.432	0.947	0.452	0	Stem	HN1	0.495
0	1.43061	0.892	0.374	0	Stem	PSMD7	0.518
0	1.43027	0.959	0.575	0	Stem	SNU13	0.384
0	1.43027	0.947	0.513	0	Stem	PSMA1	0.434
0	1.42929	0.89	0.393	0	Stem	DDX18	0.497
0	1.42897	0.879	0.32	0	Stem	RNF114	0.559
0	1.42652	0.922	0.442	0	Stem	EIF4A1	0.48
0	1.42578	1	0.982	0	Stem	FAU	0.018
0	1.42503	0.912	0.354	0	Stem	MLF2	0.558
0	1.42441	0.935	0.508	0	Stem	H2AFV	0.427
0	1.4232	0.86	0.29	0	Stem	MRPL36	0.57
0	1.42287	0.898	0.229	0	Stem	LSR	0.669
0	1.42077	0.506	0.148	0	Stem	NUPR1	0.358
0	1.4207	0.903	0.389	0	Stem	LAMP1	0.514
0	1.42066	0.912	0.305	0	Stem	CD151	0.607
0	1.42038	0.906	0.411	0	Stem	DNPH1	0.495
0	1.42004	0.924	0.414	0	Stem	LINC00493	0.51
0	1.41994	0.913	0.423	0	Stem	PSMB2	0.49
0	1.41839	0.905	0.195	0	Stem	RAB25	0.71
0	1.41809	0.973	0.627	0	Stem	MZT2B	0.346
0	1.41699	0.719	0.182	0	Stem	SQLE	0.537
0	1.41623	0.885	0.311	0	Stem	OLA1	0.574
0	1.41532	0.906	0.369	0	Stem	SNRPC	0.537
0	1.41514	0.884	0.402	0	Stem	XRCC6	0.482
0	1.41126	0.931	0.424	0	Stem	PFDN2	0.507
0	1.41082	0.76	0.181	0	Stem	HMGB3	0.579
0	1.41056	0.62	0.2	0	Stem	NORAD	0.42
0	1.40972	0.537	0.235	0	Stem	CCL20	0.302
0	1.40926	0.695	0.128	0	Stem	CDCA7	0.567
0	1.40886	0.957	0.509	0	Stem	AURKAIP1	0.448
0	1.40868	0.893	0.388	0	Stem	TOP1	0.505
0	1.40856	0.869	0.304	0	Stem	MRPL11	0.565
0	1.40771	0.934	0.494	0	Stem	PSMD8	0.44
0	1.40515	0.885	0.328	0	Stem	FAM162A	0.557
0	1.40232	0.948	0.56	0	Stem	EIF3G	0.388
0	1.40192	0.868	0.338	0	Stem	MCTS1	0.53
0	1.4002	0.623	0.135	0	Stem	RP11-357H14.17	0.488
0	1.3995	0.96	0.582	0	Stem	JTB	0.378
0	1.39874	0.954	0.494	0	Stem	C11orf31	0.46
0	1.39762	0.95	0.547	0	Stem	NDUFB8	0.403
0	1.39648	0.798	0.193	0	Stem	ACSL5	0.605
0	1.39612	0.906	0.412	0	Stem	TOMM22	0.494
0	1.39556	0.873	0.294	0	Stem	NDUFA8	0.579
0	1.39484	0.804	0.2	0	Stem	PAICS	0.604
0	1.39422	0.955	0.618	0	Stem	EIF3F	0.337
0	1.39399	0.857	0.309	0	Stem	SYNCRIP	0.548
0	1.39362	0.815	0.296	0	Stem	STMN1	0.519
0	1.39327	0.891	0.346	0	Stem	THOC7	0.545
0	1.39134	0.962	0.585	0	Stem	CUTA	0.377
0	1.39133	0.394	0.061	0	Stem	PCK1	0.333
0	1.39058	0.89	0.295	0	Stem	ARPC1A	0.595
0	1.39028	0.863	0.309	0	Stem	NDUFA10	0.554
0	1.3895	0.937	0.472	0	Stem	NDUFS8	0.465
0	1.38864	0.949	0.584	0	Stem	CNBP	0.365
0	1.38701	0.737	0.216	0	Stem	HES1	0.521
0	1.3868	0.961	0.528	0	Stem	ZNF706	0.433
0	1.3862	0.868	0.366	0	Stem	ILF2	0.502
0	1.38606	0.953	0.514	0	Stem	LAMTOR5	0.439
0	1.38095	0.778	0.178	0	Stem	TRAP1	0.6
0	1.3804	0.932	0.512	0	Stem	TMED2	0.42
0	1.37934	0.899	0.365	0	Stem	NDUFB6	0.534
0	1.3791	0.853	0.294	0	Stem	GLRX3	0.559
0	1.37896	0.984	0.717	0	Stem	MYL12B	0.267
0	1.37846	0.95	0.506	0	Stem	COX7A2L	0.444
0	1.37838	0.863	0.381	0	Stem	PTMS	0.482
0	1.37785	0.911	0.474	0	Stem	RBMX	0.437
0	1.37784	0.854	0.322	0	Stem	VDAC3	0.532
0	1.37777	0.908	0.417	0	Stem	PPP1CC	0.491
0	1.3762	0.923	0.49	0	Stem	ABRACL	0.433
0	1.37591	0.678	0.229	0	Stem	TMEM176A	0.449
0	1.3746	0.88	0.289	0	Stem	METTL5	0.591
0	1.37424	0.99	0.824	0	Stem	TOMM7	0.166
0	1.3696	0.815	0.259	0	Stem	MRPS26	0.556
0	1.36951	0.563	0.104	0	Stem	PRAP1	0.459
0	1.36939	0.889	0.375	0	Stem	NONO	0.514
0	1.36902	0.818	0.154	0	Stem	AP1M2	0.664
0	1.36891	0.964	0.686	0	Stem	NAP1L1	0.278
0	1.36846	0.903	0.421	0	Stem	NDUFB5	0.482
0	1.36758	0.928	0.424	0	Stem	RAB2A	0.504
0	1.36713	0.853	0.267	0	Stem	HSD17B12	0.586
0	1.36572	0.873	0.318	0	Stem	NDUFS3	0.555
0	1.3653	0.903	0.331	0	Stem	C12orf75	0.572
0	1.36509	0.86	0.307	0	Stem	CD46	0.553
0	1.36461	0.921	0.263	0	Stem	TPM1	0.658
0	1.36251	0.844	0.295	0	Stem	NAA20	0.549
0	1.36204	0.929	0.51	0	Stem	HNRNPF	0.419
0	1.36201	0.789	0.222	0	Stem	RCN1	0.567
0	1.36146	0.862	0.347	0	Stem	PRPF40A	0.515
0	1.36134	0.851	0.321	0	Stem	NDUFV1	0.53
0	1.36007	0.855	0.308	0	Stem	REXO2	0.547
0	1.35988	0.975	0.621	0	Stem	C19orf53	0.354
0	1.35979	0.879	0.455	0	Stem	ARL6IP1	0.424
0	1.35949	0.371	0.078	0	Stem	SLC26A2	0.293
0	1.35901	0.963	0.477	0	Stem	KDELR2	0.486
0	1.35899	0.921	0.433	0	Stem	POLR2J	0.488
0	1.35842	0.912	0.433	0	Stem	EIF5B	0.479
0	1.35829	0.844	0.26	0	Stem	FKBP4	0.584
0	1.35795	0.631	0.236	0	Stem	ID3	0.395
0	1.35786	0.98	0.67	0	Stem	TMBIM6	0.31
0	1.35758	0.833	0.293	0	Stem	PSMD14	0.54
0	1.35676	0.989	0.775	0	Stem	CALM2	0.214
0	1.35562	0.846	0.407	0	Stem	ECH1	0.439
0	1.35526	0.908	0.393	0	Stem	SYNGR2	0.515
0	1.35442	0.921	0.384	0	Stem	POLR2I	0.537
0	1.35426	0.895	0.318	0	Stem	SYPL1	0.577
0	1.35423	0.906	0.377	0	Stem	MORF4L2	0.529
0	1.35403	0.874	0.328	0	Stem	ADI1	0.546
0	1.35362	0.823	0.229	0	Stem	MRPL15	0.594
0	1.35342	0.896	0.342	0	Stem	TUBA1C	0.554
0	1.35218	0.948	0.538	0	Stem	PPP1CA	0.41
0	1.35175	0.952	0.566	0	Stem	ARF1	0.386
0	1.35156	0.867	0.307	0	Stem	WBSCR22	0.56
0	1.35144	0.837	0.29	0	Stem	PHLDA2	0.547
0	1.35135	0.838	0.362	0	Stem	CKS2	0.476
0	1.35076	0.781	0.152	0	Stem	PRSS8	0.629
0	1.35015	0.856	0.377	0	Stem	IER3	0.479
0	1.35015	0.864	0.338	0	Stem	HSPA9	0.526
0	1.34968	0.527	0.136	0	Stem	EREG	0.391
0	1.34733	0.853	0.257	0	Stem	CISD1	0.596
0	1.34639	0.987	0.702	0	Stem	DYNLL1	0.285
0	1.34525	0.852	0.395	0	Stem	IDH2	0.457
0	1.34455	0.855	0.298	0	Stem	PLEKHJ1	0.557
0	1.34452	0.933	0.475	0	Stem	GDI2	0.458
0	1.34441	0.696	0.166	0	Stem	SCD	0.53
0	1.34408	0.884	0.346	0	Stem	CLNS1A	0.538
0	1.34368	0.909	0.455	0	Stem	NSA2	0.454
0	1.34301	0.988	0.77	0	Stem	SUMO2	0.218
0	1.34279	0.92	0.423	0	Stem	GNB2	0.497
0	1.34262	0.776	0.213	0	Stem	NELFCD	0.563
0	1.34209	0.862	0.306	0	Stem	PPP2R1A	0.556
0	1.34137	0.803	0.171	0	Stem	CDH1	0.632
0	1.34071	0.962	0.616	0	Stem	NEDD8	0.346
0	1.33853	0.914	0.351	0	Stem	YBX3	0.563
0	1.33706	0.921	0.472	0	Stem	ATP1B3	0.449
0	1.33681	0.857	0.329	0	Stem	APEX1	0.528
0	1.33678	0.975	0.613	0	Stem	NDUFA11	0.362
0	1.33609	0.952	0.533	0	Stem	SRSF9	0.419
0	1.33583	0.845	0.346	0	Stem	RPA3	0.499
0	1.33568	0.88	0.267	0	Stem	MGST2	0.613
0	1.33496	0.881	0.36	0	Stem	PDAP1	0.521
0	1.33471	0.925	0.431	0	Stem	CANX	0.494
0	1.33446	0.819	0.23	0	Stem	POLD2	0.589
0	1.33397	0.874	0.216	0	Stem	STARD10	0.658
0	1.33388	0.901	0.197	0	Stem	PRSS3	0.704
0	1.33366	0.955	0.629	0	Stem	RBM39	0.326
0	1.33314	0.8	0.229	0	Stem	TMEM106C	0.571
0	1.33246	0.895	0.409	0	Stem	PPP4C	0.486
0	1.33223	0.638	0.116	0	Stem	PRR15	0.522
0	1.33096	0.889	0.361	0	Stem	SDHC	0.528
0	1.3307	0.879	0.379	0	Stem	NUDC	0.5
0	1.32959	0.752	0.236	0	Stem	DDX27	0.516
0	1.32895	0.923	0.46	0	Stem	CSNK2B	0.463
0	1.32869	0.96	0.623	0	Stem	PCBP2	0.337
0	1.32856	0.535	0.132	0	Stem	MT1G	0.403
0	1.32804	0.757	0.231	0	Stem	LBR	0.526
0	1.3277	0.949	0.607	0	Stem	PSME2	0.342
0	1.3273	0.909	0.412	0	Stem	RAD23A	0.497
0	1.32582	0.885	0.338	0	Stem	COX20	0.547
0	1.3249	0.871	0.259	0	Stem	ATP1B1	0.612
0	1.32456	0.954	0.584	0	Stem	EIF4G2	0.37
0	1.32448	0.903	0.463	0	Stem	EIF3D	0.44
0	1.324	0.687	0.24	0	Stem	IFITM1	0.447
0	1.3226	0.956	0.59	0	Stem	COPE	0.366
0	1.32159	0.979	0.778	0	Stem	CALM1	0.201
0	1.32043	0.982	0.763	0	Stem	ARPC3	0.219
0	1.31984	0.84	0.283	0	Stem	GPI	0.557
0	1.3197	0.851	0.301	0	Stem	STAU1	0.55
0	1.319	0.952	0.502	0	Stem	P4HB	0.45
0	1.31773	0.802	0.191	0	Stem	SFN	0.611
0	1.31738	1	0.984	0	Stem	TMSB10	0.016
0	1.31723	0.844	0.347	0	Stem	IGBP1	0.497
0	1.31558	0.833	0.214	0	Stem	GMDS	0.619
0	1.31291	0.84	0.237	0	Stem	PAFAH1B3	0.603
0	1.3129	0.82	0.204	0	Stem	SH3YL1	0.616
0	1.31288	0.765	0.204	0	Stem	NPM3	0.561
0	1.31183	0.756	0.186	0	Stem	PSMG1	0.57
0	1.31078	0.9	0.396	0	Stem	ETFB	0.504
0	1.31025	0.92	0.395	0	Stem	NDUFC1	0.525
0	1.31019	0.862	0.358	0	Stem	COPS6	0.504
0	1.31017	0.9	0.433	0	Stem	KTN1	0.467
0	1.31013	0.969	0.65	0	Stem	GLTSCR2	0.319
0	1.30993	0.858	0.3	0	Stem	MPLKIP	0.558
0	1.30986	0.955	0.574	0	Stem	HIGD2A	0.381
0	1.30982	0.856	0.214	0	Stem	ST14	0.642
0	1.30973	0.741	0.179	0	Stem	EMP2	0.562
0	1.30911	0.818	0.281	0	Stem	SUGT1	0.537
0	1.30841	0.893	0.425	0	Stem	CAPZA2	0.468
0	1.30803	0.923	0.415	0	Stem	TMEM147	0.508
0	1.308	0.845	0.306	0	Stem	SDHB	0.539
0	1.30746	0.872	0.387	0	Stem	HNRNPD	0.485
0	1.30728	0.919	0.463	0	Stem	NDUFS7	0.456
0	1.3059	0.937	0.492	0	Stem	MYEOV2	0.445
0	1.30432	0.816	0.294	0	Stem	DARS	0.522
0	1.30425	0.948	0.533	0	Stem	SUMO1	0.415
0	1.30414	0.908	0.398	0	Stem	TIMM8B	0.51
0	1.30367	0.565	0.118	0	Stem	PRSS23	0.447
0	1.30355	0.823	0.28	0	Stem	CYB5B	0.543
0	1.30262	0.841	0.309	0	Stem	RTFDC1	0.532
0	1.30204	0.84	0.284	0	Stem	NDUFA9	0.556
0	1.30189	0.86	0.356	0	Stem	NOL7	0.504
0	1.30104	0.929	0.438	0	Stem	TMEM123	0.491
0	1.30096	0.923	0.457	0	Stem	MRPL20	0.466
0	1.30089	0.846	0.286	0	Stem	BOLA3	0.56
0	1.30089	0.828	0.313	0	Stem	TM9SF2	0.515
0	1.29981	1	0.846	0	Stem	S100A6	0.154
0	1.29945	0.852	0.337	0	Stem	IRF2BP2	0.515
0	1.29936	0.995	0.908	0	Stem	OAZ1	0.087
0	1.29916	0.792	0.211	0	Stem	CMAS	0.581
0	1.29915	0.872	0.369	0	Stem	PSMD4	0.503
0	1.29877	0.968	0.623	0	Stem	CALR	0.345
0	1.29836	0.901	0.365	0	Stem	ACTN4	0.536
0	1.29701	0.817	0.293	0	Stem	AHSA1	0.524
0	1.29622	0.864	0.338	0	Stem	MTCH1	0.526
0	1.29433	0.751	0.238	0	Stem	PRPF6	0.513
0	1.29399	0.992	0.828	0	Stem	SRP14	0.164
0	1.2935	0.887	0.409	0	Stem	EIF3A	0.478
0	1.29266	0.867	0.28	0	Stem	CYB5A	0.587
0	1.29263	0.895	0.355	0	Stem	DPY30	0.54
0	1.29259	0.79	0.22	0	Stem	MRPS23	0.57
0	1.29151	0.795	0.245	0	Stem	CDC123	0.55
0	1.2911	0.928	0.464	0	Stem	MRPL52	0.464
0	1.29105	0.918	0.532	0	Stem	PDIA3	0.386
0	1.29045	0.826	0.266	0	Stem	GID8	0.56
0	1.28965	0.932	0.497	0	Stem	NDUFA2	0.435
0	1.28941	0.613	0.146	0	Stem	CENPW	0.467
0	1.28924	0.894	0.482	0	Stem	TUBB4B	0.412
0	1.28922	0.838	0.297	0	Stem	GLO1	0.541
0	1.28892	0.905	0.408	0	Stem	C1orf43	0.497
0	1.28856	0.899	0.411	0	Stem	SNRPD3	0.488
0	1.28795	0.925	0.449	0	Stem	RHEB	0.476
0	1.28429	0.907	0.474	0	Stem	PSMB6	0.433
0	1.28164	0.918	0.454	0	Stem	CHMP2A	0.464
0	1.28155	0.81	0.291	0	Stem	NUDT4	0.519
0	1.28117	0.825	0.279	0	Stem	PIGT	0.546
0	1.28048	0.836	0.27	0	Stem	MRPL32	0.566
0	1.27834	0.856	0.349	0	Stem	POLR2E	0.507
0	1.2761	0.879	0.327	0	Stem	AIMP1	0.552
0	1.2755	0.78	0.199	0	Stem	RUVBL2	0.581
0	1.27537	0.878	0.261	0	Stem	APP	0.617
0	1.27529	0.879	0.337	0	Stem	NUTF2	0.542
0	1.27326	0.784	0.218	0	Stem	CRLS1	0.566
0	1.27325	0.746	0.196	0	Stem	C8orf33	0.55
0	1.27272	0.837	0.297	0	Stem	EIF4EBP1	0.54
0	1.27263	0.936	0.53	0	Stem	HNRNPU	0.406
0	1.27246	0.845	0.347	0	Stem	MDH1	0.498
0	1.27241	0.878	0.327	0	Stem	TM9SF3	0.551
0	1.27225	0.34	0.071	0	Stem	PRAC1	0.269
0	1.27188	0.823	0.261	0	Stem	HTATIP2	0.562
0	1.2713	0.868	0.343	0	Stem	MRPS15	0.525
0	1.27121	0.848	0.287	0	Stem	MRPL21	0.561
0	1.2703	0.793	0.209	0	Stem	GCSH	0.584
0	1.26983	0.847	0.293	0	Stem	STRA13	0.554
0	1.26974	0.956	0.566	0	Stem	PKM	0.39
0	1.26915	0.908	0.463	0	Stem	UBE2I	0.445
0	1.2683	0.799	0.246	0	Stem	CHPT1	0.553
0	1.26718	0.921	0.467	0	Stem	MRPL41	0.454
0	1.26708	0.83	0.171	0	Stem	PKP3	0.659
0	1.26553	0.821	0.288	0	Stem	UBE2V2	0.533
0	1.26541	0.815	0.248	0	Stem	SSRP1	0.567
0	1.2654	0.938	0.557	0	Stem	NDUFA3	0.381
0	1.26507	0.845	0.33	0	Stem	COMT	0.515
0	1.26438	0.884	0.378	0	Stem	LSM2	0.506
0	1.26427	0.788	0.314	0	Stem	RAD21	0.474
0	1.26392	0.889	0.43	0	Stem	UBE2N	0.459
0	1.26334	0.927	0.408	0	Stem	NENF	0.519
0	1.26269	0.905	0.445	0	Stem	COX14	0.46
0	1.26216	0.864	0.368	0	Stem	GSPT1	0.496
0	1.262	0.868	0.346	0	Stem	MRPL18	0.522
0	1.26198	0.775	0.194	0	Stem	ATIC	0.581
0	1.26195	0.835	0.303	0	Stem	LRRC59	0.532
0	1.26093	0.84	0.283	0	Stem	AK2	0.557
0	1.26075	0.871	0.311	0	Stem	PPP1R14B	0.56
0	1.25985	0.968	0.562	0	Stem	HSP90B1	0.406
0	1.2596	0.853	0.3	0	Stem	CNIH4	0.553
0	1.25933	0.819	0.263	0	Stem	PFDN6	0.556
0	1.25791	0.92	0.497	0	Stem	UFC1	0.423
0	1.25729	0.756	0.164	0	Stem	SOX9	0.592
0	1.25724	0.624	0.186	0	Stem	HMGCS1	0.438
0	1.25562	0.975	0.655	0	Stem	GPX4	0.32
0	1.25545	0.967	0.576	0	Stem	GNG5	0.391
0	1.25516	0.659	0.162	0	Stem	ACAT2	0.497
0	1.25425	0.733	0.212	0	Stem	C20orf27	0.521
0	1.25328	0.667	0.123	0	Stem	HNF4A	0.544
0	1.25309	0.975	0.542	0	Stem	ANXA2	0.433
0	1.25245	0.867	0.396	0	Stem	XRCC5	0.471
0	1.25212	0.793	0.212	0	Stem	IDH1	0.581
0	1.25192	0.832	0.318	0	Stem	PUF60	0.514
0	1.25169	0.912	0.461	0	Stem	SSU72	0.451
0	1.25045	0.869	0.329	0	Stem	YIF1A	0.54
0	1.24962	0.744	0.159	0	Stem	AKAP1	0.585
0	1.24898	0.962	0.619	0	Stem	ARL6IP4	0.343
0	1.24812	0.839	0.289	0	Stem	DNAJC19	0.55
0	1.24791	0.9	0.397	0	Stem	TMEM14C	0.503
0	1.24739	0.918	0.459	0	Stem	RTN4	0.459
0	1.24543	0.918	0.333	0	Stem	HEBP2	0.585
0	1.24475	0.896	0.501	0	Stem	PGAM1	0.395
0	1.2445	0.804	0.228	0	Stem	MRPL37	0.576
0	1.24311	0.388	0.052	0	Stem	LEFTY1	0.336
0	1.24241	0.81	0.287	0	Stem	NUDT5	0.523
0	1.24198	0.813	0.37	0	Stem	HSPH1	0.443
0	1.24182	0.974	0.677	0	Stem	POLR2L	0.297
0	1.24173	0.865	0.299	0	Stem	ZNF593	0.566
0	1.24157	0.946	0.651	0	Stem	SRSF2	0.295
0	1.24116	0.791	0.252	0	Stem	PPA2	0.539
0	1.24038	0.416	0.213	0	Stem	MT1E	0.203
0	1.24035	0.786	0.184	0	Stem	SMAGP	0.602
0	1.2402	0.865	0.358	0	Stem	METAP2	0.507
0	1.23889	0.471	0.073	0	Stem	GAL	0.398
0	1.23826	0.902	0.431	0	Stem	BUD31	0.471
0	1.23823	0.847	0.437	0	Stem	CCDC85B	0.41
0	1.23819	0.677	0.275	0	Stem	CCND2	0.402
0	1.23818	0.898	0.446	0	Stem	LSM8	0.452
0	1.23728	0.741	0.196	0	Stem	DCAF13	0.545
0	1.23586	0.833	0.284	0	Stem	ARL2	0.549
0	1.23553	0.914	0.408	0	Stem	CNPY2	0.506
0	1.23553	0.91	0.53	0	Stem	EIF3L	0.38
0	1.23551	0.93	0.501	0	Stem	CD164	0.429
0	1.23404	0.887	0.327	0	Stem	TPD52	0.56
0	1.23392	0.812	0.2	0	Stem	CCND1	0.612
0	1.23237	0.951	0.276	0	Stem	KRT19	0.675
0	1.2319	0.749	0.222	0	Stem	ADD3	0.527
0	1.23134	0.98	0.656	0	Stem	TMEM258	0.324
0	1.23065	0.85	0.353	0	Stem	RBCK1	0.497
0	1.23014	0.827	0.327	0	Stem	NOP56	0.5
0	1.22953	0.781	0.273	0	Stem	RBBP7	0.508
0	1.229	0.732	0.137	0	Stem	PRR15L	0.595
0	1.22574	0.815	0.262	0	Stem	ISOC2	0.553
0	1.22537	0.744	0.171	0	Stem	PYCR1	0.573
0	1.2244	0.697	0.252	0	Stem	TMEM176B	0.445
[truncated: 5,577 more rows]

## Sheet: Colonocyte
DEGs of pCRC cell types
[truncated: 6,591 more rows]

[truncated: 54 more sheets: Intermediate, TA2, Hypoxia, UPR, Tuft, TA1, Goblet, Enteroendocrine, Plasma, Myeloid cycling, Treg HSP, GREM1 HSP CAF, Stalk-like endo, Tip-like endo, CXCL14 BMP CAF, Lymphatic endo, Pericyte, Endo cycling, Myofibroblast, Stromal cycling …]
