# Supplementary material for: Phenotypic heterogeneity and plasticity in colorectal cancer metastasis
Source: Cell Genom. 2025 May 19;5(7):100881. doi: 10.1016/j.xgen.2025.100881 (PMC12278653; doi:10.1016/j.xgen.2025.100881)
Supplement: Table S4. Clinical data for CRC LM specimens, related to Figure 2 [file mmc5.xlsx]

## Sheet: Sheet1
Clinical data
Sample	Visium	Sex	Tumour stage	Site of primary tumour	MSS or MSI status	Chemotherapy treatment prior to LM resection	Therapy received
CRC01_LM		Male	T3 N2a M1	Transverse colon	MSS	Yes	FOLFOX + panitumumab, neoadjuvant to LM surgery
CRC02_LM		Male	pT3 N2a M1	Right colon	MSS	Yes	Neoadjuvant to synchronous colon and LM surgery
CRC03_LM		Male	ypT4a N2a M1c	Ascending colon (hepatic flexure)	Not available	Yes	FOLFOXIRI, neoadjuvant to synchronous colon and LM surgery
CRC04_LM		Male	pT2 N0 M1	Left colon	MSS	Yes	CAPOX, neoadjuvant to colon surgery
CRC05_LM		Female	pT3 N2a M0	Rectum	Not available	No
CRC06_LM		Male	pT3 pN1 M0	Rectum	Not available	No
CRC07_LM		Male	T4b N0 M0	Caecum	Not available	No
CRC08_LM	Yes	Male	T1 N0 M0	Rectosigmoid junction	Not available	No
CRC09_LM	Yes	Male	pT3 pN2b M1	Rectum	MSS	No
CRC10_LM		Male	pT3b N0 M0	Caecum	Not available	No
CRC11_LM	Yes	Male	pT3 pN0 pM0	Ascending colon	Not available	No
CRC12_LM		Male	pT4 pN0 M0	Sigmoid colon	MSS	No
CRC13_LM		Male	pT3 N1a M0	Rectum	Not available	Yes	CAPOX, neoadjuvant to colon surgery
CRC14_LM		Female	pT3 N0 M0	Descending colon	Not available	Yes	Capecitabine, adjuvant to colon surgery
CRC15_LM		Male	pT4b N0 M0	Caecum	MSI	Yes	CAPOX, adjuvant to colon surgery
