# Supplementary material for: Phenotypic heterogeneity and plasticity in colorectal cancer metastasis
Source: Cell Genom. 2025 May 19;5(7):100881. doi: 10.1016/j.xgen.2025.100881 (PMC12278653; doi:10.1016/j.xgen.2025.100881)
Supplement: Table S5. DEGs in malignant cell states in LM, related to Figure 2 [file mmc6.xlsx]

## Sheet: REC
Differentially expressed genes in malignant cell states in liver metastasis.
p_val	avg_log2FC	pct.1	pct.2	p_val_adj	cluster	gene	pct.diff
4.91715e-259	2.23585	0.721	0.297	1.79402e-254	REC	CD55	0.424
1.6772e-284	2.19805	0.665	0.223	6.11928e-280	REC	EGLN3	0.442
7.26812e-237	2.09123	0.796	0.444	2.65177e-232	REC	ERO1A	0.352
5.2653e-283	1.84472	0.689	0.238	1.92105e-278	REC	SLC2A1	0.451
4.12999e-197	1.8364	0.667	0.302	1.50683e-192	REC	MXD1	0.365
3.10262e-272	1.81414	0.584	0.174	1.13199e-267	REC	HIF1A-AS3	0.41
1.3532e-150	1.76657	0.68	0.371	4.93714e-146	REC	CEACAM1	0.309
0	1.75381	0.676	0.213	0	REC	TSPAN1	0.463
2.35242e-282	1.7481	0.589	0.162	8.5828e-278	REC	BCAS1	0.427
6.20515e-188	1.69369	0.716	0.366	2.26395e-183	REC	FHL2	0.35
1.02489e-222	1.692	0.496	0.138	3.73933e-218	REC	PTPRR	0.358
6.87385e-169	1.68155	0.647	0.304	2.50793e-164	REC	PAG1	0.343
8.64546e-73	1.63159	0.614	0.434	3.1543e-68	REC	PSD3	0.18
1.21568e-195	1.63039	0.772	0.405	4.43541e-191	REC	NDRG1	0.367
2.26727e-243	1.60082	0.249	0.03	8.27215e-239	REC	FER1L6	0.219
7.86607e-78	1.56552	0.734	0.565	2.86993e-73	REC	FAM13A	0.169
1.26945e-122	1.54795	0.812	0.587	4.6316e-118	REC	USP53	0.225
1.09833e-128	1.51553	0.763	0.522	4.00725e-124	REC	MUC13	0.241
5.01069e-128	1.51108	0.389	0.126	1.82815e-123	REC	HDAC9	0.263
8.42912e-179	1.49362	0.866	0.574	3.07537e-174	REC	DST	0.292
5.41198e-301	1.48866	0.515	0.118	1.97456e-296	REC	COL17A1	0.397
4.88331e-155	1.48403	0.712	0.396	1.78168e-150	REC	ADAM9	0.316
2.12776e-93	1.45925	0.497	0.243	7.76313e-89	REC	LAMC2	0.254
0	1.44354	0.34	0.024	0	REC	DUOX2	0.316
1.43412e-210	1.44161	0.581	0.201	5.23238e-206	REC	PLAUR	0.38
7.07796e-161	1.44047	0.723	0.391	2.58239e-156	REC	CYP3A5	0.332
3.35564e-146	1.41727	0.594	0.264	1.2243e-141	REC	HKDC1	0.33
7.88905e-190	1.41125	0.44	0.124	2.87832e-185	REC	PLAC8	0.316
1.1778e-112	1.39393	0.783	0.601	4.29722e-108	REC	ATP1B1	0.182
1.49088e-120	1.37805	0.319	0.093	5.43949e-116	REC	ANKRD37	0.226
7.07917e-124	1.36048	0.921	0.781	2.58283e-119	REC	TCF7L2	0.14
0	1.36042	0.512	0.095	0	REC	SDCBP2	0.417
4.60205e-183	1.35871	0.429	0.123	1.67906e-178	REC	IL1RAP	0.306
2.45376e-166	1.34833	0.973	0.852	8.95254e-162	REC	B2M	0.121
2.69415e-122	1.33858	0.555	0.269	9.82961e-118	REC	FA2H	0.286
7.11163e-129	1.32666	0.597	0.283	2.59468e-124	REC	ERRFI1	0.314
3.67611e-158	1.29319	0.857	0.582	1.34123e-153	REC	GPRC5A	0.275
7.25623e-130	1.27444	0.472	0.189	2.64744e-125	REC	ARRDC3	0.283
1.81568e-167	1.27199	0.359	0.089	6.62452e-163	REC	SMIM2-AS1	0.27
0	1.27131	0.224	0.009	0	REC	DUOXA2	0.215
8.97425e-188	1.27049	0.511	0.163	3.27425e-183	REC	HHLA2	0.348
2.9939e-144	1.26757	0.812	0.513	1.09233e-139	REC	VEGFA	0.299
2.25193e-141	1.25404	0.872	0.632	8.21615e-137	REC	HLA-C	0.24
2.84056e-127	1.25174	0.458	0.179	1.03638e-122	REC	SLC40A1	0.279
3.74416e-131	1.25083	0.896	0.702	1.36606e-126	REC	MYO1E	0.194
1.71093e-116	1.24872	0.455	0.181	6.24233e-112	REC	TENT5A	0.274
1.94358e-84	1.2458	0.62	0.402	7.09116e-80	REC	PLOD2	0.218
9.25662e-58	1.22876	0.522	0.337	3.37728e-53	REC	SLC11A2	0.185
1.78598e-171	1.21966	0.667	0.296	6.51614e-167	REC	BHLHE40	0.371
5.97988e-137	1.21948	0.477	0.183	2.18176e-132	REC	BNIP3L	0.294
2.2085e-212	1.2158	0.178	0.016	8.05771e-208	REC	DHRS9	0.162
3.71825e-94	1.21392	0.204	0.049	1.3566e-89	REC	GRIK2	0.155
2.52547e-70	1.20845	0.55	0.336	9.21418e-66	REC	CKB	0.214
4.92543e-210	1.19749	0.435	0.107	1.79704e-205	REC	GCNT3	0.328
3.48607e-126	1.1927	0.559	0.258	1.27189e-121	REC	B3GNT5	0.301
1.48222e-195	1.18602	0.991	0.918	5.40789e-191	REC	NEAT1	0.073
1.09008e-45	1.18397	0.517	0.351	3.97716e-41	REC	PRAG1	0.166
1.09143e-126	1.18389	0.793	0.543	3.9821e-122	REC	FXYD3	0.25
5.6447e-104	1.18268	0.904	0.767	2.05947e-99	REC	GNAQ	0.137
1.44839e-165	1.18094	0.633	0.278	5.28445e-161	REC	KRT20	0.355
4.02165e-111	1.18082	0.586	0.291	1.4673e-106	REC	CLIC5	0.295
1.14248e-137	1.1613	0.65	0.319	4.16833e-133	REC	LIPH	0.331
2.16013e-53	1.15982	0.8	0.671	7.88123e-49	REC	PPARG	0.129
4.64681e-103	1.15634	0.469	0.211	1.69539e-98	REC	HK2	0.258
1.14911e-142	1.15015	0.634	0.307	4.19253e-138	REC	MUC20	0.327
3.59477e-74	1.14414	0.398	0.183	1.31155e-69	REC	MUC1	0.215
3.62782e-115	1.13815	0.852	0.582	1.32361e-110	REC	CEACAM6	0.27
8.90404e-115	1.13587	0.689	0.414	3.24864e-110	REC	P4HA1	0.275
1.14906e-157	1.12075	0.334	0.084	4.19236e-153	REC	SLC6A8	0.25
1.29014e-142	1.10816	0.566	0.255	4.70708e-138	REC	TMBIM1	0.311
8.08593e-133	1.09496	0.806	0.563	2.95015e-128	REC	WSB1	0.243
1.24124e-68	1.09224	0.711	0.549	4.52868e-64	REC	SORL1	0.162
1.32685e-54	1.08338	0.224	0.084	4.841e-50	REC	AGPAT4	0.14
6.74442e-154	1.07674	0.956	0.827	2.4607e-149	REC	FNDC3B	0.129
1.17323e-228	1.07556	0.493	0.127	4.28053e-224	REC	EMP1	0.366
3.94651e-93	1.06884	0.801	0.618	1.43989e-88	REC	ERBIN	0.183
1.73261e-61	1.0595	0.706	0.534	6.32144e-57	REC	HSPA5	0.172
1.42132e-142	1.0575	0.315	0.08	5.18568e-138	REC	CEACAM7	0.235
1.43515e-80	1.05248	0.501	0.266	5.23614e-76	REC	MALT1	0.235
1.15601e-35	1.03	0.532	0.379	4.21769e-31	REC	CEMIP	0.153
9.51484e-85	1.02818	0.752	0.544	3.47149e-80	REC	MAL2	0.208
9.26254e-68	1.02388	0.616	0.41	3.37944e-63	REC	SMAD3	0.206
4.63914e-75	1.02388	0.746	0.553	1.69259e-70	REC	TFF3	0.193
3.19667e-90	1.02093	0.675	0.429	1.1663e-85	REC	SESTD1	0.246
1.29586e-80	1.02025	0.468	0.23	4.72794e-76	REC	ID1	0.238
1.00571e-120	1.01658	0.755	0.472	3.66932e-116	REC	KLF6	0.283
9.15213e-20	1.01526	0.135	0.063	3.33915e-15	REC	ROBO2	0.072
2.43738e-80	1.01005	0.736	0.525	8.89277e-76	REC	PRSS3	0.211
8.03926e-73	1.00399	0.542	0.308	2.93312e-68	REC	PCED1B	0.234
4.12883e-73	0.997009	0.775	0.615	1.5064e-68	REC	ATP10B	0.16
3.27181e-103	0.994058	0.55	0.275	1.19372e-98	REC	SEMA4B	0.275
3.02123e-133	0.993226	0.571	0.258	1.1023e-128	REC	GSN	0.313
3.9717e-78	0.991204	0.644	0.407	1.44908e-73	REC	TXNIP	0.237
5.41425e-93	0.98788	0.452	0.2	1.97539e-88	REC	IGFBP2	0.252
4.86204e-99	0.985571	0.908	0.765	1.77392e-94	REC	HLA-A	0.143
5.1327e-70	0.982821	0.723	0.555	1.87267e-65	REC	PPP2R2A	0.168
2.0808e-65	0.96426	0.59	0.395	7.59181e-61	REC	MTUS1	0.195
1.70058e-66	0.96413	0.446	0.235	6.20457e-62	REC	TM4SF1	0.211
2.2385e-79	0.958449	0.566	0.322	8.16716e-75	REC	TNFRSF21	0.244
6.26007e-74	0.956039	0.232	0.074	2.28399e-69	REC	APOL1	0.158
4.03208e-88	0.946053	0.141	0.026	1.47111e-83	REC	AKAP12	0.115
4.40192e-74	0.945067	0.779	0.613	1.60604e-69	REC	B4GALT5	0.166
3.10519e-93	0.944816	0.608	0.336	1.13293e-88	REC	MYOF	0.272
1.36259e-81	0.9434	0.838	0.673	4.97141e-77	REC	FLNB	0.165
0	0.937432	0.203	0.011	0	REC	ADGRF1	0.192
7.95812e-93	0.936335	0.431	0.182	2.90352e-88	REC	TRIM31	0.249
9.73944e-77	0.935754	0.68	0.46	3.55343e-72	REC	HOOK3	0.22
8.66087e-118	0.933804	0.516	0.227	3.15992e-113	REC	QSOX1	0.289
1.56066e-212	0.93175	0.327	0.061	5.69406e-208	REC	LINC01559	0.266
2.69705e-85	0.931625	0.533	0.29	9.84019e-81	REC	UGCG	0.243
1.71426e-84	0.931615	0.863	0.704	6.25449e-80	REC	MYO6	0.159
2.56142e-37	0.929846	0.499	0.331	9.34533e-33	REC	GDF15	0.168
2.58481e-99	0.924296	0.849	0.668	9.43066e-95	REC	CLDN4	0.181
1.36425e-63	0.923832	0.346	0.151	4.97747e-59	REC	LCN2	0.195
1.66605e-40	0.920953	0.59	0.429	6.0786e-36	REC	FABP1	0.161
7.7168e-105	0.914658	0.939	0.776	2.81547e-100	REC	CEACAM5	0.163
9.11502e-70	0.913886	0.519	0.299	3.32561e-65	REC	LAMB3	0.22
2.35514e-71	0.911573	0.527	0.305	8.59271e-67	REC	S100P	0.222
7.54009e-84	0.90798	0.518	0.262	2.751e-79	REC	SPINK1	0.256
1.47846e-50	0.905552	0.822	0.733	5.39416e-46	REC	LMO7	0.089
6.77343e-35	0.905227	0.662	0.571	2.47129e-30	REC	KRT19	0.091
4.32171e-90	0.904703	0.423	0.181	1.57678e-85	REC	DDIT4	0.242
1.51327e-77	0.902175	0.815	0.638	5.52118e-73	REC	INPP4B	0.177
8.68345e-54	0.901918	0.464	0.273	3.16816e-49	REC	EFNA1	0.191
4.55843e-88	0.900018	0.567	0.315	1.66314e-83	REC	ITGB4	0.252
1.96389e-97	0.894434	0.821	0.626	7.16524e-93	REC	SPATS2L	0.195
2.56592e-57	0.894126	0.782	0.623	9.36176e-53	REC	GPCPD1	0.159
1.52974e-83	0.89253	0.528	0.282	5.58125e-79	REC	AHNAK	0.246
4.70926e-58	0.889437	0.673	0.495	1.71817e-53	REC	PARP8	0.178
2.18408e-52	0.885886	0.205	0.074	7.96862e-48	REC	NTRK2	0.131
3.17073e-87	0.884536	0.8	0.628	1.15684e-82	REC	NPEPPS	0.172
4.50864e-61	0.882144	0.666	0.462	1.64498e-56	REC	BACE2	0.204
2.66888e-127	0.869502	0.244	0.053	9.7374e-123	REC	LINC01239	0.191
3.31194e-162	0.86855	0.206	0.031	1.20836e-157	REC	MIR503HG	0.175
6.06604e-52	0.86671	0.736	0.578	2.21319e-47	REC	ABLIM1	0.158
2.12341e-72	0.863273	0.252	0.084	7.74725e-68	REC	TFF1	0.168
2.51174e-65	0.860837	0.699	0.512	9.16409e-61	REC	SH3RF1	0.187
2.74137e-101	0.860647	0.199	0.044	1.00019e-96	REC	TNFRSF19	0.155
3.30575e-56	0.858925	0.513	0.319	1.2061e-51	REC	SARAF	0.194
1.68086e-72	0.858496	0.308	0.122	6.13262e-68	REC	SERPINA1	0.186
3.24444e-73	0.853619	0.824	0.67	1.18374e-68	REC	KIF16B	0.154
6.33221e-40	0.853411	0.563	0.41	2.31031e-35	REC	CLOCK	0.153
6.85871e-84	0.852283	0.732	0.53	2.5024e-79	REC	CLDN7	0.202
6.85479e-119	0.85063	0.253	0.061	2.50097e-114	REC	BMP2	0.192
4.10219e-100	0.847691	0.826	0.635	1.49668e-95	REC	ANXA2	0.191
8.83509e-43	0.847591	0.187	0.071	3.22348e-38	REC	AL136456.1	0.116
2.48102e-199	0.844983	0.268	0.042	9.05201e-195	REC	C4BPB	0.226
3.82796e-73	0.843002	0.914	0.791	1.39663e-68	REC	HLA-B	0.123
2.88063e-108	0.842292	0.376	0.133	1.051e-103	REC	CDHR5	0.243
2.38954e-72	0.841336	0.698	0.476	8.71825e-68	REC	LIMA1	0.222
8.28336e-85	0.836782	0.434	0.196	3.02219e-80	REC	ATP2B4	0.238
8.55176e-45	0.836587	0.508	0.331	3.12011e-40	REC	FGD6	0.177
5.53897e-92	0.836195	0.287	0.091	2.02089e-87	REC	ANXA1	0.196
4.55733e-46	0.836142	0.675	0.52	1.66274e-41	REC	TSC22D2	0.155
2.97968e-58	0.83435	0.719	0.559	1.08714e-53	REC	TMEM165	0.16
8.17769e-20	0.834124	0.442	0.347	2.98363e-15	REC	GGH	0.095
3.63484e-74	0.827832	0.681	0.464	1.32617e-69	REC	LDHA	0.217
9.68825e-69	0.824566	0.567	0.336	3.53476e-64	REC	EFNB2	0.231
4.46397e-23	0.823861	0.609	0.511	1.62868e-18	REC	ITGA2	0.098
6.58386e-73	0.81992	0.842	0.707	2.40212e-68	REC	PKN2	0.135
2.04443e-78	0.818216	0.352	0.143	7.45912e-74	REC	MCF2L2	0.209
4.02961e-44	0.817951	0.842	0.781	1.4702e-39	REC	ARHGAP26	0.061
1.25495e-63	0.817736	0.791	0.612	4.57867e-59	REC	PRKCA	0.179
1.52189e-42	0.811717	0.436	0.265	5.55263e-38	REC	LRP4	0.171
7.60688e-62	0.811577	0.593	0.385	2.77537e-57	REC	RASEF	0.208
3.93368e-116	0.811245	0.368	0.122	1.4352e-111	REC	ABCG1	0.246
1.36968e-94	0.807862	0.554	0.276	4.99729e-90	REC	NEDD9	0.278
6.83342e-47	0.797226	0.487	0.311	2.49317e-42	REC	RESF1	0.176
9.95107e-50	0.797208	0.525	0.33	3.63065e-45	REC	RIOK3	0.195
1.80116e-63	0.796785	0.685	0.486	6.57153e-59	REC	PLSCR1	0.199
2.72255e-39	0.794025	0.429	0.269	9.93322e-35	REC	LIPE-AS1	0.16
1.17583e-57	0.79362	0.322	0.145	4.29003e-53	REC	IKZF2	0.177
3.77529e-75	0.792161	0.661	0.443	1.37741e-70	REC	TSPAN3	0.218
2.64167e-100	0.792015	0.375	0.138	9.63814e-96	REC	SEMA3B	0.237
6.8186e-67	0.790375	0.709	0.495	2.48777e-62	REC	PMEPA1	0.214
1.88555e-166	0.789566	0.335	0.078	6.87944e-162	REC	KLF4	0.257
3.89754e-65	0.789484	0.283	0.105	1.42202e-60	REC	PURPL	0.178
3.96742e-87	0.786165	0.92	0.799	1.44751e-82	REC	AKAP13	0.121
1.96019e-40	0.784908	0.756	0.625	7.15176e-36	REC	CBLB	0.131
6.84565e-58	0.78459	0.423	0.223	2.49764e-53	REC	C6orf132	0.2
2.52319e-24	0.784043	0.394	0.267	9.20585e-20	REC	ABTB2	0.127
1.20244e-69	0.782934	0.365	0.158	4.38709e-65	REC	LIMCH1	0.207
1.17998e-85	0.780441	0.189	0.046	4.30515e-81	REC	ENKUR	0.143
3.63089e-123	0.774437	0.255	0.06	1.32473e-118	REC	ST8SIA6	0.195
4.39562e-60	0.76921	0.741	0.579	1.60374e-55	REC	SNX9	0.162
6.47201e-61	0.765802	0.498	0.276	2.36131e-56	REC	LAMA3	0.222
1.5867e-86	0.765335	0.566	0.307	5.78908e-82	REC	SLC44A4	0.259
4.90654e-64	0.758964	0.562	0.346	1.79015e-59	REC	CD59	0.216
1.3673e-38	0.758939	0.449	0.285	4.9886e-34	REC	PRAP1	0.164
2.27447e-64	0.751217	0.783	0.628	8.29839e-60	REC	PIAS1	0.155
1.48477e-61	0.751211	0.609	0.39	5.41717e-57	REC	PLD1	0.219
3.54011e-56	0.748291	0.634	0.455	1.29161e-51	REC	PGK1	0.179
4.59018e-42	0.744563	0.519	0.334	1.67473e-37	REC	FRMD5	0.185
8.66615e-48	0.736151	0.811	0.67	3.16185e-43	REC	PDLIM5	0.141
2.57249e-29	0.735408	0.384	0.246	9.38573e-25	REC	ASS1	0.138
9.39698e-59	0.733382	0.767	0.637	3.42849e-54	REC	SPINT2	0.13
3.54898e-72	0.725826	0.851	0.68	1.29484e-67	REC	MYH14	0.171
1.53636e-53	0.725563	0.565	0.373	5.60542e-49	REC	CDCP1	0.192
1.45332e-53	0.722572	0.754	0.595	5.30244e-49	REC	ZSWIM6	0.159
8.59413e-65	0.722533	0.815	0.649	3.13557e-60	REC	TJP2	0.166
2.97836e-71	0.720361	0.342	0.141	1.08665e-66	REC	SERPINE2	0.201
2.26534e-52	0.719405	0.7	0.517	8.26509e-48	REC	RHPN2	0.183
2.41611e-29	0.716107	0.522	0.393	8.81519e-25	REC	PLCE1	0.129
6.25163e-39	0.716055	0.204	0.085	2.28091e-34	REC	NRCAM	0.119
2.15468e-55	0.711717	0.68	0.481	7.86134e-51	REC	PAM	0.199
3.4355e-58	0.71107	0.606	0.414	1.25344e-53	REC	JUP	0.192
7.25834e-126	0.711049	0.271	0.065	2.6482e-121	REC	ADM	0.206
1.39174e-66	0.71094	0.493	0.268	5.07775e-62	REC	RASSF6	0.225
3.38459e-42	0.707607	0.593	0.411	1.23487e-37	REC	ALCAM	0.182
2.41018e-49	0.705031	0.496	0.321	8.79354e-45	REC	IL32	0.175
6.91389e-39	0.704471	0.743	0.639	2.52253e-34	REC	CAMK2D	0.104
7.86348e-49	0.702901	0.734	0.575	2.86899e-44	REC	RNF149	0.159
1.43091e-28	0.698987	0.752	0.672	5.22069e-24	REC	TMEM117	0.08
3.61557e-40	0.697986	0.377	0.216	1.31914e-35	REC	TNFAIP8	0.161
1.47621e-58	0.69761	0.434	0.227	5.38596e-54	REC	C3orf52	0.207
1.03101e-43	0.69737	0.69	0.53	3.76166e-39	REC	TMC5	0.16
2.73501e-54	0.695577	0.757	0.592	9.97868e-50	REC	STK24	0.165
5.89955e-34	0.694114	0.651	0.51	2.15245e-29	REC	FAM160A1	0.141
5.31257e-43	0.693051	0.463	0.295	1.93829e-38	REC	TLE1	0.168
3.48852e-48	0.692968	0.252	0.105	1.27279e-43	REC	MX2	0.147
1.12342e-61	0.689621	0.448	0.233	4.09881e-57	REC	ZFP36	0.215
1.15198e-46	0.688434	0.316	0.151	4.20301e-42	REC	GULP1	0.165
2.54703e-77	0.681665	0.272	0.094	9.29283e-73	REC	AP000542.2	0.178
3.48533e-26	0.6794	0.711	0.601	1.27162e-21	REC	SVIL	0.11
2.25894e-47	0.677663	0.139	0.041	8.24174e-43	REC	MUC17	0.098
2.11535e-28	0.676477	0.517	0.387	7.71786e-24	REC	RAPH1	0.13
5.84728e-31	0.676326	0.424	0.273	2.13338e-26	REC	GDA	0.151
2.39443e-49	0.675514	0.54	0.369	8.73608e-45	REC	LSR	0.171
4.45015e-55	0.675419	0.729	0.56	1.62364e-50	REC	EZR	0.169
2.07793e-52	0.67495	0.817	0.681	7.58133e-48	REC	ESYT2	0.136
5.08374e-95	0.674899	0.252	0.071	1.8548e-90	REC	ECM1	0.181
3.02167e-28	0.673914	0.407	0.274	1.10246e-23	REC	SLC20A1	0.133
1.6633e-62	0.670473	0.737	0.539	6.06855e-58	REC	DNM2	0.198
2.35144e-110	0.670466	0.228	0.054	8.57921e-106	REC	MSLN	0.174
3.79253e-09	0.669112	0.309	0.241	0.00013837	REC	IFI6	0.068
2.36891e-39	0.667248	0.363	0.205	8.64296e-35	REC	AC127526.2	0.158
3.9691e-96	0.667009	0.284	0.086	1.44813e-91	REC	PRSS12	0.198
2.09894e-35	0.664058	0.459	0.303	7.65797e-31	REC	LPIN2	0.156
1.1674e-49	0.662756	0.449	0.264	4.25926e-45	REC	B4GALT1	0.185
2.59507e-17	0.662294	0.613	0.503	9.46813e-13	REC	AGR2	0.11
9.3778e-69	0.661563	0.293	0.114	3.42149e-64	REC	HLA-DRB1	0.179
1.03796e-46	0.66156	0.679	0.522	3.78701e-42	REC	TMEM45B	0.157
1.07311e-58	0.661378	0.374	0.182	3.91524e-54	REC	OAS1	0.192
1.72209e-26	0.660436	0.847	0.765	6.28303e-22	REC	CCSER1	0.082
4.66572e-60	0.660396	0.196	0.063	1.70229e-55	REC	TACSTD2	0.133
1.75894e-43	0.659243	0.819	0.693	6.41749e-39	REC	RIN2	0.126
1.02624e-52	0.659214	0.543	0.352	3.74423e-48	REC	SH3GLB1	0.191
2.56661e-53	0.657512	0.833	0.727	9.36427e-49	REC	CSNK1A1	0.106
4.36178e-32	0.657119	0.44	0.295	1.59139e-27	REC	MXI1	0.145
8.77655e-36	0.653637	0.859	0.744	3.20212e-31	REC	NEBL	0.115
1.18379e-22	0.653547	0.328	0.212	4.31908e-18	REC	MIR222HG	0.116
2.66909e-41	0.653343	0.711	0.55	9.73816e-37	REC	CLMN	0.161
5.31533e-24	0.653236	0.519	0.404	1.9393e-19	REC	IFRD1	0.115
8.29042e-37	0.652909	0.527	0.372	3.02476e-32	REC	PARD6B	0.155
1.42919e-82	0.65234	0.907	0.773	5.2144e-78	REC	ELF3	0.134
2.96143e-111	0.652125	0.268	0.069	1.08048e-106	REC	RNF186	0.199
4.13395e-36	0.651379	0.394	0.231	1.50827e-31	REC	TANC2	0.163
2.18345e-47	0.646925	0.413	0.231	7.96632e-43	REC	JAK2	0.182
2.34854e-40	0.646834	0.706	0.573	8.56866e-36	REC	RALGPS2	0.133
3.33748e-47	0.646559	0.717	0.553	1.21768e-42	REC	NT5C2	0.164
9.42177e-62	0.64598	0.238	0.085	3.43753e-57	REC	LINC02649	0.153
2.50968e-35	0.643509	0.298	0.158	9.15656e-31	REC	HLA-DRA	0.14
1.40261e-19	0.643034	0.452	0.34	5.11742e-15	REC	PITPNC1	0.112
1.56808e-62	0.64302	0.86	0.716	5.72113e-58	REC	MACF1	0.144
1.16412e-32	0.642914	0.64	0.507	4.2473e-28	REC	TJP1	0.133
2.20259e-145	0.642232	0.179	0.026	8.03616e-141	REC	KCNQ3	0.153
1.04168e-34	0.637425	0.384	0.233	3.80059e-30	REC	PPARD	0.151
8.22539e-58	0.636661	0.481	0.277	3.00103e-53	REC	IFNGR1	0.204
3.98761e-123	0.636368	0.21	0.041	1.45488e-118	REC	CDKN2B	0.169
4.04729e-15	0.636184	0.165	0.092	1.47665e-10	REC	CCL20	0.073
6.99315e-51	0.634823	0.677	0.505	2.55145e-46	REC	TMEM59	0.172
3.04536e-64	0.63428	0.804	0.661	1.1111e-59	REC	CAST	0.143
9.56298e-63	0.633516	0.823	0.672	3.48905e-58	REC	CTNNA1	0.151
1.47396e-27	0.631929	0.278	0.154	5.37773e-23	REC	P3H2	0.124
6.9894e-45	0.630972	0.491	0.31	2.55008e-40	REC	CD58	0.181
1.14683e-43	0.62981	0.276	0.126	4.1842e-39	REC	SPIRE1	0.15
2.76973e-24	0.628918	0.27	0.16	1.01054e-19	REC	RNASE1	0.11
4.43405e-41	0.628838	0.476	0.292	1.61776e-36	REC	LTBP1	0.184
3.87246e-159	0.627373	0.216	0.035	1.41287e-154	REC	SDR16C5	0.181
2.19873e-29	0.625116	0.7	0.59	8.02205e-25	REC	RAB11FIP1	0.11
1.99592e-53	0.624872	0.756	0.613	7.28213e-49	REC	RAP1B	0.143
1.32374e-42	0.624214	0.818	0.69	4.82967e-38	REC	BAIAP2L1	0.128
2.42546e-59	0.623651	0.936	0.888	8.84929e-55	REC	EPCAM	0.048
7.67199e-47	0.621959	0.17	0.057	2.79913e-42	REC	MMP7	0.113
9.02993e-39	0.621819	0.494	0.33	3.29457e-34	REC	ITM2C	0.164
1.82581e-45	0.61919	0.495	0.316	6.66145e-41	REC	MGLL	0.179
8.95043e-80	0.6181	0.345	0.135	3.26556e-75	REC	MLPH	0.21
7.35493e-62	0.617977	0.207	0.067	2.68345e-57	REC	GRHL1	0.14
2.60358e-71	0.616668	0.31	0.121	9.49917e-67	REC	TIPARP	0.189
1.05354e-43	0.615174	0.631	0.465	3.84383e-39	REC	HLA-E	0.166
4.12228e-124	0.61492	0.28	0.07	1.50401e-119	REC	MIR210HG	0.21
8.49981e-25	0.614549	0.453	0.322	3.10116e-20	REC	RETREG1	0.131
9.20664e-53	0.614438	0.848	0.732	3.35904e-48	REC	PICALM	0.116
2.53269e-29	0.61376	0.28	0.154	9.24051e-25	REC	DDX60	0.126
7.6787e-41	0.613654	0.59	0.428	2.80158e-36	REC	CTSB	0.162
4.69798e-37	0.613232	0.237	0.109	1.71406e-32	REC	CA9	0.128
3.70501e-24	0.612934	0.5	0.379	1.35177e-19	REC	ARHGEF28	0.121
5.94228e-20	0.612745	0.411	0.301	2.16804e-15	REC	CD74	0.11
1.16684e-26	0.612159	0.534	0.397	4.25723e-22	REC	SLC2A13	0.137
1.08152e-57	0.611919	0.494	0.287	3.94592e-53	REC	OPTN	0.207
7.83928e-38	0.611843	0.138	0.046	2.86016e-33	REC	KLK10	0.092
8.3397e-42	0.609498	0.768	0.655	3.04274e-37	REC	CD63	0.113
1.38275e-51	0.60856	0.451	0.255	5.04498e-47	REC	LHFPL2	0.196
1.2533e-33	0.608526	0.613	0.469	4.57267e-29	REC	FMN1	0.144
5.92476e-109	0.608299	0.18	0.034	2.16165e-104	REC	ADAMTS9	0.146
9.63936e-40	0.605527	0.667	0.517	3.51692e-35	REC	ASAP2	0.15
3.41924e-48	0.602635	0.429	0.246	1.24751e-43	REC	C19orf33	0.183
3.17997e-26	0.602073	0.638	0.531	1.16021e-21	REC	PELI1	0.107
2.92907e-35	0.59897	0.541	0.38	1.06867e-30	REC	CTSD	0.161
1.34278e-44	0.59828	0.431	0.26	4.89913e-40	REC	SERINC2	0.171
1.1515e-53	0.598129	0.27	0.112	4.20125e-49	REC	SOD3	0.158
1.11995e-44	0.597724	0.647	0.482	4.08615e-40	REC	KCMF1	0.165
4.07477e-38	0.59768	0.366	0.211	1.48668e-33	REC	LYST	0.155
1.11869e-30	0.596598	0.354	0.217	4.08155e-26	REC	DPYSL2	0.137
3.4809e-48	0.594648	0.932	0.853	1.27001e-43	REC	S100A6	0.079
5.71651e-35	0.594386	0.649	0.508	2.08567e-30	REC	KLF3	0.141
1.21673e-29	0.59368	0.487	0.348	4.43922e-25	REC	SERPINB1	0.139
1.00422e-40	0.592996	0.448	0.281	3.6639e-36	REC	SPINT1	0.167
1.64076e-31	0.590725	0.503	0.36	5.98632e-27	REC	OCLN	0.143
1.34332e-40	0.589691	0.286	0.139	4.9011e-36	REC	TRIM31-AS1	0.147
8.94906e-145	0.588594	0.21	0.036	3.26506e-140	REC	LUCAT1	0.174
1.64893e-55	0.588592	0.434	0.23	6.01613e-51	REC	CGN	0.204
1.03837e-51	0.588158	0.375	0.193	3.78849e-47	REC	TINAGL1	0.182
1.50771e-20	0.587046	0.218	0.121	5.50087e-16	REC	CDKN2A	0.097
1.58037e-39	0.585939	0.421	0.244	5.76597e-35	REC	FOS	0.177
2.06803e-28	0.583857	0.574	0.441	7.54519e-24	REC	LRRC1	0.133
3.28171e-18	0.583636	0.542	0.439	1.19733e-13	REC	TMPRSS2	0.103
2.91843e-24	0.582655	0.668	0.562	1.06479e-19	REC	SYTL2	0.106
5.52709e-34	0.582284	0.451	0.294	2.01656e-29	REC	AGPAT2	0.157
3.04752e-41	0.581961	0.853	0.758	1.11189e-36	REC	TSPAN8	0.095
1.36078e-28	0.580354	0.258	0.138	4.96482e-24	REC	FRMD3	0.12
9.05344e-55	0.580194	0.374	0.186	3.30315e-50	REC	EPAS1	0.188
3.29046e-30	0.579342	0.514	0.374	1.20052e-25	REC	DSC2	0.14
8.15904e-23	0.577236	0.432	0.318	2.97682e-18	REC	ALDH18A1	0.114
1.70726e-74	0.576724	0.349	0.145	6.22892e-70	REC	SLC16A3	0.204
3.02546e-42	0.576524	0.703	0.554	1.10384e-37	REC	IFI27	0.149
7.05092e-81	0.575039	0.254	0.08	2.57253e-76	REC	CDKN1A	0.174
2.79403e-38	0.57289	0.531	0.362	1.0194e-33	REC	ANXA3	0.169
1.60251e-55	0.571721	0.374	0.188	5.84675e-51	REC	FUT3	0.186
4.44307e-28	0.569883	0.641	0.519	1.62106e-23	REC	MICAL3	0.122
3.54502e-29	0.56771	0.321	0.189	1.2934e-24	REC	PPP1R14C	0.132
1.92237e-29	0.567382	0.628	0.526	7.01376e-25	REC	S100A11	0.102
6.28187e-29	0.567005	0.734	0.638	2.29194e-24	REC	CLDN3	0.096
2.81003e-36	0.564339	0.441	0.28	1.02524e-31	REC	TNIP1	0.161
2.01195e-29	0.563781	0.317	0.183	7.34061e-25	REC	FAM189A1	0.134
6.62794e-43	0.56365	0.28	0.13	2.4182e-38	REC	BNIP5	0.15
1.0526e-44	0.563281	0.195	0.073	3.8404e-40	REC	BTNL8	0.122
7.30394e-33	0.563166	0.844	0.77	2.66484e-28	REC	ACTB	0.074
7.07992e-33	0.562744	0.68	0.541	2.58311e-28	REC	SRGAP1	0.139
1.04846e-31	0.562315	0.552	0.404	3.82531e-27	REC	CLIP1	0.148
5.05616e-43	0.562174	0.309	0.153	1.84474e-38	REC	DDX60L	0.156
5.08504e-33	0.561064	0.253	0.124	1.85528e-28	REC	EPHA4	0.129
2.75703e-143	0.560838	0.137	0.015	1.0059e-138	REC	PNCK	0.122
5.47463e-33	0.560343	0.528	0.377	1.99742e-28	REC	GOLM1	0.151
1.54202e-37	0.559875	0.714	0.59	5.62605e-33	REC	TMBIM6	0.124
1.0663e-37	0.559761	0.461	0.295	3.89041e-33	REC	PFKP	0.166
2.09861e-15	0.559309	0.417	0.319	7.6568e-11	REC	ABHD3	0.098
1.16489e-40	0.559185	0.641	0.496	4.25012e-36	REC	CD164	0.145
3.66911e-33	0.557982	0.852	0.759	1.33867e-28	REC	PRELID2	0.093
3.58119e-127	0.557422	0.19	0.033	1.3066e-122	REC	CASP5	0.157
6.28745e-30	0.557413	0.334	0.199	2.29398e-25	REC	ARMH4	0.135
6.31666e-56	0.557202	0.156	0.044	2.30463e-51	REC	HAVCR1	0.112
1.6747e-24	0.555149	0.501	0.359	6.11016e-20	REC	THRB	0.142
2.19549e-53	0.555008	0.319	0.143	8.01023e-49	REC	GBP2	0.176
2.30767e-33	0.553989	0.48	0.312	8.41953e-29	REC	KCNK1	0.168
4.60666e-32	0.55213	0.708	0.608	1.68074e-27	REC	TMPRSS4	0.1
2.89936e-56	0.549302	0.286	0.118	1.05783e-51	REC	ETS1	0.168
2.92549e-54	0.547932	0.35	0.168	1.06736e-49	REC	CPEB4	0.182
5.8858e-33	0.547062	0.596	0.457	2.14743e-28	REC	ABHD17C	0.139
9.55077e-37	0.545998	0.488	0.323	3.4846e-32	REC	UGP2	0.165
7.63449e-61	0.545973	0.247	0.09	2.78544e-56	REC	LINC01133	0.157
1.63491e-45	0.545385	0.571	0.386	5.96498e-41	REC	TMOD3	0.185
4.17335e-30	0.544518	0.236	0.117	1.52265e-25	REC	AC012501.2	0.119
6.1757e-84	0.542649	0.204	0.054	2.25321e-79	REC	VLDLR	0.15
9.12128e-29	0.54082	0.499	0.349	3.3279e-24	REC	PRSS23	0.15
4.48063e-15	0.536609	0.206	0.126	1.63476e-10	REC	ISG15	0.08
3.85013e-24	0.536122	0.74	0.641	1.40472e-19	REC	DENND1B	0.099
1.54323e-36	0.53594	0.907	0.778	5.63047e-32	REC	LINC02163	0.129
4.76038e-39	0.535131	0.711	0.562	1.73682e-34	REC	GCC2	0.149
1.61449e-15	0.53452	0.306	0.205	5.89046e-11	REC	AC083837.1	0.101
9.6548e-15	0.533237	0.247	0.16	3.52255e-10	REC	CDH13	0.087
1.21635e-05	0.532542	0.632	0.613	0.443786	REC	RNF213	0.019
6.15138e-35	0.532355	0.763	0.645	2.24433e-30	REC	ITGB1	0.118
5.9639e-14	0.531698	0.459	0.361	2.17593e-09	REC	GRIN2B	0.098
3.5822e-41	0.530242	0.395	0.23	1.30697e-36	REC	BTG1	0.165
5.50058e-22	0.530104	0.494	0.373	2.00689e-17	REC	KATNBL1	0.121
3.00866e-46	0.528837	0.408	0.227	1.09771e-41	REC	ARFGAP3	0.181
3.23284e-60	0.527556	0.2	0.064	1.1795e-55	REC	SCIN	0.136
7.85123e-107	0.527405	0.186	0.037	2.86452e-102	REC	SLC2A1-AS1	0.149
1.82498e-16	0.527072	0.415	0.322	6.65844e-12	REC	TMEM106B	0.093
6.15136e-20	0.526856	0.365	0.251	2.24433e-15	REC	FBXO32	0.114
1.11143e-18	0.525601	0.242	0.148	4.05505e-14	REC	SOX9-AS1	0.094
1.4291e-36	0.52507	0.28	0.139	5.21406e-32	REC	MB21D2	0.141
3.07206e-65	0.524762	0.219	0.071	1.12084e-60	REC	KRT80	0.148
4.47596e-27	0.523815	0.283	0.157	1.63306e-22	REC	EDN1	0.126
2.25865e-32	0.523814	0.616	0.466	8.24069e-28	REC	DOCK5	0.15
8.32497e-18	0.523535	0.493	0.394	3.03736e-13	REC	EPB41L4B	0.099
3.1682e-41	0.523286	0.389	0.22	1.15592e-36	REC	FAM102A	0.169
7.95272e-22	0.522697	0.467	0.351	2.90155e-17	REC	DAPK2	0.116
2.40304e-35	0.522673	0.296	0.151	8.76751e-31	REC	ATF3	0.145
6.91702e-30	0.521429	0.619	0.479	2.52368e-25	REC	CTTNBP2NL	0.14
4.63047e-43	0.521314	0.347	0.18	1.68943e-38	REC	TGFA	0.167
1.74632e-30	0.52055	0.497	0.355	6.37146e-26	REC	HIF1A	0.142
2.98209e-34	0.519541	0.532	0.373	1.08802e-29	REC	HDHD3	0.159
2.15256e-44	0.5189	0.313	0.152	7.85362e-40	REC	SELENOP	0.161
1.57544e-21	0.518757	0.341	0.222	5.74798e-17	REC	XDH	0.119
1.24265e-50	0.518357	0.309	0.142	4.53381e-46	REC	PCDH1	0.167
5.92739e-29	0.518253	0.628	0.496	2.16261e-24	REC	KIF13B	0.132
7.59716e-23	0.518059	0.538	0.418	2.77182e-18	REC	ABHD2	0.12
4.53836e-37	0.513923	0.317	0.168	1.65582e-32	REC	NEURL1B	0.149
4.671e-08	0.512394	0.284	0.219	0.00170422	REC	SCD	0.065
1.32019e-15	0.511813	0.477	0.375	4.81671e-11	REC	ANTXR2	0.102
8.90108e-16	0.509809	0.526	0.424	3.24756e-11	REC	FOXO1	0.102
3.01457e-12	0.509461	0.412	0.335	1.09987e-07	REC	DPEP1	0.077
1.77869e-18	0.508849	0.206	0.119	6.48955e-14	REC	ACER2	0.087
1.06405e-74	0.508704	0.175	0.044	3.88217e-70	REC	DUSP5	0.131
6.10969e-40	0.508238	0.718	0.575	2.22912e-35	REC	PDCD6IP	0.143
4.92005e-10	0.507238	0.41	0.341	1.79508e-05	REC	SDC4	0.069
4.60106e-43	0.506865	0.453	0.266	1.67869e-38	REC	JUNB	0.187
3.62377e-22	0.506804	0.721	0.642	1.32213e-17	REC	PLS1	0.079
8.12053e-17	0.506675	0.637	0.553	2.96277e-12	REC	LGR4	0.084
1.13569e-49	0.506277	0.362	0.181	4.14356e-45	REC	FAM114A1	0.181
1.53699e-32	0.506097	0.371	0.223	5.60772e-28	REC	RNF103	0.148
1.39596e-20	0.505854	0.476	0.353	5.09316e-16	REC	TBC1D8	0.123
1.21414e-47	0.505324	0.409	0.221	4.42981e-43	REC	FOSL2	0.188
3.08177e-39	0.505134	0.221	0.095	1.12438e-34	REC	AC104365.1	0.126
2.66285e-43	0.504734	0.35	0.184	9.71541e-39	REC	NBL1	0.166
3.12945e-24	0.503351	0.612	0.509	1.14178e-19	REC	DSP	0.103
5.4874e-39	0.503068	0.881	0.766	2.00208e-34	REC	ZMYND8	0.115
5.12539e-50	0.502729	0.26	0.108	1.87e-45	REC	STYK1	0.152
1.06371e-21	0.502698	0.584	0.475	3.88093e-17	REC	SH3PXD2A	0.109
1.12532e-28	0.502194	0.688	0.553	4.10573e-24	REC	MICAL2	0.135
2.31449e-27	0.500157	0.15	0.063	8.4444e-23	REC	F3	0.087
1.19061e-26	0.498362	0.394	0.262	4.34395e-22	REC	GPA33	0.132
1.8306e-82	0.497597	0.997	0.995	6.67896e-78	REC	MALAT1	0.002
6.28526e-34	0.495073	0.418	0.261	2.29318e-29	REC	TMEM54	0.157
4.60963e-29	0.494094	0.478	0.343	1.68182e-24	REC	CAP1	0.135
1.55265e-34	0.493636	0.407	0.249	5.66484e-30	REC	PDK1	0.158
8.57296e-38	0.492929	0.407	0.239	3.12784e-33	REC	INAVA	0.168
8.07631e-26	0.491366	0.345	0.219	2.94664e-21	REC	SLC25A25	0.126
1.62408e-43	0.491346	0.343	0.18	5.92545e-39	REC	RHOC	0.163
8.36211e-52	0.491282	0.242	0.096	3.05092e-47	REC	BDKRB2	0.146
2.37546e-39	0.490395	0.276	0.134	8.66686e-35	REC	SERTAD2	0.142
1.11014e-35	0.489787	0.302	0.155	4.05034e-31	REC	MUC4	0.147
8.19095e-23	0.489573	0.322	0.201	2.98847e-18	REC	NFKBIA	0.121
6.43014e-43	0.488738	0.314	0.155	2.34604e-38	REC	AL139807.1	0.159
9.2284e-39	0.488608	0.654	0.508	3.36698e-34	REC	UBC	0.146
4.74408e-29	0.48806	0.451	0.309	1.73088e-24	REC	ARHGEF18	0.142
8.24491e-31	0.487782	0.558	0.421	3.00816e-26	REC	SLK	0.137
1.02321e-29	0.487029	0.797	0.681	3.73317e-25	REC	RAPGEF2	0.116
8.88193e-31	0.486697	0.371	0.225	3.24057e-26	REC	RND3	0.146
2.70169e-26	0.486635	0.324	0.193	9.85712e-22	REC	PKIB	0.131
6.9322e-36	0.48627	0.79	0.671	2.52921e-31	REC	CDH1	0.119
2.7694e-26	0.485881	0.322	0.193	1.01042e-21	REC	PDZK1IP1	0.129
7.98708e-29	0.485351	0.375	0.234	2.91409e-24	REC	PTK2B	0.141
1.01132e-20	0.484681	0.851	0.788	3.68981e-16	REC	TMSB4X	0.063
1.03126e-69	0.484506	0.225	0.072	3.76255e-65	REC	ISG20	0.153
9.17695e-20	0.484403	0.445	0.322	3.34821e-15	REC	DENND5B	0.123
1.9676e-25	0.484066	0.552	0.429	7.17879e-21	REC	ANXA11	0.123
1.17301e-29	0.483878	0.407	0.265	4.27971e-25	REC	GIPC1	0.142
6.84827e-13	0.4836	0.343	0.249	2.49859e-08	REC	SLC7A11	0.094
2.30309e-33	0.482999	0.249	0.122	8.40284e-29	REC	IL18	0.127
3.29603e-15	0.482244	0.502	0.411	1.20256e-10	REC	MOB3B	0.091
1.99228e-60	0.482154	0.323	0.139	7.26883e-56	REC	P4HA2	0.184
2.81838e-32	0.48192	0.27	0.138	1.02829e-27	REC	SGMS2	0.132
1.08505e-23	0.481317	0.568	0.45	3.95881e-19	REC	ITPRID2	0.118
9.47524e-23	0.479796	0.387	0.264	3.45704e-18	REC	PRSS8	0.123
7.19911e-15	0.47855	0.408	0.315	2.6266e-10	REC	GALNT6	0.093
9.10201e-23	0.478261	0.778	0.668	3.32087e-18	REC	BTBD9	0.11
1.37909e-43	0.478041	0.38	0.208	5.0316e-39	REC	C4orf3	0.172
5.27111e-28	0.477732	0.841	0.754	1.92316e-23	REC	ETV6	0.087
1.66804e-30	0.476468	0.388	0.25	6.08584e-26	REC	TMEM30A	0.138
1.54969e-34	0.476331	0.616	0.476	5.65405e-30	REC	CLIC1	0.14
2.35246e-32	0.476058	0.372	0.216	8.58295e-28	REC	TLE4	0.156
8.67465e-16	0.475721	0.616	0.538	3.16494e-11	REC	PSAP	0.078
7.69571e-12	0.475293	0.42	0.35	2.80778e-07	REC	EMP2	0.07
5.13614e-126	0.474155	0.13	0.015	1.87392e-121	REC	SEMA7A	0.115
3.80259e-28	0.472546	0.473	0.341	1.38738e-23	REC	F11R	0.132
2.45344e-28	0.472343	0.632	0.503	8.95137e-24	REC	RNF145	0.129
1.3236e-25	0.470224	0.84	0.768	4.82916e-21	REC	PTBP3	0.072
5.29873e-42	0.469997	0.321	0.161	1.93324e-37	REC	CRIP1	0.16
1.51457e-16	0.469842	0.409	0.299	5.52592e-12	REC	GRB10	0.11
1.67243e-35	0.469839	0.749	0.651	6.10186e-31	REC	RAC1	0.098
3.36105e-14	0.469558	0.242	0.153	1.22628e-09	REC	TCIM	0.089
5.8534e-25	0.469108	0.667	0.552	2.13561e-20	REC	MEF2A	0.115
4.23332e-23	0.468477	0.37	0.245	1.54453e-18	REC	PARM1	0.125
1.35244e-10	0.46765	0.429	0.335	4.93439e-06	REC	AC011287.1	0.094
1.46696e-43	0.466365	0.271	0.123	5.3522e-39	REC	CASP10	0.148
1.05392e-34	0.466097	0.486	0.326	3.84523e-30	REC	KRAS	0.16
1.34557e-21	0.465431	0.499	0.373	4.90931e-17	REC	SEPTIN10	0.126
5.67523e-08	0.464946	0.388	0.328	0.00207061	REC	PRKY	0.06
2.44045e-14	0.464875	0.307	0.211	8.90396e-10	REC	EFNA5	0.096
8.44525e-34	0.463805	0.763	0.669	3.08125e-29	REC	S100A10	0.094
3.9245e-48	0.462872	0.27	0.118	1.43185e-43	REC	F2RL1	0.152
2.14027e-39	0.462712	0.197	0.078	7.80877e-35	REC	DLC1	0.119
1.28102e-14	0.461651	0.347	0.253	4.67378e-10	REC	ZNF83	0.094
1.84868e-27	0.461113	0.623	0.48	6.74492e-23	REC	B4GALNT3	0.143
1.1094e-29	0.460762	0.568	0.419	4.04765e-25	REC	MYO7B	0.149
2.52979e-27	0.459048	0.635	0.516	9.22996e-23	REC	APLP2	0.119
7.92988e-21	0.459016	0.504	0.387	2.89322e-16	REC	PLEKHA1	0.117
1.07166e-22	0.458961	0.751	0.665	3.90996e-18	REC	SLMAP	0.086
5.13259e-20	0.458753	0.767	0.689	1.87263e-15	REC	KDM4C	0.078
5.98364e-35	0.458344	0.238	0.113	2.18313e-30	REC	CPNE8	0.125
2.42754e-27	0.458071	0.306	0.178	8.85686e-23	REC	ZBTB43	0.128
2.82222e-25	0.457949	0.303	0.179	1.02969e-20	REC	EPHA2	0.124
2.46023e-28	0.457295	0.692	0.58	8.97616e-24	REC	SPAG9	0.112
4.37293e-22	0.457239	0.461	0.335	1.59546e-17	REC	ALPK1	0.126
4.72878e-29	0.457227	0.902	0.819	1.7253e-24	REC	ZFAND3	0.083
5.53417e-11	0.456486	0.41	0.329	2.01914e-06	REC	GBE1	0.081
1.1146e-19	0.455276	0.598	0.491	4.06661e-15	REC	MAST2	0.107
2.79356e-110	0.454389	0.173	0.032	1.01923e-105	REC	AL133453.1	0.141
2.66074e-12	0.454001	0.526	0.466	9.70771e-08	REC	P4HB	0.06
4.67846e-16	0.453808	0.597	0.512	1.70694e-11	REC	CALR	0.085
1.31582e-22	0.453601	0.597	0.48	4.80076e-18	REC	GPD2	0.117
2.30987e-30	0.453551	0.481	0.329	8.42757e-26	REC	PIK3C2B	0.152
2.73075e-26	0.452318	0.294	0.172	9.96314e-22	REC	SH2D4A	0.122
1.00877e-25	0.45205	0.683	0.581	3.68049e-21	REC	DSG2	0.102
4.47756e-26	0.451597	0.52	0.383	1.63364e-21	REC	CAMK2N1	0.137
5.08872e-57	0.450943	0.191	0.063	1.85662e-52	REC	HLA-DQB1	0.128
4.46427e-52	0.450719	0.241	0.096	1.62879e-47	REC	MALL	0.145
2.22518e-35	0.45026	0.337	0.189	8.11858e-31	REC	CIB1	0.148
9.9378e-17	0.449686	0.693	0.592	3.62581e-12	REC	TMTC2	0.101
1.64386e-15	0.44912	0.319	0.215	5.99761e-11	REC	RASGEF1B	0.104
3.80345e-30	0.448036	0.63	0.503	1.38769e-25	REC	PKM	0.127
1.36581e-14	0.447903	0.267	0.178	4.98315e-10	REC	TPK1	0.089
4.25135e-28	0.446677	0.402	0.261	1.5511e-23	REC	TRIOBP	0.141
5.84282e-34	0.446583	0.339	0.192	2.13175e-29	REC	GABRE	0.147
2.32123e-09	0.446286	0.265	0.196	8.46902e-05	REC	NCALD	0.069
1.50393e-14	0.446095	0.514	0.432	5.4871e-10	REC	DPY19L1	0.082
1.25049e-32	0.44588	0.518	0.352	4.5624e-28	REC	TIMP1	0.166
3.82195e-24	0.445687	0.559	0.432	1.39444e-19	REC	DIAPH1	0.127
2.76683e-13	0.445542	0.508	0.425	1.00948e-08	REC	TMEM65	0.083
2.083e-24	0.44522	0.393	0.263	7.59983e-20	REC	REL	0.13
4.17714e-25	0.44518	0.549	0.421	1.52403e-20	REC	TRAM1	0.128
1.89008e-21	0.444044	0.492	0.361	6.89594e-17	REC	ABLIM2	0.131
7.63809e-50	0.443459	0.207	0.076	2.78676e-45	REC	PPP2R5B	0.131
2.52584e-21	0.443407	0.266	0.155	9.21553e-17	REC	NTN4	0.111
5.42698e-22	0.443366	0.454	0.339	1.98003e-17	REC	PTTG1IP	0.115
7.26998e-41	0.443254	0.326	0.167	2.65245e-36	REC	APOL6	0.159
1.63043e-19	0.442993	0.662	0.562	5.94861e-15	REC	NEK7	0.1
7.27248e-18	0.442769	0.249	0.154	2.65336e-13	REC	MAL2-AS1	0.095
3.82077e-23	0.441502	0.741	0.638	1.39401e-18	REC	RREB1	0.103
2.39675e-20	0.440618	0.624	0.485	8.74455e-16	REC	AOAH	0.139
1.69106e-26	0.440475	0.573	0.438	6.16983e-22	REC	VPS37B	0.135
5.8163e-23	0.440308	0.328	0.205	2.12208e-18	REC	NCKAP5	0.123
6.62979e-57	0.439077	0.138	0.035	2.41888e-52	REC	HSD17B2	0.103
3.84255e-43	0.438817	0.134	0.041	1.40196e-38	REC	LINC01186	0.093
1.41721e-20	0.438256	0.773	0.728	5.17069e-16	REC	LGALS3	0.045
1.62262e-14	0.438033	0.478	0.385	5.92011e-10	REC	GAREM1	0.093
9.02593e-34	0.436444	0.46	0.302	3.29311e-29	REC	CAPN2	0.158
9.76792e-21	0.436075	0.34	0.222	3.56383e-16	REC	IQGAP2	0.118
5.86848e-17	0.435547	0.401	0.297	2.14111e-12	REC	RMND5A	0.104
4.06222e-20	0.434731	0.624	0.523	1.4821e-15	REC	HEPH	0.101
2.70666e-22	0.433507	0.36	0.237	9.87526e-18	REC	NFKBIZ	0.123
0.00647379	0.43329	0.265	0.242	1	REC	GPRC5D-AS1	0.023
1.04133e-40	0.433209	0.376	0.206	3.7993e-36	REC	MTMR11	0.17
2.42829e-21	0.43238	0.715	0.611	8.85962e-17	REC	CDYL	0.104
8.73588e-23	0.432282	0.632	0.523	3.18729e-18	REC	PTPRF	0.109
1.66828e-25	0.431297	0.488	0.356	6.08674e-21	REC	CCDC186	0.132
8.05602e-25	0.429332	0.698	0.598	2.93924e-20	REC	PERP	0.1
1.30273e-44	0.42926	0.1	0.024	4.75301e-40	REC	TMC1	0.076
5.99421e-18	0.428691	0.471	0.362	2.18699e-13	REC	PLEC	0.109
9.04583e-31	0.4285	0.254	0.131	3.30037e-26	REC	RHOB	0.123
2.27743e-19	0.427549	0.469	0.354	8.30922e-15	REC	GRN	0.115
1.1943e-27	0.427422	0.827	0.762	4.35742e-23	REC	CD2AP	0.065
2.4375e-42	0.42651	0.936	0.856	8.89323e-38	REC	CTNND1	0.08
7.04942e-23	0.426417	0.334	0.213	2.57198e-18	REC	ABCA1	0.121
1.29953e-29	0.425609	0.258	0.136	4.74133e-25	REC	FAM107B	0.122
1.30784e-23	0.425474	0.392	0.266	4.77165e-19	REC	EPS8L2	0.126
4.69506e-25	0.425249	0.412	0.275	1.71299e-20	REC	ABCA5	0.137
3.49977e-14	0.424686	0.307	0.216	1.27689e-09	REC	PLS3	0.091
2.4327e-29	0.423431	0.712	0.59	8.87572e-25	REC	MYH9	0.122
5.83457e-19	0.423228	0.112	0.048	2.12874e-14	REC	SLC15A1	0.064
2.89628e-15	0.422508	0.521	0.424	1.05671e-10	REC	CCDC146	0.097
2.04603e-55	0.421163	0.169	0.051	7.46493e-51	REC	CCR5AS	0.118
8.9851e-25	0.420901	0.363	0.235	3.27822e-20	REC	PNKD	0.128
4.62005e-30	0.420854	0.779	0.654	1.68562e-25	REC	SMURF1	0.125
9.13009e-24	0.420286	0.487	0.364	3.33111e-19	REC	CSTB	0.123
1.80851e-10	0.420257	0.437	0.361	6.59836e-06	REC	C9orf85	0.076
4.49593e-26	0.419746	0.401	0.266	1.64034e-21	REC	TOB1	0.135
3.84041e-39	0.419447	0.19	0.076	1.40117e-34	REC	NECTIN4	0.114
7.01358e-26	0.419434	0.218	0.11	2.5589e-21	REC	GABRA2	0.108
9.68733e-34	0.414695	0.409	0.249	3.53442e-29	REC	TJP3	0.16
2.238e-36	0.414123	0.316	0.169	8.16535e-32	REC	PIM3	0.147
2.35434e-36	0.41406	0.311	0.164	8.58982e-32	REC	GTPBP2	0.147
1.27107e-17	0.413958	0.732	0.651	4.63749e-13	REC	LINC00511	0.081
1.06846e-32	0.413402	0.896	0.793	3.89829e-28	REC	VMP1	0.103
8.06933e-23	0.412929	0.355	0.232	2.94409e-18	REC	CLDN12	0.123
1.54133e-16	0.412901	0.55	0.442	5.62356e-12	REC	ARHGEF3	0.108
1.15071e-22	0.412822	0.603	0.487	4.19838e-18	REC	KIAA0232	0.116
3.16588e-48	0.411203	0.247	0.101	1.15507e-43	REC	RELL1	0.146
4.7169e-39	0.41091	0.264	0.122	1.72096e-34	REC	RHBDL2	0.142
1.69657e-16	0.409755	0.406	0.301	6.18993e-12	REC	PCSK6	0.105
6.18434e-09	0.409435	0.659	0.623	0.000225636	REC	MYO5B	0.036
1.08598e-27	0.409312	0.37	0.231	3.96222e-23	REC	MINDY2	0.139
2.94869e-30	0.409054	0.157	0.064	1.07583e-25	REC	SLC17A4	0.093
6.25984e-18	0.408764	0.592	0.486	2.2839e-13	REC	SEC31A	0.106
3.19337e-31	0.408437	0.262	0.135	1.1651e-26	REC	AC012459.1	0.127
8.77852e-24	0.408085	0.829	0.76	3.20284e-19	REC	ZNF292	0.069
5.33123e-09	0.407222	0.641	0.593	0.00019451	REC	SAT1	0.048
6.82933e-20	0.407161	0.637	0.535	2.49168e-15	REC	GNG12	0.102
2.28395e-14	0.406743	0.517	0.425	8.33297e-10	REC	NEDD4	0.092
3.8203e-30	0.406235	0.339	0.199	1.39384e-25	REC	PLXNB2	0.14
7.12679e-25	0.40623	0.296	0.171	2.60021e-20	REC	IRF1	0.125
6.66551e-18	0.405962	0.422	0.309	2.43191e-13	REC	SLC41A2	0.113
8.23336e-24	0.405402	0.715	0.619	3.00394e-19	REC	GFPT1	0.096
1.46459e-21	0.405238	0.527	0.408	5.34356e-17	REC	UACA	0.119
1.67498e-26	0.405207	0.374	0.24	6.11117e-22	REC	LRP10	0.134
1.52129e-19	0.404994	0.389	0.27	5.55043e-15	REC	NOSTRIN	0.119
1.95985e-23	0.404914	0.421	0.292	7.15052e-19	REC	CDS1	0.129
3.8492e-16	0.404272	0.644	0.562	1.40438e-11	REC	XRN1	0.082
7.53009e-21	0.40423	0.575	0.465	2.74735e-16	REC	NET1	0.11
3.1878e-11	0.403508	0.371	0.29	1.16307e-06	REC	PRR5L	0.081
4.22215e-41	0.403159	0.229	0.097	1.54045e-36	REC	BCL2L15	0.132
2.40984e-26	0.402777	0.575	0.45	8.79229e-22	REC	PPP1CB	0.125
1.10382e-14	0.401703	0.515	0.418	4.0273e-10	REC	ITGAV	0.097
2.52722e-15	0.401233	0.686	0.607	9.22056e-11	REC	SEMA5A	0.079
8.62567e-35	0.401128	0.276	0.139	3.14708e-30	REC	CDHR2	0.137
1.46368e-12	0.400605	0.425	0.34	5.34024e-08	REC	TNFRSF10B	0.085
1.52972e-37	0.399197	0.185	0.074	5.58119e-33	REC	CCN2	0.111
6.0087e-15	0.398624	0.202	0.123	2.19227e-10	REC	LURAP1L-AS1	0.079
3.59171e-10	0.398608	0.395	0.304	1.31043e-05	REC	CADPS2	0.091
2.56602e-26	0.398069	0.176	0.08	9.36212e-22	REC	KIAA0319	0.096
7.02844e-07	0.39727	0.598	0.561	0.0256433	REC	MAP3K13	0.037
6.59434e-21	0.397267	0.762	0.688	2.40595e-16	REC	CDH17	0.074
2.6652e-21	0.396998	0.425	0.31	9.72397e-17	REC	KDM3A	0.115
9.90395e-21	0.395804	0.372	0.25	3.61346e-16	REC	JAG1	0.122
1.08574e-13	0.395722	0.514	0.416	3.9613e-09	REC	HIVEP2	0.098
4.61682e-20	0.395621	0.32	0.208	1.68445e-15	REC	FEM1C	0.112
2.74904e-14	0.395062	0.406	0.314	1.00299e-09	REC	SELENOS	0.092
2.16631e-59	0.395051	0.217	0.073	7.90378e-55	REC	PTPRH	0.144
1.83992e-50	0.394863	0.158	0.049	6.71295e-46	REC	FLRT3	0.109
2.2754e-30	0.394369	0.343	0.199	8.30181e-26	REC	CCPG1	0.144
1.77781e-12	0.394266	0.345	0.258	6.48633e-08	REC	IL7	0.087
7.96351e-15	0.394123	0.403	0.301	2.90549e-10	REC	NPC1	0.102
7.71339e-19	0.393014	0.595	0.491	2.81423e-14	REC	PEAK1	0.104
1.0852e-31	0.3926	0.835	0.749	3.95936e-27	REC	YWHAZ	0.086
1.87887e-19	0.392509	0.539	0.426	6.85507e-15	REC	APPL2	0.113
1.51495e-29	0.391839	0.297	0.164	5.52728e-25	REC	MPZL3	0.133
2.07836e-31	0.391566	0.286	0.153	7.58291e-27	REC	MIER3	0.133
2.52156e-16	0.390826	0.517	0.409	9.19991e-12	REC	PLEKHG1	0.108
1.02024e-08	0.390682	0.21	0.151	0.000372234	REC	SPNS2	0.059
5.31387e-13	0.390661	0.292	0.205	1.93877e-08	REC	DNM3	0.087
1.3219e-34	0.38991	0.109	0.033	4.82296e-30	REC	ALDH1A2	0.076
2.30127e-20	0.389543	0.874	0.806	8.39619e-16	REC	EPS8	0.068
6.60233e-23	0.389525	0.378	0.248	2.40886e-18	REC	HLA-F	0.13
1.05487e-17	0.388779	0.703	0.614	3.84869e-13	REC	AUTS2	0.089
8.21646e-19	0.388701	0.148	0.073	2.99777e-14	REC	TGM2	0.075
2.39787e-07	0.388656	0.321	0.263	0.00874863	REC	LY6E	0.058
7.00642e-42	0.388191	0.182	0.067	2.55629e-37	REC	LEMD1	0.115
2.22202e-30	0.386909	0.279	0.149	8.10705e-26	REC	GPRC5C	0.13
1.37777e-17	0.3869	0.34	0.235	5.0268e-13	REC	ARL5B	0.105
4.97477e-20	0.386492	0.742	0.647	1.81505e-15	REC	TBC1D22A	0.095
3.61205e-11	0.386419	0.338	0.253	1.31786e-06	REC	KIAA1211	0.085
3.23459e-14	0.386172	0.673	0.582	1.18014e-09	REC	NR3C2	0.091
1.61081e-07	0.385203	0.413	0.349	0.00587702	REC	TXNRD1	0.064
8.07558e-20	0.384933	0.619	0.509	2.94638e-15	REC	ELF2	0.11
3.39603e-11	0.384726	0.136	0.078	1.23904e-06	REC	MYOM1	0.058
1.44704e-19	0.383287	0.791	0.703	5.27953e-15	REC	STK39	0.088
5.40443e-25	0.383119	0.36	0.23	1.9718e-20	REC	LITAF	0.13
1.48401e-20	0.383057	0.288	0.181	5.4144e-16	REC	SLC35E4	0.107
9.45527e-19	0.382885	0.59	0.484	3.44975e-14	REC	PSEN1	0.106
1.32741e-62	0.382829	0.153	0.04	4.84307e-58	REC	AC108058.1	0.113
6.01629e-15	0.382741	0.582	0.488	2.19504e-10	REC	SOS2	0.094
3.17103e-32	0.382685	0.107	0.034	1.15695e-27	REC	RSAD2	0.073
1.1456e-14	0.382462	0.33	0.233	4.17972e-10	REC	PTPRB	0.097
1.92161e-25	0.381625	0.442	0.299	7.01101e-21	REC	SPPL2A	0.143
3.85263e-19	0.38155	0.289	0.184	1.40563e-14	REC	PDP1	0.105
9.27169e-20	0.381525	0.364	0.248	3.38278e-15	REC	HIP1R	0.116
7.45874e-32	0.380807	0.284	0.151	2.72132e-27	REC	IDS	0.133
6.06765e-16	0.380614	0.303	0.208	2.21378e-11	REC	TNFRSF12A	0.095
9.06477e-26	0.380283	0.285	0.162	3.30728e-21	REC	BCL10	0.123
4.52664e-12	0.379776	0.485	0.397	1.65154e-07	REC	BACH1	0.088
5.96169e-23	0.378911	0.304	0.186	2.17512e-18	REC	P2RX4	0.118
6.99876e-08	0.378327	0.639	0.6	0.0025535	REC	BCKDHB	0.039
1.86191e-15	0.377999	0.553	0.463	6.79318e-11	REC	IBTK	0.09
7.93841e-54	0.377881	0.193	0.065	2.89633e-49	REC	TIMP2	0.128
6.21532e-36	0.377259	0.128	0.043	2.26766e-31	REC	AC007535.1	0.085
4.68485e-21	0.376874	0.533	0.411	1.70927e-16	REC	UBE2B	0.122
4.64131e-19	0.376587	0.452	0.341	1.69338e-14	REC	CD151	0.111
6.56574e-13	0.375407	0.441	0.358	2.39551e-08	REC	CBWD5	0.083
5.22997e-21	0.374189	0.266	0.158	1.90815e-16	REC	CPEB2	0.108
1.95836e-15	0.373539	0.596	0.508	7.14506e-11	REC	H3F3B	0.088
3.92696e-23	0.372618	0.494	0.367	1.43275e-18	REC	RAB5A	0.127
3.34038e-44	0.372107	0.184	0.067	1.21874e-39	REC	VSIG2	0.117
2.49059e-15	0.37151	0.485	0.38	9.08692e-11	REC	FRK	0.105
8.41304e-17	0.37114	0.584	0.493	3.0695e-12	REC	CAPZA1	0.091
2.71088e-19	0.370924	0.684	0.605	9.89064e-15	REC	ST14	0.079
7.35322e-20	0.370645	0.456	0.334	2.68282e-15	REC	CYTH1	0.122
2.88719e-43	0.370606	0.153	0.051	1.05339e-38	REC	ACHE	0.102
4.10223e-19	0.370575	0.637	0.524	1.4967e-14	REC	FAT1	0.113
7.31675e-10	0.37056	0.408	0.327	2.66952e-05	REC	LURAP1L	0.081
1.40554e-28	0.37031	0.962	0.899	5.12811e-24	REC	LPP	0.063
1.1772e-30	0.368994	0.364	0.21	4.29503e-26	REC	AGR3	0.154
6.40645e-06	0.368025	0.494	0.44	0.233739	REC	ACSS2	0.054
1.48163e-15	0.36759	0.517	0.418	5.40573e-11	REC	TES	0.099
8.0484e-21	0.366753	0.715	0.632	2.93646e-16	REC	RTN4	0.083
7.13298e-36	0.366579	0.197	0.083	2.60247e-31	REC	CCL28	0.114
2.04705e-15	0.36595	0.586	0.489	7.46865e-11	REC	RALGPS1	0.097
2.00431e-38	0.365784	0.158	0.057	7.31272e-34	REC	VLDLR-AS1	0.101
1.25005e-12	0.365769	0.483	0.404	4.56079e-08	REC	LGALS3BP	0.079
2.50056e-16	0.365371	0.304	0.204	9.12328e-12	REC	SEC24D	0.1
1.16203e-19	0.365238	0.507	0.387	4.23968e-15	REC	WDFY1	0.12
2.69061e-24	0.364833	0.248	0.139	9.81668e-20	REC	PLIN3	0.109
1.36593e-20	0.364631	0.258	0.15	4.9836e-16	REC	TMCC3	0.108
5.86092e-21	0.363775	0.404	0.286	2.13836e-16	REC	SURF4	0.118
3.01613e-11	0.363409	0.572	0.497	1.10044e-06	REC	MRTFA	0.075
8.14935e-21	0.363363	0.416	0.292	2.97329e-16	REC	KIAA1522	0.124
3.35004e-20	0.362844	0.299	0.188	1.22226e-15	REC	EHD4	0.111
4.75282e-11	0.361193	0.306	0.226	1.73407e-06	REC	GALNT5	0.08
3.18737e-31	0.361052	0.225	0.109	1.16291e-26	REC	PPP1R3B	0.116
6.19051e-35	0.360663	0.137	0.048	2.25861e-30	REC	PRDM1	0.089
1.65662e-37	0.360111	0.201	0.084	6.04419e-33	REC	BBC3	0.117
1.66635e-14	0.360013	0.639	0.556	6.07969e-10	REC	CAB39	0.083
2.65406e-17	0.359729	0.49	0.39	9.68334e-13	REC	VDAC2	0.1
1.54633e-11	0.359635	0.495	0.402	5.64178e-07	REC	PELI2	0.093
8.05555e-09	0.35918	0.478	0.417	0.000293907	REC	RBCK1	0.061
1.589e-42	0.359113	0.154	0.051	5.79748e-38	REC	BACH2	0.103
6.07649e-20	0.35852	0.316	0.203	2.21701e-15	REC	GSDMB	0.113
4.67375e-17	0.358514	0.648	0.557	1.70522e-12	REC	UBE2R2	0.091
8.29815e-15	0.358383	0.661	0.565	3.02758e-10	REC	ARHGAP21	0.096
5.856e-38	0.358341	0.29	0.144	2.13656e-33	REC	CAPG	0.146
1.91727e-07	0.357532	0.321	0.254	0.00699517	REC	RGS6	0.067
4.28366e-20	0.356222	0.414	0.295	1.56289e-15	REC	ZFAND5	0.119
4.49372e-50	0.356182	0.174	0.057	1.63953e-45	REC	EPS8L1	0.117
4.12479e-20	0.356126	0.382	0.265	1.50493e-15	REC	NIBAN2	0.117
3.24374e-42	0.355748	0.159	0.054	1.18348e-37	REC	PDE4C	0.105
4.43647e-11	0.355235	0.318	0.231	1.61865e-06	REC	DTNA	0.087
4.28304e-89	0.354616	0.103	0.014	1.56267e-84	REC	FER1L6-AS2	0.089
4.90486e-16	0.354342	0.34	0.236	1.78954e-11	REC	EIF2AK3	0.104
3.997e-13	0.354339	0.443	0.355	1.4583e-08	REC	ZNFX1	0.088
9.91085e-20	0.353958	0.539	0.422	3.61597e-15	REC	TUT7	0.117
1.73046e-20	0.353425	0.681	0.606	6.31357e-16	REC	MYL6	0.075
4.15857e-15	0.352833	0.225	0.141	1.51725e-10	REC	ZFYVE28	0.084
2.06305e-37	0.352633	0.311	0.161	7.52704e-33	REC	RASSF7	0.15
9.23737e-27	0.351812	0.172	0.078	3.37025e-22	REC	AC107021.1	0.094
2.89125e-18	0.351508	0.516	0.379	1.05487e-13	REC	LINC00278	0.137
9.50248e-26	0.351277	0.293	0.17	3.46698e-21	REC	TPMT	0.123
8.96651e-18	0.351268	0.603	0.508	3.27143e-13	REC	SLC35F5	0.095
1.17446e-21	0.351187	0.703	0.584	4.28503e-17	REC	CEMIP2	0.119
1.17266e-15	0.350577	0.212	0.126	4.27845e-11	REC	ARHGAP29	0.086
1.09856e-12	0.349594	0.493	0.398	4.00811e-08	REC	RAP1GAP2	0.095
1.24513e-23	0.349591	0.163	0.076	4.54285e-19	REC	LRP4-AS1	0.087
4.72049e-08	0.349313	0.273	0.206	0.00172227	REC	AC007364.1	0.067
5.83209e-19	0.349087	0.513	0.401	2.12784e-14	REC	GALNT3	0.112
3.905e-16	0.348837	0.342	0.24	1.42474e-11	REC	NABP1	0.102
4.84215e-12	0.348644	0.502	0.42	1.76666e-07	REC	MPRIP	0.082
1.89203e-16	0.348066	0.289	0.19	6.90309e-12	REC	SH2D3A	0.099
2.53905e-22	0.347537	0.547	0.425	9.26373e-18	REC	SPTAN1	0.122
1.61108e-11	0.346839	0.467	0.385	5.87803e-07	REC	MYL12A	0.082
3.99725e-13	0.346059	0.322	0.231	1.4584e-08	REC	PRRG1	0.091
1.60295e-15	0.3453	0.51	0.411	5.84837e-11	REC	CTSS	0.099
7.01323e-06	0.344833	0.291	0.241	0.255878	REC	TCTN3	0.05
4.87531e-08	0.343856	0.397	0.324	0.00177876	REC	LINC02542	0.073
1.92562e-13	0.343523	0.405	0.312	7.02564e-09	REC	PPP4R1	0.093
5.86565e-20	0.342214	0.319	0.204	2.14008e-15	REC	AOC1	0.115
1.03011e-21	0.342157	0.313	0.195	3.75836e-17	REC	ITGB6	0.118
8.08456e-26	0.342094	0.104	0.037	2.94965e-21	REC	BNC2	0.067
1.108e-72	0.341998	0.123	0.024	4.04255e-68	REC	LINC00390	0.099
1.47259e-16	0.341708	0.355	0.249	5.37275e-12	REC	SMIM14	0.106
1.15294e-11	0.341659	0.362	0.276	4.20652e-07	REC	ITGA3	0.086
4.07654e-37	0.341601	0.146	0.051	1.48732e-32	REC	CRYBG2	0.095
3.14347e-11	0.340875	0.156	0.094	1.14689e-06	REC	RCAN1	0.062
3.30059e-14	0.340519	0.47	0.368	1.20422e-09	REC	AAK1	0.102
1.34669e-24	0.340303	0.329	0.198	4.9134e-20	REC	SP140L	0.131
5.23744e-15	0.339709	0.262	0.169	1.91088e-10	REC	ITPKC	0.093
1.35089e-23	0.338946	0.301	0.181	4.92872e-19	REC	TOR1B	0.12
4.72972e-12	0.338534	0.369	0.283	1.72564e-07	REC	AP3S1	0.086
1.54525e-11	0.337026	0.479	0.395	5.63786e-07	REC	DHX32	0.084
8.08027e-21	0.337019	0.762	0.677	2.94809e-16	REC	LLGL2	0.085
7.08547e-29	0.336833	0.277	0.148	2.58513e-24	REC	GBP3	0.129
4.17155e-12	0.336586	0.334	0.245	1.52199e-07	REC	OSBP2	0.089
9.10894e-15	0.336428	0.397	0.294	3.3234e-10	REC	PPP2CB	0.103
2.68768e-18	0.335613	0.349	0.237	9.80601e-14	REC	SUSD6	0.112
2.75763e-12	0.335608	0.61	0.529	1.00612e-07	REC	TNKS	0.081
2.65398e-20	0.335591	0.446	0.322	9.68304e-16	REC	TSPAN15	0.124
1.18427e-57	0.33559	0.136	0.034	4.3208e-53	REC	DAPP1	0.102
6.73768e-13	0.335458	0.786	0.742	2.45824e-08	REC	DENND4C	0.044
9.71507e-21	0.335293	0.128	0.056	3.54454e-16	REC	AC093898.1	0.072
1.052e-13	0.335082	0.433	0.338	3.83822e-09	REC	MYDGF	0.095
1.99084e-19	0.334688	0.337	0.225	7.26356e-15	REC	DDR1	0.112
2.3354e-34	0.333544	0.19	0.081	8.52072e-30	REC	NFIL3	0.109
2.51666e-22	0.332893	0.211	0.112	9.18202e-18	REC	RNF19B	0.099
5.71009e-33	0.332823	0.195	0.085	2.08333e-28	REC	RRAS	0.11
9.18266e-13	0.332248	0.552	0.459	3.35029e-08	REC	RIC1	0.093
8.12226e-13	0.330985	0.429	0.347	2.96341e-08	REC	ARF4	0.082
3.22586e-18	0.330796	0.314	0.207	1.17695e-13	REC	DYRK2	0.107
3.75169e-35	0.330361	0.245	0.115	1.3688e-30	REC	PSORS1C1	0.13
2.04411e-20	0.329948	0.241	0.139	7.45793e-16	REC	RFLNA	0.102
6.24528e-08	0.329785	0.271	0.213	0.00227859	REC	SDC1	0.058
3.57186e-23	0.32977	0.111	0.044	1.30319e-18	REC	PDZD2	0.067
4.87545e-13	0.329162	0.458	0.358	1.77881e-08	REC	N4BP1	0.1
3.78855e-10	0.327769	0.312	0.234	1.38225e-05	REC	MYO15B	0.078
7.58558e-15	0.327731	0.728	0.645	2.7676e-10	REC	ARHGAP12	0.083
7.5129e-82	0.327519	0.113	0.018	2.74108e-77	REC	AC007527.1	0.095
5.83199e-14	0.325737	0.478	0.375	2.1278e-09	REC	TPCN1	0.103
1.96385e-09	0.325694	0.454	0.374	7.1651e-05	REC	AFAP1	0.08
8.24724e-12	0.325687	0.294	0.208	3.00901e-07	REC	SLC49A4	0.086
2.58906e-24	0.325576	0.331	0.204	9.4462e-20	REC	POLD4	0.127
2.43396e-15	0.325126	0.593	0.495	8.88032e-11	REC	OXSR1	0.098
3.61628e-58	0.324976	0.162	0.046	1.3194e-53	REC	ENO2	0.116
0.00124409	0.32446	0.223	0.187	1	REC	XAF1	0.036
4.92869e-06	0.323505	0.185	0.137	0.179823	REC	IRS1	0.048
4.63608e-16	0.322799	0.27	0.172	1.69147e-11	REC	MYEOV	0.098
5.98407e-14	0.322754	0.717	0.648	2.18329e-09	REC	AGFG1	0.069
3.6849e-22	0.322678	0.232	0.129	1.34444e-17	REC	LRRC8A	0.103
1.14592e-55	0.321169	0.131	0.033	4.1809e-51	REC	GPAT3	0.098
3.52793e-18	0.32086	0.521	0.407	1.28717e-13	REC	TMED10	0.114
1.75099e-13	0.320811	0.457	0.353	6.3885e-09	REC	SLC45A4	0.104
1.74481e-22	0.319064	0.189	0.097	6.36592e-18	REC	LPCAT1	0.092
3.60455e-24	0.31825	0.287	0.168	1.31512e-19	REC	MAP1LC3B	0.119
1.05967e-20	0.318041	0.209	0.114	3.86619e-16	REC	CCDC68	0.095
2.0073e-11	0.317965	0.602	0.539	7.32364e-07	REC	EIF1	0.063
0.000171964	0.317819	0.172	0.134	1	REC	AC139720.1	0.038
1.30489e-13	0.317207	0.511	0.423	4.76088e-09	REC	SCARB2	0.088
5.82188e-18	0.314302	0.352	0.245	2.12411e-13	REC	CHMP2B	0.107
2.1529e-31	0.314209	0.21	0.097	7.85484e-27	REC	CXCL16	0.113
1.82085e-06	0.313539	0.432	0.374	0.0664337	REC	C1orf21	0.058
8.32716e-15	0.313436	0.257	0.162	3.03816e-10	REC	GK	0.095
4.39704e-12	0.313357	0.523	0.432	1.60426e-07	REC	DNAJC1	0.091
1.43411e-12	0.313009	0.588	0.515	5.23235e-08	REC	JUN	0.073
5.12359e-15	0.312678	0.385	0.269	1.86934e-10	REC	SAMD4A	0.116
7.29986e-07	0.311909	0.579	0.532	0.0266336	REC	ARHGAP42	0.047
4.89852e-12	0.31156	0.639	0.58	1.78723e-07	REC	CCNL1	0.059
9.77783e-16	0.311554	0.448	0.347	3.56744e-11	REC	TMF1	0.101
2.67827e-17	0.310855	0.379	0.271	9.77165e-13	REC	SH3BGRL3	0.108
1.11944e-10	0.310775	0.674	0.617	4.08427e-06	REC	PDIA3	0.057
9.26152e-13	0.310633	0.445	0.354	3.37907e-08	REC	ARAP2	0.091
1.49674e-21	0.31056	0.326	0.204	5.46086e-17	REC	OSTF1	0.122
8.50054e-16	0.310268	0.473	0.364	3.10142e-11	REC	NPLOC4	0.109
7.8283e-17	0.31024	0.341	0.237	2.85615e-12	REC	EGLN1	0.104
4.37784e-17	0.309705	0.489	0.382	1.59725e-12	REC	IST1	0.107
2.26484e-18	0.309647	0.612	0.512	8.26328e-14	REC	ARPC2	0.1
1.11e-27	0.309514	0.216	0.107	4.04982e-23	REC	EFNB1	0.109
1.0485e-08	0.309127	0.256	0.192	0.000382547	REC	LEPROTL1	0.064
2.32211e-17	0.308782	0.426	0.31	8.47222e-13	REC	ACOT11	0.116
2.59033e-08	0.308206	0.201	0.142	0.000945081	REC	SLC4A8	0.059
1.65465e-05	0.308137	0.487	0.439	0.603698	REC	KIF2A	0.048
6.21012e-29	0.308005	0.172	0.075	2.26576e-24	REC	ST3GAL4	0.097
1.36468e-15	0.308003	0.737	0.651	4.97902e-11	REC	UBE2H	0.086
1.53426e-08	0.30627	0.43	0.36	0.000559775	REC	SGPP2	0.07
0.000509994	0.306233	0.197	0.162	1	REC	INSIG1	0.035
1.51587e-16	0.305983	0.297	0.197	5.53066e-12	REC	CLTB	0.1
1.50544e-17	0.305465	0.208	0.122	5.49259e-13	REC	QPCT	0.086
3.31341e-06	0.305354	0.5	0.446	0.12089	REC	RYBP	0.054
4.79653e-19	0.304661	0.781	0.73	1.75002e-14	REC	TAX1BP1	0.051
1.15597e-18	0.304515	0.19	0.103	4.21756e-14	REC	PFKFB4	0.087
7.89549e-54	0.304404	0.109	0.024	2.88067e-49	REC	AC022276.1	0.085
7.51103e-09	0.304293	0.33	0.264	0.00027404	REC	SCARB1	0.066
3.83338e-09	0.30429	0.199	0.138	0.000139861	REC	TRIB3	0.061
7.57837e-17	0.303406	0.493	0.382	2.76497e-12	REC	GNG5	0.111
2.19849e-11	0.303381	0.517	0.431	8.02119e-07	REC	HMBOX1	0.086
2.21398e-24	0.30295	0.199	0.101	8.07772e-20	REC	TAX1BP3	0.098
2.45641e-24	0.30278	0.203	0.101	8.96222e-20	REC	DUSP10	0.102
1.37208e-06	0.302321	0.484	0.423	0.0500603	REC	TTC39B	0.061
1.19874e-07	0.302078	0.765	0.731	0.00437359	REC	PIP5K1B	0.034
4.11762e-10	0.301918	0.123	0.071	1.50231e-05	REC	LINC01619	0.052
1.47637e-16	0.301471	0.405	0.294	5.38654e-12	REC	NECTIN2	0.111
1.9805e-14	0.301396	0.44	0.332	7.22584e-10	REC	MAST4	0.108
5.45435e-15	0.30131	0.636	0.541	1.99002e-10	REC	ATP11B	0.095
3.09629e-17	0.301059	0.255	0.158	1.12968e-12	REC	TMEM159	0.097
1.17571e-14	0.300414	0.225	0.143	4.28957e-10	REC	RAI14	0.082
1.78674e-35	0.300413	0.154	0.057	6.51892e-31	REC	RAP2B	0.097
2.33141e-14	0.300067	0.751	0.658	8.50614e-10	REC	MAGI3	0.093
1.52481e-07	0.299255	0.577	0.549	0.00556328	REC	TMEM123	0.028
4.85109e-14	0.298858	0.309	0.213	1.76992e-09	REC	DAB2IP	0.096
4.49507e-10	0.298432	0.438	0.359	1.64003e-05	REC	TOM1L2	0.079
8.75621e-11	0.298191	0.376	0.29	3.1947e-06	REC	TBC1D1	0.086
1.1386e-41	0.298096	0.113	0.031	4.15417e-37	REC	SLC51A	0.082
1.05554e-21	0.298045	0.214	0.113	3.85114e-17	REC	BIRC3	0.101
3.22729e-17	0.297762	0.535	0.427	1.17748e-12	REC	TGOLN2	0.108
5.43016e-12	0.296715	0.781	0.721	1.98119e-07	REC	KIAA1217	0.06
4.20616e-07	0.296667	0.73	0.714	0.0153462	REC	KRT8	0.016
6.0441e-06	0.296389	0.208	0.161	0.220519	REC	WARS	0.047
4.04343e-11	0.296249	0.376	0.289	1.47525e-06	REC	SNRK	0.087
1.46363e-08	0.296124	0.661	0.602	0.000534007	REC	RASA1	0.059
6.15735e-16	0.295535	0.483	0.382	2.24651e-11	REC	WDR45B	0.101
1.03583e-10	0.295336	0.553	0.478	3.77922e-06	REC	ERP44	0.075
2.12523e-14	0.295331	0.302	0.209	7.75391e-10	REC	CHP1	0.093
7.25269e-16	0.2952	0.413	0.307	2.64615e-11	REC	OS9	0.106
1.36684e-11	0.295167	0.342	0.254	4.98691e-07	REC	ECE1	0.088
9.93516e-19	0.295028	0.371	0.254	3.62484e-14	REC	IL4R	0.117
5.32417e-08	0.29454	0.479	0.411	0.00194252	REC	SLC9A8	0.068
6.7791e-11	0.294422	0.384	0.305	2.47336e-06	REC	TMED9	0.079
1.67638e-11	0.293979	0.403	0.311	6.11626e-07	REC	HIST1H2AC	0.092
2.64679e-13	0.293944	0.437	0.343	9.6568e-09	REC	OCIAD2	0.094
5.5314e-21	0.293386	0.317	0.2	2.01813e-16	REC	EFHD2	0.117
7.18248e-14	0.293335	0.694	0.615	2.62053e-09	REC	CXADR	0.079
2.91437e-10	0.293239	0.452	0.378	1.06331e-05	REC	BCL2L1	0.074
8.33047e-12	0.292599	0.452	0.354	3.03937e-07	REC	CAPN8	0.098
1.69054e-15	0.29203	0.28	0.185	6.16793e-11	REC	HECA	0.095
1.17309e-09	0.291895	0.566	0.5	4.28002e-05	REC	EXOC1	0.066
1.67081e-08	0.291635	0.673	0.632	0.000609596	REC	ANKRD12	0.041
2.83833e-20	0.291465	0.306	0.192	1.03557e-15	REC	SWAP70	0.114
3.83093e-08	0.291274	0.365	0.293	0.00139771	REC	SERPINB6	0.072
2.67499e-20	0.291112	0.311	0.195	9.75971e-16	REC	FXYD5	0.116
4.6442e-07	0.290889	0.497	0.437	0.0169444	REC	ADIPOR2	0.06
1.54356e-11	0.290703	0.222	0.149	5.63166e-07	REC	DDB2	0.073
4.26456e-18	0.290368	0.324	0.213	1.55593e-13	REC	TNFRSF1A	0.111
1.03477e-15	0.290101	0.115	0.054	3.77537e-11	REC	CXCL8	0.061
7.01343e-23	0.289429	0.264	0.15	2.55885e-18	REC	ELOVL1	0.114
3.24425e-20	0.289109	0.151	0.073	1.18367e-15	REC	DPYSL3	0.078
5.22946e-18	0.289081	0.182	0.098	1.90797e-13	REC	AL358394.1	0.084
1.69073e-35	0.288852	0.107	0.032	6.16861e-31	REC	ZBP1	0.075
3.22173e-13	0.288811	0.358	0.263	1.17545e-08	REC	VASP	0.095
2.48954e-10	0.288682	0.377	0.296	9.0831e-06	REC	PIGZ	0.081
3.60661e-15	0.288673	0.625	0.53	1.31587e-10	REC	ACTR3	0.095
6.06081e-06	0.288265	0.502	0.45	0.221129	REC	LPGAT1	0.052
1.42156e-16	0.287146	0.354	0.251	5.18657e-12	REC	IL13RA1	0.103
7.34715e-14	0.286183	0.413	0.306	2.68061e-09	REC	RNF24	0.107
9.08879e-10	0.286182	0.614	0.544	3.31604e-05	REC	UBA6	0.07
2.05256e-10	0.286176	0.583	0.52	7.48877e-06	REC	SQSTM1	0.063
2.01823e-12	0.285943	0.158	0.092	7.36352e-08	REC	DMGDH	0.066
1.1548e-13	0.285713	0.296	0.202	4.21328e-09	REC	PRKCH	0.094
3.42914e-10	0.285484	0.523	0.447	1.25112e-05	REC	SUN1	0.076
4.63979e-14	0.285357	0.354	0.254	1.69283e-09	REC	APAF1	0.1
2.84668e-05	0.28459	0.586	0.548	1	REC	SLC20A2	0.038
7.86425e-07	0.284547	0.598	0.557	0.0286927	REC	MET	0.041
1.89601e-18	0.284409	0.122	0.056	6.91758e-14	REC	APOL2	0.066
2.90467e-10	0.284041	0.437	0.353	1.05977e-05	REC	AXIN2	0.084
2.22606e-13	0.283723	0.203	0.127	8.12177e-09	REC	RDH10	0.076
4.00718e-14	0.283341	0.344	0.243	1.46202e-09	REC	MAN1A1	0.101
8.75109e-15	0.283308	0.35	0.248	3.19283e-10	REC	MIDN	0.102
6.20596e-09	0.282707	0.756	0.705	0.000226425	REC	FAM135A	0.051
4.80484e-09	0.282272	0.448	0.382	0.000175305	REC	CCNI	0.066
1.6544e-09	0.281987	0.5	0.435	6.03609e-05	REC	ADAM17	0.065
5.23079e-17	0.281478	0.761	0.66	1.90845e-12	REC	CST3	0.101
1.72192e-18	0.281444	0.668	0.57	6.28243e-14	REC	TPM1	0.098
1.43303e-10	0.28128	0.525	0.452	5.22841e-06	REC	CLCN3	0.073
2.59963e-07	0.28123	0.575	0.515	0.00948474	REC	RBPJ	0.06
0.00125912	0.281217	0.445	0.424	1	REC	WWC1	0.021
1.25882e-19	0.281202	0.151	0.074	4.5928e-15	REC	CD200R1L-AS1	0.077
2.72758e-10	0.281143	0.351	0.271	9.95158e-06	REC	SECISBP2L	0.08
1.10909e-13	0.280769	0.298	0.204	4.04652e-09	REC	SLC9C1	0.094
0.000777015	0.280706	0.434	0.397	1	REC	PRKN	0.037
2.32289e-12	0.280517	0.695	0.629	8.47508e-08	REC	SLC44A1	0.066
5.8845e-07	0.280447	0.68	0.636	0.0214696	REC	PPP3CA	0.044
4.74653e-16	0.280405	0.249	0.156	1.73177e-11	REC	MROH7	0.093
1.84591e-14	0.280389	0.246	0.157	6.7348e-10	REC	SLC1A1	0.089
7.67656e-11	0.279855	0.633	0.572	2.80079e-06	REC	TMEM87A	0.061
2.71995e-22	0.279821	0.627	0.505	9.92376e-18	REC	TPM4	0.122
8.30474e-09	0.279622	0.718	0.672	0.000302998	REC	DIP2B	0.046
3.91355e-24	0.279351	0.159	0.072	1.42786e-19	REC	AC008456.1	0.087
1.12763e-29	0.279233	0.191	0.086	4.11416e-25	REC	DUSP1	0.105
4.43122e-33	0.279073	0.156	0.06	1.61673e-28	REC	DUSP4	0.096
4.96288e-15	0.278952	0.348	0.239	1.81071e-10	REC	IGSF1	0.109
1.49401e-05	0.278576	0.403	0.351	0.545089	REC	FDFT1	0.052
4.58752e-20	0.278492	0.207	0.112	1.67376e-15	REC	RHOU	0.095
1.42441e-16	0.278488	0.353	0.25	5.19695e-12	REC	BZW1	0.103
6.81017e-46	0.278462	0.104	0.025	2.48469e-41	REC	AL109615.3	0.079
1.22656e-08	0.278186	0.346	0.275	0.000447512	REC	LRP1	0.071
8.16024e-13	0.278162	0.154	0.09	2.97726e-08	REC	AL022323.4	0.064
1.27457e-07	0.277854	0.324	0.258	0.00465027	REC	KLF7	0.066
1.04579e-06	0.277795	0.559	0.499	0.0381557	REC	TNIK	0.06
1.9956e-09	0.277192	0.562	0.489	7.28094e-05	REC	CLINT1	0.073
3.17375e-11	0.276789	0.484	0.4	1.15794e-06	REC	SHOC2	0.084
1.22444e-25	0.276703	0.204	0.101	4.46738e-21	REC	CCNG2	0.103
9.24495e-06	0.276509	0.589	0.565	0.337302	REC	CD24	0.024
6.34322e-23	0.276197	0.233	0.128	2.31433e-18	REC	IRF6	0.105
3.96955e-36	0.276159	0.145	0.051	1.44829e-31	REC	AHNAK2	0.094
7.42284e-10	0.276094	0.531	0.459	2.70822e-05	REC	RAB22A	0.072
8.74318e-11	0.276051	0.502	0.42	3.18995e-06	REC	SEC23A	0.082
3.01246e-11	0.27604	0.414	0.325	1.0991e-06	REC	CYFIP1	0.089
4.68777e-08	0.275641	0.814	0.778	0.00171033	REC	SSH2	0.036
1.35829e-11	0.275502	0.461	0.374	4.95574e-07	REC	PCSK7	0.087
7.66735e-10	0.275372	0.393	0.305	2.79743e-05	REC	LDLR	0.088
5.28515e-14	0.27518	0.581	0.499	1.92829e-09	REC	CTTN	0.082
3.2526e-10	0.274206	0.827	0.744	1.18671e-05	REC	ATXN1	0.083
8.36135e-16	0.273808	0.235	0.146	3.05064e-11	REC	RAB8B	0.089
1.67969e-11	0.273718	0.399	0.315	6.12835e-07	REC	GUK1	0.084
3.58246e-15	0.272813	0.389	0.284	1.30706e-10	REC	NPC2	0.105
8.71864e-14	0.272506	0.643	0.568	3.181e-09	REC	SLC35A3	0.075
6.78293e-15	0.272386	0.301	0.204	2.47475e-10	REC	AMN	0.097
6.68878e-20	0.272134	0.189	0.101	2.4404e-15	REC	SLCO2B1	0.088
7.94962e-18	0.272077	0.191	0.106	2.90042e-13	REC	LRRC19	0.085
2.1507e-09	0.271932	0.304	0.23	7.84682e-05	REC	LPIN1	0.074
1.24603e-21	0.271798	0.221	0.121	4.54613e-17	REC	TMEM265	0.1
3.83878e-10	0.271606	0.636	0.553	1.40058e-05	REC	LMTK2	0.083
1.99733e-18	0.271522	0.294	0.188	7.28724e-14	REC	PTK6	0.106
1.83616e-09	0.271414	0.381	0.306	6.69925e-05	REC	HEXB	0.075
4.89572e-15	0.271002	0.481	0.37	1.7862e-10	REC	ARHGAP17	0.111
8.78783e-13	0.270428	0.803	0.763	3.20624e-08	REC	AFDN	0.04
3.1872e-31	0.270391	0.14	0.052	1.16285e-26	REC	SAMD9	0.088
9.08966e-12	0.270004	0.459	0.371	3.31636e-07	REC	CYSTM1	0.088
4.67433e-11	0.269819	0.282	0.204	1.70543e-06	REC	NOXA1	0.078
4.05308e-24	0.269742	0.11	0.042	1.47876e-19	REC	AC132803.1	0.068
2.7766e-07	0.269727	0.55	0.493	0.0101304	REC	CDK19	0.057
2.05469e-11	0.269123	0.697	0.619	7.49652e-07	REC	ARHGEF12	0.078
1.97773e-13	0.268976	0.633	0.554	7.21576e-09	REC	AFF4	0.079
9.76495e-27	0.268904	0.115	0.042	3.56274e-22	REC	BTNL3	0.073
9.6335e-15	0.268891	0.395	0.292	3.51478e-10	REC	ATP6V0C	0.103
1.57484e-09	0.267646	0.355	0.282	5.7458e-05	REC	MAGT1	0.073
8.06552e-34	0.26681	0.103	0.031	2.9427e-29	REC	AL158206.1	0.072
4.26967e-10	0.266725	0.724	0.642	1.55779e-05	REC	FBXW7	0.082
0.000101986	0.266581	0.242	0.197	1	REC	MX1	0.045
1.01622e-07	0.266295	0.637	0.587	0.00370769	REC	KIAA1109	0.05
1.49014e-17	0.266233	0.133	0.063	5.43677e-13	REC	CDKN2B-AS1	0.07
3.53759e-13	0.266215	0.307	0.212	1.29069e-08	REC	LYZ	0.095
1.10829e-11	0.266062	0.313	0.224	4.04358e-07	REC	SP1	0.089
1.71639e-12	0.26598	0.232	0.15	6.26225e-08	REC	STS	0.082
1.24587e-06	0.265768	0.638	0.606	0.0454554	REC	LINC01748	0.032
2.77335e-06	0.265359	0.307	0.246	0.101186	REC	PARP9	0.061
4.24767e-12	0.265354	0.701	0.633	1.54976e-07	REC	FBXO34	0.068
2.90309e-05	0.26532	0.521	0.473	1	REC	AC008014.1	0.048
6.37592e-10	0.264967	0.711	0.659	2.32625e-05	REC	AFF1	0.052
7.24307e-09	0.264823	0.634	0.58	0.000264263	REC	PHGR1	0.054
1.08614e-10	0.264706	0.592	0.518	3.96277e-06	REC	SETX	0.074
4.80634e-14	0.264209	0.209	0.129	1.75359e-09	REC	AC087286.2	0.08
3.24724e-10	0.26386	0.513	0.437	1.18476e-05	REC	CFLAR	0.076
5.20004e-09	0.263588	0.311	0.238	0.000189723	REC	AC023424.3	0.073
3.07032e-10	0.263579	0.645	0.568	1.12021e-05	REC	SMC5	0.077
1.80758e-31	0.263382	0.248	0.121	6.59494e-27	REC	CACNA1C	0.127
2.40773e-18	0.262699	0.181	0.097	8.78462e-14	REC	MAFK	0.084
3.73458e-06	0.262593	0.546	0.492	0.136256	REC	FER	0.054
6.63942e-23	0.262119	0.236	0.128	2.42239e-18	REC	ELF3-AS1	0.108
6.74808e-26	0.261969	0.215	0.108	2.46204e-21	REC	ALOX5	0.107
1.51329e-11	0.261812	0.366	0.278	5.52124e-07	REC	MAPK6	0.088
4.87562e-12	0.261515	0.786	0.726	1.77887e-07	REC	ATP9A	0.06
2.59971e-08	0.261151	0.316	0.25	0.000948504	REC	MISP	0.066
7.51167e-17	0.260417	0.178	0.098	2.74063e-12	REC	AC020611.2	0.08
1.10408e-14	0.26023	0.654	0.573	4.02823e-10	REC	ACTR2	0.081
4.56277e-12	0.260094	0.655	0.581	1.66473e-07	REC	LGALS4	0.074
8.24706e-09	0.259785	0.429	0.362	0.000300894	REC	RFFL	0.067
2.53392e-18	0.259168	0.239	0.142	9.24502e-14	REC	JOSD1	0.097
7.24519e-09	0.258881	0.459	0.387	0.000264341	REC	ERGIC1	0.072
3.60378e-05	0.258803	0.583	0.536	1	REC	INSR	0.047
5.78515e-11	0.258748	0.353	0.266	2.11071e-06	REC	SPATA6L	0.087
0.000129106	0.258453	0.154	0.116	1	REC	SGO1-AS1	0.038
1.77719e-10	0.258275	0.524	0.442	6.48408e-06	REC	MGST3	0.082
7.93432e-34	0.25816	0.194	0.082	2.89484e-29	REC	EIF4E3	0.112
1.76929e-11	0.25737	0.508	0.433	6.45524e-07	REC	EDF1	0.075
1.7499e-07	0.257118	0.703	0.661	0.00638451	REC	ASPH	0.042
4.58713e-18	0.256865	0.237	0.14	1.67361e-13	REC	CALCOCO1	0.097
6.97807e-08	0.256608	0.485	0.429	0.00254595	REC	MYL12B	0.056
3.44145e-08	0.256574	0.426	0.352	0.00125561	REC	ANO6	0.074
3.85597e-37	0.256521	0.131	0.042	1.40685e-32	REC	LAMA4	0.089
3.39999e-11	0.256415	0.365	0.276	1.24049e-06	REC	FAM214A	0.089
2.68611e-14	0.25607	0.297	0.2	9.80026e-10	REC	CHMP5	0.097
1.0168e-07	0.256061	0.403	0.337	0.00370978	REC	SH3KBP1	0.066
3.26187e-13	0.255927	0.11	0.055	1.19009e-08	REC	KBTBD12	0.055
4.46735e-11	0.255639	0.299	0.218	1.62991e-06	REC	LRPAP1	0.081
9.74169e-13	0.255495	0.393	0.296	3.55426e-08	REC	IFNGR2	0.097
6.95753e-13	0.255259	0.238	0.156	2.53846e-08	REC	ALS2CL	0.082
1.18207e-08	0.25507	0.598	0.529	0.000431277	REC	WDFY3	0.069
3.24692e-09	0.255065	0.292	0.219	0.000118464	REC	TMEM184B	0.073
1.89035e-15	0.254477	0.316	0.214	6.89693e-11	REC	TTYH3	0.102
5.38193e-06	0.253783	0.197	0.149	0.19636	REC	AC022210.2	0.048
5.54896e-07	0.253085	0.886	0.845	0.0202454	REC	SH3D19	0.041
9.38062e-10	0.252977	0.506	0.424	3.42252e-05	REC	CCDC93	0.082
3.03933e-16	0.252603	0.201	0.117	1.1089e-11	REC	SYTL4	0.084
6.71647e-14	0.252344	0.162	0.092	2.4505e-09	REC	AL138689.2	0.07
2.56959e-06	0.252026	0.376	0.315	0.0937516	REC	XRCC4	0.061
1.5077e-26	0.251604	0.169	0.076	5.50084e-22	REC	CD68	0.093
5.2553e-06	0.251511	0.281	0.223	0.191739	REC	DDX58	0.058
9.97136e-11	0.250781	0.325	0.239	3.63805e-06	REC	PLEKHG6	0.086
1.3603e-05	0.250764	0.56	0.527	0.496306	REC	SOX4	0.033
8.99842e-15	0.250715	0.266	0.167	3.28308e-10	REC	HPGD	0.099
4.97921e-09	0.250671	0.57	0.499	0.000181667	REC	GALNT7	0.071
9.54902e-08	0.250603	0.561	0.497	0.00348396	REC	SPG11	0.064

## Sheet: TA1
p_val	avg_log2FC	pct.1	pct.2	p_val_adj	cluster	gene	pct.diff
6.79258e-22	1.50534	0.2	0.146	2.47827e-17	TA1	AC011029.1	0.054
3.19384e-21	1.46049	0.536	0.484	1.16527e-16	TA1	CCND2	0.052
7.39705e-81	1.41782	0.126	0.043	2.69881e-76	TA1	FGF6	0.083
2.0084e-69	1.25808	0.202	0.102	7.32766e-65	TA1	PDE3A	0.1
4.31095e-33	1.20585	0.27	0.193	1.57285e-28	TA1	TIGAR	0.077
6.91464e-52	1.1953	0.179	0.097	2.52281e-47	TA1	GABRB1	0.082
3.02442e-77	0.939045	0.218	0.105	1.10346e-72	TA1	IGKC	0.113
2.70603e-122	0.936558	0.333	0.168	9.87294e-118	TA1	DIAPH3	0.165
3.3718e-37	0.931465	0.213	0.137	1.2302e-32	TA1	CNTNAP2	0.076
1.01713e-72	0.887336	0.161	0.067	3.71101e-68	TA1	XIST	0.094
9.20817e-88	0.842779	0.315	0.182	3.3596e-83	TA1	FREM1	0.133
1.37811e-40	0.833432	0.141	0.073	5.02804e-36	TA1	REG1A	0.068
3.41827e-96	0.765129	0.435	0.275	1.24716e-91	TA1	MIR924HG	0.16
5.0813e-87	0.752186	0.658	0.562	1.85391e-82	TA1	EEF1D	0.096
3.06558e-09	0.741483	0.354	0.333	0.000111848	TA1	AREG	0.021
1.22429e-61	0.729437	0.72	0.669	4.46682e-57	TA1	RACK1	0.051
2.86256e-45	0.721895	0.163	0.086	1.04441e-40	TA1	MALRD1	0.077
4.56683e-94	0.715411	0.264	0.131	1.66621e-89	TA1	RRM2	0.133
4.72011e-30	0.703134	0.549	0.499	1.72213e-25	TA1	SLC25A6	0.05
2.16572e-60	0.686796	0.617	0.535	7.90162e-56	TA1	NPM1	0.082
4.7141e-50	0.6703	0.192	0.107	1.71994e-45	TA1	LSAMP	0.085
4.21336e-54	0.668304	0.391	0.275	1.53725e-49	TA1	NOX1	0.116
1.75822e-29	0.664277	0.316	0.242	6.41486e-25	TA1	PIGR	0.074
2.3546e-22	0.652054	0.762	0.781	8.59076e-18	TA1	FTL	-0.019
9.54526e-67	0.644413	0.157	0.068	3.48259e-62	TA1	LINC02506	0.089
3.14054e-38	0.638298	0.595	0.535	1.14583e-33	TA1	NME2	0.06
2.01342e-21	0.624789	0.601	0.571	7.34596e-17	TA1	TXN	0.03
6.42666e-54	0.62395	0.44	0.328	2.34477e-49	TA1	TUBA1B	0.112
5.12438e-68	0.621833	0.379	0.255	1.86963e-63	TA1	ATAD2	0.124
1.77641e-80	0.609416	0.304	0.17	6.48124e-76	TA1	TOP2A	0.134
4.95479e-37	0.608609	0.661	0.609	1.80776e-32	TA1	NACA	0.052
1.7244e-69	0.602979	0.156	0.066	6.29148e-65	TA1	ACSS3	0.09
1.30527e-30	0.60207	0.237	0.163	4.76229e-26	TA1	AC099520.1	0.074
4.55879e-23	0.590532	0.618	0.581	1.66328e-18	TA1	ATP5F1E	0.037
1.33365e-32	0.584544	0.633	0.59	4.86581e-28	TA1	UBA52	0.043
5.05841e-77	0.58396	0.299	0.17	1.84556e-72	TA1	BRIP1	0.129
3.35063e-26	0.581205	0.606	0.568	1.22248e-21	TA1	MIF	0.038
8.32386e-27	0.576668	0.707	0.702	3.03696e-22	TA1	FAU	0.005
6.58817e-46	0.576385	0.618	0.557	2.4037e-41	TA1	HNRNPA1	0.061
2.6221e-46	0.574387	0.764	0.743	9.56673e-42	TA1	EEF1G	0.021
3.81741e-55	0.568055	0.923	0.937	1.39278e-50	TA1	EEF1A1	-0.014
5.94151e-19	0.567391	0.51	0.47	2.16776e-14	TA1	SSR4	0.04
8.68772e-41	0.567189	0.484	0.397	3.16972e-36	TA1	SNRPB	0.087
1.72834e-11	0.560299	0.307	0.264	6.30585e-07	TA1	ZBTB10	0.043
1.2192e-42	0.553345	0.444	0.356	4.44825e-38	TA1	LDHB	0.088
5.89949e-16	0.545265	0.695	0.709	2.15243e-11	TA1	KRT18	-0.014
2.86289e-27	0.544314	0.647	0.616	1.04452e-22	TA1	EEF1B2	0.031
1.66785e-11	0.542491	0.126	0.093	6.08514e-07	TA1	CCND2-AS1	0.033
7.91335e-25	0.535625	0.818	0.836	2.88719e-20	TA1	TMSB10	-0.018
4.29688e-59	0.531712	0.294	0.182	1.56772e-54	TA1	AC093817.2	0.112
2.49972e-24	0.52807	0.712	0.702	9.12023e-20	TA1	PPIA	0.01
1.45183e-39	0.527769	0.593	0.523	5.29698e-35	TA1	SNHG6	0.07
2.6109e-18	0.527748	0.591	0.566	9.52586e-14	TA1	GSTP1	0.025
9.7179e-53	0.527093	0.356	0.247	3.54558e-48	TA1	RBL1	0.109
1.92987e-45	0.523383	0.855	0.853	7.04112e-41	TA1	PTMA	0.002
4.62315e-78	0.521611	0.237	0.12	1.68676e-73	TA1	POLQ	0.117
1.96471e-92	0.520672	0.867	0.868	7.16824e-88	TA1	PABPC1	-0.001
2.55228e-25	0.517925	0.128	0.073	9.312e-21	TA1	ALB	0.055
1.10674e-43	0.516652	0.484	0.381	4.03794e-39	TA1	SNHG5	0.103
2.45229e-45	0.515027	0.44	0.335	8.94719e-41	TA1	CENPP	0.105
5.11689e-21	0.514597	0.493	0.44	1.8669e-16	TA1	COX6A1	0.053
9.52112e-34	0.513624	0.746	0.742	3.47378e-29	TA1	GAPDH	0.004
3.83628e-29	0.51186	0.34	0.262	1.39967e-24	TA1	H2AFZ	0.078
8.57727e-31	0.511806	0.21	0.139	3.12942e-26	TA1	AC009975.1	0.071
9.04038e-34	0.510068	0.581	0.522	3.29838e-29	TA1	EEF2	0.059
4.91301e-34	0.504407	0.636	0.578	1.79251e-29	TA1	COX4I1	0.058
1.71106e-67	0.50274	0.22	0.114	6.2428e-63	TA1	ASPM	0.106
3.98675e-59	0.496194	0.266	0.155	1.45457e-54	TA1	CENPF	0.111
1.42856e-26	0.494852	0.422	0.355	5.21211e-22	TA1	SLC25A5	0.067
1.07798e-34	0.493851	0.505	0.436	3.93299e-30	TA1	BCAP31	0.069
3.62163e-66	0.486261	0.259	0.142	1.32135e-61	TA1	Z93403.1	0.117
6.43587e-20	0.485512	0.44	0.387	2.34813e-15	TA1	NDUFB9	0.053
1.20878e-18	0.480878	0.59	0.555	4.41025e-14	TA1	COX6C	0.035
5.16973e-23	0.474602	0.681	0.66	1.88618e-18	TA1	CST3	0.021
6.89128e-33	0.473828	0.379	0.294	2.51428e-28	TA1	SNRPF	0.085
1.99585e-69	0.470164	0.224	0.116	7.28185e-65	TA1	MELK	0.108
2.69038e-17	0.469848	0.125	0.082	9.81586e-13	TA1	LINC00393	0.043
5.97807e-14	0.467331	0.564	0.543	2.1811e-09	TA1	PSMA7	0.021
5.76769e-61	0.461328	0.255	0.145	2.10434e-56	TA1	MKI67	0.11
2.67266e-26	0.46018	0.558	0.508	9.75119e-22	TA1	NCL	0.05
8.26518e-22	0.456983	0.413	0.353	3.01555e-17	TA1	RAN	0.06
3.84693e-21	0.456113	0.774	0.798	1.40355e-16	TA1	TMSB4X	-0.024
4.42001e-63	0.456088	0.27	0.157	1.61264e-58	TA1	TPX2	0.113
4.04076e-34	0.45603	0.413	0.326	1.47427e-29	TA1	HMGN2	0.087
1.41499e-27	0.454787	0.227	0.157	5.16259e-23	TA1	NUPR1	0.07
2.35216e-60	0.452668	0.138	0.058	8.58185e-56	TA1	DHRS2	0.08
1.70315e-14	0.45221	0.6	0.583	6.21394e-10	TA1	CFL1	0.017
6.44595e-21	0.451104	0.397	0.333	2.3518e-16	TA1	UQCRQ	0.064
4.21824e-22	0.450756	0.299	0.233	1.53902e-17	TA1	EREG	0.066
8.35324e-40	0.449618	0.236	0.148	3.04768e-35	TA1	PDE4B	0.088
3.48994e-13	0.448394	0.477	0.436	1.27331e-08	TA1	ATP5MC2	0.041
7.92701e-27	0.447362	0.144	0.088	2.89217e-22	TA1	NINJ2	0.056
1.54792e-24	0.445861	0.398	0.325	5.64758e-20	TA1	UQCR11	0.073
5.91557e-53	0.445835	0.245	0.144	2.15829e-48	TA1	FANCA	0.101
6.75591e-40	0.442495	0.384	0.286	2.46489e-35	TA1	PSME2	0.098
4.07503e-38	0.440874	0.429	0.333	1.48677e-33	TA1	NOP56	0.096
5.72456e-20	0.440073	0.366	0.297	2.08861e-15	TA1	SNRPD2	0.069
3.38114e-13	0.439086	0.838	0.874	1.23361e-08	TA1	TPT1	-0.036
4.07396e-18	0.436346	0.123	0.08	1.48639e-13	TA1	IQCM	0.043
3.55523e-56	0.436089	0.247	0.145	1.29713e-51	TA1	BRCA2	0.102
9.37408e-24	0.435043	0.39	0.318	3.42013e-19	TA1	ATP5F1D	0.072
3.90879e-38	0.434965	0.373	0.282	1.42612e-33	TA1	SMC4	0.091
1.4544e-10	0.434943	0.562	0.542	5.30637e-06	TA1	CHCHD2	0.02
1.84204e-30	0.434777	0.436	0.353	6.72068e-26	TA1	MZT2B	0.083
1.87093e-45	0.433346	0.116	0.052	6.8261e-41	TA1	IGHGP	0.064
3.41949e-30	0.433077	0.44	0.36	1.2476e-25	TA1	PEBP1	0.08
3.87754e-20	0.431231	0.402	0.338	1.41472e-15	TA1	MDH2	0.064
4.21847e-33	0.431135	0.543	0.463	1.53911e-28	TA1	NUCKS1	0.08
4.64753e-24	0.430743	0.352	0.276	1.69565e-19	TA1	PRAP1	0.076
2.54422e-20	0.430552	0.446	0.381	9.28257e-16	TA1	COX5A	0.065
3.08501e-27	0.428628	0.302	0.225	1.12556e-22	TA1	HIST1H4C	0.077
1.25316e-07	0.428024	0.419	0.389	0.00457217	TA1	ELOB	0.03
1.35261e-31	0.42696	0.542	0.473	4.935e-27	TA1	TRABD2A	0.069
3.33234e-20	0.426345	0.761	0.756	1.2158e-15	TA1	ACTG1	0.005
1.73463e-15	0.425933	0.501	0.457	6.32879e-11	TA1	TPI1	0.044
8.3677e-60	0.425509	0.719	0.677	3.05296e-55	TA1	PRKDC	0.042
5.95825e-15	0.425306	0.546	0.509	2.17387e-10	TA1	UQCRB	0.037
1.79671e-35	0.424831	0.302	0.215	6.55529e-31	TA1	NME1	0.087
1.77464e-17	0.4239	0.685	0.678	6.47477e-13	TA1	HSP90AB1	0.007
4.90829e-13	0.423333	0.597	0.578	1.79079e-08	TA1	PHGR1	0.019
3.92193e-21	0.422996	0.335	0.27	1.43092e-16	TA1	FABP5	0.065
9.41508e-18	0.422768	0.529	0.488	3.43509e-13	TA1	HINT1	0.041
2.52622e-23	0.422035	0.206	0.145	9.21693e-19	TA1	KIF26B	0.061
6.23486e-20	0.421723	0.556	0.515	2.27479e-15	TA1	ENO1	0.041
2.06467e-12	0.421528	0.587	0.57	7.53297e-08	TA1	YWHAB	0.017
1.9691e-50	0.420675	0.162	0.081	7.18424e-46	TA1	IL33	0.081
1.808e-25	0.418721	0.332	0.256	6.59649e-21	TA1	ATP5MC1	0.076
1.69711e-42	0.416159	0.61	0.532	6.19192e-38	TA1	MLEC	0.078
7.43053e-27	0.415848	0.593	0.542	2.71103e-22	TA1	SERBP1	0.051
4.761e-28	0.415525	0.668	0.648	1.73705e-23	TA1	HSPD1	0.02
6.59776e-25	0.415379	0.403	0.328	2.40719e-20	TA1	CYC1	0.075
7.21733e-17	0.414746	0.487	0.437	2.63324e-12	TA1	NSD2	0.05
2.55116e-53	0.414291	0.226	0.128	9.30792e-49	TA1	CIT	0.098
3.30033e-14	0.410971	0.424	0.375	1.20413e-09	TA1	EIF6	0.049
2.95982e-53	0.410468	0.271	0.165	1.07989e-48	TA1	FANCI	0.106
1.78661e-26	0.409344	0.315	0.239	6.51846e-22	TA1	ETFB	0.076
1.64089e-44	0.40922	0.268	0.172	5.98679e-40	TA1	HMGB2	0.096
1.43956e-76	0.407801	0.173	0.074	5.25222e-72	TA1	KIF18B	0.099
1.34778e-06	0.406858	0.479	0.454	0.0491737	TA1	COX5B	0.025
0.0066131	0.405456	0.117	0.104	1	TA1	OLFM4	0.013
1.02821e-11	0.402866	0.44	0.405	3.75144e-07	TA1	PRDX1	0.035
6.50322e-17	0.402071	0.549	0.501	2.3727e-12	TA1	SNHG29	0.048
1.27423e-50	0.401715	0.33	0.222	4.64904e-46	TA1	NUP210	0.108
1.08411e-49	0.401053	0.314	0.208	3.95536e-45	TA1	DNMT1	0.106
7.55298e-38	0.399931	0.112	0.053	2.7557e-33	TA1	AL583808.1	0.059
1.4303e-32	0.396996	0.396	0.311	5.21844e-28	TA1	PA2G4	0.085
1.7703e-26	0.396827	0.503	0.433	6.45892e-22	TA1	POLA1	0.07
8.58171e-25	0.396602	0.358	0.287	3.13104e-20	TA1	TUBA1C	0.071
2.33867e-15	0.396314	0.522	0.459	8.53263e-11	TA1	IFITM3	0.063
1.10023e-22	0.396052	0.767	0.764	4.01421e-18	TA1	HMGB1	0.003
4.60464e-20	0.39494	0.532	0.478	1.68e-15	TA1	SET	0.054
8.3678e-26	0.394887	0.402	0.328	3.05299e-21	TA1	TKT	0.074
4.54955e-15	0.394602	0.394	0.337	1.6599e-10	TA1	DBI	0.057
1.65293e-46	0.394459	0.409	0.291	6.03072e-42	TA1	CDCA7	0.118
7.86117e-34	0.394424	0.533	0.463	2.86815e-29	TA1	LBR	0.07
7.31074e-55	0.393012	0.189	0.097	2.66732e-50	TA1	AC093895.1	0.092
1.85212e-17	0.391666	0.475	0.417	6.75748e-13	TA1	TOMM7	0.058
1.19376e-09	0.391262	0.527	0.5	4.35543e-05	TA1	PFN1	0.027
2.59246e-10	0.391086	0.49	0.454	9.45858e-06	TA1	OAZ1	0.036
5.19346e-25	0.390852	0.315	0.249	1.89483e-20	TA1	DUXAP8	0.066
1.2601e-59	0.390794	0.233	0.129	4.59746e-55	TA1	CENPK	0.104
1.81601e-26	0.390279	0.337	0.262	6.62571e-22	TA1	EIF5A	0.075
1.04986e-38	0.389856	0.38	0.285	3.8304e-34	TA1	AHCY	0.095
7.59578e-42	0.389851	0.114	0.053	2.77132e-37	TA1	IGHG3	0.061
8.71504e-12	0.387574	0.439	0.403	3.17968e-07	TA1	NDUFA4	0.036
5.81134e-62	0.3864	0.122	0.048	2.12027e-57	TA1	EDNRA	0.074
1.58516e-24	0.384174	0.403	0.333	5.78345e-20	TA1	HNRNPAB	0.07
1.53776e-23	0.38274	0.443	0.368	5.61052e-19	TA1	EIF3K	0.075
3.66244e-23	0.382253	0.362	0.291	1.33624e-18	TA1	PARK7	0.071
1.46922e-17	0.382162	0.621	0.584	5.36045e-13	TA1	GPX2	0.037
1.37897e-42	0.381992	0.128	0.062	5.03119e-38	TA1	CXCL14	0.066
3.18003e-08	0.381475	0.7	0.72	0.00116023	TA1	KRT8	-0.02
1.96822e-23	0.381167	0.569	0.514	7.18105e-19	TA1	AC103702.2	0.055
9.07261e-14	0.378941	0.424	0.368	3.31014e-09	TA1	COX6B1	0.056
1.63809e-29	0.378107	0.382	0.298	5.97657e-25	TA1	NDUFS6	0.084
1.28198e-14	0.377736	0.413	0.357	4.6773e-10	TA1	NDUFC2	0.056
5.85008e-14	0.37769	0.592	0.558	2.1344e-09	TA1	GAS5	0.034
1.55833e-16	0.377673	0.485	0.44	5.68555e-12	TA1	SLC25A3	0.045
8.00868e-14	0.375553	0.432	0.385	2.92197e-09	TA1	ATP5F1B	0.047
3.52586e-26	0.374006	0.377	0.299	1.28641e-21	TA1	NASP	0.078
5.81621e-15	0.373545	0.508	0.459	2.12204e-10	TA1	NDUFA13	0.049
1.11482e-23	0.372898	0.294	0.224	4.06742e-19	TA1	DDT	0.07
0.000853294	0.372566	0.806	0.822	1	TA1	FTH1	-0.016
1.13816e-32	0.372356	0.124	0.064	4.15256e-28	TA1	TEX41	0.06
1.21554e-46	0.371921	0.149	0.075	4.4349e-42	TA1	IQGAP3	0.074
1.74364e-16	0.371369	0.37	0.309	6.36168e-12	TA1	SOD1	0.061
0.000164429	0.370596	0.555	0.558	1	TA1	PRDX5	-0.003
2.04088e-42	0.370477	0.313	0.212	7.44616e-38	TA1	RFC3	0.101
1.1443e-46	0.369583	0.242	0.148	4.17499e-42	TA1	GINS1	0.094
7.52227e-09	0.369389	0.402	0.36	0.00027445	TA1	NDUFS5	0.042
8.86786e-41	0.368278	0.242	0.154	3.23544e-36	TA1	UBE2E2	0.088
1.59776e-13	0.367642	0.546	0.524	5.82943e-09	TA1	EIF4A1	0.022
3.31132e-21	0.365942	0.324	0.259	1.20813e-16	TA1	PTMS	0.065
2.50093e-17	0.365479	0.483	0.425	9.12463e-13	TA1	NOP53	0.058
4.12613e-24	0.364414	0.442	0.371	1.50542e-19	TA1	TMPO	0.071
2.73789e-09	0.364086	0.484	0.449	9.9892e-05	TA1	PFDN5	0.035
1.93672e-51	0.363827	0.27	0.167	7.06611e-47	TA1	HELLS	0.103
6.01108e-34	0.363309	0.331	0.24	2.19314e-29	TA1	SNRPD1	0.091
7.20943e-15	0.36217	0.56	0.516	2.63036e-10	TA1	YBX1	0.044
1.34194e-11	0.361826	0.421	0.377	4.89606e-07	TA1	COX8A	0.044
4.50842e-13	0.360342	0.438	0.389	1.6449e-08	TA1	ATP5MG	0.049
1.03828e-12	0.359587	0.503	0.467	3.78818e-08	TA1	CACNA1D	0.036
7.63052e-24	0.358682	0.34	0.267	2.78399e-19	TA1	TUBB	0.073
1.55982e-21	0.356786	0.515	0.459	5.69102e-17	TA1	EIF4B	0.056
1.40948e-14	0.356145	0.338	0.281	5.14248e-10	TA1	NDUFB11	0.057
1.23911e-61	0.353145	0.177	0.086	4.52089e-57	TA1	MYBL2	0.091
5.43533e-06	0.352985	0.549	0.541	0.198308	TA1	EIF1	0.008
5.80474e-65	0.35274	0.132	0.053	2.11786e-60	TA1	C20orf204	0.079
3.81052e-20	0.351742	0.557	0.511	1.39027e-15	TA1	NAP1L1	0.046
6.32282e-09	0.351348	0.18	0.146	0.000230688	TA1	EPHB3	0.034
1.64942e-13	0.350691	0.328	0.275	6.0179e-09	TA1	APRT	0.053
6.93897e-29	0.350545	0.1	0.051	2.53168e-24	TA1	AC026341.1	0.049
6.76196e-29	0.349717	0.361	0.276	2.4671e-24	TA1	MZT2A	0.085
4.94045e-34	0.349357	0.242	0.162	1.80252e-29	TA1	NAA10	0.08
3.70207e-05	0.349003	0.693	0.722	1	TA1	H3F3A	-0.029
4.80498e-22	0.348455	0.729	0.725	1.7531e-17	TA1	HSP90B1	0.004
1.7053e-21	0.348396	0.405	0.333	6.22179e-17	TA1	SAMD5	0.072
5.16329e-21	0.348263	0.448	0.378	1.88383e-16	TA1	NFE2L3	0.07
3.64766e-32	0.347943	0.13	0.072	1.33085e-27	TA1	PCSK1N	0.058
0.00133404	0.347041	0.527	0.534	1	TA1	S100A11	-0.007
1.47839e-10	0.346978	0.508	0.48	5.39391e-06	TA1	CALM1	0.028
2.82644e-35	0.345934	0.137	0.074	1.03123e-30	TA1	KCNJ3	0.063
8.8306e-28	0.344805	0.418	0.341	3.22184e-23	TA1	SUPT16H	0.077
2.39855e-29	0.344559	0.364	0.28	8.75112e-25	TA1	TUFM	0.084
1.9549e-38	0.344189	0.28	0.185	7.13244e-34	TA1	IGF2BP3	0.095
3.62123e-22	0.342305	0.276	0.207	1.32121e-17	TA1	ANAPC11	0.069
9.15976e-08	0.342284	0.535	0.513	0.00334194	TA1	HSPE1	0.022
7.11687e-23	0.342215	0.315	0.245	2.59659e-18	TA1	HMGA1	0.07
0.00135451	0.342194	0.692	0.759	1	TA1	TPD52	-0.067
2.16426e-10	0.342028	0.355	0.308	7.89631e-06	TA1	ATP5MF	0.047
1.65832e-39	0.341835	0.269	0.178	6.05036e-35	TA1	KNTC1	0.091
1.07038e-19	0.341011	0.307	0.243	3.90529e-15	TA1	PDCD5	0.064
9.0922e-34	0.340667	0.298	0.21	3.31729e-29	TA1	BRCA1	0.088
1.11965e-11	0.339758	0.32	0.271	4.08503e-07	TA1	TRMT112	0.049
1.2416e-21	0.339418	0.37	0.299	4.52996e-17	TA1	MMS22L	0.071
6.25258e-17	0.339364	0.292	0.235	2.28125e-12	TA1	MRPL52	0.057
5.63822e-23	0.339031	0.377	0.307	2.05711e-18	TA1	PRDX4	0.07
3.01149e-23	0.33784	0.3	0.227	1.09874e-18	TA1	PRELID1	0.073
4.19378e-14	0.337021	0.607	0.595	1.5301e-09	TA1	TMBIM6	0.012
0.000165824	0.336303	0.416	0.396	1	TA1	POMP	0.02
7.18803e-48	0.336124	0.328	0.22	2.62255e-43	TA1	FKBP5	0.108
2.16218e-13	0.335812	0.339	0.284	7.88871e-09	TA1	ROMO1	0.055
6.70137e-21	0.335534	0.28	0.213	2.445e-16	TA1	C1QBP	0.067
1.22692e-21	0.335434	0.147	0.094	4.4764e-17	TA1	LINC02055	0.053
6.54815e-43	0.334349	0.304	0.204	2.38909e-38	TA1	BRI3BP	0.1
2.09171e-52	0.334334	0.142	0.065	7.6316e-48	TA1	AC106799.2	0.077
2.43081e-24	0.33381	0.317	0.242	8.86882e-20	TA1	CEP128	0.075
1.07699e-23	0.332571	0.333	0.259	3.92938e-19	TA1	MPST	0.074
9.16565e-29	0.33131	0.768	0.75	3.34409e-24	TA1	NFIA	0.018
4.20287e-24	0.33109	0.346	0.27	1.53342e-19	TA1	TFDP1	0.076
1.19973e-11	0.330902	0.391	0.343	4.37723e-07	TA1	CYCS	0.048
2.35532e-21	0.33018	0.135	0.085	8.59339e-17	TA1	AP000829.1	0.05
7.96038e-21	0.330072	0.342	0.274	2.90435e-16	TA1	NDUFB7	0.068
3.69143e-29	0.330069	0.347	0.267	1.34682e-24	TA1	DKC1	0.08
1.16626e-15	0.3294	0.275	0.22	4.25508e-11	TA1	NQO1	0.055
4.58743e-45	0.329243	0.17	0.092	1.67372e-40	TA1	ARHGAP11B	0.078
9.1952e-34	0.329159	0.282	0.195	3.35487e-29	TA1	ELOVL6	0.087
1.30963e-18	0.328911	0.656	0.635	4.77818e-14	TA1	FERMT1	0.021
1.90694e-25	0.3276	0.352	0.275	6.95748e-21	TA1	MYC	0.077
9.1728e-51	0.327542	0.186	0.098	3.3467e-46	TA1	KNL1	0.088
3.08726e-22	0.327423	0.27	0.204	1.12639e-17	TA1	NHP2	0.066
1.14325e-15	0.327292	0.576	0.547	4.17114e-11	TA1	CANX	0.029
0.000101059	0.327287	0.61	0.609	1	TA1	SERF2	0.001
1.9791e-40	0.326818	0.142	0.074	7.22076e-36	TA1	AC007319.1	0.068
5.3339e-13	0.326453	0.331	0.281	1.94607e-08	TA1	NEDD8	0.05
8.16715e-07	0.326151	0.584	0.562	0.0297978	TA1	MLXIP	0.022
2.66769e-18	0.326018	0.383	0.317	9.73305e-14	TA1	ATP5IF1	0.066
4.12789e-15	0.325745	0.486	0.439	1.50606e-10	TA1	EIF1AX	0.047
5.874e-25	0.325106	0.273	0.199	2.14313e-20	TA1	GADD45GIP1	0.074
3.51578e-20	0.325009	0.403	0.339	1.28273e-15	TA1	MYO19	0.064
1.14449e-18	0.324682	0.29	0.227	4.17566e-14	TA1	ABCC4	0.063
0.000822232	0.324596	0.409	0.392	1	TA1	ATP5MC3	0.017
3.35498e-20	0.32449	0.429	0.36	1.22407e-15	TA1	H2AFV	0.069
2.83588e-13	0.324329	0.322	0.267	1.03467e-08	TA1	ATP5ME	0.055
8.90682e-34	0.324162	0.247	0.165	3.24965e-29	TA1	MCM3	0.082
8.48269e-18	0.32274	0.29	0.225	3.09491e-13	TA1	MPC2	0.065
3.81108e-19	0.321779	0.334	0.274	1.39047e-14	TA1	ABCB1	0.06
6.03955e-27	0.32158	0.313	0.235	2.20353e-22	TA1	PHB2	0.078
0.000120204	0.321329	0.318	0.291	1	TA1	OST4	0.027
2.49331e-13	0.321006	0.122	0.085	9.09685e-09	TA1	DLGAP1	0.037
7.98922e-14	0.320714	0.306	0.251	2.91487e-09	TA1	PHPT1	0.055
9.23186e-27	0.320463	0.26	0.185	3.36824e-22	TA1	PCNA	0.075
5.46573e-30	0.320034	0.449	0.363	1.99417e-25	TA1	HACD3	0.086
3.57837e-14	0.319164	0.284	0.229	1.30557e-09	TA1	NDUFB10	0.055
3.78507e-33	0.318388	0.176	0.106	1.38098e-28	TA1	CENPE	0.07
6.29878e-25	0.317587	0.226	0.157	2.29811e-20	TA1	TCOF1	0.069
1.08736e-12	0.316938	0.476	0.437	3.96724e-08	TA1	BSG	0.039
1.34557e-13	0.316885	0.285	0.231	4.90933e-09	TA1	TOMM6	0.054
2.1574e-09	0.316294	0.403	0.363	7.87129e-05	TA1	LSM7	0.04
2.79098e-17	0.31567	0.12	0.078	1.01829e-12	TA1	LINC00355	0.042
2.84322e-09	0.314101	0.338	0.293	0.000103735	TA1	ATP5MPL	0.045
5.40943e-48	0.313433	0.185	0.1	1.97363e-43	TA1	C21orf58	0.085
1.4247e-57	0.312898	0.172	0.084	5.19803e-53	TA1	KIF15	0.088
2.75148e-21	0.312155	0.313	0.246	1.00388e-16	TA1	IMPDH2	0.067
1.13329e-27	0.311804	0.258	0.184	4.1348e-23	TA1	RANBP1	0.074
6.67956e-22	0.31137	0.662	0.624	2.43704e-17	TA1	SRPK1	0.038
2.30462e-37	0.310908	0.206	0.126	8.40842e-33	TA1	STIL	0.08
1.55617e-23	0.310497	0.323	0.252	5.67767e-19	TA1	VRK1	0.071
2.86618e-25	0.31023	0.113	0.064	1.04573e-20	TA1	AC021054.1	0.049
1.1133e-05	0.309779	0.349	0.315	0.406187	TA1	COX7B	0.034
2.80897e-43	0.308862	0.228	0.14	1.02485e-38	TA1	DHCR24	0.088
4.73789e-08	0.308655	0.569	0.539	0.00172862	TA1	UQCRH	0.03
8.23596e-33	0.308071	0.241	0.161	3.00489e-28	TA1	NCAPG2	0.08
8.50564e-15	0.307928	0.613	0.588	3.10328e-10	TA1	RPN2	0.025
0.0008339	0.307877	0.146	0.13	1	TA1	MIR2052HG	0.016
9.1809e-29	0.307745	0.825	0.844	3.34965e-24	TA1	GPHN	-0.019
1.85792e-18	0.30772	0.327	0.26	6.77862e-14	TA1	PSME1	0.067
2.9467e-38	0.306953	0.199	0.118	1.0751e-33	TA1	ANLN	0.081
2.21382e-13	0.306779	0.295	0.246	8.07711e-09	TA1	PUF60	0.049
4.07643e-12	0.30576	0.402	0.352	1.48728e-07	TA1	EIF3F	0.05
1.03382e-40	0.305514	0.233	0.146	3.77188e-36	TA1	MCM4	0.087
4.78513e-12	0.305365	0.441	0.394	1.74585e-07	TA1	SRSF3	0.047
1.10624e-10	0.304963	0.347	0.303	4.03613e-06	TA1	TUBB4B	0.044
4.42513e-16	0.304861	0.779	0.779	1.61451e-11	TA1	HSP90AA1	0
8.54737e-06	0.304365	0.165	0.139	0.311851	TA1	AC245060.5	0.026
3.01035e-09	0.304248	0.433	0.39	0.000109833	TA1	TMA7	0.043
2.27203e-05	0.30395	0.431	0.411	0.828951	TA1	UBB	0.02
4.53724e-29	0.299829	0.199	0.13	1.65541e-24	TA1	CHEK2	0.069
4.57506e-26	0.299816	0.472	0.382	1.66921e-21	TA1	ATP2C2	0.09
0.000217613	0.298736	0.422	0.404	1	TA1	COX7A2	0.018
9.56792e-18	0.298563	0.348	0.285	3.49086e-13	TA1	PHB	0.063
5.07343e-15	0.298092	0.298	0.241	1.85104e-10	TA1	ATP5PD	0.057
5.83518e-17	0.298033	0.614	0.587	2.12896e-12	TA1	ACACA	0.027
3.24773e-13	0.2979	0.298	0.245	1.18493e-08	TA1	NDUFAB1	0.053
1.03582e-11	0.297689	0.178	0.137	3.77918e-07	TA1	ALDH1A1	0.041
6.97189e-25	0.297581	0.2	0.135	2.54369e-20	TA1	UBE2C	0.065
3.04885e-20	0.297397	0.257	0.193	1.11237e-15	TA1	MRPL51	0.064
6.62812e-34	0.297106	0.215	0.137	2.41827e-29	TA1	MAP7D2	0.078
1.56989e-06	0.297104	0.307	0.273	0.0572774	TA1	DYNLRB1	0.034
3.214e-16	0.296974	0.539	0.492	1.17263e-11	TA1	RANBP17	0.047
6.99416e-19	0.296307	0.21	0.152	2.55182e-14	TA1	BST2	0.058
5.39883e-10	0.296267	0.466	0.421	1.96976e-05	TA1	HSPA8	0.045
2.94149e-19	0.296193	0.288	0.222	1.0732e-14	TA1	DNPH1	0.066
1.00262e-10	0.296057	0.218	0.174	3.65806e-06	TA1	ADIRF	0.044
4.61639e-34	0.295543	0.265	0.181	1.68429e-29	TA1	PBX3	0.084
1.6774e-18	0.295034	0.489	0.437	6.12e-14	TA1	SCML1	0.052
5.17988e-20	0.294438	0.302	0.236	1.88988e-15	TA1	PSMB5	0.066
8.12488e-14	0.294311	0.459	0.408	2.96436e-09	TA1	TOMM20	0.051
2.0139e-21	0.293807	0.314	0.244	7.34772e-17	TA1	SMC1A	0.07
5.15332e-18	0.293786	0.196	0.143	1.88019e-13	TA1	DUSP6	0.053
8.26069e-13	0.293397	0.363	0.313	3.01391e-08	TA1	SNHG32	0.05
1.86084e-05	0.29311	0.782	0.804	0.678927	TA1	HLA-B	-0.022
1.16223e-06	0.292333	0.385	0.35	0.042404	TA1	NDUFB2	0.035
3.94032e-31	0.292272	0.229	0.154	1.43763e-26	TA1	PARPBP	0.075
3.83943e-25	0.291659	0.308	0.232	1.40082e-20	TA1	FBL	0.076
5.39785e-26	0.291618	0.245	0.171	1.9694e-21	TA1	MRPL12	0.074
2.07307e-12	0.291356	0.466	0.416	7.56361e-08	TA1	CCT6A	0.05
4.15415e-13	0.290405	0.297	0.242	1.51564e-08	TA1	ATP5PF	0.055
9.07809e-24	0.289916	0.28	0.208	3.31214e-19	TA1	TIMM13	0.072
1.98852e-26	0.289739	0.199	0.132	7.25513e-22	TA1	UBE2S	0.067
6.07244e-19	0.289473	0.385	0.321	2.21553e-14	TA1	ERP29	0.064
1.73025e-19	0.288949	0.409	0.338	6.31281e-15	TA1	EBPL	0.071
2.30254e-16	0.288657	0.123	0.081	8.40082e-12	TA1	AC114316.1	0.042
2.04186e-28	0.288609	0.321	0.238	7.44973e-24	TA1	MTBP	0.083
2.20795e-13	0.288364	0.322	0.269	8.05572e-09	TA1	MICOS10	0.053
2.61471e-44	0.28816	0.129	0.061	9.53978e-40	TA1	GTSE1	0.068
1.65951e-15	0.287721	0.251	0.195	6.05472e-11	TA1	NDUFS8	0.056
1.81382e-26	0.287711	0.331	0.249	6.61772e-22	TA1	GGCT	0.082
2.89823e-31	0.287694	0.269	0.187	1.05742e-26	TA1	GPAA1	0.082
2.39468e-14	0.287128	0.296	0.238	8.73699e-10	TA1	PSMB3	0.058
1.41196e-14	0.286885	0.348	0.289	5.15155e-10	TA1	ARL6IP4	0.059
5.40055e-12	0.286856	0.402	0.352	1.97039e-07	TA1	SELENOH	0.05
1.1545e-08	0.286753	0.466	0.432	0.000421219	TA1	ERGIC3	0.034
5.86872e-10	0.286664	0.394	0.352	2.1412e-05	TA1	RAB5IF	0.042
3.42069e-30	0.28583	0.244	0.166	1.24804e-25	TA1	CEP152	0.078
0.00300499	0.285532	0.815	0.873	1	TA1	S100A6	-0.058
4.18592e-44	0.285265	0.154	0.079	1.52723e-39	TA1	ADGRV1	0.075
1.72454e-19	0.284636	0.321	0.254	6.29197e-15	TA1	TTF2	0.067
3.5997e-10	0.284224	0.593	0.58	1.31335e-05	TA1	EIF2S2	0.013
4.07036e-38	0.283974	0.196	0.117	1.48507e-33	TA1	WDHD1	0.079
6.03743e-09	0.283841	0.308	0.266	0.000220276	TA1	SNRPG	0.042
1.18878e-58	0.283619	0.131	0.054	4.33727e-54	TA1	TSIX	0.077
8.14917e-18	0.283414	0.284	0.219	2.97322e-13	TA1	EIF3G	0.065
2.57895e-17	0.281788	0.365	0.304	9.40931e-13	TA1	COMT	0.061
2.03569e-19	0.281222	0.322	0.256	7.42723e-15	TA1	CCT7	0.066
7.52777e-16	0.281195	0.321	0.261	2.74651e-11	TA1	SNRPB2	0.06
4.55972e-17	0.280965	0.408	0.346	1.66361e-12	TA1	IPO5	0.062
1.39633e-34	0.280943	0.252	0.168	5.09449e-30	TA1	MCM8	0.084
8.51643e-16	0.2808	0.309	0.251	3.10722e-11	TA1	APEX1	0.058
0.00016604	0.28071	0.758	0.779	1	TA1	HLA-A	-0.021
5.91924e-07	0.280244	0.497	0.475	0.0215964	TA1	UNC13B	0.022
7.31977e-16	0.279127	0.278	0.218	2.67062e-11	TA1	MRPL20	0.06
9.51322e-12	0.278751	0.326	0.275	3.4709e-07	TA1	TALDO1	0.051
2.97542e-32	0.278347	0.218	0.142	1.08558e-27	TA1	LMNB1	0.076
8.11722e-06	0.276883	0.558	0.551	0.296157	TA1	ATP11A	0.007
2.6242e-12	0.276803	0.43	0.38	9.5744e-08	TA1	EIF2S3	0.05
8.74576e-27	0.27675	0.466	0.384	3.19089e-22	TA1	ENOSF1	0.082
0.000174773	0.276731	0.446	0.427	1	TA1	MYL12B	0.019
9.30052e-10	0.27623	0.502	0.467	3.39329e-05	TA1	PKP2	0.035
1.11349e-13	0.276171	0.425	0.37	4.06257e-09	TA1	CCT3	0.055
1.25385e-11	0.275511	0.318	0.268	4.57467e-07	TA1	MRPL57	0.05
4.87988e-17	0.275273	0.553	0.495	1.78042e-12	TA1	AGR2	0.058
6.85025e-17	0.275207	0.406	0.341	2.49931e-12	TA1	SCLT1	0.065
8.698e-09	0.274982	0.446	0.406	0.000317346	TA1	FCGRT	0.04
6.494e-11	0.274856	0.421	0.375	2.36934e-06	TA1	KRTCAP2	0.046
1.33818e-13	0.274685	0.645	0.633	4.88233e-09	TA1	TAF15	0.012
1.39049e-13	0.274265	0.458	0.409	5.07321e-09	TA1	CSE1L	0.049
2.85301e-15	0.274091	0.233	0.179	1.04092e-10	TA1	MICOS13	0.054
1.36512e-15	0.273492	0.288	0.232	4.98063e-11	TA1	RBM8A	0.056
3.04212e-08	0.2734	0.433	0.395	0.00110992	TA1	LIMK2	0.038
1.10654e-05	0.273367	0.312	0.28	0.40372	TA1	PRDX6	0.032
3.73996e-42	0.27273	0.158	0.084	1.36453e-37	TA1	BUB1B	0.074
3.26098e-06	0.272685	0.332	0.298	0.118977	TA1	UBL5	0.034
1.16857e-34	0.272038	0.154	0.087	4.26352e-30	TA1	CEL	0.067
2.66792e-12	0.27138	0.457	0.407	9.73391e-08	TA1	ANP32B	0.05
1.66178e-10	0.271225	0.386	0.338	6.06302e-06	TA1	TMEM238	0.048
1.2041e-29	0.271147	0.181	0.114	4.39317e-25	TA1	SKA2	0.067
5.75669e-05	0.271019	0.389	0.362	1	TA1	SUMO2	0.027
6.8052e-08	0.269891	0.376	0.339	0.00248288	TA1	PPP1R14B	0.037
6.68583e-31	0.269678	0.241	0.162	2.43933e-26	TA1	SMC2	0.079
4.13606e-16	0.269101	0.288	0.23	1.50904e-11	TA1	TRIM28	0.058
1.93306e-09	0.269098	0.553	0.516	7.05276e-05	TA1	NOP58	0.037
2.72747e-28	0.268984	0.25	0.174	9.95118e-24	TA1	CDX1	0.076
1.80762e-27	0.268797	0.277	0.198	6.5951e-23	TA1	C19orf48	0.079
1.24129e-10	0.268435	0.301	0.253	4.52885e-06	TA1	NDUFA11	0.048
1.35505e-06	0.26795	0.283	0.247	0.0494391	TA1	PFKL	0.036
5.31387e-10	0.26788	0.271	0.224	1.93877e-05	TA1	POLR2L	0.047
9.46017e-06	0.267462	0.461	0.429	0.345154	TA1	EDF1	0.032
1.64496e-12	0.267332	0.378	0.328	6.00164e-08	TA1	CCT5	0.05
8.60211e-08	0.26688	0.229	0.19	0.00313848	TA1	PTPRO	0.039
4.31906e-29	0.26687	0.18	0.113	1.57581e-24	TA1	DNA2	0.067
7.90891e-20	0.266157	0.255	0.193	2.88557e-15	TA1	PPP1CA	0.062
2.97939e-17	0.266115	0.266	0.204	1.08703e-12	TA1	MRPS24	0.062
2.14296e-39	0.266115	0.171	0.096	7.81858e-35	TA1	NUSAP1	0.075
3.06938e-13	0.266081	0.396	0.339	1.11986e-08	TA1	TRAP1	0.057
1.04551e-35	0.266021	0.15	0.083	3.81455e-31	TA1	AC104088.1	0.067
1.10589e-06	0.264884	0.287	0.249	0.0403485	TA1	SF3B6	0.038
9.06641e-05	0.264792	0.399	0.439	1	TA1	RUBCNL	-0.04
8.88076e-17	0.26457	0.262	0.202	3.24014e-12	TA1	RGS3	0.06
1.21495e-11	0.264562	0.707	0.717	4.43274e-07	TA1	EIF3E	-0.01
2.06547e-06	0.264559	0.476	0.454	0.0753588	TA1	VIL1	0.022
7.82403e-09	0.264488	0.388	0.345	0.00028546	TA1	LAMB1	0.043
2.89924e-12	0.264277	0.225	0.179	1.05779e-07	TA1	LY6G6D	0.046
1.5269e-14	0.264247	0.344	0.286	5.5709e-10	TA1	IDH2	0.058
7.95462e-11	0.26355	0.407	0.363	2.90224e-06	TA1	ATP6V0B	0.044
8.16788e-09	0.263496	0.453	0.416	0.000298005	TA1	EZH2	0.037
2.0812e-12	0.262993	0.332	0.278	7.59327e-08	TA1	PRDX2	0.054
5.24744e-40	0.262368	0.153	0.082	1.91453e-35	TA1	KIF4A	0.071
7.91584e-08	0.261656	0.277	0.236	0.00288809	TA1	ATP5PO	0.041
1.84344e-09	0.261482	0.401	0.364	6.72578e-05	TA1	DAD1	0.037
3.74159e-43	0.261468	0.148	0.076	1.36512e-38	TA1	DTL	0.072
3.2649e-26	0.261097	0.177	0.114	1.1912e-21	TA1	FANCD2	0.063
2.62265e-19	0.261066	0.226	0.165	9.56872e-15	TA1	AP2S1	0.061
6.69947e-11	0.26057	0.395	0.345	2.4443e-06	TA1	GTF3A	0.05
4.4056e-71	0.260503	0.106	0.034	1.60738e-66	TA1	ROS1	0.072
3.09669e-13	0.260436	0.281	0.229	1.12983e-08	TA1	BANF1	0.052
9.6586e-23	0.260119	0.251	0.184	3.52394e-18	TA1	GEN1	0.067
3.67301e-19	0.26002	0.256	0.193	1.3401e-14	TA1	AURKAIP1	0.063
2.2668e-15	0.259839	0.323	0.263	8.27044e-11	TA1	SNU13	0.06
3.83475e-08	0.259583	0.323	0.284	0.00139911	TA1	SNRPE	0.039
3.89038e-07	0.259107	0.315	0.28	0.0141941	TA1	JPT1	0.035
1.34651e-12	0.258906	0.477	0.429	4.91272e-08	TA1	MAP3K5	0.048
1.99025e-40	0.258729	0.149	0.079	7.26142e-36	TA1	TACC3	0.07
2.20384e-07	0.258397	0.411	0.378	0.00804071	TA1	CHD4	0.033
1.72035e-17	0.257879	0.265	0.202	6.27671e-13	TA1	TOMM5	0.063
4.21462e-11	0.257728	0.488	0.445	1.5377e-06	TA1	DAP3	0.043
2.31708e-08	0.257586	0.339	0.296	0.000845388	TA1	TRIR	0.043
1.98155e-07	0.257426	0.311	0.274	0.0072297	TA1	SLIRP	0.037
0.000455436	0.257421	0.345	0.318	1	TA1	SAP18	0.027
1.27571e-09	0.257305	0.277	0.232	4.65444e-05	TA1	HIGD2A	0.045
2.05342e-27	0.257234	0.267	0.188	7.49189e-23	TA1	NCAPD3	0.079
4.72681e-35	0.257226	0.155	0.088	1.72458e-30	TA1	PCLAF	0.067
3.70641e-11	0.257114	0.408	0.363	1.35228e-06	TA1	RASSF3	0.045
1.27474e-07	0.257063	0.321	0.282	0.00465089	TA1	SRSF9	0.039
2.24352e-13	0.256953	0.178	0.133	8.18549e-09	TA1	ARHGAP4	0.045
1.185e-21	0.256923	0.237	0.172	4.32347e-17	TA1	ETV4	0.065
2.06142e-21	0.25602	0.272	0.204	7.5211e-17	TA1	ATAD5	0.068
2.76828e-08	0.255656	0.485	0.451	0.00101001	TA1	SYNCRIP	0.034
5.52336e-49	0.255541	0.133	0.062	2.0152e-44	TA1	FOXM1	0.071
4.96949e-50	0.255474	0.211	0.114	1.81312e-45	TA1	AL035401.1	0.097
1.13883e-19	0.255334	0.252	0.189	4.15502e-15	TA1	SLC25A39	0.063
1.86292e-29	0.255151	0.257	0.179	6.79685e-25	TA1	CBX5	0.078
1.27689e-22	0.255123	0.175	0.116	4.65873e-18	TA1	CNTLN	0.059
2.48825e-09	0.255003	0.355	0.31	9.07838e-05	TA1	CHCHD10	0.045
4.02418e-28	0.254381	0.222	0.149	1.46822e-23	TA1	SIGMAR1	0.073
6.84496e-10	0.253793	0.496	0.46	2.49738e-05	TA1	P4HB	0.036
1.31105e-16	0.253493	0.214	0.159	4.78337e-12	TA1	POLE	0.055
1.14876e-05	0.253042	0.539	0.52	0.419125	TA1	DEK	0.019
2.1663e-12	0.25282	0.288	0.236	7.90374e-08	TA1	MAOA	0.052
1.57243e-11	0.252731	0.372	0.323	5.737e-07	TA1	LMAN2	0.049
2.09389e-28	0.252249	0.269	0.19	7.63955e-24	TA1	Z94721.1	0.079
3.47195e-48	0.251959	0.125	0.057	1.26674e-43	TA1	SKA3	0.068
2.48235e-05	0.251954	0.302	0.269	0.905686	TA1	SH3BGRL3	0.033
2.29663e-35	0.251586	0.162	0.093	8.37927e-31	TA1	DEPDC1B	0.069
6.74042e-15	0.251381	0.285	0.231	2.45924e-10	TA1	DDRGK1	0.054
3.99598e-25	0.251252	0.201	0.135	1.45793e-20	TA1	NUF2	0.066
7.89182e-16	0.251211	0.264	0.205	2.87933e-11	TA1	ATOX1	0.059
4.23172e-24	0.251188	0.28	0.205	1.54394e-19	TA1	CD320	0.075
7.18732e-16	0.251111	0.284	0.225	2.62229e-11	TA1	MRPS34	0.059
2.7788e-25	0.250365	0.119	0.068	1.01385e-20	TA1	DCHS2	0.051
1.32469e-11	0.250276	0.274	0.225	4.83312e-07	TA1	SF3B5	0.049
2.17709e-21	0.250214	0.114	0.069	7.9431e-17	TA1	ADGRG7	0.045
2.21485e-33	0.250115	0.121	0.063	8.08089e-29	TA1	ARHGAP11A	0.058

## Sheet: Hypoxia
p_val	avg_log2FC	pct.1	pct.2	p_val_adj	cluster	gene	pct.diff
1.20804e-162	1.52643	0.73	0.547	4.40754e-158	Hypoxia	FAM13A	0.183
1.09006e-259	1.49126	0.679	0.382	3.97707e-255	Hypoxia	NDRG1	0.297
2.0929e-261	1.2202	0.767	0.488	7.63596e-257	Hypoxia	VEGFA	0.279
7.73912e-05	1.21595	0.507	0.484	1	Hypoxia	MTRNR2L12	0.023
1.95668e-149	1.19256	0.535	0.315	7.13893e-145	Hypoxia	CKB	0.22
0.00541124	1.08295	0.292	0.272	1	Hypoxia	MTRNR2L8	0.02
7.30074e-121	0.993764	0.581	0.385	2.66368e-116	Hypoxia	PLOD2	0.196
2.97976e-152	0.989602	0.446	0.214	1.08716e-147	Hypoxia	EGLN3	0.232
2.07693e-145	0.985347	0.457	0.231	7.57767e-141	Hypoxia	SLC2A1	0.226
6.68553e-86	0.983887	0.568	0.415	2.43922e-81	Hypoxia	FABP1	0.153
1.03179e-149	0.982234	0.623	0.396	3.7645e-145	Hypoxia	P4HA1	0.227
2.3568e-106	0.979082	0.783	0.66	8.59879e-102	Hypoxia	PPARG	0.123
5.58652e-129	0.966932	0.487	0.269	2.03824e-124	Hypoxia	ERRFI1	0.218
2.98615e-35	0.929916	0.713	0.643	1.0895e-30	Hypoxia	PLCG2	0.07
5.88583e-118	0.864522	0.629	0.436	2.14745e-113	Hypoxia	ERO1A	0.193
2.1852e-118	0.854264	0.313	0.132	7.9727e-114	Hypoxia	PTPRR	0.181
3.1504e-114	0.819391	0.621	0.437	1.14942e-109	Hypoxia	PGK1	0.184
5.85791e-132	0.799333	0.511	0.283	2.13726e-127	Hypoxia	BHLHE40	0.228
7.97023e-161	0.783846	0.969	0.914	2.90794e-156	Hypoxia	NEAT1	0.055
5.65297e-52	0.777085	0.343	0.217	2.06249e-47	Hypoxia	DTNA	0.126
4.3713e-78	0.754251	0.758	0.61	1.59487e-73	Hypoxia	GPCPD1	0.148
2.63022e-119	0.744446	0.356	0.167	9.59635e-115	Hypoxia	DDIT4	0.189
4.94167e-99	0.708914	0.552	0.357	1.80297e-94	Hypoxia	FHL2	0.195
8.57548e-75	0.707519	0.452	0.292	3.12876e-70	Hypoxia	KDM3A	0.16
7.03372e-98	0.698692	0.707	0.555	2.56625e-93	Hypoxia	WSB1	0.152
1.40479e-67	0.695404	0.403	0.253	5.12537e-63	Hypoxia	LRP4	0.15
9.15722e-99	0.694026	0.224	0.085	3.34101e-94	Hypoxia	ANKRD37	0.139
6.75259e-45	0.691403	0.496	0.368	2.46368e-40	Hypoxia	CEMIP	0.128
5.34443e-92	0.669177	0.405	0.232	1.94991e-87	Hypoxia	PDK1	0.173
4.95817e-67	0.667773	0.202	0.088	1.80899e-62	Hypoxia	SMIM2-AS1	0.114
1.54914e-69	0.657273	0.663	0.539	5.65205e-65	Hypoxia	FXYD3	0.124
3.3783e-50	0.646465	0.391	0.265	1.23257e-45	Hypoxia	EFNA1	0.126
2.5868e-75	0.635057	0.771	0.635	9.43795e-71	Hypoxia	LINC00511	0.136
4.05986e-69	0.633205	0.419	0.26	1.48124e-64	Hypoxia	HKDC1	0.159
2.41396e-45	0.631519	0.455	0.326	8.80735e-41	Hypoxia	FRMD5	0.129
4.30411e-34	0.630006	0.64	0.551	1.57035e-29	Hypoxia	TFF3	0.089
3.00458e-130	0.626173	0.371	0.169	1.09622e-125	Hypoxia	HIF1A-AS3	0.202
1.68664e-72	0.621153	0.522	0.364	6.15372e-68	Hypoxia	WDR45B	0.158
1.68414e-104	0.620559	0.634	0.449	6.14459e-100	Hypoxia	LDHA	0.185
4.92966e-46	0.613013	0.297	0.18	1.79859e-41	Hypoxia	TENT5A	0.117
6.16619e-44	0.603347	0.379	0.257	2.24974e-39	Hypoxia	SAMD4A	0.122
4.17236e-58	0.59562	0.534	0.389	1.52228e-53	Hypoxia	CYP3A5	0.145
1.11054e-47	0.588416	0.644	0.544	4.0518e-43	Hypoxia	SORL1	0.1
3.13916e-65	0.580583	0.477	0.325	1.14532e-60	Hypoxia	SLC11A2	0.152
0.000728164	0.563719	0.365	0.337	1	Hypoxia	AC011287.1	0.028
1.36952e-87	0.557825	0.218	0.088	4.99671e-83	Hypoxia	PFKFB4	0.13
6.46101e-51	0.546154	0.469	0.332	2.3573e-46	Hypoxia	MYOF	0.137
8.28971e-41	0.54427	0.342	0.227	3.0245e-36	Hypoxia	ID1	0.115
3.17525e-24	0.544022	0.348	0.262	1.15849e-19	Hypoxia	ABTB2	0.086
1.72738e-55	0.538727	0.726	0.623	6.30236e-51	Hypoxia	NPEPPS	0.103
2.01516e-52	0.533563	0.709	0.579	7.35231e-48	Hypoxia	GPRC5A	0.13
1.01842e-56	0.525101	0.767	0.668	3.71571e-52	Hypoxia	FLNB	0.099
3.73841e-41	0.524351	0.679	0.576	1.36396e-36	Hypoxia	DST	0.103
1.44816e-64	0.523762	0.842	0.775	5.28361e-60	Hypoxia	ARHGAP26	0.067
2.00545e-08	0.518939	0.34	0.291	0.00073169	Hypoxia	HSPA1B	0.049
3.61613e-39	0.513409	0.458	0.344	1.31934e-34	Hypoxia	PRAG1	0.114
1.53335e-11	0.510912	0.213	0.162	5.59443e-07	Hypoxia	HSPA1A	0.051
9.35533e-101	0.510217	0.898	0.823	3.41329e-96	Hypoxia	FNDC3B	0.075
1.71424e-39	0.502595	0.508	0.389	6.25441e-35	Hypoxia	MTUS1	0.119
0.000672916	0.501766	0.467	0.451	1	Hypoxia	HSPH1	0.016
7.59566e-26	0.501501	0.245	0.163	2.77127e-21	Hypoxia	CREB5	0.082
3.04873e-42	0.496281	0.439	0.315	1.11233e-37	Hypoxia	GBE1	0.124
4.77849e-68	0.496237	0.121	0.038	1.74343e-63	Hypoxia	HAVCR1	0.083
3.67753e-44	0.496232	0.588	0.471	1.34175e-39	Hypoxia	LIMA1	0.117
2.16277e-33	0.494928	0.595	0.504	7.89087e-29	Hypoxia	FAM160A1	0.091
7.32345e-69	0.493742	0.43	0.269	2.67196e-64	Hypoxia	NEDD9	0.161
5.81784e-55	0.490166	0.376	0.232	2.12264e-50	Hypoxia	FOS	0.144
3.66067e-67	0.488955	0.461	0.301	1.3356e-62	Hypoxia	PAG1	0.16
3.01431e-54	0.488246	0.66	0.531	1.09977e-49	Hypoxia	DNM2	0.129
2.56816e-38	0.487315	0.568	0.458	9.36995e-34	Hypoxia	BACE2	0.11
4.57999e-36	0.480151	0.351	0.244	1.67101e-31	Hypoxia	GAS2L3	0.107
2.18123e-76	0.475366	0.181	0.069	7.95822e-72	Hypoxia	KIAA0319	0.112
1.32805e-34	0.469225	0.61	0.509	4.8454e-30	Hypoxia	ENO1	0.101
3.89238e-57	0.466376	0.535	0.393	1.42014e-52	Hypoxia	ADAM9	0.142
8.62916e-54	0.466354	0.821	0.754	3.14835e-49	Hypoxia	ZNF292	0.067
1.06414e-45	0.459841	0.33	0.209	3.88253e-41	Hypoxia	HK2	0.121
5.81013e-47	0.458508	0.718	0.606	2.11982e-42	Hypoxia	PRKCA	0.112
2.54873e-17	0.454946	0.164	0.107	9.29905e-13	Hypoxia	PURPL	0.057
6.11343e-56	0.443899	0.209	0.1	2.23048e-51	Hypoxia	GABRA2	0.109
8.60388e-54	0.44314	0.33	0.201	3.13913e-49	Hypoxia	PLIN2	0.129
1.39895e-43	0.442222	0.24	0.136	5.10407e-39	Hypoxia	SEMA3B	0.104
1.11847e-43	0.43848	0.675	0.558	4.08073e-39	Hypoxia	KRT19	0.117
3.13465e-37	0.437506	0.669	0.572	1.14368e-32	Hypoxia	SPAG9	0.097
5.15625e-51	0.436247	0.613	0.472	1.88126e-46	Hypoxia	PAM	0.141
5.78229e-24	0.435835	0.36	0.268	2.10967e-19	Hypoxia	SLC20A1	0.092
1.06521e-37	0.434483	0.308	0.199	3.88641e-33	Hypoxia	IGFBP2	0.109
2.15402e-39	0.431854	0.653	0.55	7.85894e-35	Hypoxia	PPP2R2A	0.103
9.99303e-37	0.428178	0.463	0.348	3.64596e-32	Hypoxia	SNX25	0.115
4.85473e-27	0.426498	0.162	0.092	1.77125e-22	Hypoxia	ANXA1	0.07
4.44607e-30	0.419997	0.678	0.601	1.62215e-25	Hypoxia	ATP1B1	0.077
1.07345e-39	0.412871	0.407	0.288	3.9165e-35	Hypoxia	GRB10	0.119
2.45906e-20	0.412354	0.127	0.074	8.97189e-16	Hypoxia	NTRK2	0.053
6.46504e-42	0.411972	0.756	0.677	2.35877e-37	Hypoxia	ESYT2	0.079
2.19296e-28	0.411362	0.47	0.375	8.00102e-24	Hypoxia	CEACAM1	0.095
4.25865e-48	0.409232	0.844	0.769	1.55377e-43	Hypoxia	ELF3	0.075
1.22987e-42	0.408188	0.412	0.28	4.48719e-38	Hypoxia	KRT20	0.132
4.37567e-32	0.404726	0.288	0.192	1.59646e-27	Hypoxia	ARRDC3	0.096
5.42248e-14	0.402729	0.166	0.116	1.97839e-09	Hypoxia	AC012501.2	0.05
1.75599e-09	0.402612	0.358	0.313	6.40673e-05	Hypoxia	NPSR1-AS1	0.045
7.42754e-60	0.400707	0.212	0.099	2.70994e-55	Hypoxia	CA9	0.113
5.1729e-82	0.398423	0.163	0.055	1.88733e-77	Hypoxia	ST8SIA6	0.108
1.81428e-06	0.398287	0.203	0.165	0.0661941	Hypoxia	TIMP3	0.038
2.92783e-42	0.397674	0.687	0.585	1.06822e-37	Hypoxia	USP53	0.102
3.36978e-33	0.396251	0.54	0.434	1.22946e-28	Hypoxia	RLF	0.106
5.06896e-35	0.395166	0.433	0.319	1.84941e-30	Hypoxia	TNFRSF21	0.114
8.60295e-31	0.393789	0.385	0.286	3.13879e-26	Hypoxia	PIGZ	0.099
3.17624e-15	0.39129	0.153	0.099	1.15885e-10	Hypoxia	OLFM4	0.054
1.61947e-24	0.391177	0.584	0.494	5.90863e-20	Hypoxia	PMEPA1	0.09
2.6437e-09	0.390407	0.635	0.589	9.64554e-05	Hypoxia	SAT1	0.046
1.69168e-28	0.389716	0.374	0.277	6.1721e-24	Hypoxia	SEMA4B	0.097
2.00388e-36	0.389561	0.395	0.279	7.31115e-32	Hypoxia	AHNAK	0.116
5.81475e-61	0.387961	0.189	0.084	2.12151e-56	Hypoxia	SLC6A8	0.105
1.04322e-36	0.387505	0.585	0.472	3.8062e-32	Hypoxia	KLF6	0.113
2.58942e-43	0.386921	0.665	0.545	9.44749e-39	Hypoxia	ABCC3	0.12
3.23023e-30	0.386103	0.225	0.14	1.17855e-25	Hypoxia	HILPDA	0.085
8.87274e-31	0.385616	0.6	0.511	3.23722e-26	Hypoxia	RABL6	0.089
1.60099e-56	0.385524	0.314	0.18	5.84122e-52	Hypoxia	BNIP3L	0.134
8.75769e-15	0.384427	0.428	0.356	3.19524e-10	Hypoxia	GRIN2B	0.072
2.85633e-34	0.383689	0.619	0.512	1.04213e-29	Hypoxia	RHPN2	0.107
5.15831e-33	0.382257	0.645	0.545	1.88201e-28	Hypoxia	CLMN	0.1
5.42759e-14	0.381067	0.659	0.599	1.98026e-09	Hypoxia	SVIL	0.06
2.38782e-22	0.38091	0.624	0.548	8.71194e-18	Hypoxia	MET	0.076
3.55671e-36	0.378522	0.681	0.572	1.29766e-31	Hypoxia	SNX9	0.109
8.13999e-33	0.376384	0.786	0.737	2.96987e-28	Hypoxia	DENND4C	0.049
3.07546e-36	0.376254	0.676	0.583	1.12208e-31	Hypoxia	MYH9	0.093
4.66571e-30	0.376167	0.415	0.305	1.70229e-25	Hypoxia	PCED1B	0.11
2.8844e-67	0.37508	0.163	0.062	1.05237e-62	Hypoxia	ADM	0.101
2.39753e-20	0.374418	0.415	0.334	8.7474e-16	Hypoxia	PITPNC1	0.081
2.72603e-47	0.373527	0.181	0.089	9.94592e-43	Hypoxia	AL358394.1	0.092
1.08988e-21	0.371384	0.419	0.328	3.97642e-17	Hypoxia	GDF15	0.091
7.36579e-41	0.371295	0.384	0.266	2.68741e-36	Hypoxia	TDP2	0.118
2.34329e-30	0.370848	0.689	0.613	8.54948e-26	Hypoxia	GFPT1	0.076
3.0172e-13	0.369612	0.212	0.157	1.10083e-08	Hypoxia	CDH13	0.055
1.21235e-34	0.368722	0.861	0.817	4.42325e-30	Hypoxia	ZFAND3	0.044
3.55615e-35	0.366635	0.768	0.685	1.29746e-30	Hypoxia	BAIAP2L1	0.083
9.73088e-21	0.36652	0.399	0.317	3.55031e-16	Hypoxia	PFKFB3	0.082
1.0197e-23	0.363879	0.477	0.395	3.72038e-19	Hypoxia	GPI	0.082
3.11994e-06	0.357473	0.249	0.216	0.113831	Hypoxia	SLC26A2	0.033
1.80198e-77	0.357072	0.998	0.995	6.57452e-73	Hypoxia	MALAT1	0.003
4.53538e-28	0.35666	0.806	0.757	1.65473e-23	Hypoxia	PRELID2	0.049
6.54297e-40	0.354431	0.165	0.082	2.3872e-35	Hypoxia	LINC02649	0.083
2.03398e-32	0.350723	0.79	0.72	7.42096e-28	Hypoxia	LGALS3	0.07
2.50574e-22	0.346994	0.47	0.387	9.14221e-18	Hypoxia	EPB41L4B	0.083
2.31923e-23	0.346455	0.318	0.233	8.46171e-19	Hypoxia	ZFP36	0.085
1.36631e-27	0.346232	0.314	0.219	4.98499e-23	Hypoxia	RND3	0.095
1.35168e-38	0.345219	0.609	0.493	4.9316e-34	Hypoxia	PKM	0.116
5.83979e-19	0.343925	0.262	0.186	2.13065e-14	Hypoxia	TRIM31	0.076
2.62546e-23	0.343917	0.802	0.742	9.579e-19	Hypoxia	NEBL	0.06
4.95072e-27	0.34311	0.6	0.51	1.80627e-22	Hypoxia	SH3RF1	0.09
1.51553e-35	0.342805	0.819	0.765	5.52941e-31	Hypoxia	ZMYND8	0.054
4.85445e-22	0.341378	0.446	0.359	1.77115e-17	Hypoxia	ANXA3	0.087
7.33684e-24	0.34087	0.598	0.514	2.67684e-19	Hypoxia	MICAL3	0.084
3.64973e-19	0.337408	0.6	0.53	1.3316e-14	Hypoxia	TMC5	0.07
7.17324e-23	0.332531	0.638	0.562	2.61716e-18	Hypoxia	USP9X	0.076
1.05793e-28	0.331966	0.698	0.617	3.85985e-24	Hypoxia	ERBIN	0.081
1.89044e-12	0.331892	0.56	0.505	6.89728e-08	Hypoxia	PTPRD	0.055
1.24757e-80	0.328741	0.179	0.065	4.55176e-76	Hypoxia	MIR210HG	0.114
4.05996e-21	0.327627	0.494	0.412	1.48128e-16	Hypoxia	TES	0.082
6.0944e-38	0.327413	0.841	0.792	2.22354e-33	Hypoxia	VMP1	0.049
1.68643e-34	0.326908	0.272	0.168	6.15294e-30	Hypoxia	HHLA2	0.104
9.07042e-21	0.326504	0.358	0.274	3.30934e-16	Hypoxia	FA2H	0.084
1.17102e-14	0.324141	0.481	0.412	4.27248e-10	Hypoxia	ALCAM	0.069
4.03133e-11	0.320836	0.574	0.507	1.47083e-06	Hypoxia	UBC	0.067
3.804e-22	0.319116	0.519	0.436	1.38789e-17	Hypoxia	ARHGEF3	0.083
2.23568e-10	0.318953	0.236	0.185	8.15688e-06	Hypoxia	DNAJB1	0.051
2.81729e-15	0.31706	0.469	0.4	1.02789e-10	Hypoxia	IFRD1	0.069
2.2337e-08	0.314959	0.473	0.44	0.000814966	Hypoxia	PSD3	0.033
1.65524e-32	0.314053	0.603	0.495	6.03914e-28	Hypoxia	RNF145	0.108
1.30557e-13	0.313035	0.431	0.37	4.76338e-09	Hypoxia	AMD1	0.061
3.47397e-17	0.311957	0.582	0.514	1.26748e-12	Hypoxia	SQSTM1	0.068
2.05955e-27	0.311495	0.765	0.704	7.51428e-23	Hypoxia	MYO6	0.061
3.04648e-28	0.310708	0.704	0.622	1.11151e-23	Hypoxia	RAB1A	0.082
6.86039e-52	0.309566	0.109	0.038	2.50301e-47	Hypoxia	KIT	0.071
3.64735e-12	0.308066	0.66	0.618	1.33074e-07	Hypoxia	ATP10B	0.042
5.76271e-25	0.308054	0.761	0.699	2.10253e-20	Hypoxia	STK39	0.062
2.19832e-15	0.308003	0.334	0.268	8.02056e-11	Hypoxia	SPINK1	0.066
1.33484e-05	0.307352	0.426	0.389	0.487015	Hypoxia	HSPB1	0.037
9.92622e-22	0.307046	0.267	0.19	3.62158e-17	Hypoxia	INSIG2	0.077
1.86131e-14	0.30687	0.481	0.42	6.79098e-10	Hypoxia	SLC22A3	0.061
1.24087e-17	0.306807	0.193	0.133	4.5273e-13	Hypoxia	LINC02595	0.06
5.07517e-27	0.306757	0.784	0.714	1.85168e-22	Hypoxia	MACF1	0.07
8.71762e-16	0.305561	0.501	0.43	3.18062e-11	Hypoxia	NAMPT	0.071
3.41923e-42	0.30345	0.215	0.117	1.24751e-37	Hypoxia	CCDC183	0.098
2.14987e-16	0.303334	0.343	0.27	7.8438e-12	Hypoxia	ITGA3	0.073
4.0224e-05	0.303224	0.1	0.077	1	Hypoxia	PDE10A	0.023
3.82667e-17	0.302376	0.607	0.553	1.39616e-12	Hypoxia	CAB39	0.054
5.85141e-20	0.301618	0.273	0.198	2.13489e-15	Hypoxia	SEC24D	0.075
7.23383e-28	0.301387	0.39	0.29	2.63926e-23	Hypoxia	PFKP	0.1
3.2116e-21	0.300322	0.657	0.588	1.17175e-16	Hypoxia	TMTC2	0.069
1.84876e-22	0.299132	0.382	0.291	6.74521e-18	Hypoxia	UGCG	0.091
5.83166e-17	0.298567	0.5	0.425	2.12768e-12	Hypoxia	DPY19L1	0.075
2.98195e-24	0.297908	0.734	0.67	1.08796e-19	Hypoxia	KIF16B	0.064
7.8508e-37	0.297634	0.21	0.117	2.86436e-32	Hypoxia	ARHGAP29	0.093
6.0328e-14	0.296465	0.601	0.541	2.20107e-09	Hypoxia	SLC20A2	0.06
3.93422e-12	0.29576	0.558	0.499	1.4354e-07	Hypoxia	SRRM1	0.059
2.30132e-27	0.295468	0.376	0.276	8.39637e-23	Hypoxia	KDM4B	0.1
9.07331e-06	0.29277	0.146	0.117	0.33104	Hypoxia	AC073050.1	0.029
8.07456e-20	0.292348	0.379	0.295	2.946e-15	Hypoxia	PCSK6	0.084
8.09712e-32	0.290762	0.726	0.633	2.95423e-27	Hypoxia	ANXA2	0.093
3.22914e-17	0.290158	0.702	0.639	1.17815e-12	Hypoxia	INPP4B	0.063
8.28189e-23	0.289388	0.379	0.291	3.02165e-18	Hypoxia	MXI1	0.088
6.64611e-16	0.288364	0.479	0.404	2.42483e-11	Hypoxia	PLEKHG1	0.075
4.1399e-23	0.288006	0.424	0.324	1.51044e-18	Hypoxia	LIPH	0.1
1.24378e-24	0.287947	0.209	0.131	4.53793e-20	Hypoxia	PLAC8	0.078
7.16985e-26	0.28782	0.304	0.211	2.61592e-21	Hypoxia	PLAUR	0.093
9.99826e-24	0.287536	0.304	0.218	3.64787e-19	Hypoxia	AARS	0.086
3.6735e-20	0.287328	0.281	0.203	1.34028e-15	Hypoxia	FEM1C	0.078
3.94298e-17	0.287155	0.642	0.573	1.4386e-12	Hypoxia	CCNL1	0.069
8.05576e-19	0.286766	0.357	0.279	2.93914e-14	Hypoxia	SARS	0.078
2.97258e-18	0.286497	0.477	0.402	1.08455e-13	Hypoxia	CLIP1	0.075
4.46215e-13	0.286177	0.567	0.513	1.62802e-08	Hypoxia	IARS	0.054
8.01888e-23	0.285887	0.355	0.267	2.92569e-18	Hypoxia	MALT1	0.088
2.86097e-07	0.285631	0.311	0.266	0.0104383	Hypoxia	HMGCS1	0.045
8.97002e-22	0.284959	0.35	0.264	3.27271e-17	Hypoxia	B3GNT5	0.086
0.000341218	0.28494	0.11	0.088	1	Hypoxia	XIST	0.022
1.3433e-18	0.284399	0.565	0.49	4.90105e-14	Hypoxia	OXSR1	0.075
3.61171e-19	0.284309	0.553	0.482	1.31773e-14	Hypoxia	SEC31A	0.071
3.30036e-24	0.284201	0.422	0.331	1.20414e-19	Hypoxia	TNFRSF10B	0.091
1.26178e-12	0.283658	0.605	0.55	4.60362e-08	Hypoxia	KDM6A	0.055
3.03638e-11	0.283018	0.399	0.344	1.10782e-06	Hypoxia	TXNRD1	0.055
2.44213e-19	0.281987	0.468	0.383	8.91011e-15	Hypoxia	ZNF654	0.085
2.33605e-21	0.281727	0.465	0.381	8.5231e-17	Hypoxia	PLEKHA1	0.084
4.49417e-12	0.281616	0.371	0.311	1.6397e-07	Hypoxia	WEE1	0.06
1.33958e-11	0.281225	0.363	0.303	4.88746e-07	Hypoxia	LPIN2	0.06
1.08334e-22	0.28083	0.693	0.628	3.95255e-18	Hypoxia	SPATS2L	0.065
1.54628e-28	0.278435	0.697	0.608	5.64158e-24	Hypoxia	RAP1B	0.089
1.46211e-23	0.278379	0.524	0.429	5.3345e-19	Hypoxia	SESTD1	0.095
2.47977e-13	0.278205	0.435	0.372	9.04744e-09	Hypoxia	PARD6B	0.063
5.17242e-30	0.27798	0.277	0.181	1.88716e-25	Hypoxia	MUC1	0.096
3.43255e-16	0.277602	0.377	0.301	1.25237e-11	Hypoxia	RNF24	0.076
6.17438e-48	0.277549	0.112	0.042	2.25272e-43	Hypoxia	ENO2	0.07
2.33396e-18	0.276649	0.726	0.687	8.51546e-14	Hypoxia	CDH17	0.039
5.32598e-19	0.276354	0.392	0.312	1.94319e-14	Hypoxia	ALDH18A1	0.08
2.20443e-29	0.275589	0.111	0.053	8.04286e-25	Hypoxia	ARG2	0.058
0.00458299	0.27432	0.793	0.776	1	Hypoxia	HSP90AA1	0.017
1.16062e-18	0.2741	0.307	0.231	4.23452e-14	Hypoxia	PPARD	0.076
0.000179111	0.273413	0.162	0.197	1	Hypoxia	AC105402.3	-0.035
3.1028e-37	0.273293	0.895	0.855	1.13206e-32	Hypoxia	CTNND1	0.04
1.83401e-05	0.272584	0.193	0.162	0.669139	Hypoxia	UGDH	0.031
5.3747e-15	0.272425	0.394	0.325	1.96096e-10	Hypoxia	WIPF2	0.069
6.57678e-20	0.271995	0.801	0.759	2.39954e-15	Hypoxia	AFDN	0.042
2.07547e-19	0.270541	0.197	0.131	7.57233e-15	Hypoxia	TRIB3	0.066
9.08514e-18	0.270418	0.798	0.768	3.31471e-13	Hypoxia	PTBP3	0.03
5.59374e-18	0.269918	0.667	0.616	2.04088e-13	Hypoxia	ARHGEF12	0.051
1.82818e-09	0.269021	0.212	0.163	6.67012e-05	Hypoxia	LIMCH1	0.049
1.49273e-25	0.268382	0.243	0.16	5.44621e-21	Hypoxia	MPZL3	0.083
2.82088e-16	0.268276	0.538	0.462	1.0292e-11	Hypoxia	HOOK3	0.076
5.17067e-12	0.26658	0.362	0.293	1.88652e-07	Hypoxia	LTBP1	0.069
8.44211e-09	0.266551	0.532	0.49	0.000308011	Hypoxia	CDK19	0.042
1.76702e-13	0.266122	0.526	0.466	6.44698e-09	Hypoxia	DOCK5	0.06
2.90414e-14	0.265915	0.378	0.305	1.05957e-09	Hypoxia	HIST1H2AC	0.073
3.91886e-17	0.264937	0.509	0.435	1.4298e-12	Hypoxia	VPS37B	0.074
4.78217e-24	0.264904	0.787	0.721	1.74477e-19	Hypoxia	NCOR1	0.066
9.18117e-18	0.264464	0.25	0.18	3.34975e-13	Hypoxia	FAM189A1	0.07
8.64935e-18	0.263368	0.495	0.417	3.15572e-13	Hypoxia	SLK	0.078
2.58083e-13	0.263069	0.247	0.187	9.41617e-09	Hypoxia	SLC40A1	0.06
3.17973e-18	0.262714	0.331	0.257	1.16012e-13	Hypoxia	SCARB1	0.074
1.00668e-18	0.261692	0.626	0.552	3.67289e-14	Hypoxia	PIK3C2A	0.074
5.81304e-13	0.260834	0.452	0.385	2.12089e-08	Hypoxia	UBAP1	0.067
3.70002e-09	0.260605	0.635	0.608	0.000134995	Hypoxia	SEMA5A	0.027
6.21984e-35	0.25981	0.146	0.073	2.26931e-30	Hypoxia	AC107021.1	0.073
7.86061e-13	0.259697	0.528	0.462	2.86794e-08	Hypoxia	NET1	0.066
8.23239e-17	0.259457	0.582	0.513	3.00359e-12	Hypoxia	RAB6A	0.069
6.10841e-28	0.259099	0.169	0.098	2.22865e-23	Hypoxia	BNIP3	0.071
7.01268e-14	0.258895	0.404	0.331	2.55858e-09	Hypoxia	RIOK3	0.073
1.98487e-38	0.258262	0.141	0.066	7.24182e-34	Hypoxia	LINC01559	0.075
1.11646e-21	0.257627	0.313	0.228	4.07339e-17	Hypoxia	TANC2	0.085
6.18281e-22	0.257611	0.354	0.266	2.2558e-17	Hypoxia	LRP1	0.088
4.54977e-17	0.257503	0.712	0.653	1.65998e-12	Hypoxia	AFF1	0.059
4.65572e-20	0.257337	0.8	0.76	1.69864e-15	Hypoxia	CD2AP	0.04
1.91468e-12	0.25694	0.386	0.322	6.98571e-08	Hypoxia	LURAP1L	0.064
5.79552e-15	0.256195	0.375	0.305	2.11449e-10	Hypoxia	SLC41A2	0.07
6.31239e-13	0.256118	0.313	0.252	2.30308e-08	Hypoxia	FAM162A	0.061
1.83708e-12	0.255776	0.696	0.666	6.7026e-08	Hypoxia	C11orf49	0.03
7.01051e-17	0.255283	0.712	0.663	2.55779e-12	Hypoxia	SLMAP	0.049
5.57411e-11	0.255184	0.258	0.204	2.03371e-06	Hypoxia	FLNA	0.054
7.66912e-19	0.254957	0.387	0.306	2.79808e-14	Hypoxia	S100P	0.081
1.74212e-09	0.254837	0.61	0.564	6.35614e-05	Hypoxia	ARHGAP21	0.046
4.72386e-15	0.254519	0.275	0.209	1.7235e-10	Hypoxia	MIR222HG	0.066
2.62328e-05	0.253512	0.443	0.404	0.957102	Hypoxia	ANKRD36C	0.039
2.39708e-17	0.253354	0.208	0.143	8.74575e-13	Hypoxia	SERPINE2	0.065
6.17538e-06	0.252564	0.13	0.101	0.225309	Hypoxia	MIR31HG	0.029
1.52557e-12	0.252131	0.296	0.235	5.56605e-08	Hypoxia	NFKBIZ	0.061
1.10726e-09	0.25185	0.445	0.393	4.03984e-05	Hypoxia	PLCE1	0.052
2.30609e-22	0.251278	0.27	0.188	8.41375e-18	Hypoxia	GABRE	0.082
4.07284e-07	0.250974	0.391	0.347	0.0148598	Hypoxia	FDFT1	0.044
9.92138e-15	0.250902	0.763	0.704	3.61982e-10	Hypoxia	PLCB4	0.059
1.33431e-17	0.250473	0.655	0.596	4.86824e-13	Hypoxia	ZSWIM6	0.059
5.02661e-16	0.250337	0.433	0.356	1.83396e-11	Hypoxia	DDX3X	0.077
1.10383e-19	0.250026	0.295	0.217	4.02734e-15	Hypoxia	EEF2K	0.078

## Sheet: Intermediate
p_val	avg_log2FC	pct.1	pct.2	p_val_adj	cluster	gene	pct.diff
1.15384e-74	1.4999	0.337	0.156	4.2098e-70	Intermediate	TIMP3	0.181
1.04679e-141	1.2788	0.789	0.551	3.81922e-137	Intermediate	EZR	0.238
2.3682e-109	1.06452	0.73	0.479	8.64039e-105	Intermediate	VCL	0.251
2.54177e-248	1.0322	0.199	0.021	9.27363e-244	Intermediate	LINC01889	0.178
6.0095e-107	0.969959	0.717	0.468	2.19257e-102	Intermediate	B4GALNT3	0.249
3.51494e-121	0.94117	0.654	0.364	1.28243e-116	Intermediate	IER3	0.29
5.32774e-06	0.910926	0.334	0.286	0.194382	Intermediate	LAMA3	0.048
5.13088e-76	0.900724	0.461	0.24	1.872e-71	Intermediate	LAMC2	0.221
2.89617e-112	0.895066	0.513	0.254	1.05667e-107	Intermediate	NT5DC3	0.259
3.24462e-40	0.876025	0.383	0.229	1.1838e-35	Intermediate	CPA6	0.154
1.46551e-84	0.850835	0.472	0.23	5.3469e-80	Intermediate	EREG	0.242
7.82904e-54	0.836854	0.278	0.131	2.85642e-49	Intermediate	CXCL3	0.147
1.8723e-124	0.833399	0.522	0.241	6.83108e-120	Intermediate	AC020916.1	0.281
6.37318e-97	0.818299	0.567	0.316	2.32525e-92	Intermediate	TNFRSF21	0.251
1.44047e-129	0.8098	0.585	0.286	5.25556e-125	Intermediate	LDLR	0.299
1.11588e-59	0.798016	0.75	0.583	4.0713e-55	Intermediate	RAB11FIP1	0.167
4.61089e-100	0.793485	0.773	0.543	1.68228e-95	Intermediate	MICAL2	0.23
5.5878e-73	0.787963	0.57	0.351	2.03871e-68	Intermediate	PLEC	0.219
4.5668e-68	0.786269	0.549	0.323	1.6662e-63	Intermediate	GDF15	0.226
3.27016e-82	0.759316	0.489	0.257	1.19312e-77	Intermediate	SAMD4A	0.232
4.98753e-107	0.74781	0.469	0.224	1.8197e-102	Intermediate	TMC7	0.245
3.47875e-82	0.73997	0.835	0.665	1.26922e-77	Intermediate	CLDN4	0.17
5.81659e-51	0.739691	0.568	0.4	2.12218e-46	Intermediate	PACSIN2	0.168
7.86864e-82	0.730195	0.487	0.256	2.87087e-77	Intermediate	ABTB2	0.231
5.93597e-126	0.726528	0.42	0.165	2.16574e-121	Intermediate	EPHA2	0.255
8.99167e-35	0.72323	0.412	0.274	3.28061e-30	Intermediate	AL390957.1	0.138
1.43233e-75	0.71957	0.976	0.917	5.22586e-71	Intermediate	NEAT1	0.059
3.80629e-81	0.709482	0.61	0.391	1.38873e-76	Intermediate	CORO1C	0.219
7.87691e-72	0.70377	0.848	0.685	2.87389e-67	Intermediate	BAIAP2L1	0.163
8.28044e-85	0.695127	0.711	0.495	3.02112e-80	Intermediate	TPM4	0.216
2.71374e-35	0.688292	0.694	0.566	9.90109e-31	Intermediate	KCNQ1OT1	0.128
3.17939e-150	0.682606	0.248	0.057	1.16e-145	Intermediate	FOSL1	0.191
2.2536e-57	0.681215	0.695	0.523	8.22226e-53	Intermediate	PPP2R5C	0.172
1.29236e-76	0.671246	0.789	0.613	4.71518e-72	Intermediate	AGO2	0.176
8.52952e-53	0.662	0.806	0.667	3.112e-48	Intermediate	CDH1	0.139
3.34443e-109	0.659663	0.425	0.176	1.22022e-104	Intermediate	NR4A1	0.249
9.79607e-34	0.640377	0.324	0.187	3.5741e-29	Intermediate	NPSR1	0.137
1.38566e-92	0.636444	0.889	0.712	5.05559e-88	Intermediate	ACTN4	0.177
5.05245e-71	0.626229	0.849	0.69	1.84339e-66	Intermediate	CTNNB1	0.159
8.49919e-97	0.624597	0.935	0.8	3.10093e-92	Intermediate	PVT1	0.135
1.543e-81	0.619919	0.385	0.18	5.62965e-77	Intermediate	SLCO4A1	0.205
3.21273e-99	0.619014	0.34	0.133	1.17216e-94	Intermediate	LRP8	0.207
2.52867e-71	0.618738	0.508	0.285	9.22587e-67	Intermediate	ERRFI1	0.223
1.75996e-21	0.613827	0.252	0.156	6.42121e-17	Intermediate	WARS	0.096
9.01946e-29	0.612807	0.158	0.073	3.29075e-24	Intermediate	CXCL1	0.085
3.30342e-50	0.612531	0.583	0.407	1.20525e-45	Intermediate	PPP1R13B	0.176
1.59926e-67	0.605757	0.822	0.631	5.83491e-63	Intermediate	ANXA2	0.191
3.43823e-107	0.600805	0.942	0.786	1.25444e-102	Intermediate	VMP1	0.156
8.1787e-75	0.600226	0.427	0.222	2.984e-70	Intermediate	ELOVL5	0.205
2.86254e-62	0.598606	0.879	0.752	1.0444e-57	Intermediate	CTBP2	0.127
9.57335e-62	0.598393	0.538	0.342	3.49284e-57	Intermediate	TC2N	0.196
7.28954e-49	0.595643	0.381	0.211	2.65959e-44	Intermediate	PLAUR	0.17
4.2425e-74	0.593727	0.5	0.286	1.54787e-69	Intermediate	MCL1	0.214
2.23837e-53	0.592451	0.707	0.524	8.1667e-49	Intermediate	PTPRJ	0.183
3.46322e-65	0.591796	0.688	0.471	1.26356e-60	Intermediate	KLF6	0.217
1.29926e-52	0.590314	0.857	0.745	4.74035e-48	Intermediate	YWHAZ	0.112
1.33431e-64	0.573433	0.483	0.284	4.86823e-60	Intermediate	NECTIN2	0.199
1.46069e-60	0.57123	0.8	0.661	5.32934e-56	Intermediate	PTPN12	0.139
1.92293e-53	0.568716	0.713	0.526	7.01583e-49	Intermediate	PTPRN2	0.187
7.4536e-71	0.565781	0.429	0.223	2.71945e-66	Intermediate	C3orf52	0.206
5.60014e-52	0.559636	0.823	0.671	2.04321e-47	Intermediate	FLNB	0.152
1.47054e-48	0.557872	0.87	0.757	5.36527e-44	Intermediate	HNF4A	0.113
5.79545e-13	0.553084	0.15	0.091	2.11447e-08	Intermediate	CCL20	0.059
1.07431e-50	0.548575	0.732	0.576	3.91962e-46	Intermediate	SNX9	0.156
1.42253e-54	0.547005	0.832	0.677	5.19011e-50	Intermediate	MYH14	0.155
1.5444e-36	0.546447	0.56	0.417	5.63475e-32	Intermediate	RUBCNL	0.143
1.90231e-33	0.543223	0.353	0.212	6.94059e-29	Intermediate	ADAMTSL1	0.141
3.93374e-33	0.538304	0.897	0.803	1.43522e-28	Intermediate	ITGA6	0.094
1.83657e-45	0.536003	0.167	0.064	6.70072e-41	Intermediate	CXCL2	0.103
8.74745e-45	0.532803	0.513	0.346	3.19151e-40	Intermediate	SLC45A4	0.167
9.67265e-28	0.524434	0.252	0.141	3.52907e-23	Intermediate	EMP1	0.111
6.93763e-42	0.524299	0.726	0.586	2.5312e-37	Intermediate	MYH9	0.14
1.04469e-47	0.522472	0.196	0.08	3.81154e-43	Intermediate	SYN3	0.116
1.30494e-46	0.522442	0.81	0.69	4.76106e-42	Intermediate	TOP1	0.12
6.40352e-48	0.522108	0.843	0.703	2.33633e-43	Intermediate	MYO1E	0.14
3.89108e-60	0.514719	0.26	0.109	1.41966e-55	Intermediate	TNS4	0.151
2.33865e-40	0.513111	0.575	0.413	8.53257e-36	Intermediate	JUP	0.162
2.54102e-39	0.511588	0.615	0.454	9.27092e-35	Intermediate	EEPD1	0.161
4.38533e-38	0.510527	0.29	0.16	1.59999e-33	Intermediate	HSPA1A	0.13
9.08715e-62	0.50776	0.54	0.324	3.31544e-57	Intermediate	JPH1	0.216
4.40413e-57	0.507524	0.4	0.209	1.60685e-52	Intermediate	HS6ST2	0.191
5.68685e-40	0.505625	0.583	0.425	2.07485e-35	Intermediate	RCOR1	0.158
1.37369e-55	0.505127	0.528	0.328	5.01192e-51	Intermediate	SHB	0.2
6.02895e-39	0.503212	0.586	0.438	2.19966e-34	Intermediate	DLGAP4	0.148
3.40935e-50	0.499111	0.754	0.563	1.2439e-45	Intermediate	CELF2	0.191
4.16587e-43	0.49876	0.556	0.397	1.51992e-38	Intermediate	AZIN1	0.159
6.93736e-55	0.49545	0.785	0.609	2.53109e-50	Intermediate	B4GALT5	0.176
2.89906e-102	0.495085	0.168	0.037	1.05772e-97	Intermediate	PDLIM3	0.131
3.77513e-46	0.4941	0.782	0.622	1.37736e-41	Intermediate	FMNL2	0.16
5.64443e-53	0.492842	0.346	0.181	2.05937e-48	Intermediate	TRIB1	0.165
5.93292e-24	0.491831	0.399	0.281	2.16463e-19	Intermediate	TFCP2L1	0.118
4.14834e-46	0.490258	0.477	0.298	1.51352e-41	Intermediate	SQLE	0.179
3.43511e-31	0.486923	0.537	0.396	1.2533e-26	Intermediate	PELI2	0.141
7.2832e-49	0.486668	0.863	0.745	2.65727e-44	Intermediate	CHD7	0.118
1.71801e-60	0.485788	0.802	0.581	6.26817e-56	Intermediate	GPRC5A	0.221
7.57994e-46	0.483622	0.768	0.619	2.76554e-41	Intermediate	GTF2IRD1	0.149
1.47166e-25	0.483447	0.465	0.34	5.36934e-21	Intermediate	EFNB2	0.125
1.08628e-135	0.482464	0.161	0.026	3.96329e-131	Intermediate	DPP10	0.135
8.67796e-49	0.481778	0.917	0.83	3.16615e-44	Intermediate	SPIDR	0.087
2.10054e-61	0.479508	0.321	0.146	7.66383e-57	Intermediate	ATF3	0.175
6.37752e-39	0.479153	0.844	0.73	2.32684e-34	Intermediate	PICALM	0.114
2.65377e-64	0.477322	0.303	0.135	9.68227e-60	Intermediate	ADAMTSL4-AS1	0.168
5.14856e-42	0.476208	0.503	0.329	1.87845e-37	Intermediate	PALM2-AKAP2	0.174
2.75367e-57	0.475427	0.633	0.429	1.00468e-52	Intermediate	SLC7A1	0.204
9.00094e-42	0.475246	0.571	0.387	3.28399e-37	Intermediate	MARCH3	0.184
1.07419e-40	0.474742	0.792	0.659	3.91917e-36	Intermediate	ASAP1	0.133
3.23875e-13	0.473805	0.287	0.204	1.18166e-08	Intermediate	AC083837.1	0.083
6.98746e-60	0.47199	0.421	0.23	2.54938e-55	Intermediate	MAP3K14	0.191
5.6772e-45	0.470083	0.575	0.396	2.07133e-40	Intermediate	IFRD1	0.179
2.40257e-44	0.469758	0.592	0.428	8.76577e-40	Intermediate	CDC42BPB	0.164
6.45738e-41	0.468368	0.37	0.22	2.35598e-36	Intermediate	QKI	0.15
1.68047e-49	0.466169	0.716	0.523	6.13118e-45	Intermediate	MTHFD1L	0.193
6.09815e-47	0.462726	0.854	0.719	2.22491e-42	Intermediate	MACC1	0.135
2.8466e-50	0.461806	0.409	0.234	1.03858e-45	Intermediate	FKBP5	0.175
8.40442e-36	0.460961	0.631	0.463	3.06635e-31	Intermediate	CACNA1D	0.168
2.92692e-72	0.45993	0.334	0.151	1.06789e-67	Intermediate	MAP2K3	0.183
1.13052e-60	0.459097	0.716	0.509	4.1247e-56	Intermediate	PITPNB	0.207
3.85365e-49	0.458376	0.67	0.486	1.406e-44	Intermediate	OXSR1	0.184
1.0773e-49	0.457701	0.296	0.149	3.93052e-45	Intermediate	TTC7B	0.147
4.52126e-27	0.457534	0.335	0.209	1.64958e-22	Intermediate	MIR222HG	0.126
1.42324e-42	0.457015	0.766	0.613	5.19269e-38	Intermediate	MYO5B	0.153
1.54851e-41	0.455815	0.622	0.44	5.64973e-37	Intermediate	LINC00513	0.182
8.05545e-52	0.455671	0.277	0.127	2.93903e-47	Intermediate	BNIP5	0.15
2.71099e-50	0.455375	0.823	0.649	9.89104e-46	Intermediate	PKP4	0.174
3.3374e-70	0.455229	0.341	0.155	1.21765e-65	Intermediate	HELZ2	0.186
6.41617e-80	0.455167	0.313	0.125	2.34094e-75	Intermediate	EGR1	0.188
1.07365e-31	0.455093	0.573	0.429	3.91721e-27	Intermediate	SOD2	0.144
1.48285e-41	0.45461	0.296	0.159	5.41019e-37	Intermediate	MEF2D	0.137
3.59287e-32	0.452397	0.531	0.378	1.31086e-27	Intermediate	NCOA7	0.153
1.27991e-49	0.450972	0.823	0.666	4.66974e-45	Intermediate	PDLIM5	0.157
1.51703e-46	0.4495	0.595	0.407	5.5349e-42	Intermediate	LMNA	0.188
1.21367e-26	0.447921	0.852	0.762	4.42807e-22	Intermediate	CCSER1	0.09
2.50174e-28	0.447549	0.493	0.355	9.1276e-24	Intermediate	SNX25	0.138
4.71446e-40	0.447427	0.787	0.651	1.72007e-35	Intermediate	SMURF1	0.136
2.69464e-43	0.447077	0.413	0.24	9.83138e-39	Intermediate	FOS	0.173
4.74649e-40	0.445755	0.459	0.291	1.73176e-35	Intermediate	HNF4A-AS1	0.168
1.8539e-42	0.444624	0.6	0.422	6.76397e-38	Intermediate	ANXA11	0.178
3.958e-42	0.443005	0.259	0.128	1.44408e-37	Intermediate	LINC02320	0.131
8.51792e-33	0.440795	0.58	0.444	3.10776e-28	Intermediate	ACTN1	0.136
1.82344e-51	0.4403	0.474	0.283	6.65283e-47	Intermediate	MPP6	0.191
2.61951e-47	0.436159	0.431	0.249	9.55727e-43	Intermediate	AL033504.1	0.182
4.87708e-60	0.432629	0.406	0.216	1.7794e-55	Intermediate	SREBF1	0.19
1.40257e-47	0.430447	0.437	0.271	5.11728e-43	Intermediate	SLC25A32	0.166
5.81721e-23	0.43016	0.475	0.348	2.12241e-18	Intermediate	TSPAN5	0.127
3.8404e-28	0.427802	0.569	0.428	1.40117e-23	Intermediate	CLIP2	0.141
7.44697e-46	0.42659	0.697	0.505	2.71703e-41	Intermediate	DDX21	0.192
7.33743e-28	0.426067	0.764	0.638	2.67706e-23	Intermediate	NEDD4L	0.126
5.38327e-53	0.424705	0.543	0.32	1.96409e-48	Intermediate	AREG	0.223
1.57615e-32	0.423618	0.754	0.626	5.75057e-28	Intermediate	RTN4	0.128
2.88682e-42	0.422029	0.603	0.432	1.05326e-37	Intermediate	VPS37B	0.171
6.35248e-41	0.421564	0.657	0.483	2.3177e-36	Intermediate	FOXK1	0.174
1.45332e-46	0.419742	0.301	0.154	5.30244e-42	Intermediate	HIP1	0.147
9.00221e-42	0.418512	0.464	0.297	3.28446e-37	Intermediate	ADGRE5	0.167
3.1273e-44	0.418449	0.801	0.648	1.141e-39	Intermediate	SIK3	0.153
1.64322e-31	0.417826	0.577	0.424	5.9953e-27	Intermediate	DPY19L1	0.153
1.78497e-34	0.41694	0.661	0.515	6.51245e-30	Intermediate	BAZ1A	0.146
3.94976e-48	0.416417	0.462	0.277	1.44107e-43	Intermediate	SEMA4B	0.185
3.84359e-42	0.416399	0.418	0.255	1.40233e-37	Intermediate	DENND5A	0.163
2.50563e-17	0.416284	0.397	0.29	9.14179e-13	Intermediate	ZC3HAV1	0.107
2.05361e-46	0.415666	0.795	0.646	7.49261e-42	Intermediate	SMG1	0.149
2.03188e-43	0.412712	0.961	0.906	7.41331e-39	Intermediate	PTK2	0.055
5.5185e-29	0.412215	0.371	0.237	2.01342e-24	Intermediate	TM4SF1	0.134
3.04685e-31	0.407867	0.565	0.413	1.11164e-26	Intermediate	ABHD2	0.152
1.88602e-40	0.407286	0.688	0.514	6.88115e-36	Intermediate	RHPN2	0.174
1.85956e-61	0.406923	0.249	0.102	6.78461e-57	Intermediate	C6orf141	0.147
1.92676e-53	0.406707	0.213	0.086	7.02977e-49	Intermediate	SPSB1	0.127
1.51137e-40	0.406307	0.614	0.439	5.51425e-36	Intermediate	KPNA4	0.175
6.71373e-38	0.404922	0.601	0.432	2.4495e-33	Intermediate	TMPRSS2	0.169
5.41625e-49	0.403178	0.431	0.255	1.97612e-44	Intermediate	VASP	0.176
2.02806e-44	0.402731	0.641	0.461	7.39938e-40	Intermediate	GATAD2A	0.18
8.48499e-35	0.398893	0.597	0.427	3.09575e-30	Intermediate	NAMPT	0.17
2.41692e-49	0.3983	0.458	0.276	8.81813e-45	Intermediate	AXIN1	0.182
8.68466e-40	0.396633	0.57	0.4	3.1686e-35	Intermediate	E2F3	0.17
5.6965e-39	0.396531	0.452	0.29	2.07837e-34	Intermediate	HK1	0.162
2.82845e-32	0.395206	0.676	0.533	1.03196e-27	Intermediate	CSPP1	0.143
3.66422e-43	0.391416	0.702	0.534	1.33689e-38	Intermediate	UBA6	0.168
1.96036e-44	0.391247	0.921	0.811	7.15238e-40	Intermediate	FHIT	0.11
8.47655e-25	0.389031	0.358	0.237	3.09267e-20	Intermediate	ODC1	0.121
5.03517e-33	0.388716	0.356	0.218	1.83708e-28	Intermediate	BTG2	0.138
1.32578e-33	0.388477	0.564	0.42	4.8371e-29	Intermediate	SPTLC2	0.144
1.18153e-29	0.386485	0.396	0.257	4.31081e-25	Intermediate	KHDRBS3	0.139
2.66073e-40	0.384318	0.723	0.538	9.70768e-36	Intermediate	ATP11A	0.185
1.06977e-36	0.383156	0.299	0.164	3.90305e-32	Intermediate	ITPKC	0.135
5.40045e-34	0.380874	0.568	0.409	1.97035e-29	Intermediate	HIVEP2	0.159
2.10803e-36	0.379957	0.758	0.618	7.69114e-32	Intermediate	RALY	0.14
8.06595e-19	0.378959	0.523	0.413	2.94286e-14	Intermediate	TXNIP	0.11
2.7392e-50	0.378735	0.234	0.102	9.99397e-46	Intermediate	BAIAP2	0.132
8.1759e-17	0.376539	0.32	0.225	2.98298e-12	Intermediate	RFX2	0.095
9.94431e-35	0.376128	0.829	0.701	3.62818e-30	Intermediate	SPTBN1	0.128
1.07436e-39	0.375552	0.758	0.609	3.91981e-35	Intermediate	RAP1B	0.149
4.1697e-49	0.375168	0.399	0.226	1.52132e-44	Intermediate	STK40	0.173
7.71317e-27	0.374535	0.779	0.684	2.81415e-22	Intermediate	RALGAPA1	0.095
4.22406e-37	0.374463	0.869	0.757	1.54115e-32	Intermediate	STK3	0.112
1.3153e-31	0.373993	0.598	0.437	4.79889e-27	Intermediate	SKIL	0.161
3.03066e-19	0.373291	0.395	0.28	1.10574e-14	Intermediate	VSNL1	0.115
1.15351e-35	0.370841	0.754	0.606	4.2086e-31	Intermediate	ANKS1A	0.148
5.92422e-18	0.368692	0.582	0.486	2.16145e-13	Intermediate	AOAH	0.096
1.34417e-23	0.368399	0.518	0.378	4.90421e-19	Intermediate	CEACAM1	0.14
1.09561e-26	0.368332	0.454	0.313	3.99735e-22	Intermediate	CLDN1	0.141
8.11373e-49	0.368041	0.633	0.433	2.96029e-44	Intermediate	TRA2B	0.2
2.58925e-26	0.367503	0.76	0.626	9.44688e-22	Intermediate	EPB41L2	0.134
9.98327e-36	0.366893	0.789	0.634	3.6424e-31	Intermediate	FBXW7	0.155
6.97174e-22	0.365864	0.366	0.245	2.54364e-17	Intermediate	SLC7A11	0.121
1.22065e-36	0.365668	0.827	0.675	4.45352e-32	Intermediate	PRKDC	0.152
2.00351e-35	0.365315	0.723	0.552	7.3098e-31	Intermediate	PTPN3	0.171
1.43219e-33	0.36439	0.887	0.781	5.22536e-29	Intermediate	IGF2BP2	0.106
4.00794e-38	0.363587	0.395	0.242	1.4623e-33	Intermediate	MIDN	0.153
4.03821e-26	0.361955	0.278	0.166	1.47334e-21	Intermediate	CREB5	0.112
2.66315e-45	0.361754	0.359	0.199	9.71652e-41	Intermediate	FLNA	0.16
8.06309e-27	0.361144	0.805	0.688	2.94182e-22	Intermediate	WWOX	0.117
2.474e-39	0.358686	0.204	0.093	9.02639e-35	Intermediate	KIRREL1	0.111
1.79091e-39	0.355686	0.666	0.484	6.53415e-35	Intermediate	BZW2	0.182
4.4006e-31	0.355357	0.448	0.302	1.60556e-26	Intermediate	LDLRAD3	0.146
1.28893e-22	0.354206	0.257	0.156	4.70264e-18	Intermediate	INSIG1	0.101
1.46295e-36	0.353967	0.516	0.337	5.33759e-32	Intermediate	SAMD5	0.179
1.44075e-34	0.35365	0.839	0.731	5.25657e-30	Intermediate	FAM49B	0.108
3.55639e-40	0.352552	0.936	0.85	1.29755e-35	Intermediate	TRAPPC9	0.086
2.18677e-47	0.352436	0.341	0.182	7.97842e-43	Intermediate	EHD4	0.159
7.40866e-37	0.351162	0.541	0.378	2.70305e-32	Intermediate	PDLIM1	0.163
3.78257e-28	0.350981	0.518	0.369	1.38007e-23	Intermediate	NCEH1	0.149
4.44027e-26	0.350069	0.922	0.843	1.62003e-21	Intermediate	EXT1	0.079
7.76835e-42	0.349287	0.501	0.321	2.83428e-37	Intermediate	GART	0.18
4.12819e-42	0.34888	0.289	0.149	1.50617e-37	Intermediate	KLF10	0.14
3.59403e-28	0.348317	0.24	0.132	1.31128e-23	Intermediate	AC016074.2	0.108
7.17472e-21	0.348114	0.624	0.504	2.6177e-16	Intermediate	PTPRD	0.12
1.54439e-32	0.347016	0.632	0.469	5.6347e-28	Intermediate	ATP2B1	0.163
1.41069e-34	0.344848	0.625	0.472	5.1469e-30	Intermediate	DYNC1H1	0.153
1.39561e-35	0.344765	0.26	0.136	5.09189e-31	Intermediate	SGMS2	0.124
6.32488e-32	0.34433	0.437	0.289	2.30763e-27	Intermediate	ITPK1	0.148
4.93719e-28	0.343201	0.39	0.258	1.80133e-23	Intermediate	SASH1	0.132
7.71569e-37	0.342957	0.707	0.547	2.81507e-32	Intermediate	PSME4	0.16
8.97798e-34	0.342944	0.861	0.741	3.27562e-29	Intermediate	NEBL	0.12
2.47509e-25	0.340288	0.697	0.591	9.03037e-21	Intermediate	IGF2R	0.106
3.99111e-37	0.338995	0.421	0.264	1.45616e-32	Intermediate	TGIF2	0.157
1.8157e-38	0.338887	0.678	0.501	6.62458e-34	Intermediate	CAPZB	0.177
5.36964e-18	0.338652	0.713	0.599	1.95911e-13	Intermediate	PDE4D	0.114
1.34072e-33	0.337735	0.469	0.307	4.89163e-29	Intermediate	WEE1	0.162
5.16253e-38	0.337698	0.263	0.136	1.88355e-33	Intermediate	GCH1	0.127
1.51641e-35	0.336878	0.534	0.37	5.53262e-31	Intermediate	FOXN2	0.164
4.06325e-29	0.335353	0.467	0.31	1.48248e-24	Intermediate	CD55	0.157
1.3696e-28	0.33384	0.287	0.167	4.99699e-24	Intermediate	SLCO5A1	0.12
3.81446e-32	0.333559	0.526	0.366	1.39171e-27	Intermediate	AFAP1	0.16
5.04169e-129	0.332447	0.12	0.015	1.83946e-124	Intermediate	MRLN	0.105
4.51331e-32	0.331836	0.715	0.547	1.64668e-27	Intermediate	CMSS1	0.168
2.91288e-33	0.331607	0.315	0.185	1.06276e-28	Intermediate	TUFT1	0.13
1.36767e-38	0.33159	0.833	0.679	4.98995e-34	Intermediate	TAF1D	0.154
4.4039e-35	0.330294	0.616	0.443	1.60676e-30	Intermediate	SEPTIN9	0.173
1.54692e-25	0.330253	0.67	0.527	5.64394e-21	Intermediate	TACC1	0.143
4.31717e-42	0.329525	0.44	0.271	1.57512e-37	Intermediate	SDCBP	0.169
0.000302961	0.329069	0.425	0.379	1	Intermediate	PARP14	0.046
1.79079e-32	0.328562	0.39	0.247	6.53368e-28	Intermediate	PALD1	0.143
1.24422e-33	0.328311	0.522	0.364	4.53955e-29	Intermediate	CYSTM1	0.158
1.66931e-29	0.32812	0.792	0.672	6.09048e-25	Intermediate	LLGL2	0.12
2.47029e-31	0.32696	0.262	0.146	9.01284e-27	Intermediate	PTP4A3	0.116
6.65641e-53	0.326491	0.231	0.097	2.42859e-48	Intermediate	PLCD3	0.134
1.06725e-30	0.324623	0.657	0.506	3.89387e-26	Intermediate	RHEB	0.151
8.2201e-23	0.324517	0.433	0.301	2.9991e-18	Intermediate	MUC12	0.132
2.14676e-27	0.324486	0.88	0.787	7.83246e-23	Intermediate	UBR5	0.093
2.75918e-25	0.323785	0.589	0.444	1.00669e-20	Intermediate	KALRN	0.145
9.5829e-27	0.323573	0.685	0.548	3.49632e-22	Intermediate	GNB1	0.137
2.43899e-17	0.322715	0.296	0.201	8.89865e-13	Intermediate	NFKBIA	0.095
1.00106e-09	0.322511	0.17	0.115	3.65236e-05	Intermediate	BIRC3	0.055
1.14583e-33	0.321888	0.598	0.443	4.18056e-29	Intermediate	FOXK2	0.155
3.21603e-22	0.320868	0.522	0.395	1.17337e-17	Intermediate	LAMC1	0.127
6.70746e-29	0.320279	0.495	0.348	2.44722e-24	Intermediate	FILIP1L	0.147
3.68109e-38	0.32001	0.338	0.191	1.34305e-33	Intermediate	PHLDA2	0.147
9.56029e-43	0.319524	0.325	0.177	3.48807e-38	Intermediate	HMOX2	0.148
2.91061e-28	0.319278	0.421	0.283	1.06194e-23	Intermediate	SNRK	0.138
1.42591e-25	0.318699	0.646	0.512	5.20243e-21	Intermediate	TACC2	0.134
2.05156e-32	0.318694	0.619	0.452	7.48511e-28	Intermediate	IPO7	0.167
3.66195e-42	0.317706	0.152	0.057	1.33606e-37	Intermediate	LINC01285	0.095
2.15317e-27	0.317344	0.512	0.362	7.85584e-23	Intermediate	RASSF3	0.15
6.21091e-23	0.317316	0.632	0.498	2.26605e-18	Intermediate	NPAS2	0.134
3.43711e-39	0.316017	0.417	0.259	1.25403e-34	Intermediate	TRIM26	0.158
4.22972e-33	0.315693	0.787	0.64	1.54321e-28	Intermediate	LRRFIP1	0.147
4.70183e-28	0.314916	0.619	0.48	1.71546e-23	Intermediate	SYNJ2	0.139
1.66141e-24	0.314443	0.773	0.653	6.06166e-20	Intermediate	RAB10	0.12
5.43894e-28	0.314437	0.447	0.304	1.9844e-23	Intermediate	LUZP1	0.143
1.23995e-36	0.313673	0.449	0.294	4.52397e-32	Intermediate	USP36	0.155
1.70712e-28	0.313615	0.576	0.427	6.22842e-24	Intermediate	DIAPH1	0.149
1.593e-45	0.312137	0.174	0.067	5.81206e-41	Intermediate	GRHL1	0.107
3.63131e-26	0.311858	0.345	0.217	1.32488e-21	Intermediate	AL136962.1	0.128
6.26767e-27	0.311624	0.715	0.575	2.28676e-22	Intermediate	SPAG9	0.14
1.187e-29	0.311394	0.57	0.417	4.33079e-25	Intermediate	SLK	0.153
1.02906e-18	0.311379	0.697	0.602	3.75453e-14	Intermediate	ST14	0.095
2.95264e-27	0.311194	0.653	0.515	1.07727e-22	Intermediate	MROH1	0.138
1.44255e-22	0.310406	0.644	0.513	5.26316e-18	Intermediate	SQSTM1	0.131
3.70462e-35	0.309984	0.45	0.293	1.35163e-30	Intermediate	DCAF13	0.157
2.16503e-20	0.309219	0.737	0.614	7.8991e-16	Intermediate	SUPT3H	0.123
1.10975e-16	0.30914	0.428	0.323	4.04892e-12	Intermediate	LURAP1L	0.105
2.9906e-16	0.309028	0.377	0.282	1.09112e-11	Intermediate	NOL4L	0.095
2.25404e-31	0.308119	0.497	0.346	8.22386e-27	Intermediate	ITPR3	0.151
2.82936e-42	0.307809	0.359	0.2	1.03229e-37	Intermediate	SLC25A33	0.159
4.10483e-15	0.306691	0.4	0.303	1.49765e-10	Intermediate	GLUD1	0.097
1.82234e-10	0.30636	0.24	0.174	6.64883e-06	Intermediate	IRF1	0.066
2.77254e-29	0.305552	0.748	0.602	1.01156e-24	Intermediate	RBM25	0.146
7.76203e-25	0.305237	0.171	0.085	2.83198e-20	Intermediate	SERPINB5	0.086
5.12223e-44	0.304385	0.972	0.9	1.86885e-39	Intermediate	GMDS	0.072
3.64307e-24	0.304359	0.442	0.314	1.32917e-19	Intermediate	TSNARE1	0.128
8.22564e-35	0.303352	0.5	0.337	3.00112e-30	Intermediate	GLRX3	0.163
8.6751e-29	0.303039	0.315	0.192	3.16511e-24	Intermediate	NFYA	0.123
9.2299e-18	0.302711	0.647	0.516	3.36753e-13	Intermediate	CASC19	0.131
1.0752e-27	0.301466	0.261	0.148	3.92286e-23	Intermediate	KDM6B	0.113
1.0897e-30	0.301426	0.191	0.095	3.97576e-26	Intermediate	MSN	0.096
3.26219e-33	0.300949	0.375	0.23	1.19021e-28	Intermediate	PPARD	0.145
4.15768e-21	0.300891	0.618	0.498	1.51693e-16	Intermediate	PMEPA1	0.12
2.96264e-41	0.300381	0.358	0.201	1.08092e-36	Intermediate	TNFRSF12A	0.157
3.20587e-32	0.30003	0.788	0.628	1.16966e-27	Intermediate	MAP4	0.16
9.65373e-34	0.299824	0.878	0.749	3.52216e-29	Intermediate	MSI2	0.129
1.94438e-24	0.299607	0.617	0.479	7.09406e-20	Intermediate	PSEN1	0.138
9.5431e-41	0.298808	0.4	0.232	3.4818e-36	Intermediate	ZFP36	0.168
5.74367e-48	0.298376	0.18	0.068	2.09558e-43	Intermediate	VWA5B1	0.112
3.15035e-05	0.297723	0.197	0.155	1	Intermediate	TCIM	0.042
7.63567e-17	0.297692	0.135	0.072	2.78588e-12	Intermediate	KIAA1549L	0.063
7.18765e-18	0.297403	0.447	0.33	2.62241e-13	Intermediate	LIPH	0.117
2.73534e-15	0.297317	0.442	0.334	9.97987e-11	Intermediate	ZDHHC14	0.108
3.10031e-16	0.297261	0.448	0.334	1.13115e-11	Intermediate	SEMA3A	0.114
2.48002e-32	0.296236	0.462	0.305	9.04834e-28	Intermediate	YWHAG	0.157
3.79994e-23	0.296212	0.405	0.281	1.38641e-18	Intermediate	VDR	0.124
3.55424e-26	0.296186	0.477	0.333	1.29677e-21	Intermediate	TNFRSF10B	0.144
6.90415e-25	0.296057	0.814	0.68	2.51898e-20	Intermediate	PCAT1	0.134
1.29954e-24	0.295591	0.607	0.476	4.74138e-20	Intermediate	YTHDF3	0.131
3.93178e-19	0.295389	0.659	0.544	1.43451e-14	Intermediate	CCDC6	0.115
5.8854e-28	0.294935	0.393	0.256	2.14729e-23	Intermediate	E2F5	0.137
3.05845e-14	0.294619	0.405	0.303	1.11588e-09	Intermediate	NLRC5	0.102
1.04568e-36	0.294444	0.457	0.296	3.81517e-32	Intermediate	HSF1	0.161
4.30298e-34	0.293829	0.885	0.76	1.56994e-29	Intermediate	PTPRG	0.125
5.0087e-32	0.292488	0.315	0.179	1.82743e-27	Intermediate	XKR9	0.136
2.55167e-30	0.292194	0.463	0.311	9.30976e-26	Intermediate	IER2	0.152
6.37787e-23	0.291486	0.572	0.45	2.32697e-18	Intermediate	LAPTM4B	0.122
1.37227e-22	0.290846	0.522	0.386	5.00672e-18	Intermediate	GNG4	0.136
4.09518e-47	0.290332	0.204	0.085	1.49413e-42	Intermediate	LONRF3	0.119
9.95548e-26	0.289832	0.837	0.73	3.63226e-21	Intermediate	SIPA1L1	0.107
3.18823e-28	0.289782	0.624	0.475	1.16323e-23	Intermediate	NUP98	0.149
5.55187e-29	0.289247	0.627	0.462	2.0256e-24	Intermediate	SLC4A7	0.165
3.43851e-20	0.289022	0.615	0.488	1.25454e-15	Intermediate	PLSCR1	0.127
1.81403e-40	0.28879	0.274	0.139	6.6185e-36	Intermediate	INPP1	0.135
1.0537e-28	0.288765	0.347	0.216	3.84443e-24	Intermediate	SLC25A25	0.131
2.54018e-37	0.288477	0.215	0.102	9.26786e-33	Intermediate	GPR153	0.113
2.62738e-27	0.288269	0.629	0.476	9.58601e-23	Intermediate	ARHGEF38	0.153
5.82733e-31	0.288007	0.481	0.325	2.1261e-26	Intermediate	LRRC8B	0.156
2.71384e-48	0.286734	0.187	0.074	9.90146e-44	Intermediate	PTPRS	0.113
1.10251e-26	0.286415	0.666	0.515	4.02251e-22	Intermediate	HIVEP1	0.151
7.07907e-31	0.286279	0.687	0.517	2.5828e-26	Intermediate	SREBF2	0.17
1.78668e-15	0.285324	0.513	0.396	6.51872e-11	Intermediate	SPRED1	0.117
3.02142e-31	0.283606	0.65	0.488	1.10237e-26	Intermediate	MRTFA	0.162
2.01711e-28	0.283555	0.627	0.48	7.35941e-24	Intermediate	ATP13A3	0.147
1.24119e-15	0.283303	0.447	0.343	4.52849e-11	Intermediate	LYN	0.104
2.6884e-21	0.282505	0.758	0.646	9.80861e-17	Intermediate	RASA2	0.112
3.71596e-28	0.282037	0.653	0.503	1.35577e-23	Intermediate	TJP1	0.15
2.38609e-24	0.281965	0.778	0.648	8.70567e-20	Intermediate	TEAD1	0.13
9.01574e-12	0.28142	0.26	0.187	3.28939e-07	Intermediate	FBXO33	0.073
6.16826e-21	0.280903	0.513	0.378	2.25049e-16	Intermediate	NFKB1	0.135
2.1225e-30	0.280655	0.932	0.855	7.74394e-26	Intermediate	CTNND1	0.077
1.11587e-21	0.28026	0.678	0.54	4.07126e-17	Intermediate	DDX10	0.138
7.09452e-26	0.280038	0.578	0.436	2.58844e-21	Intermediate	NUP153	0.142
2.09641e-27	0.279404	0.567	0.412	7.64876e-23	Intermediate	XPO6	0.155
3.6329e-29	0.279318	0.575	0.412	1.32546e-24	Intermediate	EZH2	0.163
2.45694e-32	0.279264	0.523	0.367	8.96415e-28	Intermediate	ZBTB7A	0.156
1.92471e-29	0.278773	0.235	0.126	7.02231e-25	Intermediate	RELB	0.109
6.68048e-30	0.278309	0.511	0.357	2.43737e-25	Intermediate	ABLIM2	0.154
3.44308e-24	0.277875	0.702	0.558	1.25621e-19	Intermediate	TASOR2	0.144
9.51789e-23	0.277253	0.827	0.732	3.4726e-18	Intermediate	KTN1	0.095
2.91058e-28	0.276539	0.755	0.602	1.06193e-23	Intermediate	TMPRSS4	0.153
1.22798e-27	0.276431	0.515	0.36	4.48027e-23	Intermediate	ANXA3	0.155
7.31057e-23	0.27637	0.701	0.576	2.66726e-18	Intermediate	ZFHX3	0.125
2.18328e-28	0.276184	0.319	0.193	7.9657e-24	Intermediate	CAPN15	0.126
5.18345e-15	0.276123	0.755	0.65	1.89118e-10	Intermediate	COBL	0.105
3.16935e-22	0.275922	0.548	0.4	1.15634e-17	Intermediate	CYP3A5	0.148
2.14803e-28	0.275875	0.508	0.357	7.83707e-24	Intermediate	SELENOI	0.151
1.00279e-26	0.275604	0.379	0.251	3.65867e-22	Intermediate	WDR1	0.128
3.51385e-39	0.274292	0.343	0.193	1.28203e-34	Intermediate	PIEZO1	0.15
7.4569e-30	0.274054	0.212	0.108	2.72065e-25	Intermediate	CLTCL1	0.104
1.11024e-23	0.273889	0.66	0.522	4.05072e-19	Intermediate	SLC39A11	0.138
5.90026e-28	0.273849	0.29	0.172	2.15271e-23	Intermediate	EPPK1	0.118
2.11049e-24	0.273533	0.614	0.479	7.70011e-20	Intermediate	LYPLA1	0.135
2.96216e-32	0.273482	0.425	0.276	1.08074e-27	Intermediate	FAM118A	0.149
5.79009e-22	0.272534	0.505	0.372	2.11252e-17	Intermediate	TBL1X	0.133
4.12471e-25	0.272366	0.669	0.524	1.5049e-20	Intermediate	ACTR3	0.145
4.40885e-30	0.272163	0.412	0.267	1.60857e-25	Intermediate	PTDSS1	0.145
2.02136e-17	0.270975	0.424	0.311	7.37494e-13	Intermediate	NPSR1-AS1	0.113
4.38456e-24	0.270793	0.397	0.266	1.59971e-19	Intermediate	B3GNT5	0.131
4.99315e-19	0.270627	0.912	0.831	1.82175e-14	Intermediate	NFAT5	0.081
3.66773e-27	0.270448	0.544	0.395	1.33817e-22	Intermediate	NAA50	0.149
9.37344e-20	0.270293	0.43	0.308	3.4199e-15	Intermediate	ARHGEF18	0.122
1.77941e-23	0.269546	0.444	0.316	6.49217e-19	Intermediate	SLC7A6	0.128
2.45918e-13	0.269245	0.773	0.696	8.97234e-09	Intermediate	RAB2A	0.077
1.84527e-33	0.268281	0.489	0.328	6.73248e-29	Intermediate	CYTH1	0.161
4.69246e-14	0.267283	0.4	0.301	1.71205e-09	Intermediate	CLIC5	0.099
9.61069e-23	0.266858	0.81	0.709	3.50646e-18	Intermediate	EIF3H	0.101
1.26385e-25	0.26679	0.331	0.21	4.61117e-21	Intermediate	RIPK2	0.121
3.65873e-29	0.265971	0.77	0.622	1.33489e-24	Intermediate	SRPK1	0.148
3.89889e-26	0.265156	0.734	0.582	1.42251e-21	Intermediate	ACACA	0.152
2.29706e-27	0.264376	0.353	0.224	8.38083e-23	Intermediate	RRP1B	0.129
4.33275e-19	0.264286	0.824	0.741	1.58081e-14	Intermediate	ARFGEF1	0.083
2.96291e-25	0.264202	0.191	0.1	1.08102e-20	Intermediate	IRAK2	0.091
3.15924e-18	0.263877	0.594	0.465	1.15265e-13	Intermediate	KCNQ1	0.129
1.36706e-25	0.263541	0.79	0.663	4.98771e-21	Intermediate	CELF1	0.127
4.76256e-19	0.26238	0.337	0.234	1.73762e-14	Intermediate	PTK2B	0.103
5.51355e-16	0.261835	0.735	0.636	2.01162e-11	Intermediate	RREB1	0.099
6.74816e-31	0.260975	0.386	0.243	2.46207e-26	Intermediate	CMC2	0.143
5.82661e-25	0.260882	0.47	0.334	2.12584e-20	Intermediate	ZNHIT6	0.136
7.52613e-27	0.260558	0.496	0.348	2.74591e-22	Intermediate	LYRM4	0.148
3.34053e-25	0.259644	0.492	0.349	1.21879e-20	Intermediate	ZNFX1	0.143
2.7212e-20	0.259132	0.758	0.647	9.92831e-16	Intermediate	UBE2H	0.111
4.37759e-30	0.258889	0.356	0.222	1.59716e-25	Intermediate	MAPRE1	0.134
3.58709e-29	0.257647	0.685	0.516	1.30875e-24	Intermediate	WDR43	0.169
1.714e-26	0.257134	0.547	0.401	6.25354e-22	Intermediate	SPEN	0.146
3.90576e-11	0.256512	0.632	0.543	1.42502e-06	Intermediate	SLC20A2	0.089
1.81952e-25	0.256369	0.403	0.269	6.63851e-21	Intermediate	AGAP3	0.134
4.55272e-35	0.25627	0.279	0.149	1.66106e-30	Intermediate	MAL2-AS1	0.13
1.50869e-25	0.256179	0.361	0.232	5.50444e-21	Intermediate	AC023424.3	0.129
3.05497e-30	0.255873	0.291	0.168	1.11461e-25	Intermediate	PLEK2	0.123
3.62878e-21	0.255067	0.315	0.206	1.32396e-16	Intermediate	CRY1	0.109
1.03895e-25	0.254767	0.826	0.716	3.79062e-21	Intermediate	MACF1	0.11
1.58021e-23	0.254615	0.39	0.261	5.76541e-19	Intermediate	NIBAN2	0.129
9.05724e-25	0.254611	0.522	0.372	3.30453e-20	Intermediate	PUS7	0.15
1.66147e-34	0.254527	0.152	0.063	6.06189e-30	Intermediate	HBEGF	0.089
2.37524e-23	0.25248	0.322	0.207	8.66605e-19	Intermediate	KCNK5	0.115
1.22364e-21	0.252418	0.639	0.51	4.46446e-17	Intermediate	KHDRBS1	0.129
1.24753e-16	0.252407	0.368	0.264	4.55163e-12	Intermediate	HMGCS1	0.104
2.11971e-36	0.2519	0.307	0.169	7.73375e-32	Intermediate	KLHL18	0.138
6.97765e-29	0.251478	0.655	0.485	2.5458e-24	Intermediate	MDN1	0.17
2.9963e-34	0.250782	0.324	0.186	1.0932e-29	Intermediate	TNFRSF10A	0.138
7.79818e-24	0.250637	0.813	0.678	2.84517e-19	Intermediate	ESYT2	0.135
3.44024e-21	0.250392	0.563	0.43	1.25517e-16	Intermediate	ADIPOR2	0.133
2.68088e-23	0.250236	0.576	0.436	9.78119e-19	Intermediate	SGMS1	0.14

## Sheet: iREC
p_val	avg_log2FC	pct.1	pct.2	p_val_adj	cluster	gene	pct.diff
1.00882e-127	2.92268	0.51	0.139	3.68068e-123	iREC	EMP1	0.371
3.55677e-110	2.37627	0.672	0.279	1.29769e-105	iREC	LAMA3	0.393
2.91148e-130	2.0312	0.652	0.233	1.06225e-125	iREC	IFI6	0.419
3.28331e-130	2.0002	0.678	0.251	1.19792e-125	iREC	AC020916.1	0.427
9.43025e-173	1.90133	0.443	0.082	3.44063e-168	iREC	SERPINB5	0.361
3.74042e-182	1.78811	0.32	0.039	1.36469e-177	iREC	FOSB	0.281
1.29961e-152	1.68492	0.318	0.046	4.74164e-148	iREC	TNFRSF11B	0.272
4.38783e-154	1.5935	0.463	0.097	1.6009e-149	iREC	IFI44L	0.366
5.02057e-180	1.5744	0.309	0.037	1.83175e-175	iREC	PMP22	0.272
3.37245e-70	1.55245	0.776	0.5	1.23044e-65	iREC	PMEPA1	0.276
4.47505e-84	1.53252	0.458	0.151	1.63272e-79	iREC	ATF3	0.307
7.37325e-85	1.5085	0.412	0.123	2.69013e-80	iREC	EPHA4	0.289
3.90636e-58	1.48493	0.537	0.25	1.42523e-53	iREC	LAMC2	0.287
2.33265e-91	1.48118	0.452	0.133	8.51066e-87	iREC	HDAC9	0.319
4.62723e-73	1.47449	0.65	0.333	1.68825e-68	iREC	RIOK3	0.317
6.82301e-93	1.47362	0.64	0.258	2.48937e-88	iREC	SOX6	0.382
5.08565e-66	1.45927	0.701	0.405	1.8555e-61	iREC	RUNX1	0.296
5.27496e-42	1.44949	0.441	0.213	1.92457e-37	iREC	AGR3	0.228
2.9946e-64	1.44748	0.708	0.414	1.09258e-59	iREC	LMNA	0.294
1.30715e-33	1.44594	0.853	0.71	4.76915e-29	iREC	MYO1E	0.143
7.24624e-65	1.44539	0.33	0.096	2.64379e-60	iREC	ANXA1	0.234
1.28338e-88	1.41392	0.889	0.64	4.6824e-84	iREC	ANXA2	0.249
1.07235e-40	1.41072	0.616	0.374	3.91247e-36	iREC	NCEH1	0.242
5.48346e-85	1.39564	0.721	0.334	2.00064e-80	iREC	FRMD5	0.387
4.57139e-58	1.38565	0.808	0.564	1.66787e-53	iREC	EZR	0.244
6.28933e-84	1.37852	0.409	0.122	2.29466e-79	iREC	ISG15	0.287
1.62384e-65	1.33728	0.695	0.377	5.92458e-61	iREC	NHS	0.318
1.02162e-57	1.33424	0.439	0.18	3.72739e-53	iREC	SOCS6	0.259
3.04786e-76	1.2901	0.964	0.855	1.11201e-71	iREC	S100A6	0.109
6.73233e-56	1.28487	0.456	0.189	2.45629e-51	iREC	NR4A1	0.267
1.17742e-99	1.28302	0.893	0.567	4.29583e-95	iREC	KRT19	0.326
5.55495e-79	1.27732	0.588	0.257	2.02672e-74	iREC	LY6E	0.331
1.33672e-61	1.26051	0.682	0.386	4.87704e-57	iREC	AHR	0.296
8.81156e-88	1.25291	0.612	0.23	3.2149e-83	iREC	CPA6	0.382
4.0767e-52	1.23679	0.565	0.3	1.48738e-47	iREC	NPC1	0.265
6.527e-86	1.22687	0.514	0.18	2.38138e-81	iREC	XAF1	0.334
7.22804e-82	1.22641	0.469	0.158	2.63715e-77	iREC	BST2	0.311
5.1528e-47	1.16176	0.563	0.305	1.88e-42	iREC	LAMB3	0.258
9.29774e-40	1.15955	0.557	0.317	3.39228e-35	iREC	MXD1	0.24
5.4394e-62	1.15627	0.684	0.379	1.98456e-57	iREC	IER3	0.305
2.66679e-51	1.13948	0.804	0.554	9.72979e-47	iREC	MICAL2	0.25
4.98453e-59	1.13186	0.661	0.374	1.8186e-54	iREC	STAT1	0.287
3.33778e-54	1.13062	0.576	0.285	1.21779e-49	iREC	NEDD9	0.291
2.118e-45	1.12325	0.751	0.522	7.72751e-41	iREC	RHPN2	0.229
6.33576e-207	1.09898	0.277	0.025	2.3116e-202	iREC	AC036176.3	0.252
4.41534e-69	1.08858	0.964	0.857	1.61094e-64	iREC	B2M	0.107
4.52964e-203	1.08805	0.273	0.024	1.65264e-198	iREC	AL162493.1	0.249
2.88094e-30	1.08346	0.48	0.276	1.05111e-25	iREC	SLC20A1	0.204
3.96658e-61	1.05112	0.663	0.36	1.44721e-56	iREC	PLEC	0.303
8.12054e-50	1.05055	0.58	0.303	2.96278e-45	iREC	LDLR	0.277
3.7488e-54	1.04375	0.531	0.246	1.36775e-49	iREC	FOS	0.285
4.66467e-61	1.02899	0.473	0.192	1.70191e-56	iREC	MX1	0.281
3.09413e-22	1.0243	0.655	0.506	1.12889e-17	iREC	AGR2	0.149
3.23358e-53	1.02104	0.313	0.102	1.17977e-48	iREC	AP003555.2	0.211
1.25976e-40	1.01765	0.505	0.271	4.59624e-36	iREC	JUNB	0.234
7.98098e-47	1.01473	0.569	0.295	2.91186e-42	iREC	LRMDA	0.274
1.61839e-85	1.01375	0.401	0.114	5.90469e-81	iREC	IFI44	0.287
8.67688e-113	1.00807	0.264	0.041	3.16576e-108	iREC	REG4	0.223
2.4032e-38	1.00255	0.537	0.316	8.76809e-34	iREC	CCND1	0.221
1.42887e-66	0.993847	0.318	0.087	5.21325e-62	iREC	TFF1	0.231
4.68614e-44	0.991121	0.499	0.252	1.70974e-39	iREC	ECE1	0.247
2.56339e-71	0.990054	0.525	0.2	9.35253e-67	iREC	IGF2BP3	0.325
9.26463e-40	0.984493	0.719	0.526	3.3802e-35	iREC	S100A11	0.193
1.81435e-43	0.975574	0.876	0.771	6.61964e-39	iREC	ACTB	0.105
4.57604e-54	0.96513	0.667	0.387	1.66957e-49	iREC	TGFBI	0.28
2.72536e-41	0.957858	0.704	0.469	9.94349e-37	iREC	IFITM3	0.235
1.25401e-76	0.957847	0.399	0.116	4.57526e-72	iREC	SLCO1B3	0.283
8.27324e-41	0.950324	0.648	0.419	3.01849e-36	iREC	PAX8-AS1	0.229
8.478e-131	0.933069	0.288	0.042	3.0932e-126	iREC	LINC01819	0.246
7.02127e-60	0.926886	0.514	0.212	2.56171e-55	iREC	L3MBTL4	0.302
4.31593e-48	0.919021	0.448	0.197	1.57467e-43	iREC	TESC	0.251
4.30212e-69	0.918794	0.401	0.132	1.56963e-64	iREC	JAZF1	0.269
2.16227e-25	0.917301	0.409	0.228	7.88904e-21	iREC	RFX2	0.181
2.10437e-24	0.910599	0.437	0.252	7.67781e-20	iREC	FBXO32	0.185
1.22237e-39	0.90824	0.648	0.419	4.45981e-35	iREC	ABHD2	0.229
8.91546e-73	0.897795	0.345	0.096	3.25281e-68	iREC	ANO1	0.249
9.38203e-26	0.897712	0.493	0.294	3.42304e-21	iREC	KRT20	0.199
1.75548e-32	0.895668	0.194	0.061	6.40488e-28	iREC	MMP7	0.133
4.48552e-59	0.894359	0.341	0.107	1.63654e-54	iREC	MX2	0.234
1.36275e-75	0.894197	0.222	0.042	4.97198e-71	iREC	CDKN1C	0.18
1.41265e-72	0.890623	0.256	0.057	5.15404e-68	iREC	ATF5	0.199
1.07059e-51	0.882494	0.691	0.426	3.90603e-47	iREC	ZFP36L1	0.265
5.58149e-41	0.875928	0.806	0.593	2.03641e-36	iREC	GPRC5A	0.213
3.38833e-61	0.87285	0.279	0.075	1.23623e-56	iREC	CCN2	0.204
1.02829e-64	0.868339	0.388	0.127	3.75171e-60	iREC	SPIRE1	0.261
3.20993e-37	0.863542	0.469	0.239	1.17114e-32	iREC	ZFP36	0.23
5.59467e-45	0.862513	0.269	0.088	2.04121e-40	iREC	DUSP1	0.181
2.63823e-43	0.858968	0.838	0.647	9.62559e-39	iREC	LRRFIP1	0.191
5.51063e-63	0.858855	0.377	0.119	2.01055e-58	iREC	CDKN2A	0.258
8.23225e-32	0.853352	0.744	0.551	3.00354e-27	iREC	MAL2	0.193
1.34111e-45	0.850731	0.708	0.442	4.89303e-41	iREC	SKIL	0.266
5.96401e-47	0.841805	0.394	0.158	2.17597e-42	iREC	AL139807.1	0.236
3.98034e-33	0.841698	0.275	0.107	1.45223e-28	iREC	ANXA13	0.168
5.16052e-47	0.840598	0.678	0.394	1.88282e-42	iREC	EPSTI1	0.284
1.88304e-72	0.838719	0.328	0.09	6.87028e-68	iREC	IFI16	0.238
1.57659e-124	0.836188	0.249	0.034	5.75217e-120	iREC	F5	0.215
5.14131e-31	0.828856	0.542	0.323	1.87581e-26	iREC	SLC44A5	0.219
3.31909e-40	0.82824	0.638	0.389	1.21097e-35	iREC	SP100	0.249
1.75965e-46	0.826344	0.422	0.181	6.42008e-42	iREC	CABLES1	0.241
2.11096e-42	0.822618	0.84	0.67	7.70183e-38	iREC	S100A10	0.17
3.05225e-34	0.813998	0.716	0.51	1.11361e-29	iREC	ROCK1	0.206
9.43723e-45	0.811618	0.883	0.71	3.44317e-40	iREC	KRT8	0.173
2.99109e-47	0.810409	0.318	0.109	1.0913e-42	iREC	ADAMTS6	0.209
6.2398e-33	0.80768	0.578	0.354	2.27659e-28	iREC	TBC1D8	0.224
6.24143e-34	0.800762	0.689	0.473	2.27719e-29	iREC	OSBPL3	0.216
1.44258e-39	0.796283	0.559	0.301	5.26326e-35	iREC	BICD1	0.258
1.03969e-38	0.795223	0.48	0.242	3.79331e-34	iREC	INAVA	0.238
1.45749e-38	0.793312	0.567	0.315	5.31764e-34	iREC	PCED1B	0.252
1.57308e-16	0.792845	0.303	0.171	5.7394e-12	iREC	ITPKC	0.132
2.16055e-57	0.79271	0.382	0.133	7.88275e-53	iREC	CARD11	0.249
8.31166e-33	0.790622	0.424	0.216	3.03251e-28	iREC	RASGEF1B	0.208
8.23221e-50	0.78673	0.431	0.179	3.00352e-45	iREC	EPHA2	0.252
2.69916e-30	0.7783	0.567	0.358	9.84789e-26	iREC	SGPP2	0.209
1.04116e-31	0.775272	0.529	0.312	3.79866e-27	iREC	PPP4R1	0.217
3.44135e-71	0.772102	0.181	0.03	1.25558e-66	iREC	KRT17	0.151
4.28417e-59	0.771747	0.277	0.075	1.56308e-54	iREC	KRT80	0.202
2.25239e-33	0.771398	0.557	0.336	8.21786e-29	iREC	FGD6	0.221
8.59053e-45	0.770447	0.461	0.213	3.13425e-40	iREC	HSPG2	0.248
3.81657e-77	0.765061	0.252	0.051	1.39248e-72	iREC	MEIS2	0.201
4.7312e-43	0.762839	0.435	0.197	1.72618e-38	iREC	TINAGL1	0.238
1.35811e-40	0.7611	0.518	0.258	4.95505e-36	iREC	SLC2A1	0.26
4.18805e-31	0.761033	0.68	0.476	1.52801e-26	iREC	ITGB8	0.204
1.12463e-31	0.758718	0.64	0.426	4.1032e-27	iREC	MYL12B	0.214
4.35368e-39	0.752894	0.488	0.238	1.58844e-34	iREC	IGSF1	0.25
3.43461e-35	0.747928	0.744	0.569	1.25312e-30	iREC	CALM2	0.175
3.42476e-24	0.747776	0.567	0.385	1.24952e-19	iREC	NCOA7	0.182
1.5377e-38	0.740619	0.392	0.174	5.61031e-34	iREC	FYN	0.218
3.01847e-44	0.74019	0.505	0.25	1.10129e-39	iREC	C19orf33	0.255
8.86162e-33	0.740111	0.228	0.077	3.23316e-28	iREC	PLA2G2A	0.151
2.7203e-33	0.737518	0.857	0.691	9.92502e-29	iREC	CD9	0.166
1.06366e-56	0.736338	0.19	0.039	3.88076e-52	iREC	AC019117.1	0.151
1.28973e-71	0.735797	0.267	0.063	4.70557e-67	iREC	AKT3	0.204
5.18443e-24	0.735232	0.512	0.318	1.89154e-19	iREC	IER2	0.194
7.13158e-29	0.733125	0.493	0.281	2.60196e-24	iREC	SAMD12-AS1	0.212
3.59388e-56	0.732483	0.275	0.075	1.31123e-51	iREC	DCHS2	0.2
9.01519e-33	0.731771	0.407	0.198	3.28919e-28	iREC	FRAS1	0.209
1.15802e-34	0.731215	0.554	0.304	4.22504e-30	iREC	AC090015.1	0.25
2.30015e-123	0.730939	0.247	0.034	8.3921e-119	iREC	CD109	0.213
4.04139e-34	0.730184	0.26	0.095	1.4745e-29	iREC	PODXL	0.165
2.42439e-51	0.729872	0.412	0.153	8.84538e-47	iREC	KIF26B	0.259
2.69939e-38	0.729865	0.375	0.154	9.84874e-34	iREC	PTPRR	0.221
3.00662e-25	0.726158	0.693	0.479	1.09697e-20	iREC	PID1	0.214
3.55688e-33	0.725923	0.844	0.701	1.29773e-28	iREC	KRT18	0.143
2.1012e-28	0.725131	0.778	0.63	7.66624e-24	iREC	ANKRD12	0.148
1.19085e-33	0.722833	0.186	0.054	4.34481e-29	iREC	CXCL8	0.132
1.28858e-33	0.718359	0.465	0.241	4.7014e-29	iREC	TM4SF1	0.224
3.30776e-34	0.717254	0.529	0.28	1.20684e-29	iREC	AC010343.3	0.249
7.24844e-50	0.711217	0.36	0.133	2.64459e-45	iREC	ARL17B	0.227
4.99223e-14	0.711177	0.512	0.371	1.82142e-09	iREC	ARID3A	0.141
8.29156e-24	0.709924	0.281	0.13	3.02518e-19	iREC	MT2A	0.151
6.41284e-29	0.703392	0.731	0.558	2.33972e-24	iREC	IFI27	0.173
7.37667e-44	0.702911	0.938	0.794	2.69138e-39	iREC	HLA-B	0.144
2.27113e-26	0.701422	0.463	0.269	8.2862e-22	iREC	TMBIM1	0.194
6.23e-37	0.701128	0.507	0.271	2.27302e-32	iREC	GSN	0.236
6.15714e-35	0.6969	0.309	0.123	2.24643e-30	iREC	ETS1	0.186
4.70224e-22	0.694599	0.518	0.34	1.71561e-17	iREC	SDC4	0.178
8.38035e-22	0.691484	0.791	0.609	3.05757e-17	iREC	RNF213	0.182
3.48246e-25	0.689685	0.51	0.312	1.27058e-20	iREC	ARHGEF18	0.198
5.55108e-25	0.686949	0.687	0.51	2.02531e-20	iREC	TJP1	0.177
7.31224e-23	0.678585	0.51	0.317	2.66787e-18	iREC	CD55	0.193
9.8727e-27	0.677714	0.584	0.389	3.60205e-22	iREC	AC245297.3	0.195
1.52947e-21	0.67748	0.704	0.55	5.58029e-17	iREC	SMCHD1	0.154
7.02033e-27	0.674997	0.418	0.227	2.56137e-22	iREC	FOSL2	0.191
3.08404e-16	0.673598	0.461	0.316	1.12521e-11	iREC	WEE1	0.145
1.32924e-72	0.671664	0.277	0.064	4.84972e-68	iREC	SLCO1B7	0.213
3.60024e-16	0.669197	0.367	0.23	1.31355e-11	iREC	PER2	0.137
6.30771e-38	0.668127	0.893	0.77	2.30137e-33	iREC	HLA-A	0.123
1.07218e-33	0.664122	0.951	0.862	3.91185e-29	iREC	SAMD12	0.089
1.32479e-28	0.663743	0.471	0.269	4.83349e-24	iREC	PLP2	0.202
4.98541e-41	0.661853	0.744	0.506	1.81893e-36	iREC	TPM4	0.238
1.97402e-28	0.661003	0.335	0.156	7.20222e-24	iREC	SELENOP	0.179
8.53829e-86	0.660576	0.258	0.049	3.1152e-81	iREC	ANK2	0.209
1.16892e-35	0.660395	0.979	0.906	4.26479e-31	iREC	FTX	0.073
2.19836e-22	0.659636	0.529	0.334	8.02071e-18	iREC	LIPH	0.195
3.23094e-36	0.648806	0.305	0.116	1.17881e-31	iREC	SOD3	0.189
1.21109e-44	0.647652	0.384	0.152	4.41867e-40	iREC	PLAAT3	0.232
7.65503e-26	0.644509	0.857	0.727	2.79294e-21	iREC	LGALS3	0.13
2.03983e-23	0.643697	0.382	0.204	7.44231e-19	iREC	NFKBIA	0.178
1.77513e-29	0.638768	0.431	0.229	6.47656e-25	iREC	RBMS2	0.202
3.0263e-17	0.637223	0.776	0.687	1.10414e-12	iREC	AOPEP	0.089
1.06971e-29	0.63644	0.599	0.376	3.90283e-25	iREC	PARP14	0.223
3.93365e-38	0.629005	0.394	0.167	1.43519e-33	iREC	HIVEP3	0.227
2.75922e-26	0.62842	0.373	0.189	1.0067e-21	iREC	TRIB1	0.184
2.87436e-72	0.62716	0.228	0.046	1.04871e-67	iREC	ETV1	0.182
2.6782e-15	0.62648	0.648	0.52	9.77142e-11	iREC	SQSTM1	0.128
5.1282e-33	0.626191	0.356	0.156	1.87102e-28	iREC	DDX60	0.2
1.55883e-39	0.622832	0.241	0.076	5.68741e-35	iREC	ISG20	0.165
1.27057e-27	0.62214	0.369	0.183	4.63568e-23	iREC	CTSH	0.186
7.42285e-15	0.621001	0.674	0.531	2.70823e-10	iREC	ARHGAP42	0.143
6.41595e-24	0.619704	0.384	0.205	2.34086e-19	iREC	AC007364.1	0.179
1.88722e-24	0.615963	0.433	0.24	6.88554e-20	iREC	PGGHG	0.193
5.93219e-12	0.615904	0.365	0.244	2.16436e-07	iREC	ODC1	0.121
1.13084e-19	0.615042	0.55	0.385	4.12587e-15	iREC	MYL12A	0.165
7.00645e-60	0.612878	0.122	0.017	2.5563e-55	iREC	KLF2	0.105
3.48101e-27	0.612692	0.469	0.269	1.27005e-22	iREC	TOB1	0.2
1.59411e-26	0.612457	0.64	0.443	5.81613e-22	iREC	MIB1	0.197
1.74031e-31	0.609679	0.232	0.083	6.34953e-27	iREC	AC098829.1	0.149
5.31262e-24	0.607992	0.388	0.205	1.93831e-19	iREC	ATP2B4	0.183
7.73685e-30	0.602928	0.313	0.135	2.82279e-25	iREC	EGR1	0.178
1.99557e-31	0.601756	0.224	0.077	7.28082e-27	iREC	RNF186	0.147
5.00388e-22	0.600655	0.486	0.301	1.82567e-17	iREC	ZNF69	0.185
1.13828e-26	0.599996	0.354	0.17	4.15302e-22	iREC	AC006206.2	0.184
9.09064e-26	0.598955	0.365	0.185	3.31672e-21	iREC	XKR9	0.18
4.89447e-25	0.596993	0.401	0.205	1.78575e-20	iREC	AC083837.1	0.196
1.42927e-24	0.595634	0.473	0.276	5.2147e-20	iREC	ITGA3	0.197
1.4493e-46	0.59439	0.232	0.064	5.28778e-42	iREC	ROR2	0.168
7.59119e-20	0.594381	0.328	0.171	2.76964e-15	iREC	CREB5	0.157
1.26195e-53	0.594141	0.213	0.051	4.60421e-49	iREC	COL16A1	0.162
2.3896e-26	0.593693	0.819	0.654	8.71846e-22	iREC	TEAD1	0.165
1.91652e-52	0.592865	0.171	0.034	6.99243e-48	iREC	RSAD2	0.137
3.64246e-33	0.590979	0.141	0.034	1.32895e-28	iREC	CDH19	0.107
5.53071e-17	0.590929	0.512	0.345	2.01788e-12	iREC	EFNB2	0.167
6.10394e-26	0.590751	0.458	0.267	2.22702e-21	iREC	ESCO1	0.191
1.99554e-16	0.588135	0.345	0.208	7.28072e-12	iREC	FLNA	0.137
2.08804e-33	0.588028	0.305	0.125	7.61821e-29	iREC	MYADM	0.18
7.23847e-14	0.586561	0.652	0.513	2.64096e-09	iREC	KLF3	0.139
1.10466e-27	0.585784	0.32	0.147	4.03034e-23	iREC	PPP1R15A	0.173
1.82386e-12	0.585392	0.273	0.16	6.65434e-08	iREC	WARS	0.113
5.01699e-19	0.584923	0.535	0.372	1.83045e-14	iREC	CYSTM1	0.163
5.82919e-27	0.584546	0.245	0.098	2.12678e-22	iREC	EDAR	0.147
4.36425e-18	0.583136	0.569	0.42	1.5923e-13	iREC	ITGAV	0.149
3.30861e-42	0.583018	0.288	0.099	1.20714e-37	iREC	LATS2	0.189
2.99765e-12	0.581702	0.443	0.309	1.09369e-07	iREC	SQLE	0.134
1.544e-14	0.580876	0.36	0.219	5.63329e-10	iREC	NFATC2	0.141
1.07449e-30	0.577916	0.437	0.219	3.92026e-26	iREC	PLAUR	0.218
2.21599e-25	0.576213	0.921	0.786	8.08505e-21	iREC	IGF2BP2	0.135
5.01411e-47	0.574228	0.307	0.099	1.8294e-42	iREC	MIR31HG	0.208
7.45038e-46	0.572797	0.26	0.079	2.71827e-41	iREC	MIR181A1HG	0.181
4.43957e-20	0.572239	0.303	0.156	1.61978e-15	iREC	AP3M2	0.147
1.59962e-11	0.5707	0.32	0.203	5.83622e-07	iREC	DPP7	0.117
1.01247e-79	0.569648	0.168	0.024	3.69398e-75	iREC	MEIS1	0.144
1.08991e-13	0.567383	0.631	0.485	3.97653e-09	iREC	KLF6	0.146
1.51395e-45	0.565834	0.313	0.111	5.52365e-41	iREC	TYMP	0.202
1.53702e-30	0.565794	0.499	0.269	5.60783e-26	iREC	ABTB2	0.23
8.62907e-85	0.565579	0.26	0.051	3.14832e-80	iREC	AHNAK2	0.209
1.43024e-63	0.564406	0.241	0.054	5.21823e-59	iREC	ACOXL	0.187
3.48707e-39	0.56359	0.222	0.066	1.27226e-34	iREC	RGS7	0.156
2.57716e-57	0.561323	0.156	0.027	9.40278e-53	iREC	AC124254.2	0.129
8.10646e-19	0.560993	0.896	0.777	2.95764e-14	iREC	ELF3	0.119
1.34358e-17	0.559791	0.301	0.154	4.90205e-13	iREC	TCIM	0.147
5.32961e-25	0.559123	0.284	0.128	1.94451e-20	iREC	PAX8	0.156
3.44734e-21	0.559068	0.546	0.365	1.25776e-16	iREC	C12orf75	0.181
7.40951e-19	0.558669	0.252	0.117	2.70336e-14	iREC	TNS4	0.135
2.57287e-142	0.55796	0.156	0.011	9.38713e-138	iREC	AC245041.2	0.145
7.34512e-22	0.556802	0.431	0.248	2.67987e-17	iREC	COL27A1	0.183
1.98681e-27	0.555321	0.52	0.302	7.24888e-23	iREC	LINC01138	0.218
9.68941e-24	0.55469	0.461	0.275	3.53518e-19	iREC	ATP5F1A	0.186
6.47797e-54	0.553451	0.192	0.042	2.36349e-49	iREC	UNC13D	0.15
7.28266e-20	0.55204	0.729	0.598	2.65708e-15	iREC	ATP1A1	0.131
7.24647e-32	0.551444	0.269	0.104	2.64387e-27	iREC	OAS3	0.165
6.73242e-18	0.550828	0.377	0.222	2.45632e-13	iREC	DDX58	0.155
2.253e-12	0.548525	0.452	0.328	8.22009e-08	iREC	IL32	0.124
2.44078e-12	0.547715	0.522	0.405	8.90518e-08	iREC	AC023590.1	0.117
8.66843e-22	0.547428	0.787	0.634	3.16268e-17	iREC	SPATS2L	0.153
1.98931e-32	0.54676	0.245	0.087	7.25801e-28	iREC	AC007529.2	0.158
1.46887e-15	0.545575	0.23	0.116	5.35917e-11	iREC	CDC42EP4	0.114
4.22182e-17	0.541832	0.595	0.425	1.54033e-12	iREC	TMEM65	0.17
2.17652e-23	0.539893	0.559	0.356	7.94103e-19	iREC	TIMP1	0.203
2.28883e-17	0.539265	0.115	0.038	8.35079e-13	iREC	KLK6	0.077
6.02159e-15	0.539135	0.452	0.307	2.19698e-10	iREC	ADGRE5	0.145
5.51212e-16	0.53806	0.39	0.24	2.0111e-11	iREC	TNFSF10	0.15
5.42859e-46	0.537652	0.151	0.031	1.98062e-41	iREC	PHACTR3	0.12
3.27649e-22	0.536665	0.64	0.451	1.19543e-17	iREC	TSPAN3	0.189
9.02015e-19	0.536531	0.557	0.405	3.291e-14	iREC	LGALS3BP	0.152
1.6114e-17	0.535695	0.482	0.32	5.87921e-13	iREC	ABHD3	0.162
7.50841e-24	0.535633	0.625	0.43	2.73944e-19	iREC	MAP4K4	0.195
5.0156e-15	0.535261	0.81	0.7	1.82994e-10	iREC	CTNNB1	0.11
3.37125e-12	0.535136	0.697	0.573	1.23e-07	iREC	KCNQ1OT1	0.124
1.4577e-17	0.535023	0.808	0.666	5.31842e-13	iREC	ASAP1	0.142
1.37704e-16	0.534924	0.635	0.498	5.02413e-12	iREC	MRTFA	0.137
1.55982e-45	0.531664	0.271	0.084	5.69102e-41	iREC	STK33	0.187
4.27224e-20	0.531533	0.356	0.198	1.55873e-15	iREC	ITGB6	0.158
8.99716e-19	0.528983	0.699	0.545	3.28261e-14	iREC	SRGAP1	0.154
3.34227e-25	0.526958	0.452	0.253	1.21943e-20	iREC	PTPN14	0.199
4.34429e-27	0.526848	0.326	0.152	1.58502e-22	iREC	RNF220	0.174
2.04882e-21	0.525481	0.403	0.232	7.47511e-17	iREC	TMEM205	0.171
2.87252e-15	0.524404	0.563	0.425	1.04804e-10	iREC	TRAM1	0.138
1.913e-19	0.52428	0.525	0.348	6.9796e-15	iREC	MYOF	0.177
2.5813e-20	0.523682	0.629	0.477	9.41788e-16	iREC	EIF4G2	0.152
1.24485e-14	0.523492	0.783	0.695	4.54184e-10	iREC	MBNL2	0.088
4.75109e-18	0.522011	0.731	0.575	1.73344e-13	iREC	PBX1	0.156
1.63431e-16	0.521952	0.701	0.579	5.96278e-12	iREC	KAT6A	0.122
1.73917e-29	0.521753	0.397	0.197	6.34535e-25	iREC	LINC00623	0.2
8.26012e-23	0.521566	0.412	0.23	3.0137e-18	iREC	C6orf132	0.182
1.30934e-16	0.520459	0.284	0.148	4.77712e-12	iREC	SPON1	0.136
4.19787e-15	0.520076	0.716	0.598	1.53159e-10	iREC	ZFP36L2	0.118
6.07856e-22	0.519683	0.529	0.343	2.21776e-17	iREC	OCIAD2	0.186
2.47247e-18	0.519329	0.501	0.344	9.02081e-14	iREC	CD151	0.157
2.07581e-18	0.518125	0.593	0.423	7.57361e-14	iREC	PCNX2	0.17
5.18082e-16	0.517651	0.484	0.321	1.89022e-11	iREC	MIR4435-2HG	0.163
4.31544e-15	0.517439	0.576	0.418	1.57449e-10	iREC	SMAD3	0.158
2.1579e-20	0.516889	0.429	0.259	7.87311e-16	iREC	SNRPD1	0.17
3.76423e-17	0.51633	0.665	0.511	1.37338e-12	iREC	ZHX2	0.154
3.87517e-23	0.516091	0.335	0.166	1.41385e-18	iREC	CRIP1	0.169
2.1072e-27	0.515487	0.264	0.108	7.6881e-23	iREC	TRERF1	0.156
1.2379e-46	0.512827	0.224	0.06	4.51647e-42	iREC	MFGE8	0.164
1.20161e-16	0.512072	0.774	0.659	4.38407e-12	iREC	CD63	0.115
6.21526e-14	0.511543	0.345	0.217	2.26764e-09	iREC	SLC7A5	0.128
3.73463e-27	0.51007	0.535	0.324	1.36258e-22	iREC	ITGB4	0.211
1.48144e-14	0.509307	0.435	0.293	5.40503e-10	iREC	TMEM241	0.142
3.73805e-30	0.509256	0.303	0.128	1.36383e-25	iREC	IFIH1	0.175
1.13104e-22	0.508212	0.77	0.641	4.12661e-18	iREC	SPINT2	0.129
1.55019e-26	0.507796	0.352	0.169	5.65587e-22	iREC	HSH2D	0.183
6.13462e-21	0.507683	0.567	0.379	2.23822e-16	iREC	PDXK	0.188
4.13101e-11	0.505312	0.638	0.531	1.5072e-06	iREC	LIMS1	0.107
2.62539e-31	0.504634	0.277	0.109	9.57873e-27	iREC	ALOX5	0.168
7.15208e-12	0.503668	0.52	0.382	2.60944e-07	iREC	SYT1	0.138
4.44091e-25	0.50052	0.307	0.144	1.62027e-20	iREC	FRMD4B	0.163
1.56239e-28	0.500361	0.778	0.587	5.70038e-24	iREC	DST	0.191
1.58844e-35	0.499713	0.194	0.057	5.79543e-31	iREC	KIFC3	0.137
5.77994e-16	0.498658	0.401	0.251	2.10881e-11	iREC	RTTN	0.15
1.63907e-14	0.497777	0.567	0.421	5.98014e-10	iREC	WWC1	0.146
1.59051e-18	0.497427	0.533	0.355	5.80296e-14	iREC	CAPN8	0.178
6.25758e-40	0.497162	0.196	0.053	2.28308e-35	iREC	TNFAIP2	0.143
1.03906e-10	0.497108	0.659	0.566	3.79101e-06	iREC	NEK7	0.093
1.86597e-18	0.496171	0.454	0.281	6.80798e-14	iREC	IFNAR2	0.173
4.00614e-13	0.495598	0.348	0.225	1.46164e-08	iREC	DAG1	0.123
4.37909e-13	0.494464	0.362	0.236	1.59771e-08	iREC	BTG1	0.126
7.23015e-24	0.494041	0.397	0.212	2.63792e-19	iREC	PARP12	0.185
2.33092e-19	0.49228	0.582	0.414	8.50437e-15	iREC	EIF2AK2	0.168
6.58037e-13	0.492175	0.512	0.364	2.40085e-08	iREC	HES1	0.148
2.46509e-29	0.491527	0.181	0.059	8.99388e-25	iREC	FLT1	0.122
7.31912e-15	0.489351	0.891	0.769	2.67038e-10	iREC	MAML2	0.122
2.11268e-08	0.489256	0.439	0.326	0.00077081	iREC	LINC00342	0.113
1.97696e-15	0.488883	0.608	0.452	7.21293e-11	iREC	SSBP3	0.156
9.83138e-30	0.486573	0.264	0.104	3.58698e-25	iREC	SMAD7	0.16
2.36214e-19	0.485321	0.488	0.309	8.61827e-15	iREC	TUBB4B	0.179
2.47207e-11	0.484067	0.74	0.649	9.01935e-07	iREC	ITGB1	0.091
3.48264e-20	0.483416	0.864	0.726	1.27064e-15	iREC	MACC1	0.138
8.67369e-17	0.483354	0.552	0.408	3.1646e-12	iREC	VAPA	0.144
3.82826e-20	0.483119	0.158	0.057	1.39674e-15	iREC	MT1E	0.101
4.4189e-05	0.483013	0.348	0.271	1	iREC	HMGCS1	0.077
4.27971e-25	0.482176	0.151	0.047	1.56145e-20	iREC	ROR1	0.104
8.31054e-19	0.482144	0.574	0.396	3.0321e-14	iREC	FSIP2-AS1	0.178
1.14208e-22	0.480473	0.365	0.194	4.16687e-18	iREC	STAT2	0.171
1.65002e-23	0.479347	0.493	0.295	6.02008e-19	iREC	NECTIN2	0.198
2.08508e-33	0.479177	0.192	0.058	7.60743e-29	iREC	TSPAN2	0.134
8.76714e-15	0.478512	0.507	0.355	3.19869e-10	iREC	SLC45A4	0.152
2.50973e-26	0.478105	0.205	0.075	9.15675e-22	iREC	CLDN2	0.13
3.73679e-17	0.477849	0.763	0.612	1.36337e-12	iREC	SIPA1L3	0.151
1.58147e-18	0.477646	0.542	0.375	5.77e-14	iREC	LSR	0.167
7.93801e-18	0.475346	0.552	0.385	2.89618e-13	iREC	CTSD	0.167
7.92214e-20	0.475188	0.273	0.134	2.89039e-15	iREC	RHOB	0.139
1.31612e-13	0.474291	0.42	0.278	4.80187e-09	iREC	PGM2L1	0.142
2.11582e-19	0.474109	0.358	0.195	7.71958e-15	iREC	AC016745.1	0.163
5.84195e-20	0.474106	0.887	0.75	2.13144e-15	iREC	PLEKHA5	0.137
1.47043e-18	0.474039	0.9	0.794	5.36488e-14	iREC	NSMCE2	0.106
4.29387e-20	0.473339	0.552	0.379	1.56662e-15	iREC	ADAR	0.173
1.4052e-20	0.472814	0.384	0.215	5.12686e-16	iREC	TTYH3	0.169
2.48943e-14	0.472473	0.855	0.79	9.08268e-10	iREC	TMSB4X	0.065
2.83602e-12	0.470737	0.595	0.467	1.03472e-07	iREC	AC079781.5	0.128
9.8033e-14	0.47034	0.365	0.231	3.57673e-09	iREC	AP001011.1	0.134
2.62784e-18	0.469529	0.222	0.101	9.58767e-14	iREC	MAPRE3	0.121
2.13789e-33	0.4694	0.284	0.112	7.8001e-29	iREC	CALD1	0.172
1.70062e-15	0.468355	0.339	0.199	6.20471e-11	iREC	PHLDA2	0.14
4.54363e-12	0.468025	0.382	0.253	1.65774e-07	iREC	TTC39C	0.129
3.17971e-19	0.466694	0.565	0.396	1.16012e-14	iREC	CDC42	0.169
4.15928e-33	0.465778	0.173	0.049	1.51751e-28	iREC	IFIT3	0.124
1.3256e-55	0.460899	0.177	0.035	4.83645e-51	iREC	EPB41L4A	0.142
9.70393e-20	0.460782	0.516	0.336	3.54048e-15	iREC	KDELR1	0.18
1.85821e-23	0.460615	0.375	0.199	6.77969e-19	iREC	ANXA5	0.176
1.93005e-19	0.460531	0.501	0.327	7.04179e-15	iREC	GALNT1	0.174
4.10265e-08	0.460337	0.597	0.517	0.00149685	iREC	JUN	0.08
4.57317e-31	0.459444	0.341	0.142	1.66852e-26	iREC	AC069277.1	0.199
3.15975e-13	0.455793	0.273	0.156	1.15283e-08	iREC	MAL2-AS1	0.117
5.87454e-06	0.455555	0.262	0.188	0.214333	iREC	DCBLD2	0.074
2.95822e-10	0.455484	0.115	0.05	1.07931e-05	iREC	KLK10	0.065
4.15756e-12	0.455432	0.429	0.298	1.51689e-07	iREC	IFNGR2	0.131
4.05087e-15	0.454256	0.324	0.19	1.47796e-10	iREC	OAS1	0.134
1.11103e-22	0.453576	0.284	0.133	4.05358e-18	iREC	FOXQ1	0.151
3.50644e-18	0.453176	0.343	0.191	1.27932e-13	iREC	SH2D3A	0.152
7.68775e-17	0.452796	0.452	0.291	2.80488e-12	iREC	ZNF516	0.161
4.51797e-37	0.452617	0.237	0.076	1.64838e-32	iREC	PRKAA2	0.161
1.23061e-24	0.451394	0.286	0.13	4.48989e-20	iREC	SP110	0.156
4.11425e-25	0.451182	0.326	0.157	1.50108e-20	iREC	IRF9	0.169
1.08426e-12	0.450644	0.497	0.369	3.95593e-08	iREC	ANXA3	0.128
5.14786e-13	0.450357	0.456	0.316	1.8782e-08	iREC	MIR181A2HG	0.14
2.81843e-12	0.449708	0.339	0.212	1.0283e-07	iREC	CRY1	0.127
2.66972e-41	0.448801	0.143	0.03	9.74047e-37	iREC	PEG10	0.113
5.69661e-05	0.448369	0.213	0.151	1	iREC	RTKN2	0.062
6.10677e-15	0.447621	0.571	0.421	2.22805e-10	iREC	MPRIP	0.15
1.75678e-07	0.447363	0.437	0.34	0.0064096	iREC	GATA6	0.097
1.02342e-11	0.447107	0.606	0.463	3.73396e-07	iREC	EEPD1	0.143
6.49593e-20	0.446536	0.222	0.098	2.37004e-15	iREC	FAM198B-AS1	0.124
7.87243e-12	0.445457	0.407	0.272	2.87226e-07	iREC	SAMD4A	0.135
2.19009e-15	0.443655	0.676	0.497	7.99054e-11	iREC	TNIK	0.179
4.05579e-19	0.441262	0.817	0.731	1.47976e-14	iREC	TAX1BP1	0.086
2.3212e-116	0.440273	0.149	0.013	8.46889e-112	iREC	GLI2	0.136
3.39611e-19	0.43977	0.783	0.643	1.23907e-14	iREC	HLA-C	0.14
8.78146e-18	0.43909	0.495	0.313	3.20391e-13	iREC	BHLHE40	0.182
3.13874e-12	0.438821	0.247	0.14	1.14517e-07	iREC	DNM1	0.107
8.06462e-22	0.437496	0.955	0.847	2.94238e-17	iREC	EXT1	0.108
3.26384e-11	0.436672	0.512	0.379	1.19081e-06	iREC	BCL2L1	0.133
4.647e-21	0.434934	0.435	0.251	1.69546e-16	iREC	HLA-F	0.184
4.72155e-28	0.433656	0.173	0.054	1.72266e-23	iREC	SAMD9	0.119
3.77701e-16	0.433415	0.785	0.653	1.37804e-11	iREC	RAC1	0.132
2.52719e-17	0.433269	0.614	0.453	9.22047e-13	iREC	SEPTIN9	0.161
5.52925e-12	0.43305	0.629	0.512	2.01735e-07	iREC	MAP3K2	0.117
1.45017e-15	0.432684	0.45	0.301	5.29095e-11	iREC	NDUFV2	0.149
6.38191e-15	0.432248	0.612	0.452	2.32844e-10	iREC	ITPRID2	0.16
2.7255e-20	0.42976	0.256	0.12	9.94398e-16	iREC	LMO4	0.136
1.4731e-16	0.429321	0.687	0.522	5.3746e-12	iREC	MGST1	0.165
6.90711e-64	0.429156	0.139	0.02	2.52006e-59	iREC	CTSE	0.119
3.65229e-20	0.428778	0.222	0.095	1.33254e-15	iREC	CSGALNACT1	0.127
2.75229e-14	0.428307	0.552	0.398	1.00417e-09	iREC	BACH1	0.154
1.88755e-22	0.428281	0.544	0.337	6.88674e-18	iREC	ZDHHC14	0.207
5.16244e-42	0.427968	0.177	0.044	1.88352e-37	iREC	FSTL3	0.133
1.34254e-15	0.42789	0.235	0.118	4.89826e-11	iREC	RMC1	0.117
4.09016e-14	0.427856	0.328	0.2	1.4923e-09	iREC	CLTB	0.128
3.57096e-20	0.427579	0.29	0.144	1.30286e-15	iREC	RAI14	0.146
2.28048e-15	0.426941	0.377	0.23	8.32033e-11	iREC	CLIC4	0.147
1.71027e-18	0.425922	0.471	0.295	6.23993e-14	iREC	OPTN	0.176
5.82e-12	0.425862	0.345	0.218	2.12343e-07	iREC	XKR6	0.127
4.58209e-16	0.42558	0.499	0.337	1.67177e-11	iREC	MYO9B	0.162
6.32213e-11	0.425192	0.78	0.655	2.30663e-06	iREC	COBL	0.125
5.91469e-18	0.424877	0.797	0.645	2.15797e-13	iREC	INPP4B	0.152
4.01281e-14	0.424283	0.367	0.225	1.46407e-09	iREC	ID2	0.142
1.67587e-17	0.424197	0.601	0.435	6.11442e-13	iREC	FAM91A1	0.166
1.78758e-30	0.421197	0.232	0.082	6.522e-26	iREC	RAMP1	0.15
3.3484e-28	0.418744	0.203	0.07	1.22166e-23	iREC	DNAJC12	0.133
7.29231e-26	0.418696	0.186	0.064	2.6606e-21	iREC	HES4	0.122
2.34694e-34	0.418067	0.217	0.07	8.56281e-30	iREC	IRF7	0.147
2.00154e-15	0.417626	0.416	0.267	7.30264e-11	iREC	SERINC2	0.149
9.34456e-14	0.417539	0.307	0.175	3.40936e-09	iREC	IRF1	0.132
6.54882e-13	0.417509	0.497	0.367	2.38934e-08	iREC	TAGLN2	0.13
6.80937e-22	0.416292	0.352	0.185	2.4844e-17	iREC	RHOC	0.167
3.80103e-16	0.414838	0.222	0.106	1.38681e-11	iREC	AC073332.1	0.116
2.11475e-35	0.413859	0.119	0.025	7.71565e-31	iREC	STRA6	0.094
6.69222e-39	0.413371	0.2	0.056	2.44166e-34	iREC	IQCJ-SCHIP1	0.144
2.4674e-18	0.413305	0.354	0.198	9.00233e-14	iREC	FXYD5	0.156
4.14942e-35	0.41322	0.16	0.041	1.51392e-30	iREC	SCHLAP1	0.119
4.96406e-12	0.41236	0.256	0.143	1.81114e-07	iREC	SGMS2	0.113
4.56153e-16	0.410863	0.354	0.207	1.66427e-11	iREC	AP1S3	0.147
2.58209e-11	0.410323	0.226	0.125	9.42076e-07	iREC	GCNT3	0.101
8.6013e-16	0.409947	0.188	0.083	3.13818e-11	iREC	EPHB1	0.105
1.03274e-17	0.409011	0.307	0.16	3.76794e-13	iREC	EDN1	0.147
1.88194e-20	0.408946	0.38	0.211	6.86627e-16	iREC	JUND	0.169
4.22744e-32	0.408937	0.245	0.087	1.54238e-27	iREC	CCDC148	0.158
9.34301e-13	0.408741	0.774	0.667	3.4088e-08	iREC	CDC42BPA	0.107
3.9266e-18	0.408026	0.87	0.749	1.43262e-13	iREC	HNRNPA2B1	0.121
2.98269e-43	0.407451	0.134	0.026	1.08823e-38	iREC	CX3CL1	0.108
3.27361e-45	0.407021	0.177	0.041	1.19438e-40	iREC	GJB3	0.136
3.55565e-12	0.406313	0.175	0.086	1.29728e-07	iREC	TUBA1A	0.089
3.59214e-12	0.406001	0.554	0.416	1.31059e-07	iREC	NCOR2	0.138
1.64922e-13	0.404623	0.26	0.14	6.01719e-09	iREC	CXCL3	0.12
5.99597e-40	0.404127	0.203	0.057	2.18763e-35	iREC	ARL4C	0.146
9.14741e-50	0.403968	0.128	0.021	3.33743e-45	iREC	COL24A1	0.107
3.87165e-13	0.403942	0.354	0.225	1.41257e-08	iREC	KDSR	0.129
7.57549e-14	0.403749	0.853	0.761	2.76392e-09	iREC	TSPAN8	0.092
4.74967e-11	0.403245	0.488	0.366	1.73292e-06	iREC	ABLIM2	0.122
3.36594e-12	0.402779	0.67	0.547	1.22806e-07	iREC	SEPTIN2	0.123
9.3595e-18	0.399543	0.128	0.044	3.41481e-13	iREC	ICAM1	0.084
1.12871e-11	0.398737	0.627	0.514	4.11811e-07	iREC	UBC	0.113
2.11386e-15	0.397673	0.369	0.221	7.71242e-11	iREC	PRKD2	0.148
2.55236e-25	0.3953	0.186	0.064	9.31229e-21	iREC	LINC02474	0.122
1.43799e-12	0.394971	0.35	0.221	5.24651e-08	iREC	TAP1	0.129
2.12629e-11	0.394531	0.354	0.236	7.75779e-07	iREC	MAP3K1	0.118
1.70063e-17	0.3943	0.576	0.402	6.20476e-13	iREC	PTP4A2	0.174
2.16141e-15	0.393902	0.326	0.186	7.88592e-11	iREC	TGFA	0.14
2.49998e-15	0.393753	0.424	0.274	9.12119e-11	iREC	NAPG	0.15
9.03062e-14	0.393038	0.657	0.506	3.29482e-09	iREC	PKM	0.151
8.35357e-11	0.392801	0.503	0.387	3.0478e-06	iREC	GARS	0.116
1.50747e-07	0.392286	0.173	0.1	0.0055	iREC	RARRES1	0.073
5.29079e-17	0.391495	0.273	0.14	1.93034e-12	iREC	GRK5	0.133
5.37018e-21	0.390954	0.215	0.09	1.95931e-16	iREC	PHGDH	0.125
1.14084e-43	0.390777	0.183	0.044	4.16237e-39	iREC	ANKRD29	0.139
1.13184e-50	0.390499	0.124	0.02	4.12951e-46	iREC	HAPLN3	0.104
1.50965e-45	0.390029	0.149	0.03	5.50797e-41	iREC	IFIT1	0.119
2.57781e-21	0.389942	0.147	0.049	9.40513e-17	iREC	DUSP5	0.098
6.12144e-12	0.389707	0.345	0.218	2.23341e-07	iREC	SCRN1	0.127
1.10957e-27	0.389692	0.194	0.067	4.04825e-23	iREC	CCDC88A	0.127
1.63602e-15	0.389162	0.791	0.66	5.96902e-11	iREC	PKP4	0.131
9.04906e-10	0.388939	0.638	0.513	3.30155e-05	iREC	ITGA2	0.125
1.08213e-21	0.388808	0.203	0.08	3.94815e-17	iREC	HOXD10	0.123
9.27384e-11	0.388799	0.633	0.502	3.38356e-06	iREC	PARP8	0.131
1.05659e-123	0.388367	0.151	0.012	3.85497e-119	iREC	CAVIN3	0.139
1.3343e-43	0.38762	0.154	0.033	4.86818e-39	iREC	RASGRP3	0.121
3.30242e-05	0.387364	0.307	0.232	1	iREC	RND3	0.075
1.34183e-13	0.386379	0.731	0.602	4.89567e-09	iREC	LINC02086	0.129
1.30707e-24	0.386075	0.271	0.116	4.76886e-20	iREC	MTCL1	0.155
5.0214e-14	0.385878	0.279	0.156	1.83206e-09	iREC	IDS	0.123
8.72953e-12	0.385839	0.409	0.271	3.18497e-07	iREC	B4GALT1	0.138
1.8867e-08	0.385195	0.742	0.673	0.000688362	iREC	DIP2B	0.069
7.53221e-15	0.384574	0.789	0.68	2.74813e-10	iREC	FLNB	0.109
2.56714e-14	0.384274	0.829	0.738	9.36622e-10	iREC	FAM49B	0.091
4.06626e-133	0.384149	0.111	0.005	1.48357e-128	iREC	EPHB6	0.106
1.08875e-20	0.384126	0.358	0.184	3.9723e-16	iREC	BCAS1	0.174
1.91175e-19	0.383879	0.264	0.126	6.97503e-15	iREC	LTBP3	0.138
1.18878e-07	0.383396	0.559	0.443	0.00433728	iREC	SLC7A1	0.116
4.10144e-48	0.383322	0.16	0.033	1.49641e-43	iREC	GPC1	0.127
3.66936e-11	0.383309	0.757	0.619	1.33877e-06	iREC	PRKCA	0.138
5.00055e-15	0.383225	0.35	0.205	1.82445e-10	iREC	TTC7A	0.145
1.53206e-47	0.382448	0.115	0.018	5.58972e-43	iREC	DOK6	0.097
9.29367e-19	0.381882	0.296	0.147	3.3908e-14	iREC	PLEKHS1	0.149
1.03024e-11	0.381764	0.322	0.199	3.75885e-07	iREC	STK17A	0.123
5.93979e-08	0.381205	0.418	0.31	0.00216713	iREC	ECT2	0.108
1.04145e-12	0.380977	0.633	0.452	3.79972e-08	iREC	LGR5	0.181
1.62121e-10	0.380567	0.627	0.512	5.915e-06	iREC	TMEM59	0.115
6.44492e-26	0.380403	0.241	0.096	2.35143e-21	iREC	SHFL	0.145
1.14341e-15	0.380178	0.29	0.157	4.17171e-11	iREC	ARNTL2	0.133
2.40199e-15	0.379641	0.859	0.709	8.76366e-11	iREC	PLCB4	0.15
4.39977e-24	0.37938	0.132	0.039	1.60526e-19	iREC	AC010967.1	0.093
1.04117e-37	0.379125	0.164	0.041	3.79872e-33	iREC	TMPRSS3	0.123
2.07754e-36	0.37884	0.145	0.034	7.57991e-32	iREC	FAM20C	0.111
6.37765e-10	0.378591	0.362	0.254	2.32689e-05	iREC	VPS4B	0.108
6.02504e-11	0.378198	0.478	0.356	2.19824e-06	iREC	CD59	0.122
3.43794e-14	0.378097	0.667	0.522	1.25433e-09	iREC	ASAP2	0.145
2.71065e-11	0.37702	0.706	0.601	9.88979e-07	iREC	BMPR2	0.105
5.83328e-15	0.376834	0.322	0.184	2.12827e-10	iREC	PPP1R13L	0.138
1.38734e-13	0.37651	0.518	0.353	5.0617e-09	iREC	SKAP1	0.165
9.15382e-15	0.376483	0.855	0.75	3.33977e-10	iREC	PUM1	0.105
3.11238e-15	0.376026	0.166	0.071	1.13555e-10	iREC	TG	0.095
1.106e-25	0.375795	0.228	0.088	4.03525e-21	iREC	SLC9A7	0.14
1.54502e-11	0.375545	0.307	0.189	5.63699e-07	iREC	DNAJB1	0.118
1.28663e-22	0.375392	0.228	0.095	4.69426e-18	iREC	CPVL	0.133
3.27871e-21	0.37517	0.237	0.103	1.19624e-16	iREC	TFPI	0.134
1.08575e-13	0.374932	0.424	0.278	3.96137e-09	iREC	RASSF6	0.146
1.3912e-10	0.374621	0.311	0.193	5.0758e-06	iREC	DDIT4	0.118
9.07821e-15	0.372611	0.377	0.235	3.31219e-10	iREC	B3GNT3	0.142
7.62116e-17	0.372409	0.122	0.043	2.78058e-12	iREC	UST	0.079
2.7647e-12	0.372155	0.365	0.235	1.0087e-07	iREC	EPG5	0.13
2.39277e-15	0.371926	0.399	0.25	8.73003e-11	iREC	WDR83OS	0.149
5.9068e-22	0.371603	0.186	0.069	2.1551e-17	iREC	FOSL1	0.117
1.31791e-21	0.371532	0.117	0.035	4.80841e-17	iREC	NIBAN1	0.082
2.08073e-16	0.371274	0.245	0.121	7.59156e-12	iREC	UBA6-AS1	0.124
5.01318e-15	0.370379	0.26	0.138	1.82906e-10	iREC	PML	0.122
6.06791e-08	0.370183	0.518	0.414	0.00221388	iREC	SLC38A2	0.104
4.00061e-11	0.369862	0.486	0.357	1.45962e-06	iREC	PIK3C3	0.129
2.96257e-11	0.369563	0.539	0.402	1.08089e-06	iREC	SPRED1	0.137
1.98491e-26	0.368951	0.115	0.029	7.24194e-22	iREC	SLC6A14	0.086
1.54345e-17	0.368639	0.264	0.131	5.63128e-13	iREC	RELB	0.133
3.45701e-40	0.368295	0.186	0.048	1.26129e-35	iREC	CDKN2B	0.138
1.94355e-16	0.367681	0.559	0.387	7.09103e-12	iREC	CAMK2N1	0.172
1.29652e-25	0.367219	0.215	0.081	4.73035e-21	iREC	TGFB1	0.134
7.47602e-53	0.366893	0.124	0.019	2.72763e-48	iREC	PDGFB	0.105
1.15637e-24	0.366063	0.132	0.038	4.21903e-20	iREC	NXN	0.094
2.14388e-23	0.365733	0.245	0.104	7.82194e-19	iREC	WWTR1	0.141
5.57785e-13	0.365518	0.365	0.225	2.03508e-08	iREC	AC034195.1	0.14
8.37785e-23	0.365073	0.164	0.056	3.05666e-18	iREC	SOBP	0.108
4.08542e-62	0.364165	0.119	0.015	1.49057e-57	iREC	NFATC1	0.104
1.28301e-07	0.36416	0.316	0.224	0.00468105	iREC	RALGDS	0.092
8.08318e-11	0.36409	0.595	0.47	2.94915e-06	iREC	HOOK3	0.125
3.51008e-11	0.363797	0.397	0.274	1.28065e-06	iREC	PSME1	0.123
5.20156e-12	0.363069	0.522	0.384	1.89779e-07	iREC	PTPN2	0.138
1.62991e-12	0.362814	0.405	0.27	5.94673e-08	iREC	GIPC1	0.135
1.48383e-10	0.362468	0.326	0.215	5.41376e-06	iREC	LYZ	0.111
3.08684e-10	0.362413	0.763	0.651	1.12623e-05	iREC	ICA1	0.112
6.40176e-26	0.361686	0.247	0.1	2.33568e-21	iREC	DMKN	0.147
7.49536e-10	0.361542	0.61	0.492	2.73468e-05	iREC	LINC01578	0.118
1.01212e-19	0.357813	0.194	0.079	3.69272e-15	iREC	LMCD1	0.115
4.36494e-09	0.357574	0.733	0.641	0.000159255	iREC	EHBP1	0.092
1.87942e-11	0.357409	0.232	0.129	6.85707e-07	iREC	RAPGEF4	0.103
4.03803e-12	0.356986	0.765	0.703	1.47328e-07	iREC	PPIA	0.062
7.91187e-23	0.356963	0.166	0.058	2.88665e-18	iREC	SMARCA1	0.108
5.46522e-11	0.356388	0.39	0.26	1.99398e-06	iREC	IL7	0.13
2.56933e-10	0.356076	0.388	0.268	9.37421e-06	iREC	REL	0.12
8.94215e-18	0.355871	0.128	0.045	3.26254e-13	iREC	ADAM28	0.083
1.09845e-32	0.355724	0.171	0.048	4.00769e-28	iREC	PRDM16	0.123
6.69399e-10	0.354257	0.29	0.183	2.4423e-05	iREC	EVA1C	0.107
4.38472e-08	0.35402	0.565	0.473	0.00159976	iREC	DOCK5	0.092
2.66947e-13	0.353323	0.542	0.396	9.73954e-09	iREC	NDUFB9	0.146
9.82769e-11	0.353318	0.646	0.541	3.58563e-06	iREC	SRSF10	0.105
7.83438e-22	0.353077	0.183	0.069	2.85837e-17	iREC	TIMP2	0.114
9.90382e-17	0.352641	0.243	0.119	3.61341e-12	iREC	SLC38A5	0.124
4.17034e-10	0.352248	0.761	0.67	1.52155e-05	iREC	PTPN12	0.091
1.05252e-25	0.35218	0.186	0.064	3.84013e-21	iREC	AC022075.1	0.122
4.84759e-22	0.35174	0.241	0.103	1.76864e-17	iREC	IRAK2	0.138
2.58498e-14	0.350982	0.305	0.173	9.43129e-10	iREC	GOLGA8B	0.132
6.57374e-19	0.350675	0.284	0.138	2.39843e-14	iREC	COL17A1	0.146
3.34996e-42	0.349876	0.2	0.053	1.22223e-37	iREC	AMIGO2	0.147
1.39808e-11	0.349211	0.552	0.422	5.1009e-07	iREC	JUP	0.13
1.68884e-11	0.349207	0.612	0.47	6.16174e-07	iREC	BBS9	0.142
2.93469e-10	0.349073	0.277	0.173	1.07072e-05	iREC	CTIF	0.104
1.86067e-15	0.348846	0.307	0.171	6.78865e-11	iREC	NAPRT	0.136
2.08713e-19	0.348488	0.292	0.145	7.61488e-15	iREC	PARP10	0.147
4.67952e-17	0.347763	0.213	0.095	1.70732e-12	iREC	GBP1	0.118
2.00253e-16	0.347184	0.29	0.153	7.30624e-12	iREC	TUBA4A	0.137
1.70836e-11	0.347075	0.45	0.321	6.23297e-07	iREC	GRAMD1A	0.129
8.99376e-12	0.346902	0.183	0.092	3.28137e-07	iREC	KLF4	0.091
1.08504e-10	0.346873	0.186	0.098	3.95875e-06	iREC	AC006460.2	0.088
2.14266e-11	0.346539	0.518	0.384	7.81749e-07	iREC	MORF4L1	0.134
3.43859e-07	0.345723	0.473	0.372	0.0125457	iREC	FNIP2	0.101
3.96072e-19	0.345715	0.241	0.11	1.44507e-14	iREC	AGRN	0.131
3.28044e-12	0.34542	0.616	0.473	1.19687e-07	iREC	FMN1	0.143
6.06377e-12	0.345236	0.39	0.257	2.21237e-07	iREC	CARS	0.133
2.73074e-05	0.345173	0.292	0.219	0.99631	iREC	LINC00299	0.073
6.84479e-13	0.34495	0.286	0.165	2.49732e-08	iREC	TMEM144	0.121
0.00225326	0.34413	0.435	0.38	1	iREC	ANTXR2	0.055
1.07125e-16	0.343926	0.672	0.488	3.90845e-12	iREC	PAM	0.184
6.66366e-07	0.343881	0.561	0.469	0.0243124	iREC	NET1	0.092
4.31945e-09	0.343555	0.273	0.176	0.000157595	iREC	TSHZ1	0.097
2.14601e-10	0.343414	0.288	0.18	7.8297e-06	iREC	LIPG	0.108
2.46002e-12	0.343253	0.294	0.17	8.97538e-08	iREC	NMNAT2	0.124
2.4034e-11	0.342763	0.934	0.859	8.76882e-07	iREC	PARD3B	0.075
3.0722e-17	0.342042	0.149	0.057	1.12089e-12	iREC	AC114930.1	0.092
2.94016e-15	0.340637	0.473	0.298	1.07272e-10	iREC	ERRFI1	0.175
2.73747e-09	0.340541	0.446	0.331	9.98766e-05	iREC	ANKLE2	0.115
6.3063e-59	0.339843	0.122	0.016	2.30085e-54	iREC	LINC02269	0.106
5.7228e-10	0.339006	0.33	0.218	2.08796e-05	iREC	LFNG	0.112
3.17801e-09	0.338765	0.322	0.218	0.00011595	iREC	RABAC1	0.104
5.60136e-09	0.338525	0.211	0.125	0.000204365	iREC	S100A4	0.086
2.28571e-17	0.336988	0.245	0.12	8.33943e-13	iREC	PKN1	0.125
5.45327e-11	0.336193	0.759	0.628	1.98963e-06	iREC	SHROOM3	0.131
3.26463e-08	0.336169	0.433	0.323	0.0011911	iREC	MGLL	0.11
6.19507e-11	0.336136	0.198	0.105	2.26027e-06	iREC	DUSP10	0.093
5.48053e-29	0.335951	0.171	0.052	1.99957e-24	iREC	PLAAT4	0.119
1.09704e-19	0.335814	0.194	0.077	4.00255e-15	iREC	CXCL1	0.117
1.53945e-05	0.33516	0.311	0.231	0.561667	iREC	ACAA2	0.08
1.22071e-07	0.335141	0.29	0.197	0.00445377	iREC	CYTOR	0.093
6.46987e-13	0.334953	0.644	0.514	2.36053e-08	iREC	ARPC2	0.13
1.11001e-07	0.334406	0.348	0.259	0.00404986	iREC	KCNN4	0.089
4.1102e-16	0.334339	0.983	0.92	1.49961e-11	iREC	NEAT1	0.063
1.23432e-27	0.334065	0.188	0.063	4.50342e-23	iREC	DNAJB2	0.125
1.24713e-10	0.333794	0.674	0.53	4.55017e-06	iREC	SORBS2	0.144
6.02505e-12	0.33348	0.328	0.206	2.19824e-07	iREC	STMN1	0.122
8.65033e-09	0.333414	0.488	0.368	0.000315607	iREC	TSG101	0.12
3.25607e-10	0.331059	0.471	0.342	1.18798e-05	iREC	PARVA	0.129
2.82267e-14	0.329385	0.151	0.063	1.02985e-09	iREC	LINC01239	0.088
9.87741e-26	0.329363	0.147	0.045	3.60377e-21	iREC	ZEB1	0.102
3.78081e-13	0.329227	0.205	0.104	1.37943e-08	iREC	RHPN1	0.101
1.86125e-13	0.329131	0.245	0.133	6.79076e-09	iREC	PSMG3	0.112
1.09847e-12	0.328571	0.247	0.137	4.00778e-08	iREC	PNPLA2	0.11
4.86239e-12	0.328477	0.77	0.645	1.77404e-07	iREC	ARIH1	0.125
7.13359e-11	0.328334	0.597	0.466	2.60269e-06	iREC	KIAA0319L	0.131
1.82541e-07	0.327804	0.533	0.426	0.00666	iREC	SLC22A3	0.107
4.06572e-09	0.327772	0.599	0.498	0.000148338	iREC	VEZT	0.101
3.16317e-29	0.327724	0.211	0.072	1.15408e-24	iREC	IGFL4	0.139
1.90843e-12	0.327487	0.117	0.048	6.96293e-08	iREC	AC092868.2	0.069
1.9976e-15	0.32741	0.294	0.159	7.28823e-11	iREC	DDX60L	0.135
1.21165e-17	0.325843	0.128	0.045	4.42071e-13	iREC	LAMA4	0.083
8.0036e-20	0.325651	0.239	0.107	2.92011e-15	iREC	CD82	0.132
1.46567e-24	0.325119	0.171	0.058	5.34751e-20	iREC	GNB5	0.113
6.83605e-19	0.324634	0.252	0.118	2.49413e-14	iREC	PSTPIP2	0.134
3.53539e-18	0.324627	0.147	0.055	1.28989e-13	iREC	PLK3	0.092
8.49842e-11	0.324392	0.279	0.172	3.10065e-06	iREC	TGFBR1	0.107
5.39005e-23	0.324354	0.213	0.084	1.96656e-18	iREC	AP000331.1	0.129
1.2959e-09	0.324218	0.738	0.622	4.72809e-05	iREC	EGFR	0.116
1.12574e-07	0.323727	0.501	0.403	0.00410726	iREC	LAMC1	0.098
1.68268e-20	0.323707	0.134	0.044	6.13925e-16	iREC	CLCF1	0.09
5.382e-10	0.323664	0.431	0.31	1.96362e-05	iREC	HGSNAT	0.121
5.13136e-67	0.323596	0.115	0.013	1.87218e-62	iREC	ZNF521	0.102
4.72602e-10	0.323391	0.661	0.569	1.72429e-05	iREC	UBXN4	0.092
5.15825e-10	0.323322	0.441	0.315	1.88199e-05	iREC	S100P	0.126
2.16847e-08	0.323193	0.431	0.315	0.000791166	iREC	YARS	0.116
3.27128e-16	0.323088	0.107	0.035	1.19353e-11	iREC	WNT11	0.072
3.5442e-07	0.322783	0.71	0.64	0.012931	iREC	DSTN	0.07
1.17138e-07	0.322648	0.337	0.24	0.00427378	iREC	PNKD	0.097
1.61464e-13	0.322319	0.354	0.214	5.89101e-09	iREC	BCAR3	0.14
4.5764e-09	0.322232	0.693	0.608	0.00016697	iREC	MYL6	0.085
2.36224e-09	0.322018	0.354	0.24	8.61863e-05	iREC	UPRT	0.114
2.14827e-14	0.321787	0.311	0.18	7.83797e-10	iREC	PKP3	0.131
2.86285e-11	0.321731	0.247	0.142	1.04451e-06	iREC	LTBP4	0.105
4.73074e-14	0.321502	0.188	0.088	1.72601e-09	iREC	CDKN1A	0.1
2.60614e-17	0.321251	0.126	0.044	9.50851e-13	iREC	MAMDC2-AS1	0.082
4.8761e-11	0.320632	0.237	0.134	1.77905e-06	iREC	RAB11B	0.103
7.16232e-08	0.320518	0.326	0.227	0.00261317	iREC	DOCK4	0.099
6.65216e-06	0.318966	0.245	0.173	0.242704	iREC	GPC4	0.072
1.20273e-06	0.318348	0.527	0.435	0.0438816	iREC	UBE4B	0.092
4.65928e-13	0.317973	0.456	0.31	1.69994e-08	iREC	ZMIZ2	0.146
3.7331e-16	0.31784	0.262	0.135	1.36202e-11	iREC	TMEM184A	0.127
1.58373e-43	0.317671	0.181	0.044	5.77824e-39	iREC	CCDC9B	0.137
2.96785e-08	0.317588	0.32	0.221	0.00108282	iREC	GPAT4	0.099
4.03206e-12	0.317525	0.241	0.132	1.4711e-07	iREC	YPEL5	0.109
4.5356e-11	0.317218	0.563	0.433	1.65481e-06	iREC	ANXA11	0.13
1.96222e-12	0.317178	0.299	0.174	7.15917e-08	iREC	MYEOV	0.125
8.59843e-11	0.317046	0.373	0.25	3.13714e-06	iREC	MISP	0.123
6.03089e-17	0.316203	0.166	0.068	2.20037e-12	iREC	HBEGF	0.098
1.03782e-10	0.316185	0.678	0.56	3.78649e-06	iREC	ABCC3	0.118
0.000136908	0.316094	0.275	0.209	1	iREC	STK17B	0.066
0.00123648	0.315677	0.721	0.662	1	iREC	GLS	0.059
8.30674e-06	0.314979	0.384	0.309	0.303071	iREC	PSME2	0.075
1.4809e-10	0.31489	0.559	0.441	5.40306e-06	iREC	SESTD1	0.118
2.16858e-13	0.31462	0.247	0.131	7.91205e-09	iREC	STPG4	0.116
6.32781e-20	0.314485	0.132	0.043	2.3087e-15	iREC	GNAL	0.089
1.14351e-18	0.314329	0.264	0.128	4.17209e-14	iREC	MICALL2	0.136
2.45298e-11	0.314093	0.262	0.15	8.9497e-07	iREC	GBP2	0.112
3.08854e-09	0.314	0.333	0.223	0.000112685	iREC	TNFAIP8	0.11
8.53814e-11	0.31342	0.326	0.209	3.11514e-06	iREC	MARS	0.117
5.75256e-17	0.313213	0.243	0.118	2.09882e-12	iREC	DUSP8	0.125
1.71026e-07	0.313104	0.339	0.243	0.00623988	iREC	ST5	0.096
1.98524e-07	0.312518	0.461	0.353	0.00724314	iREC	ANO6	0.108
1.6797e-11	0.312119	0.362	0.234	6.12839e-07	iREC	PSMA4	0.128
8.59973e-32	0.311539	0.154	0.041	3.13761e-27	iREC	CYBRD1	0.113
1.80363e-10	0.311213	0.507	0.374	6.58054e-06	iREC	KDELR2	0.133
4.41335e-49	0.31083	0.122	0.019	1.61021e-44	iREC	SEMA7A	0.103
2.25597e-11	0.310567	0.309	0.191	8.2309e-07	iREC	ALS2	0.118
4.48586e-18	0.310512	0.124	0.041	1.63667e-13	iREC	BTBD11	0.083
9.05878e-12	0.310122	0.203	0.106	3.3051e-07	iREC	LRRC49	0.097
7.62539e-11	0.310074	0.81	0.691	2.78212e-06	iREC	TNS3	0.119
1.6875e-22	0.308658	0.143	0.046	6.15685e-18	iREC	MAMDC2	0.097
4.50677e-62	0.307901	0.1	0.011	1.6443e-57	iREC	PRSS2	0.089
1.45071e-10	0.307676	0.597	0.472	5.29292e-06	iREC	SMAD2	0.125
9.10187e-07	0.307641	0.529	0.426	0.0332082	iREC	SLK	0.103
2.88709e-08	0.30683	0.173	0.096	0.00105336	iREC	MYL9	0.077
2.40627e-09	0.306581	0.382	0.269	8.77928e-05	iREC	PLEKHB2	0.113
4.94705e-09	0.306477	0.369	0.258	0.000180493	iREC	CTSZ	0.111
1.79837e-11	0.306067	0.731	0.617	6.56134e-07	iREC	TNRC18	0.114
9.03904e-07	0.305138	0.586	0.495	0.0329789	iREC	FOXK1	0.091
3.79653e-13	0.304038	0.789	0.652	1.38516e-08	iREC	LINC00511	0.137
2.85441e-06	0.303695	0.644	0.563	0.104143	iREC	OSBPL10	0.081
1.84636e-09	0.303608	0.458	0.343	6.73643e-05	iREC	PTTG1IP	0.115
2.57847e-09	0.303236	0.49	0.371	9.40753e-05	iREC	AAK1	0.119
1.12679e-08	0.302527	0.67	0.551	0.000411109	iREC	ENAH	0.119
1.34056e-33	0.302484	0.104	0.02	4.89102e-29	iREC	CLDN18	0.084
3.78991e-10	0.302412	0.802	0.724	1.38275e-05	iREC	ACTN4	0.078
2.85541e-10	0.301943	0.29	0.179	1.0418e-05	iREC	C18orf25	0.111
3.10409e-07	0.301488	0.586	0.491	0.0113253	iREC	KIAA0232	0.095
4.96329e-07	0.301474	0.441	0.345	0.0181086	iREC	FNTA	0.096
1.98517e-12	0.301455	0.689	0.535	7.24289e-08	iREC	PTPRJ	0.154
4.3843e-10	0.301415	0.433	0.309	1.59961e-05	iREC	CAPN2	0.124
4.4049e-13	0.301204	0.203	0.102	1.60713e-08	iREC	C12orf57	0.101
1.67578e-12	0.301124	0.371	0.234	6.11407e-08	iREC	SLC12A7	0.137
2.92641e-28	0.300129	0.177	0.056	1.0677e-23	iREC	SH3TC1	0.121
1.47784e-10	0.300041	0.348	0.23	5.3919e-06	iREC	VAMP8	0.118
8.84271e-10	0.299953	0.9	0.796	3.22626e-05	iREC	VMP1	0.104
2.74141e-30	0.299748	0.126	0.03	1.0002e-25	iREC	GCNT2	0.096
2.98439e-08	0.299599	0.348	0.246	0.00108886	iREC	LRP10	0.102
7.76476e-07	0.298906	0.252	0.168	0.0283297	iREC	HRH1	0.084
6.64273e-16	0.297951	0.186	0.08	2.4236e-11	iREC	APOL1	0.106
1.70871e-62	0.297325	0.107	0.012	6.23424e-58	iREC	AQP5	0.095
1.3419e-10	0.297277	0.299	0.183	4.89591e-06	iREC	MAP3K8	0.116
9.34251e-09	0.297188	0.433	0.32	0.000340861	iREC	STXBP3	0.113
0.00243795	0.297163	0.136	0.097	1	iREC	RCAN1	0.039
1.75531e-35	0.297118	0.117	0.024	6.40426e-31	iREC	PLEKHH2	0.093
1.43956e-20	0.297083	0.232	0.1	5.25224e-16	iREC	CXCL16	0.132
3.43455e-09	0.296988	0.337	0.222	0.00012531	iREC	HS6ST2	0.115
1.53299e-10	0.29667	0.194	0.104	5.5931e-06	iREC	AC017101.1	0.09
1.81625e-07	0.295822	0.267	0.173	0.00662659	iREC	ZNF532	0.094
2.51627e-52	0.295744	0.132	0.022	9.1806e-48	iREC	ABLIM3	0.11
5.9005e-09	0.29537	0.403	0.288	0.00021528	iREC	USP9Y	0.115
5.66043e-10	0.295342	0.582	0.468	2.06521e-05	iREC	NDUFA13	0.114
2.13394e-17	0.29489	0.147	0.055	7.78567e-13	iREC	LIF	0.092
1.15267e-09	0.294879	0.369	0.246	4.20551e-05	iREC	PARP9	0.123
5.49004e-08	0.294626	0.371	0.264	0.00200304	iREC	AKAP8L	0.107
3.5419e-09	0.294274	0.603	0.496	0.000129226	iREC	PLSCR1	0.107
5.24429e-07	0.29426	0.318	0.231	0.0191338	iREC	LGMN	0.087
1.50501e-13	0.294067	0.258	0.138	5.49102e-09	iREC	SEZ6L2	0.12
3.75908e-23	0.293934	0.175	0.062	1.3715e-18	iREC	SAMD9L	0.113
3.23931e-37	0.293727	0.132	0.028	1.18186e-32	iREC	TRNP1	0.104
1.9384e-15	0.2926	0.158	0.066	7.07226e-11	iREC	CHN1	0.092
9.48636e-10	0.292227	0.45	0.334	3.4611e-05	iREC	ARPC1B	0.116
1.3996e-06	0.291076	0.542	0.449	0.0510643	iREC	SUN1	0.093
4.14603e-10	0.290632	0.168	0.087	1.51268e-05	iREC	CERS4	0.081
2.27655e-09	0.290533	0.39	0.278	8.30601e-05	iREC	COPE	0.112
3.30096e-12	0.289573	0.284	0.165	1.20436e-07	iREC	CKAP4	0.119
3.59034e-09	0.289333	0.761	0.657	0.000130993	iREC	FNBP4	0.104
4.85131e-09	0.288299	0.303	0.195	0.000177	iREC	ST3GAL2	0.108
1.88613e-06	0.288024	0.463	0.365	0.0688156	iREC	DDX3X	0.098
1.67429e-15	0.287753	0.162	0.068	6.10865e-11	iREC	RASGRF2	0.094
1.15827e-08	0.287516	0.484	0.362	0.000422594	iREC	PRH1	0.122
8.62253e-09	0.28669	0.804	0.723	0.000314593	iREC	MACF1	0.081
5.90317e-10	0.286032	0.426	0.3	2.15377e-05	iREC	MCL1	0.126
2.34117e-20	0.285498	0.209	0.086	8.54176e-16	iREC	TRIM29	0.123
1.95107e-07	0.285458	0.493	0.393	0.00711848	iREC	NFE2L3	0.1
2.3872e-10	0.285425	0.286	0.178	8.70969e-06	iREC	CYP2S1	0.108
6.72744e-10	0.285204	0.284	0.176	2.45451e-05	iREC	ULK1	0.108
1.17814e-07	0.285188	0.503	0.387	0.00429846	iREC	GAREM1	0.116
1.925e-09	0.284231	0.682	0.568	7.02337e-05	iREC	GCC2	0.114
8.47425e-08	0.284228	0.42	0.319	0.00309183	iREC	SYNGR2	0.101
9.77787e-08	0.284206	0.431	0.318	0.00356745	iREC	CD58	0.113
1.08837e-09	0.284066	0.279	0.174	3.9709e-05	iREC	APOL6	0.105
2.28734e-06	0.283005	0.215	0.143	0.0834537	iREC	SGCE	0.072
9.07818e-10	0.282716	0.267	0.164	3.31217e-05	iREC	AP1G2	0.103
2.23719e-16	0.282527	0.183	0.079	8.16238e-12	iREC	IFI35	0.104
1.78865e-08	0.282493	0.224	0.136	0.00065259	iREC	PSENEN	0.088
1.49731e-08	0.282302	0.535	0.426	0.000546294	iREC	MYO7B	0.109
3.22213e-08	0.281987	0.23	0.143	0.00117559	iREC	ZNF440	0.087
3.69787e-15	0.281875	0.126	0.048	1.34917e-10	iREC	FYB1	0.078
3.42222e-07	0.281653	0.497	0.394	0.012486	iREC	TMOD3	0.103
2.24675e-09	0.281586	0.205	0.116	8.19725e-05	iREC	AC244131.2	0.089
9.37017e-08	0.281126	0.303	0.211	0.00341871	iREC	TNFRSF12A	0.092
4.80666e-18	0.279825	0.162	0.062	1.75371e-13	iREC	AP001021.3	0.1
1.96498e-08	0.279589	0.446	0.331	0.000716922	iREC	MBP	0.115
1.41503e-09	0.279351	0.61	0.493	5.16272e-05	iREC	ILF3	0.117
1.52367e-10	0.279312	0.226	0.129	5.5591e-06	iREC	MAN2B1	0.097
1.092e-08	0.279276	0.183	0.104	0.000398415	iREC	RASA3	0.079
9.04096e-06	0.278674	0.601	0.508	0.329859	iREC	ZNF407	0.093
4.09619e-08	0.277707	0.269	0.175	0.00149449	iREC	IRF3	0.094
1.07367e-10	0.277643	0.365	0.241	3.91729e-06	iREC	SH3BP4	0.124
7.26528e-12	0.277595	0.386	0.24	2.65074e-07	iREC	ID1	0.146
3.50373e-08	0.277236	0.33	0.222	0.00127834	iREC	PDGFA	0.108
4.52205e-10	0.277152	0.286	0.179	1.64987e-05	iREC	CEP170	0.107
1.66828e-06	0.276945	0.563	0.47	0.0608674	iREC	LCLAT1	0.093
2.36633e-11	0.276672	0.416	0.281	8.63355e-07	iREC	HKDC1	0.135
4.00207e-09	0.27612	0.765	0.643	0.000146015	iREC	EXOC6B	0.122
2.80861e-09	0.276086	0.529	0.402	0.000102472	iREC	TRIM56	0.127
3.51719e-34	0.27584	0.107	0.021	1.28325e-29	iREC	CCN1	0.086
1.0169e-08	0.274292	0.288	0.185	0.000371016	iREC	ACSL4	0.103
5.18907e-15	0.273988	0.203	0.094	1.89323e-10	iREC	RNF207	0.109
3.44578e-11	0.273965	0.281	0.167	1.25719e-06	iREC	RASSF7	0.114
3.94078e-07	0.273953	0.386	0.291	0.0143779	iREC	AFG3L2	0.095
0.000184903	0.273453	0.333	0.261	1	iREC	CCND3	0.072
2.67743e-07	0.273349	0.678	0.595	0.0097686	iREC	JPX	0.083
3.70397e-08	0.27278	0.262	0.166	0.00135139	iREC	FHOD3	0.096
1.31003e-19	0.272712	0.16	0.059	4.77965e-15	iREC	FRY	0.101
5.32834e-08	0.272026	0.52	0.41	0.00194404	iREC	CLIP1	0.11
1.07308e-08	0.271799	0.307	0.202	0.000391515	iREC	FAM160A2	0.105
3.95308e-27	0.271639	0.119	0.03	1.44228e-22	iREC	MANCR	0.089
2.86457e-16	0.271496	0.284	0.148	1.04514e-11	iREC	CYTH2	0.136
1.15487e-07	0.271284	0.516	0.416	0.00421354	iREC	COPB1	0.1
2.43227e-09	0.271142	0.203	0.116	8.87414e-05	iREC	ZSWIM4	0.087
7.24495e-06	0.270897	0.211	0.139	0.264332	iREC	AC016074.2	0.072
0.00013796	0.270746	0.232	0.166	1	iREC	SYNPR	0.066
6.53437e-07	0.270701	0.437	0.331	0.0238406	iREC	FAM126B	0.106
2.47491e-08	0.26981	0.471	0.361	0.00090297	iREC	DNAJC10	0.11
1.31062e-07	0.269414	0.552	0.45	0.00478178	iREC	RNF216	0.102
1.89512e-09	0.269283	0.682	0.557	6.91434e-05	iREC	SON	0.125
2.92585e-06	0.26871	0.365	0.275	0.106749	iREC	NGEF	0.09
1.9696e-14	0.26849	0.136	0.054	7.18608e-10	iREC	F11-AS1	0.082
3.87355e-08	0.268345	0.612	0.517	0.00141327	iREC	KHDRBS1	0.095
6.77587e-06	0.268126	0.373	0.284	0.247217	iREC	RNF170	0.089
2.67821e-06	0.268068	0.345	0.253	0.0977144	iREC	SUPT5H	0.092
2.37103e-09	0.268057	0.81	0.709	8.65071e-05	iREC	SPTBN1	0.101
0.000236437	0.267963	0.625	0.569	1	iREC	TGFBR2	0.056
4.2157e-08	0.267918	0.243	0.154	0.0015381	iREC	ZNF266	0.089
4.76188e-11	0.267702	0.203	0.108	1.73737e-06	iREC	GASK1B	0.095
2.89771e-10	0.267588	0.45	0.323	1.05723e-05	iREC	SRP14	0.127
2.08409e-06	0.26752	0.399	0.31	0.076038	iREC	LINC01278	0.089
2.20395e-15	0.267102	0.93	0.863	8.0411e-11	iREC	TPT1	0.067
5.53148e-08	0.26604	0.499	0.383	0.00201816	iREC	CCNI	0.116
4.74772e-18	0.265978	0.113	0.036	1.73221e-13	iREC	ALDH1A2	0.077
6.79163e-08	0.265975	0.292	0.196	0.00247793	iREC	PSMG2	0.096
5.63803e-19	0.26565	0.143	0.05	2.05703e-14	iREC	SLC15A1	0.093
4.25135e-15	0.265554	0.252	0.129	1.55111e-10	iREC	HSPB11	0.123
1.68324e-10	0.26533	0.215	0.117	6.1413e-06	iREC	BIRC3	0.098
1.07982e-06	0.265093	0.296	0.205	0.0393974	iREC	FBLIM1	0.091
8.6826e-11	0.264852	0.164	0.082	3.16785e-06	iREC	SGSM1	0.082
1.74231e-19	0.264623	0.111	0.033	6.35683e-15	iREC	AC004540.1	0.078
5.7058e-10	0.264446	0.348	0.229	2.08176e-05	iREC	DDR1	0.119
5.3563e-06	0.264255	0.401	0.316	0.195425	iREC	HDGF	0.085
7.68845e-06	0.264036	0.452	0.361	0.280513	iREC	SAMD4B	0.091
5.84179e-10	0.263882	0.569	0.443	2.13138e-05	iREC	VPS37B	0.126
7.46605e-15	0.263573	0.162	0.069	2.72399e-10	iREC	AC011379.1	0.093
9.6459e-07	0.263354	0.311	0.218	0.0351931	iREC	LYST	0.093
1.18262e-07	0.263221	0.267	0.175	0.00431478	iREC	AC016821.1	0.092
5.08959e-09	0.262948	0.582	0.466	0.000185694	iREC	WASF2	0.116
5.71154e-13	0.26279	0.2	0.1	2.08386e-08	iREC	SNED1	0.1
9.06212e-11	0.262746	0.529	0.389	3.30631e-06	iREC	MDK	0.14
2.2649e-07	0.262284	0.535	0.428	0.00826349	iREC	NEDD4	0.107
5.04432e-06	0.262262	0.458	0.368	0.184042	iREC	ZDHHC3	0.09
2.04322e-05	0.261916	0.557	0.471	0.745469	iREC	KIF1B	0.086
1.29776e-06	0.261565	0.623	0.537	0.0473489	iREC	INSR	0.086
1.38807e-10	0.261166	0.565	0.435	5.06436e-06	iREC	TPM3	0.13
3.46813e-08	0.260893	0.39	0.281	0.00126535	iREC	MAPK6	0.109
4.28203e-08	0.260785	0.177	0.1	0.0015623	iREC	AC087280.2	0.077
6.63945e-06	0.26034	0.61	0.524	0.24224	iREC	ATP8A1	0.086
4.12773e-07	0.260197	0.19	0.116	0.01506	iREC	RNF19B	0.074
7.14684e-10	0.260132	0.311	0.2	2.60753e-05	iREC	CMTM7	0.111
6.01438e-14	0.259808	0.542	0.351	2.19435e-09	iREC	KLF12	0.191
2.99401e-06	0.259733	0.738	0.66	0.109237	iREC	SMURF1	0.078
8.06072e-07	0.25948	0.299	0.204	0.0294095	iREC	GALNT18	0.095
2.54368e-05	0.259415	0.516	0.439	0.928061	iREC	CFLAR	0.077
3.86217e-09	0.259081	0.277	0.175	0.000140911	iREC	PIM3	0.102
7.61332e-15	0.258167	0.213	0.104	2.77772e-10	iREC	TAX1BP3	0.109
3.92013e-05	0.258048	0.471	0.386	1	iREC	NFKB1	0.085
9.5339e-08	0.257971	0.627	0.522	0.00347844	iREC	PAFAH1B1	0.105
1.85874e-07	0.257971	0.746	0.645	0.0067816	iREC	OLA1	0.101
1.32119e-07	0.257248	0.588	0.488	0.00482034	iREC	PHF21A	0.1
7.61253e-12	0.257219	0.156	0.072	2.77743e-07	iREC	LEMD1	0.084
5.4108e-05	0.25707	0.471	0.384	1	iREC	ARHGEF28	0.087
2.78884e-08	0.257018	0.35	0.241	0.00101751	iREC	TESK2	0.109
7.64342e-10	0.256789	0.932	0.881	2.7887e-05	iREC	AGAP1	0.051
8.48572e-13	0.256617	0.401	0.251	3.09601e-08	iREC	TPRG1	0.15
2.32447e-11	0.256418	0.305	0.186	8.48082e-07	iREC	S100A16	0.119
8.04669e-12	0.256313	0.507	0.365	2.93584e-07	iREC	SUMO2	0.142
1.42132e-07	0.256274	0.26	0.17	0.0051857	iREC	SMAD6	0.09
1.69874e-06	0.255882	0.307	0.221	0.0619785	iREC	GLUL	0.086
3.10914e-12	0.255853	0.222	0.118	1.13437e-07	iREC	C18orf32	0.104
1.1477e-08	0.255462	0.64	0.518	0.000418739	iREC	HNRNPM	0.122
1.37319e-07	0.25521	0.582	0.481	0.00501007	iREC	NUCKS1	0.101
1.29841e-07	0.255102	0.68	0.602	0.00473727	iREC	PERP	0.078
9.64258e-15	0.255021	0.19	0.088	3.51809e-10	iREC	DDA1	0.102
2.05889e-08	0.254981	0.235	0.146	0.000751187	iREC	SPAG16	0.089
2.8412e-09	0.25495	0.271	0.168	0.000103661	iREC	HELZ2	0.103
5.95533e-09	0.254598	0.772	0.671	0.00021728	iREC	CELF1	0.101
7.78061e-07	0.254507	0.714	0.636	0.0283875	iREC	PPP3CA	0.078
1.09643e-07	0.254366	0.151	0.083	0.00400032	iREC	IFFO2	0.068
2.55278e-08	0.253308	0.362	0.254	0.000931383	iREC	ZNF106	0.108
7.0822e-09	0.253085	0.878	0.791	0.000258394	iREC	EIF4G3	0.087
1.01977e-07	0.252862	0.39	0.285	0.00372063	iREC	DERL1	0.105
1.89778e-06	0.252673	0.337	0.247	0.0692404	iREC	MAPKAPK2	0.09
1.70079e-18	0.252534	0.168	0.065	6.20533e-14	iREC	CDKN2B-AS1	0.103
8.29217e-09	0.2525	0.203	0.116	0.00030254	iREC	LINC01169	0.087
1.54374e-06	0.252457	0.463	0.36	0.0563232	iREC	COMMD1	0.103
3.58529e-07	0.252348	0.303	0.208	0.0130809	iREC	IL10RB	0.095
2.11329e-08	0.252189	0.407	0.288	0.000771036	iREC	GSAP	0.119
2.29516e-09	0.251902	0.689	0.571	8.37389e-05	iREC	CASC9	0.118
5.07059e-09	0.2519	0.136	0.068	0.000185	iREC	EML6	0.068
5.45764e-08	0.251889	0.399	0.293	0.00199122	iREC	NDUFB11	0.106
1.78422e-14	0.251756	0.111	0.04	6.50974e-10	iREC	HSD17B2	0.071
7.9719e-06	0.251509	0.2	0.132	0.290855	iREC	PBX4	0.068
2.17098e-09	0.251355	0.407	0.288	7.92081e-05	iREC	SPINT1	0.119
1.58825e-13	0.251288	0.171	0.077	5.79473e-09	iREC	WFDC2	0.094
1.05458e-07	0.251188	0.503	0.395	0.00384765	iREC	RASEF	0.108
3.47417e-06	0.251161	0.552	0.46	0.126755	iREC	PSMD14	0.092
2.94735e-09	0.251055	0.29	0.184	0.000107534	iREC	ARMC9	0.106
0.000749355	0.250776	0.612	0.529	1	iREC	VEGFA	0.083
8.23003e-20	0.250304	0.177	0.068	3.00273e-15	iREC	TACSTD2	0.109
9.25746e-08	0.250108	0.296	0.198	0.00337759	iREC	RUNX2	0.098

## Sheet: UPR
p_val	avg_log2FC	pct.1	pct.2	p_val_adj	cluster	gene	pct.diff
8.52592e-277	2.62452	0.531	0.114	3.11068e-272	UPR	PCK1	0.417
1.3437e-90	1.88187	0.672	0.443	4.90249e-86	UPR	HSPH1	0.229
5.59914e-124	1.57701	0.606	0.283	2.04285e-119	UPR	HSPA1B	0.323
7.31911e-107	1.24209	0.462	0.179	2.67038e-102	UPR	DNAJB1	0.283
4.81248e-62	1.16279	0.34	0.144	1.75583e-57	UPR	IL17RB	0.196
8.34903e-32	1.13145	0.353	0.19	3.04614e-27	UPR	NPSR1	0.163
2.35208e-45	1.09248	0.564	0.386	8.58155e-41	UPR	HSPB1	0.178
4.9026e-65	1.07074	0.881	0.774	1.78871e-60	UPR	HSP90AA1	0.107
1.49254e-36	0.891315	0.711	0.591	5.44554e-32	UPR	RAB11FIP1	0.12
2.95399e-19	0.794493	0.53	0.424	1.07776e-14	UPR	RUBCNL	0.106
1.02246e-23	0.763417	0.321	0.191	3.73045e-19	UPR	NR4A1	0.13
3.196e-22	0.731437	0.335	0.206	1.16606e-17	UPR	AP001042.1	0.129
8.40217e-14	0.731353	0.415	0.311	3.06553e-09	UPR	HIST1H2AC	0.104
1.29884e-28	0.717816	0.547	0.398	4.7388e-24	UPR	ATP2C2	0.149
6.12001e-55	0.712811	0.88	0.776	2.23289e-50	UPR	ELF3	0.104
3.23594e-28	0.699633	0.46	0.297	1.18063e-23	UPR	NOX1	0.163
1.45212e-22	0.685355	0.603	0.514	5.29807e-18	UPR	HSPE1	0.089
1.08492e-05	0.670312	0.216	0.168	0.395834	UPR	HSPA1A	0.048
2.18571e-37	0.666355	0.668	0.512	7.97457e-33	UPR	JUN	0.156
0.00126461	0.660109	0.207	0.169	1	UPR	TIMP3	0.038
2.51586e-17	0.611588	0.335	0.214	9.1791e-13	UPR	AGR3	0.121
2.82346e-11	0.610455	0.315	0.222	1.03014e-06	UPR	SHISA9	0.093
4.4056e-08	0.606909	0.275	0.205	0.00160738	UPR	XACT	0.07
1.91719e-21	0.588811	0.379	0.248	6.99487e-17	UPR	FOS	0.131
2.65627e-07	0.587651	0.141	0.089	0.00969141	UPR	IQCM	0.052
1.34388e-05	0.586155	0.212	0.162	0.490314	UPR	LINC00970	0.05
2.33776e-25	0.569091	0.271	0.146	8.52933e-21	UPR	PPP1R15A	0.125
4.45162e-19	0.561396	0.223	0.121	1.62417e-14	UPR	LEFTY1	0.102
9.68726e-15	0.552792	0.46	0.358	3.5344e-10	UPR	PLCL1	0.102
3.41776e-17	0.5451	0.528	0.399	1.24697e-12	UPR	LINC01811	0.129
1.29013e-26	0.542192	0.279	0.147	4.70706e-22	UPR	ST6GALNAC3	0.132
9.6601e-07	0.53927	0.181	0.125	0.0352449	UPR	RBFOX1	0.056
4.66624e-09	0.520221	0.225	0.16	0.000170248	UPR	SERPINH1	0.065
1.18719e-10	0.515343	0.39	0.308	4.33147e-06	UPR	MUC12	0.082
6.16105e-17	0.509913	0.553	0.44	2.24786e-12	UPR	TMPRSS2	0.113
4.82786e-19	0.508729	0.704	0.597	1.76145e-14	UPR	ZFP36L2	0.107
3.24762e-29	0.505799	0.133	0.046	1.18489e-24	UPR	DUSP2	0.087
9.94408e-10	0.502497	0.343	0.26	3.6281e-05	UPR	AC020916.1	0.083
2.53349e-20	0.498088	0.646	0.543	9.24343e-16	UPR	HIBCH	0.103
4.57876e-15	0.493172	0.702	0.65	1.67056e-10	UPR	HSPD1	0.052
2.98289e-14	0.487266	0.673	0.606	1.08831e-09	UPR	KAZN	0.067
1.38949e-08	0.484449	0.449	0.387	0.000506954	UPR	NCOA7	0.062
5.73502e-10	0.479688	0.232	0.157	2.09242e-05	UPR	ATF3	0.075
3.98673e-05	0.477127	0.538	0.512	1	UPR	PTPRD	0.026
4.19427e-12	0.476184	0.319	0.23	1.53028e-07	UPR	RND3	0.089
6.65433e-25	0.47266	0.804	0.72	2.42783e-20	UPR	CAMKMT	0.084
2.15228e-13	0.471583	0.651	0.61	7.85261e-09	UPR	PTGES3	0.041
7.45196e-08	0.471286	0.146	0.091	0.00271885	UPR	LINC00393	0.055
1.08984e-18	0.47087	0.501	0.381	3.97629e-14	UPR	LINC01006	0.12
9.31491e-15	0.469708	0.225	0.136	3.39854e-10	UPR	PKDCC	0.089
8.89559e-07	0.467585	0.369	0.312	0.0324555	UPR	DNAJA1	0.057
1.25404e-13	0.464609	0.439	0.337	4.57535e-09	UPR	PRLR	0.102
1.041e-18	0.461948	0.341	0.224	3.7981e-14	UPR	BTG2	0.117
2.05556e-05	0.461313	0.299	0.249	0.74997	UPR	FIRRE	0.05
1.20492e-33	0.454022	0.921	0.873	4.39614e-29	UPR	FOXP1	0.048
1.63517e-06	0.452047	0.216	0.161	0.0596593	UPR	INSIG1	0.055
7.74499e-15	0.451462	0.217	0.124	2.82576e-10	UPR	LINC00470	0.093
5.32481e-11	0.4467	0.506	0.438	1.94276e-06	UPR	NAMPT	0.068
8.06962e-08	0.441721	0.456	0.402	0.0029442	UPR	LIMK2	0.054
1.77854e-14	0.436095	0.606	0.511	6.48901e-10	UPR	PYGB	0.095
5.02026e-14	0.435167	0.734	0.688	1.83164e-09	UPR	SRRM2	0.046
1.57347e-14	0.43408	0.708	0.619	5.74081e-10	UPR	FGGY	0.089
4.52474e-10	0.426954	0.567	0.518	1.65085e-05	UPR	TCF25	0.049
3.91873e-13	0.424642	0.344	0.243	1.42975e-08	UPR	CA12	0.101
3.20006e-14	0.421219	0.505	0.409	1.16754e-09	UPR	GABPB1-AS1	0.096
7.18779e-05	0.414995	0.361	0.318	1	UPR	NPSR1-AS1	0.043
5.70735e-15	0.412994	0.647	0.563	2.08233e-10	UPR	MLXIP	0.084
4.33758e-13	0.412877	0.7	0.641	1.58256e-08	UPR	ZBTB38	0.059
3.75339e-09	0.407675	0.735	0.724	0.000136943	UPR	KLF5	0.011
2.25862e-15	0.405562	0.603	0.514	8.24058e-11	UPR	ARHGEF10L	0.089
5.67748e-17	0.404779	0.66	0.559	2.07143e-12	UPR	WNK2	0.101
4.25894e-21	0.403157	0.788	0.715	1.55387e-16	UPR	VWA8	0.073
3.74322e-12	0.402464	0.17	0.098	1.36571e-07	UPR	NUAK2	0.072
9.94823e-25	0.401237	0.874	0.816	3.62961e-20	UPR	SMYD3	0.058
4.44232e-13	0.400473	0.711	0.645	1.62078e-08	UPR	NEDD4L	0.066
2.56678e-07	0.398769	0.603	0.556	0.0093649	UPR	EHF	0.047
3.24075e-10	0.396116	0.253	0.172	1.18239e-05	UPR	AC006206.2	0.081
5.35867e-16	0.394754	0.157	0.078	1.95511e-11	UPR	HIST1H2BG	0.079
4.08991e-17	0.392209	0.813	0.75	1.4922e-12	UPR	SERINC5	0.063
5.12573e-20	0.388335	0.626	0.469	1.87012e-15	UPR	CACNA1D	0.157
7.46159e-05	0.387309	0.134	0.095	1	UPR	DISC1FP1	0.039
1.12385e-09	0.386522	0.348	0.271	4.10038e-05	UPR	TOB1	0.077
2.97679e-08	0.377557	0.476	0.41	0.00108608	UPR	WARS2-AS1	0.066
5.35194e-09	0.376258	0.609	0.556	0.000195266	UPR	UTRN	0.053
5.33363e-10	0.374545	0.565	0.469	1.94597e-05	UPR	AC019330.1	0.096
4.35418e-12	0.374073	0.154	0.085	1.58862e-07	UPR	AL136418.1	0.069
6.17944e-06	0.373844	0.254	0.197	0.225457	UPR	PTPRO	0.057
1.32622e-05	0.372282	0.336	0.282	0.48387	UPR	LMCD1-AS1	0.054
7.06707e-08	0.371032	0.452	0.384	0.00257842	UPR	LINC00278	0.068
1.01323e-06	0.370125	0.348	0.289	0.0369676	UPR	VDR	0.059
1.06362e-09	0.369075	0.651	0.592	3.88062e-05	UPR	ABR	0.059
9.78488e-06	0.36661	0.393	0.342	0.357001	UPR	LRIG1	0.051
3.3153e-15	0.365817	0.183	0.098	1.20959e-10	UPR	TRHDE	0.085
9.91311e-13	0.365184	0.466	0.355	3.6168e-08	UPR	CAPN8	0.111
3.8876e-09	0.364746	0.586	0.521	0.000141839	UPR	SQSTM1	0.065
1.36278e-07	0.36344	0.586	0.524	0.00497211	UPR	CASC19	0.062
1.63722e-09	0.363269	0.573	0.514	5.97339e-05	UPR	NEO1	0.059
8.32036e-13	0.362605	0.303	0.204	3.03568e-08	UPR	CDHR1	0.099
3.8743e-09	0.355304	0.592	0.544	0.000141354	UPR	NRIP1	0.048
3.13924e-12	0.355191	0.395	0.3	1.14535e-07	UPR	MLXIPL	0.095
0.000481086	0.355086	0.194	0.153	1	UPR	EPHB3	0.041
2.04456e-08	0.354849	0.652	0.603	0.000745959	UPR	EPHB2	0.049
3.19379e-09	0.354737	0.225	0.152	0.000116525	UPR	CPNE7	0.073
1.01206e-08	0.354416	0.27	0.196	0.000369249	UPR	AC016745.1	0.074
7.6724e-09	0.353623	0.296	0.215	0.000279927	UPR	LINC02428	0.081
9.50765e-10	0.350812	0.149	0.089	3.46887e-05	UPR	IER5	0.06
4.75765e-09	0.349839	0.273	0.196	0.000173583	UPR	AL139383.1	0.077
0.000102067	0.349543	0.204	0.162	1	UPR	PARVB	0.042
1.15367e-10	0.347984	0.615	0.551	4.20915e-06	UPR	MAP2K5	0.064
2.29086e-11	0.347877	0.495	0.395	8.35821e-07	UPR	GUCY2C	0.1
4.70136e-20	0.341925	0.809	0.68	1.71529e-15	UPR	CFTR	0.129
7.69756e-08	0.341659	0.615	0.553	0.00280846	UPR	BBOX1-AS1	0.062
6.64967e-08	0.340886	0.453	0.39	0.00242613	UPR	CRADD	0.063
2.85452e-08	0.340436	0.173	0.113	0.00104147	UPR	HOXA13	0.06
2.39053e-06	0.340132	0.132	0.085	0.0872184	UPR	AC113414.1	0.047
1.5842e-05	0.339326	0.308	0.257	0.577996	UPR	ARL17A	0.051
3.46151e-08	0.338612	0.599	0.554	0.00126293	UPR	THADA	0.045
5.57087e-05	0.337896	0.264	0.214	1	UPR	HMGCS2	0.05
3.50841e-22	0.33785	0.945	0.907	1.28005e-17	UPR	FTX	0.038
2.60766e-15	0.336192	0.242	0.144	9.51406e-11	UPR	CLDN15	0.098
8.96477e-08	0.335916	0.65	0.603	0.0032708	UPR	ETS2	0.047
5.7265e-06	0.334199	0.487	0.449	0.208931	UPR	SLC44A3	0.038
9.81208e-06	0.33319	0.48	0.438	0.357994	UPR	CCDC18-AS1	0.042
0.000727219	0.332559	0.246	0.207	1	UPR	SLC9A2	0.039
1.681e-08	0.332481	0.592	0.536	0.000613312	UPR	TACC1	0.056
5.6174e-10	0.331453	0.661	0.627	2.04951e-05	UPR	BRWD1	0.034
3.08287e-07	0.33111	0.532	0.473	0.0112478	UPR	AC008014.1	0.059
3.05805e-19	0.330937	1	0.995	1.11573e-14	UPR	MALAT1	0.005
1.06051e-09	0.330597	0.572	0.498	3.86927e-05	UPR	SGK3	0.074
1.31481e-07	0.330557	0.353	0.28	0.00479708	UPR	AC000061.1	0.073
1.11888e-10	0.33055	0.304	0.215	4.08222e-06	UPR	TGFBR3	0.089
7.55666e-08	0.329856	0.46	0.383	0.00275705	UPR	ARHGEF28	0.077
4.20094e-14	0.329233	0.868	0.837	1.53271e-09	UPR	N4BP2L2	0.031
7.89011e-05	0.328938	0.464	0.437	1	UPR	SRI	0.027
0.000176646	0.328865	0.365	0.325	1	UPR	MYB	0.04
1.63132e-11	0.328217	0.706	0.656	5.95187e-07	UPR	TTC3	0.05
0.000957209	0.326535	0.314	0.277	1	UPR	AL359232.1	0.037
4.01675e-06	0.325482	0.619	0.589	0.146551	UPR	LRRFIP2	0.03
9.91162e-15	0.323442	0.841	0.807	3.61625e-10	UPR	ARGLU1	0.034
2.31272e-15	0.322835	0.851	0.796	8.43796e-11	UPR	SATB2	0.055
5.35688e-19	0.322534	0.19	0.093	1.95446e-14	UPR	AC092535.4	0.097
3.59504e-09	0.321572	0.682	0.617	0.000131165	UPR	HNF1A-AS1	0.065
7.11499e-10	0.320827	0.557	0.472	2.5959e-05	UPR	KCNQ1	0.085
5.88744e-09	0.320225	0.308	0.224	0.000214803	UPR	KIAA1324	0.084
5.06443e-10	0.31956	0.66	0.576	1.84776e-05	UPR	PBX1	0.084
2.98945e-13	0.318076	0.797	0.735	1.0907e-08	UPR	KANK1	0.062
5.16226e-09	0.318006	0.652	0.606	0.000188345	UPR	ZNF704	0.046
2.62724e-07	0.316784	0.39	0.333	0.00958548	UPR	USPL1	0.057
2.70788e-15	0.316642	0.821	0.764	9.87969e-11	UPR	HNF4A	0.057
5.5983e-05	0.316171	0.389	0.35	1	UPR	TECR	0.039
0.000576983	0.315345	0.491	0.471	1	UPR	TSEN2	0.02
1.8957e-07	0.314726	0.332	0.259	0.00691646	UPR	NR5A2	0.073
2.49634e-13	0.314209	0.859	0.822	9.1079e-09	UPR	PCCA	0.037
5.12965e-15	0.311679	0.107	0.046	1.87155e-10	UPR	RBFOX3	0.061
3.12496e-09	0.31117	0.659	0.603	0.000114014	UPR	DCAF6	0.056
0.00091191	0.306832	0.387	0.354	1	UPR	PIK3R1	0.033
8.72502e-06	0.30657	0.264	0.208	0.318332	UPR	ADCY9	0.056
1.17925e-05	0.306372	0.609	0.573	0.430251	UPR	NSD3	0.036
0.00898619	0.305825	0.315	0.292	1	UPR	HMGA1P4	0.023
6.34233e-11	0.305218	0.83	0.784	2.314e-06	UPR	RNF43	0.046
0.0022683	0.304632	0.298	0.268	1	UPR	NIPAL1	0.03
4.83536e-05	0.303073	0.385	0.346	1	UPR	GLCCI1	0.039
0.000169893	0.303037	0.321	0.282	1	UPR	CHDH	0.039
1.35493e-05	0.302427	0.3	0.254	0.494345	UPR	STIP1	0.046
0.000274403	0.30215	0.163	0.122	1	UPR	AC012501.2	0.041
1.93118e-10	0.301148	0.634	0.554	7.04592e-06	UPR	LGR4	0.08
1.80908e-07	0.300823	0.244	0.178	0.00660044	UPR	MCOLN2	0.066
1.96496e-06	0.300714	0.349	0.29	0.0716915	UPR	LRRC28	0.059
6.35646e-09	0.298516	0.109	0.059	0.000231915	UPR	PDK4	0.05
2.83276e-10	0.298341	0.7	0.672	1.03353e-05	UPR	PNISR	0.028
2.61976e-18	0.298052	0.854	0.75	9.55818e-14	UPR	NFIA	0.104
4.00214e-11	0.297946	0.137	0.075	1.46018e-06	UPR	BAG3	0.062
8.21466e-07	0.297644	0.354	0.296	0.0299712	UPR	ADAT2	0.058
2.26548e-07	0.297589	0.601	0.555	0.0082656	UPR	PREP	0.046
0.000133884	0.297475	0.341	0.3	1	UPR	R3HDML	0.041
2.81885e-05	0.297328	0.32	0.269	1	UPR	MAP2K6	0.051
0.0019916	0.296694	0.303	0.267	1	UPR	SASH1	0.036
0.000169819	0.296485	0.615	0.582	1	UPR	ZNRF3	0.033
1.64147e-13	0.296146	0.751	0.7	5.98892e-09	UPR	ZFAS1	0.051
0.000318796	0.295192	0.393	0.358	1	UPR	TMEM161B-AS1	0.035
3.00817e-05	0.294626	0.572	0.533	1	UPR	SH3RF2	0.039
1.88024e-08	0.294048	0.426	0.345	0.000686006	UPR	CDHR3	0.081
1.30447e-05	0.29366	0.24	0.188	0.475938	UPR	IQCH	0.052
1.19917e-06	0.293467	0.553	0.509	0.0437515	UPR	CHPT1	0.044
2.84362e-13	0.293334	0.721	0.603	1.03749e-08	UPR	PDE4D	0.118
1.34558e-12	0.291778	0.909	0.831	4.90933e-08	UPR	SLC12A2	0.078
0.000494743	0.290654	0.511	0.487	1	UPR	DPH6	0.024
2.04229e-10	0.290106	0.698	0.627	7.4513e-06	UPR	CDK6	0.071
2.99198e-07	0.290101	0.461	0.401	0.0109162	UPR	MRRF	0.06
6.55841e-08	0.288038	0.585	0.529	0.00239283	UPR	TARBP1	0.056
1.08423e-06	0.287831	0.589	0.538	0.039558	UPR	TMC5	0.051
0.000215502	0.287522	0.431	0.401	1	UPR	UBE3D	0.03
1.48455e-06	0.285606	0.424	0.369	0.0541638	UPR	PILRB	0.055
1.9951e-09	0.284192	0.22	0.146	7.27911e-05	UPR	AC092902.4	0.074
1.423e-07	0.284006	0.298	0.226	0.00519181	UPR	IQGAP2	0.072
4.32077e-07	0.282328	0.215	0.15	0.0157643	UPR	U91319.1	0.065
5.71695e-05	0.281592	0.574	0.547	1	UPR	FAR2	0.027
2.45924e-05	0.281341	0.634	0.608	0.897254	UPR	IGF1R	0.026
1.29883e-08	0.280601	0.693	0.65	0.000473877	UPR	TMEM63A	0.043
0.00128345	0.280459	0.403	0.371	1	UPR	CDC37	0.032
0.00111771	0.279643	0.478	0.449	1	UPR	SUCLA2	0.029
2.62061e-13	0.27837	0.112	0.052	9.5613e-09	UPR	AC103591.3	0.06
8.30218e-16	0.277787	0.891	0.884	3.02905e-11	UPR	RBM39	0.007
6.16572e-06	0.276534	0.152	0.104	0.224956	UPR	TACR1	0.048
2.16166e-14	0.2763	0.821	0.766	7.88681e-10	UPR	RBM26	0.055
0.00012426	0.276242	0.2	0.155	1	UPR	WDR72	0.045
5.62167e-06	0.276065	0.528	0.484	0.205107	UPR	TSPOAP1-AS1	0.044
4.56328e-05	0.274299	0.278	0.231	1	UPR	CHORDC1	0.047
6.87197e-09	0.274288	0.773	0.735	0.000250724	UPR	GMDS-DT	0.038
0.000216075	0.273826	0.522	0.503	1	UPR	TYW1	0.019
3.01613e-08	0.2737	0.676	0.631	0.00110044	UPR	DYRK1A	0.045
4.49898e-07	0.273281	0.697	0.682	0.0164145	UPR	SUCLG2	0.015
3.01446e-08	0.273148	0.456	0.373	0.00109983	UPR	PRKCE	0.083
4.54011e-05	0.273104	0.361	0.31	1	UPR	XRRA1	0.051
0.000180982	0.272092	0.365	0.323	1	UPR	FNBP1	0.042
0.000346861	0.272057	0.426	0.384	1	UPR	AL358232.2	0.042
3.24107e-10	0.271649	0.238	0.16	1.18251e-05	UPR	HOXA9	0.078
1.63344e-10	0.271304	0.171	0.103	5.9596e-06	UPR	MAP3K7CL	0.068
2.40888e-06	0.27122	0.294	0.233	0.0878881	UPR	METAP1D	0.061
1.22973e-13	0.270409	0.167	0.089	4.48668e-09	UPR	DUSP1	0.078
0.000155339	0.27038	0.366	0.328	1	UPR	BDH1	0.038
9.30421e-07	0.270109	0.333	0.268	0.0339464	UPR	SESN3	0.065
0.000796683	0.269139	0.273	0.236	1	UPR	ENGASE	0.037
0.000370877	0.268303	0.179	0.139	1	UPR	HIST1H2BD	0.04
4.9555e-09	0.268072	0.75	0.704	0.000180802	UPR	RAPGEF5	0.046
0.000217244	0.267778	0.41	0.37	1	UPR	ECHDC2	0.04
0.000655609	0.267177	0.257	0.219	1	UPR	ANKRD22	0.038
1.63338e-09	0.267003	0.206	0.135	5.95938e-05	UPR	MHENCR	0.071
1.37514e-05	0.265896	0.252	0.202	0.501722	UPR	CACYBP	0.05
9.1164e-06	0.264968	0.661	0.632	0.332612	UPR	CBLB	0.029
3.56535e-05	0.264965	0.447	0.411	1	UPR	TBC1D32	0.036
2.42158e-05	0.264561	0.621	0.59	0.883514	UPR	HDAC8	0.031
3.74295e-10	0.264086	0.806	0.763	1.36561e-05	UPR	DGKH	0.043
0.000232855	0.263727	0.345	0.303	1	UPR	HNF4A-AS1	0.042
1.528e-08	0.263411	0.138	0.084	0.000557491	UPR	HOXA11-AS	0.054
4.39132e-06	0.262758	0.682	0.638	0.160217	UPR	SEMA3C	0.044
0.000145807	0.262717	0.365	0.319	1	UPR	AC002463.1	0.046
3.24345e-05	0.262568	0.48	0.442	1	UPR	ACSS2	0.038
0.000250825	0.261466	0.543	0.519	1	UPR	ABL1	0.024
0.000860041	0.260909	0.345	0.313	1	UPR	PPFIBP2	0.032
4.36526e-07	0.259425	0.443	0.38	0.0159267	UPR	NHLRC3	0.063
0.000437058	0.258682	0.203	0.162	1	UPR	AC137770.1	0.041
9.40394e-07	0.258304	0.702	0.686	0.0343103	UPR	TRA2A	0.016
4.41049e-09	0.257684	0.597	0.519	0.000160917	UPR	GPR160	0.078
3.23833e-13	0.256684	0.128	0.062	1.1815e-08	UPR	LINC02257	0.066
0.000181316	0.256578	0.468	0.431	1	UPR	HSPA8	0.037
0.000131584	0.256182	0.411	0.367	1	UPR	LINC01376	0.044
9.44406e-05	0.255576	0.458	0.422	1	UPR	GARS-DT	0.036
0.000526968	0.255305	0.456	0.424	1	UPR	HLCS	0.032
0.00303442	0.255127	0.17	0.138	1	UPR	BNIP5	0.032
1.82943e-05	0.25485	0.478	0.429	0.667469	UPR	TLN2	0.049
2.92078e-06	0.254236	0.155	0.106	0.106564	UPR	AL357873.1	0.049
5.63519e-05	0.254158	0.419	0.374	1	UPR	SPIRE2	0.045
0.000223909	0.253987	0.408	0.363	1	UPR	PRH1	0.045
1.82441e-08	0.253686	0.584	0.514	0.000665636	UPR	UBC	0.07
8.99299e-05	0.253106	0.589	0.571	1	UPR	ATXN7L1	0.018
2.36844e-08	0.251983	0.194	0.127	0.000864126	UPR	AL133346.1	0.067
0.000656436	0.251862	0.373	0.345	1	UPR	ZFP64	0.028
0.00188786	0.251843	0.265	0.233	1	UPR	AC004943.2	0.032
4.00736e-06	0.25168	0.516	0.46	0.146209	UPR	DLEU7	0.056
3.23384e-08	0.251591	0.754	0.719	0.00117987	UPR	TSC22D1	0.035
3.34844e-07	0.251568	0.597	0.533	0.0122168	UPR	STARD13	0.064
1.52346e-13	0.251558	0.909	0.89	5.55834e-09	UPR	LRBA	0.019
2.43463e-09	0.251228	0.125	0.071	8.88273e-05	UPR	LINC01843	0.054

## Sheet: Stem NOTUM
p_val	avg_log2FC	pct.1	pct.2	p_val_adj	cluster	gene	pct.diff
0	2.91213	0.437	0.065	0	Stem NOTUM	TRPM3	0.372
0	2.26074	0.657	0.217	0	Stem NOTUM	NKD1	0.44
0	2.17234	0.649	0.228	0	Stem NOTUM	SMOC2	0.421
0	2.02269	0.827	0.428	0	Stem NOTUM	ITPR2	0.399
1.44458e-23	2.00187	0.231	0.15	5.27056e-19	Stem NOTUM	CTNNA2	0.081
0	1.8484	0.531	0.122	0	Stem NOTUM	APCDD1	0.409
1.61337e-257	1.81581	0.542	0.223	5.88637e-253	Stem NOTUM	NRXN3	0.319
0	1.64332	0.92	0.643	0	Stem NOTUM	DACH1	0.277
1.50904e-06	1.55787	0.237	0.202	0.0550573	Stem NOTUM	AC060765.2	0.035
2.27857e-226	1.45642	0.373	0.115	8.31335e-222	Stem NOTUM	SHISA6	0.258
1.57678e-182	1.30975	0.451	0.18	5.75286e-178	Stem NOTUM	NCKAP5	0.271
5.45424e-234	1.29843	0.791	0.522	1.98998e-229	Stem NOTUM	APBB2	0.269
1.40222e-74	1.29075	0.163	0.055	5.11599e-70	Stem NOTUM	SOX5	0.108
7.25441e-242	1.28171	0.755	0.416	2.64677e-237	Stem NOTUM	LGR5	0.339
5.02829e-156	1.23061	0.251	0.071	1.83457e-151	Stem NOTUM	MCTP1	0.18
9.29025e-217	1.19558	0.519	0.203	3.38955e-212	Stem NOTUM	CPA6	0.316
5.6332e-168	1.17292	0.346	0.117	2.05527e-163	Stem NOTUM	MME	0.229
4.63111e-224	1.13682	0.487	0.181	1.68966e-219	Stem NOTUM	PDZRN3	0.306
5.73743e-260	1.09546	0.904	0.715	2.0933e-255	Stem NOTUM	KANK1	0.189
0	1.05917	0.26	0.035	0	Stem NOTUM	AC007493.1	0.225
0	1.03245	0.281	0.036	0	Stem NOTUM	NOTUM	0.245
5.33761e-22	1.02854	0.132	0.072	1.94743e-17	Stem NOTUM	TEX41	0.06
1.46974e-99	1.00105	0.109	0.02	5.36234e-95	Stem NOTUM	CLSTN2	0.089
5.56523e-193	0.984702	0.802	0.554	2.03047e-188	Stem NOTUM	ZNRF3	0.248
1.10455e-126	0.970739	0.329	0.125	4.02993e-122	Stem NOTUM	AC078923.1	0.204
3.85172e-74	0.968588	0.311	0.151	1.4053e-69	Stem NOTUM	PDE4B	0.16
1.90463e-178	0.948058	0.402	0.148	6.94904e-174	Stem NOTUM	NKAIN2	0.254
1.81889e-124	0.946341	0.237	0.073	6.63622e-120	Stem NOTUM	AL022068.1	0.164
3.47092e-176	0.944117	0.611	0.323	1.26637e-171	Stem NOTUM	AXIN2	0.288
5.43521e-120	0.937894	0.75	0.586	1.98304e-115	Stem NOTUM	DNAH14	0.164
1.56777e-145	0.930698	0.705	0.479	5.72e-141	Stem NOTUM	CCSER2	0.226
4.99674e-227	0.912378	0.131	0.01	1.82306e-222	Stem NOTUM	HS3ST4	0.121
2.88669e-131	0.861522	0.382	0.162	1.05321e-126	Stem NOTUM	AL008633.1	0.22
9.04913e-70	0.861111	0.573	0.402	3.30158e-65	Stem NOTUM	ALCAM	0.171
2.42523e-128	0.860367	0.31	0.116	8.84845e-124	Stem NOTUM	AGMO	0.194
2.45385e-145	0.857398	0.879	0.744	8.95286e-141	Stem NOTUM	MGAT5	0.135
1.37082e-105	0.853651	0.769	0.586	5.00145e-101	Stem NOTUM	LINC01748	0.183
2.79128e-139	0.853626	0.887	0.737	1.0184e-134	Stem NOTUM	NFIA	0.15
9.86919e-124	0.851296	0.389	0.17	3.60077e-119	Stem NOTUM	LAMA2	0.219
8.76504e-125	0.85078	0.64	0.387	3.19793e-120	Stem NOTUM	LINC01515	0.253
2.27842e-172	0.844685	0.638	0.33	8.31283e-168	Stem NOTUM	GRIN2B	0.308
1.26916e-200	0.840847	0.957	0.821	4.63053e-196	Stem NOTUM	NAALADL2	0.136
4.23966e-162	0.834221	0.351	0.123	1.54684e-157	Stem NOTUM	CACHD1	0.228
1.72145e-76	0.823686	0.305	0.149	6.28072e-72	Stem NOTUM	SYNPR	0.156
9.077e-183	0.808353	0.521	0.229	3.31174e-178	Stem NOTUM	PROX1	0.292
4.89153e-99	0.795014	0.745	0.57	1.78468e-94	Stem NOTUM	CEMIP2	0.175
8.99862e-152	0.7781	0.898	0.72	3.28315e-147	Stem NOTUM	SNTB1	0.178
2.59786e-116	0.777993	0.606	0.358	9.47829e-112	Stem NOTUM	CEMIP	0.248
6.00345e-32	0.777409	0.22	0.128	2.19036e-27	Stem NOTUM	AL035401.1	0.092
5.78834e-23	0.770237	0.169	0.097	2.11187e-18	Stem NOTUM	MALRD1	0.072
2.34425e-106	0.763512	0.172	0.046	8.553e-102	Stem NOTUM	KCTD16	0.126
7.71855e-62	0.758971	0.57	0.383	2.81611e-57	Stem NOTUM	LINC01811	0.187
1.34203e-59	0.75729	0.692	0.525	4.89639e-55	Stem NOTUM	TBC1D4	0.167
6.37415e-131	0.757134	0.751	0.504	2.32561e-126	Stem NOTUM	SORBS2	0.247
5.21478e-136	0.756712	0.592	0.326	1.90261e-131	Stem NOTUM	TSPAN5	0.266
2.91927e-89	0.752373	0.516	0.301	1.0651e-84	Stem NOTUM	AC104041.1	0.215
1.18885e-112	0.749134	0.569	0.329	4.33752e-108	Stem NOTUM	SKAP1	0.24
1.4351e-165	0.746235	0.329	0.107	5.23596e-161	Stem NOTUM	KCNMB4	0.222
3.01274e-123	0.742146	0.509	0.26	1.0992e-118	Stem NOTUM	VSNL1	0.249
8.98978e-128	0.736436	0.725	0.497	3.27992e-123	Stem NOTUM	MAP3K20	0.228
2.25311e-104	0.733379	0.312	0.132	8.22048e-100	Stem NOTUM	TTC28	0.18
1.75943e-158	0.733165	0.185	0.038	6.41927e-154	Stem NOTUM	WIF1	0.147
1.64035e-133	0.732581	0.402	0.172	5.98482e-129	Stem NOTUM	PTPRO	0.23
1.3656e-162	0.731731	0.333	0.111	4.98239e-158	Stem NOTUM	AC099792.1	0.222
1.14524e-114	0.72859	0.312	0.124	4.17842e-110	Stem NOTUM	ROBO1	0.188
5.81086e-130	0.728375	0.896	0.772	2.12009e-125	Stem NOTUM	RNF43	0.124
1.189e-41	0.724175	0.139	0.057	4.33805e-37	Stem NOTUM	ROBO2	0.082
4.59563e-93	0.719394	0.506	0.285	1.67672e-88	Stem NOTUM	AC090015.1	0.221
2.80385e-77	0.703626	0.683	0.51	1.02299e-72	Stem NOTUM	FAT1	0.173
8.12554e-90	0.701602	0.44	0.244	2.9646e-85	Stem NOTUM	LINC01605	0.196
9.99001e-96	0.700135	0.458	0.252	3.64485e-91	Stem NOTUM	SLC6A6	0.206
2.95176e-92	0.69601	0.61	0.391	1.07695e-87	Stem NOTUM	KCNMB2-AS1	0.219
4.22295e-43	0.694891	0.813	0.769	1.54074e-38	Stem NOTUM	PLCB1	0.044
2.38172e-95	0.691885	0.763	0.587	8.6897e-91	Stem NOTUM	PDE4D	0.176
4.21278e-93	0.685537	0.752	0.592	1.53703e-88	Stem NOTUM	STT3B	0.16
1.44659e-100	0.682726	0.608	0.373	5.2779e-96	Stem NOTUM	FSIP2-AS1	0.235
4.58605e-104	0.681743	0.595	0.368	1.67322e-99	Stem NOTUM	TGFBI	0.227
6.7052e-50	0.679689	0.657	0.519	2.44639e-45	Stem NOTUM	STARD13	0.138
1.42508e-68	0.676641	0.519	0.336	5.19942e-64	Stem NOTUM	PRSS23	0.183
8.64651e-89	0.676293	0.58	0.36	3.15468e-84	Stem NOTUM	SYT1	0.22
3.41685e-107	0.673846	0.32	0.136	1.24664e-102	Stem NOTUM	CTTNBP2	0.184
2.72817e-106	0.672462	0.716	0.5	9.95371e-102	Stem NOTUM	MGST1	0.216
1.27477e-71	0.6642	0.43	0.245	4.651e-67	Stem NOTUM	CAB39L	0.185
1.17183e-165	0.656233	0.331	0.107	4.27541e-161	Stem NOTUM	BMP4	0.224
4.91598e-115	0.635296	0.253	0.087	1.79359e-110	Stem NOTUM	LEF1	0.166
7.48218e-72	0.635165	0.52	0.321	2.72987e-67	Stem NOTUM	APOLD1	0.199
1.70976e-24	0.633801	0.153	0.083	6.23804e-20	Stem NOTUM	AC114316.1	0.07
4.49372e-86	0.622312	0.452	0.246	1.63953e-81	Stem NOTUM	DISC1	0.206
2.35215e-119	0.622063	0.876	0.784	8.58182e-115	Stem NOTUM	CD46	0.092
7.76721e-95	0.621343	0.227	0.081	2.83387e-90	Stem NOTUM	CSGALNACT1	0.146
5.14696e-50	0.621017	0.74	0.626	1.87787e-45	Stem NOTUM	SYNE2	0.114
1.12128e-66	0.621008	0.635	0.462	4.09099e-62	Stem NOTUM	SYK	0.173
8.2073e-108	0.615681	0.974	0.895	2.99443e-103	Stem NOTUM	DLEU1	0.079
4.96352e-44	0.61522	0.239	0.124	1.81094e-39	Stem NOTUM	MAP3K20-AS1	0.115
8.12159e-72	0.61181	0.521	0.322	2.96316e-67	Stem NOTUM	FRMD5	0.199
6.16915e-10	0.600715	0.124	0.084	2.25081e-05	Stem NOTUM	ACSS3	0.04
1.25962e-94	0.594705	0.436	0.228	4.59573e-90	Stem NOTUM	COL27A1	0.208
4.81441e-21	0.591261	0.34	0.242	1.75654e-16	Stem NOTUM	FN1	0.098
3.68008e-100	0.583078	0.187	0.057	1.34268e-95	Stem NOTUM	PHACTR1	0.13
3.15357e-93	0.581685	0.919	0.823	1.15058e-88	Stem NOTUM	SLC12A2	0.096
1.29008e-128	0.579904	0.42	0.186	4.70686e-124	Stem NOTUM	NMNAT3	0.234
1.65211e-24	0.577218	0.205	0.125	6.02773e-20	Stem NOTUM	STPG2	0.08
3.54601e-22	0.574465	0.553	0.47	1.29376e-17	Stem NOTUM	SLCO3A1	0.083
3.98047e-48	0.573961	0.13	0.048	1.45227e-43	Stem NOTUM	ADAMTS19	0.082
5.04893e-180	0.572165	0.254	0.062	1.8421e-175	Stem NOTUM	AC024145.1	0.192
2.51017e-49	0.569519	0.482	0.324	9.15834e-45	Stem NOTUM	SEMA3A	0.158
2.72027e-71	0.567895	0.617	0.438	9.9249e-67	Stem NOTUM	TRAF5	0.179
4.42902e-120	0.566161	0.884	0.743	1.61593e-115	Stem NOTUM	MSI2	0.141
1.08888e-110	0.561859	0.254	0.089	3.97277e-106	Stem NOTUM	TRPS1	0.165
1.72983e-87	0.561563	0.51	0.299	6.31129e-83	Stem NOTUM	PGAP1	0.211
2.02361e-72	0.560991	0.523	0.333	7.38315e-68	Stem NOTUM	PIK3R1	0.19
4.12368e-85	0.558992	0.397	0.209	1.50452e-80	Stem NOTUM	PTCH1	0.188
2.4571e-42	0.558574	0.542	0.397	8.96473e-38	Stem NOTUM	RUNX1	0.145
3.80619e-69	0.556235	0.398	0.228	1.38869e-64	Stem NOTUM	HUNK	0.17
6.11147e-69	0.55485	0.469	0.28	2.22977e-64	Stem NOTUM	LRMDA	0.189
4.3886e-83	0.551713	0.353	0.173	1.60118e-78	Stem NOTUM	SATB1-AS1	0.18
2.82716e-171	0.546171	0.244	0.06	1.03149e-166	Stem NOTUM	AC023051.1	0.184
9.27122e-11	0.540611	0.129	0.085	3.3826e-06	Stem NOTUM	REG1A	0.044
1.13877e-119	0.538865	0.259	0.086	4.15479e-115	Stem NOTUM	PROX1-AS1	0.173
1.97821e-84	0.536203	0.4	0.206	7.2175e-80	Stem NOTUM	DOCK4	0.194
5.53828e-65	0.5348	0.4	0.229	2.02064e-60	Stem NOTUM	MAN1A1	0.171
3.07281e-107	0.533379	0.475	0.249	1.12112e-102	Stem NOTUM	WASHC3	0.226
8.97696e-22	0.529655	0.27	0.187	3.27524e-17	Stem NOTUM	CADM1	0.083
5.32168e-108	0.525491	0.206	0.062	1.94161e-103	Stem NOTUM	BICC1	0.144
5.52503e-30	0.52474	0.127	0.059	2.01581e-25	Stem NOTUM	LRRTM4	0.068
2.0523e-88	0.522133	0.772	0.541	7.48783e-84	Stem NOTUM	PPP1R9A	0.231
1.50344e-76	0.521609	0.625	0.426	5.48529e-72	Stem NOTUM	CRYBG1	0.199
1.00258e-85	0.513182	0.785	0.581	3.65793e-81	Stem NOTUM	EPHB2	0.204
1.62598e-08	0.512744	0.121	0.084	0.00059324	Stem NOTUM	LINC00355	0.037
3.38265e-34	0.512422	0.443	0.315	1.23416e-29	Stem NOTUM	PROM1	0.128
9.83816e-114	0.506394	0.344	0.135	3.58945e-109	Stem NOTUM	AC011029.1	0.209
2.46322e-67	0.504874	0.575	0.392	8.98705e-63	Stem NOTUM	STK38L	0.183
3.27789e-111	0.501355	0.136	0.028	1.19594e-106	Stem NOTUM	PHYHIPL	0.108
8.01059e-26	0.499706	0.253	0.163	2.92266e-21	Stem NOTUM	HIVEP3	0.09
6.74172e-137	0.495246	0.194	0.047	2.45972e-132	Stem NOTUM	GPR155	0.147
7.39122e-29	0.493096	0.143	0.07	2.69669e-24	Stem NOTUM	CXCL14	0.073
4.1838e-73	0.492988	0.79	0.655	1.52646e-68	Stem NOTUM	USP6NL	0.135
1.97531e-40	0.492836	0.337	0.205	7.20694e-36	Stem NOTUM	L3MBTL4	0.132
5.21904e-94	0.49187	0.262	0.102	1.90417e-89	Stem NOTUM	ENPP3	0.16
2.28626e-07	0.491288	0.167	0.129	0.00834142	Stem NOTUM	MIR2052HG	0.038
1.11528e-76	0.489442	0.662	0.473	4.06911e-72	Stem NOTUM	PDZD8	0.189
1.56708e-41	0.489136	0.592	0.434	5.71748e-37	Stem NOTUM	TSHZ2	0.158
1.11289e-171	0.487284	0.233	0.055	4.06038e-167	Stem NOTUM	IGFL4	0.178
2.34762e-146	0.485849	0.183	0.04	8.5653e-142	Stem NOTUM	AC008056.1	0.143
1.50465e-54	0.483987	0.513	0.329	5.48973e-50	Stem NOTUM	SAMD5	0.184
1.14541e-38	0.483566	0.204	0.104	4.17901e-34	Stem NOTUM	PURPL	0.1
3.23846e-52	0.483109	0.707	0.544	1.18155e-47	Stem NOTUM	WNK2	0.163
1.44599e-22	0.482415	0.1	0.047	5.2757e-18	Stem NOTUM	CST1	0.053
1.59939e-82	0.481178	0.47	0.267	5.83537e-78	Stem NOTUM	MIPOL1	0.203
1.19149e-33	0.481108	0.383	0.253	4.34714e-29	Stem NOTUM	SOX6	0.13
1.24893e-76	0.47907	0.404	0.213	4.55671e-72	Stem NOTUM	DTNA	0.191
1.74229e-63	0.476776	0.72	0.549	6.35676e-59	Stem NOTUM	TBCK	0.171
4.99359e-82	0.475649	0.505	0.283	1.82191e-77	Stem NOTUM	CADPS2	0.222
5.70971e-116	0.475423	0.505	0.257	2.08319e-111	Stem NOTUM	PTK7	0.248
5.35573e-58	0.473272	0.695	0.521	1.95404e-53	Stem NOTUM	TRMT11	0.174
1.4167e-68	0.472903	0.739	0.556	5.16882e-64	Stem NOTUM	CELF2	0.183
3.39054e-92	0.471187	0.428	0.215	1.23704e-87	Stem NOTUM	TANC2	0.213
4.90267e-57	0.47093	0.766	0.62	1.78874e-52	Stem NOTUM	EPB41L2	0.146
1.04118e-66	0.470562	0.356	0.192	3.79873e-62	Stem NOTUM	CEP112	0.164
6.305e-55	0.468295	0.341	0.189	2.30038e-50	Stem NOTUM	RGMB	0.152
9.42114e-46	0.467927	0.326	0.195	3.4373e-41	Stem NOTUM	SLC13A3	0.131
6.2688e-59	0.467461	0.674	0.502	2.28717e-54	Stem NOTUM	LINC01184	0.172
8.40432e-73	0.46713	0.692	0.505	3.06632e-68	Stem NOTUM	SHTN1	0.187
1.77625e-13	0.466854	0.241	0.174	6.48063e-09	Stem NOTUM	AC099520.1	0.067
8.90716e-55	0.464362	0.6	0.43	3.24978e-50	Stem NOTUM	SCML1	0.17
2.72527e-19	0.464171	0.134	0.076	9.94316e-15	Stem NOTUM	AL591501.1	0.058
1.25221e-75	0.463046	0.325	0.155	4.56868e-71	Stem NOTUM	CREB5	0.17
1.08935e-60	0.462085	0.841	0.725	3.97448e-56	Stem NOTUM	LINC01876	0.116
6.71527e-47	0.461941	0.501	0.341	2.45007e-42	Stem NOTUM	AC079160.1	0.16
1.05154e-21	0.459575	0.14	0.077	3.83655e-17	Stem NOTUM	AC106799.2	0.063
1.36142e-92	0.45673	0.173	0.052	4.96713e-88	Stem NOTUM	PDGFC	0.121
3.01596e-55	0.456354	0.196	0.084	1.10037e-50	Stem NOTUM	SLC38A11	0.112
5.15374e-79	0.456011	0.278	0.122	1.88034e-74	Stem NOTUM	CRNDE	0.156
7.47793e-60	0.455974	0.7	0.53	2.72832e-55	Stem NOTUM	PPM1H	0.17
1.47414e-191	0.452587	0.146	0.018	5.3784e-187	Stem NOTUM	AC007277.1	0.128
7.87497e-72	0.448734	0.772	0.582	2.87318e-67	Stem NOTUM	ETS2	0.19
1.22094e-14	0.448408	0.109	0.063	4.4546e-10	Stem NOTUM	AL583808.1	0.046
4.71955e-39	0.446906	0.265	0.151	1.72193e-34	Stem NOTUM	DYNC2H1	0.114
1.73006e-53	0.446888	0.292	0.156	6.31212e-49	Stem NOTUM	CPQ	0.136
6.17446e-15	0.446047	0.315	0.242	2.25275e-10	Stem NOTUM	AC116049.2	0.073
1.02667e-34	0.444208	0.705	0.553	3.74581e-30	Stem NOTUM	AC012494.1	0.152
2.1738e-51	0.441893	0.64	0.465	7.9311e-47	Stem NOTUM	TSPOAP1-AS1	0.175
5.12402e-78	0.440765	0.93	0.84	1.8695e-73	Stem NOTUM	CERS6	0.09
7.98833e-159	0.439454	0.139	0.02	2.91454e-154	Stem NOTUM	ANOS1	0.119
0.0070548	0.439005	0.125	0.105	1	Stem NOTUM	OLFM4	0.02
4.75426e-33	0.437833	0.347	0.228	1.73459e-28	Stem NOTUM	RORA	0.119
3.29517e-59	0.437095	0.295	0.151	1.20224e-54	Stem NOTUM	FHOD3	0.144
2.61577e-155	0.436841	0.161	0.029	9.54362e-151	Stem NOTUM	CYP4X1	0.132
1.43728e-31	0.436369	0.547	0.418	5.2439e-27	Stem NOTUM	HDAC2	0.129
8.41467e-56	0.4357	0.651	0.484	3.07009e-51	Stem NOTUM	RANBP17	0.167
8.43215e-91	0.435626	0.185	0.059	3.07647e-86	Stem NOTUM	BAMBI	0.126
1.84617e-83	0.435329	0.29	0.127	6.73577e-79	Stem NOTUM	TMEM150C	0.163
1.28615e-84	0.435317	0.438	0.234	4.6925e-80	Stem NOTUM	PALD1	0.204
4.13775e-68	0.433307	0.544	0.344	1.50966e-63	Stem NOTUM	RHOBTB3	0.2
3.53856e-38	0.432099	0.339	0.214	1.29104e-33	Stem NOTUM	AC034195.1	0.125
7.88834e-67	0.431827	0.503	0.312	2.87806e-62	Stem NOTUM	PLEKHA2	0.191
2.74804e-21	0.43106	0.202	0.125	1.00262e-16	Stem NOTUM	IGKC	0.077
4.81024e-84	0.429986	0.968	0.889	1.75502e-79	Stem NOTUM	ZBTB20	0.079
4.91997e-42	0.423057	0.813	0.682	1.79505e-37	Stem NOTUM	WWOX	0.131
2.27903e-90	0.423041	0.376	0.181	8.31506e-86	Stem NOTUM	TESC	0.195
1.91232e-48	0.4226	0.738	0.575	6.9771e-44	Stem NOTUM	LINC01572	0.163
8.54508e-68	0.422107	0.256	0.116	3.11767e-63	Stem NOTUM	RAPGEF4	0.14
2.16493e-85	0.421795	0.553	0.329	7.89875e-81	Stem NOTUM	LAMB1	0.224
4.60397e-62	0.420838	0.323	0.169	1.67976e-57	Stem NOTUM	NETO2	0.154
8.6703e-52	0.420465	0.694	0.538	3.16336e-47	Stem NOTUM	DUSP16	0.156
6.29389e-108	0.420435	0.275	0.101	2.29633e-103	Stem NOTUM	PSTPIP2	0.174
1.26222e-42	0.420168	0.16	0.07	4.60521e-38	Stem NOTUM	PDE10A	0.09
5.53635e-38	0.419554	0.384	0.248	2.01994e-33	Stem NOTUM	AL033504.1	0.136
1.39357e-05	0.416744	0.278	0.245	0.508445	Stem NOTUM	LINC02315	0.033
8.31196e-39	0.413834	0.643	0.493	3.03262e-34	Stem NOTUM	MIR4713HG	0.15
9.0183e-71	0.413475	0.956	0.902	3.29033e-66	Stem NOTUM	FTX	0.054
7.43293e-11	0.413354	0.159	0.111	2.7119e-06	Stem NOTUM	GABRA2	0.048
1.69608e-78	0.411474	0.504	0.296	6.18815e-74	Stem NOTUM	CDCA7	0.208
1.16699e-80	0.410899	0.642	0.418	4.25776e-76	Stem NOTUM	PSD3	0.224
3.78981e-66	0.410255	0.83	0.685	1.38271e-61	Stem NOTUM	CTNNB1	0.145
1.25898e-134	0.409959	0.186	0.044	4.5934e-130	Stem NOTUM	PGM5	0.142
3.98749e-58	0.409021	0.245	0.116	1.45484e-53	Stem NOTUM	CNTLN	0.129
3.12376e-39	0.406778	0.1	0.036	1.13971e-34	Stem NOTUM	GAD1	0.064
1.85644e-54	0.404454	0.459	0.288	6.77321e-50	Stem NOTUM	BICD1	0.171
3.92881e-60	0.402349	0.499	0.325	1.43343e-55	Stem NOTUM	RCN1	0.174
1.38037e-34	0.402255	0.462	0.329	5.03629e-30	Stem NOTUM	MCPH1	0.133
1.53271e-46	0.400046	0.738	0.576	5.5921e-42	Stem NOTUM	ARID5B	0.162
7.13663e-33	0.399852	0.748	0.614	2.6038e-28	Stem NOTUM	CDK6	0.134
6.85913e-42	0.397891	0.518	0.361	2.50255e-37	Stem NOTUM	KIZ	0.157
3.80999e-55	0.395534	0.329	0.182	1.39007e-50	Stem NOTUM	AMACR	0.147
9.42722e-62	0.393709	0.325	0.169	3.43952e-57	Stem NOTUM	AL365295.1	0.156
4.17508e-47	0.393566	0.651	0.49	1.52328e-42	Stem NOTUM	BCL11A	0.161
0.00187013	0.391396	0.2	0.175	1	Stem NOTUM	PLXDC2	0.025
4.2946e-37	0.390196	0.678	0.526	1.56688e-32	Stem NOTUM	SORBS1	0.152
7.64123e-39	0.390032	0.231	0.126	2.7879e-34	Stem NOTUM	LIX1-AS1	0.105
8.95646e-52	0.387621	0.771	0.615	3.26777e-47	Stem NOTUM	RFX3	0.156
2.44757e-08	0.385852	0.143	0.103	0.000892995	Stem NOTUM	LINC02055	0.04
2.60977e-49	0.385851	0.332	0.185	9.52173e-45	Stem NOTUM	NBEA	0.147
2.59739e-28	0.385691	0.693	0.558	9.47657e-24	Stem NOTUM	CASC9	0.135
1.30725e-46	0.385257	0.44	0.282	4.7695e-42	Stem NOTUM	RNF128	0.158
2.03596e-37	0.384478	0.609	0.458	7.42818e-33	Stem NOTUM	CACNA1D	0.151
2.56155e-33	0.384303	0.39	0.264	9.34581e-29	Stem NOTUM	AL359232.1	0.126
1.24122e-67	0.383766	0.211	0.087	4.52858e-63	Stem NOTUM	WIPF1	0.124
4.72609e-50	0.382089	0.801	0.682	1.72431e-45	Stem NOTUM	YAP1	0.119
3.26323e-57	0.3787	0.191	0.079	1.19059e-52	Stem NOTUM	NRCAM	0.112
4.03031e-30	0.376854	0.383	0.261	1.47046e-25	Stem NOTUM	LRP4	0.122
1.4825e-34	0.375342	0.256	0.151	5.40892e-30	Stem NOTUM	ASPSCR1	0.105
3.63043e-48	0.375144	0.774	0.64	1.32456e-43	Stem NOTUM	LINC00511	0.134
1.57422e-52	0.374802	0.799	0.674	5.74355e-48	Stem NOTUM	AOPEP	0.125
1.26435e-30	0.374375	0.145	0.07	4.61299e-26	Stem NOTUM	AL096854.1	0.075
1.51367e-128	0.373128	0.206	0.054	5.52263e-124	Stem NOTUM	HAS2	0.152
2.61809e-46	0.371796	0.201	0.095	9.55212e-42	Stem NOTUM	FREM2	0.106
3.04547e-65	0.370983	0.396	0.224	1.11114e-60	Stem NOTUM	SH3BP4	0.172
2.1306e-79	0.368757	0.335	0.159	7.77351e-75	Stem NOTUM	FYN	0.176
1.24192e-46	0.36835	0.835	0.69	4.53113e-42	Stem NOTUM	BCAS3	0.145
1.29974e-12	0.36748	0.144	0.094	4.74212e-08	Stem NOTUM	DPYD	0.05
4.66366e-48	0.367109	0.413	0.257	1.70153e-43	Stem NOTUM	AL354993.2	0.156
1.13618e-39	0.366308	0.304	0.179	4.14537e-35	Stem NOTUM	AL356124.1	0.125
1.14093e-47	0.366156	0.635	0.476	4.16268e-43	Stem NOTUM	PCM1	0.159
5.23271e-14	0.365395	0.382	0.299	1.90915e-09	Stem NOTUM	CASC15	0.083
7.4002e-71	0.364772	0.143	0.045	2.69996e-66	Stem NOTUM	RASSF8	0.098
4.22943e-44	0.364566	0.815	0.674	1.54311e-39	Stem NOTUM	PCAT1	0.141
3.83001e-41	0.36407	0.171	0.08	1.39738e-36	Stem NOTUM	HELLPAR	0.091
3.59715e-13	0.36272	0.165	0.109	1.31242e-08	Stem NOTUM	SOX2-OT	0.056
9.97444e-48	0.36238	0.628	0.455	3.63918e-43	Stem NOTUM	SLC4A7	0.173
1.54476e-34	0.359409	0.392	0.261	5.63607e-30	Stem NOTUM	NPNT	0.131
1.28042e-74	0.35839	0.268	0.118	4.67159e-70	Stem NOTUM	KREMEN1	0.15
0.000151832	0.358127	0.114	0.088	1	Stem NOTUM	XIST	0.026
3.67233e-89	0.356444	0.282	0.116	1.33985e-84	Stem NOTUM	ZNF618	0.166
2.91558e-79	0.356422	0.155	0.047	1.06375e-74	Stem NOTUM	NFIA-AS2	0.108
5.84553e-40	0.35574	0.793	0.673	2.13274e-35	Stem NOTUM	UGGT2	0.12
4.30614e-47	0.355361	0.762	0.63	1.5711e-42	Stem NOTUM	ETNK1	0.132
6.53801e-47	0.354742	0.486	0.323	2.38539e-42	Stem NOTUM	AC068587.4	0.163
8.22548e-32	0.352932	0.747	0.613	3.00107e-27	Stem NOTUM	KIF5B	0.134
1.35489e-19	0.35286	0.189	0.119	4.94332e-15	Stem NOTUM	AC009315.1	0.07
1.57175e-60	0.352094	0.244	0.112	5.73454e-56	Stem NOTUM	TRMT9B	0.132
8.62508e-124	0.350998	0.125	0.021	3.14686e-119	Stem NOTUM	PCP4	0.104
1.5383e-43	0.348444	0.959	0.857	5.61249e-39	Stem NOTUM	IMMP2L	0.102
1.25881e-30	0.348335	0.646	0.524	4.59275e-26	Stem NOTUM	DNAJC15	0.122
7.93855e-29	0.347862	0.19	0.105	2.89638e-24	Stem NOTUM	ADAMTS6	0.085
8.28959e-14	0.347376	0.101	0.059	3.02446e-09	Stem NOTUM	FGF13	0.042
8.11333e-57	0.347087	0.788	0.626	2.96015e-52	Stem NOTUM	DDX17	0.162
7.815e-11	0.346998	0.163	0.115	2.8513e-06	Stem NOTUM	AC093895.1	0.048
9.21807e-40	0.346987	0.547	0.399	3.36321e-35	Stem NOTUM	WRN	0.148
2.27506e-08	0.346796	0.199	0.152	0.000830055	Stem NOTUM	AC009975.1	0.047
5.98782e-42	0.345036	0.255	0.135	2.18465e-37	Stem NOTUM	PTPN13	0.12
2.87328e-68	0.344551	0.238	0.103	1.04832e-63	Stem NOTUM	TBX3	0.135
2.34849e-38	0.343665	0.621	0.47	8.56848e-34	Stem NOTUM	ARHGEF38	0.151
1.40614e-43	0.3433	0.568	0.409	5.13031e-39	Stem NOTUM	PCNX2	0.159
6.09389e-46	0.343013	0.432	0.272	2.22336e-41	Stem NOTUM	USP9Y	0.16
1.75613e-41	0.342895	0.272	0.153	6.40726e-37	Stem NOTUM	DNAH7	0.119
6.15005e-07	0.339407	0.383	0.332	0.0224384	Stem NOTUM	AREG	0.051
2.08659e-120	0.339264	0.191	0.05	7.61294e-116	Stem NOTUM	AC007405.1	0.141
8.0515e-53	0.337508	0.415	0.248	2.93759e-48	Stem NOTUM	SASH1	0.167
9.07474e-17	0.336672	0.211	0.141	3.31092e-12	Stem NOTUM	AC011346.1	0.07
7.21651e-14	0.335792	0.15	0.097	2.63294e-09	Stem NOTUM	AC106798.1	0.053
7.69642e-35	0.335552	0.608	0.472	2.80804e-30	Stem NOTUM	DPH6	0.136
9.32581e-29	0.335088	0.348	0.231	3.40252e-24	Stem NOTUM	IGSF1	0.117
7.65682e-48	0.334972	0.311	0.175	2.79359e-43	Stem NOTUM	PKD2	0.136
2.1572e-06	0.334166	0.43	0.387	0.0787055	Stem NOTUM	AL138701.2	0.043
3.50418e-49	0.334152	0.358	0.21	1.2785e-44	Stem NOTUM	FBXL2	0.148
1.86067e-50	0.333938	0.462	0.293	6.78865e-46	Stem NOTUM	LDLRAD3	0.169
1.52831e-35	0.333793	0.64	0.509	5.57605e-31	Stem NOTUM	MTAP	0.131
2.32766e-43	0.332215	0.822	0.687	8.49245e-39	Stem NOTUM	CHD6	0.135
3.0103e-47	0.332096	0.108	0.036	1.09831e-42	Stem NOTUM	SDK1	0.072
1.14367e-30	0.331651	0.369	0.245	4.17267e-26	Stem NOTUM	GAS2	0.124
1.46359e-39	0.331351	0.497	0.351	5.33991e-35	Stem NOTUM	MFHAS1	0.146
1.18854e-34	0.330431	0.218	0.12	4.3364e-30	Stem NOTUM	TTC6	0.098
6.99489e-44	0.329825	0.774	0.651	2.55209e-39	Stem NOTUM	RABGAP1	0.123
5.9604e-33	0.328018	0.256	0.147	2.17465e-28	Stem NOTUM	KIF26B	0.109
6.82927e-58	0.327825	0.247	0.117	2.49166e-53	Stem NOTUM	SEC16B	0.13
4.48738e-05	0.327641	0.104	0.078	1	Stem NOTUM	PLA2G2A	0.026
2.71517e-33	0.327166	0.686	0.541	9.9063e-29	Stem NOTUM	UTRN	0.145
1.03762e-106	0.324771	0.245	0.085	3.78577e-102	Stem NOTUM	SLC16A10	0.16
1.88876e-27	0.324371	0.176	0.097	6.89116e-23	Stem NOTUM	CSRNP3	0.079
2.00361e-11	0.323436	0.102	0.063	7.31016e-07	Stem NOTUM	AC093425.1	0.039
9.50921e-16	0.32307	0.19	0.126	3.46943e-11	Stem NOTUM	MEAK7	0.064
2.99832e-40	0.322004	0.676	0.52	1.09394e-35	Stem NOTUM	MNAT1	0.156
4.19426e-45	0.31941	0.53	0.368	1.53028e-40	Stem NOTUM	DTNB	0.162
4.72025e-124	0.317376	0.167	0.038	1.72218e-119	Stem NOTUM	AL163953.1	0.129
4.80058e-53	0.316599	0.352	0.203	1.75149e-48	Stem NOTUM	ALDH3A2	0.149
1.85097e-38	0.316564	0.174	0.083	6.75326e-34	Stem NOTUM	CECR2	0.091
6.33966e-18	0.316178	0.349	0.26	2.31303e-13	Stem NOTUM	SESN3	0.089
7.72671e-31	0.315969	0.176	0.093	2.81909e-26	Stem NOTUM	AC078993.1	0.083
9.70789e-24	0.315059	0.381	0.272	3.54192e-19	Stem NOTUM	AL390957.1	0.109
3.71969e-37	0.314847	0.758	0.636	1.35713e-32	Stem NOTUM	MYO10	0.122
1.65249e-74	0.313943	0.28	0.126	6.02909e-70	Stem NOTUM	PHLDA1	0.154
1.40929e-36	0.313709	0.439	0.297	5.1418e-32	Stem NOTUM	KANSL1L	0.142
2.03448e-65	0.313519	0.32	0.163	7.42279e-61	Stem NOTUM	CEP170	0.157
1.58229e-35	0.312445	0.702	0.564	5.77297e-31	Stem NOTUM	REV3L	0.138
5.97934e-34	0.312415	0.125	0.055	2.18156e-29	Stem NOTUM	PLPPR1	0.07
4.49334e-40	0.31222	0.77	0.615	1.6394e-35	Stem NOTUM	SHANK2	0.155
1.05775e-22	0.310482	0.537	0.426	3.8592e-18	Stem NOTUM	SHROOM4	0.111
1.77559e-27	0.31015	0.809	0.741	6.47825e-23	Stem NOTUM	ATXN1	0.068
1.40987e-42	0.309847	0.655	0.496	5.1439e-38	Stem NOTUM	ATXN10	0.159
7.85859e-20	0.307763	0.16	0.096	2.86721e-15	Stem NOTUM	ID3	0.064
4.22741e-51	0.307755	0.397	0.239	1.54237e-46	Stem NOTUM	VWA2	0.158
3.03039e-36	0.306392	0.799	0.673	1.10564e-31	Stem NOTUM	CCDC91	0.126
9.23482e-39	0.306248	0.677	0.531	3.36932e-34	Stem NOTUM	WNK1	0.146
7.9613e-51	0.306094	0.199	0.09	2.90468e-46	Stem NOTUM	SH3RF3	0.109
2.44233e-16	0.305404	0.241	0.168	8.91083e-12	Stem NOTUM	UBE2E2	0.073
7.58402e-29	0.304706	0.539	0.399	2.76703e-24	Stem NOTUM	MYRIP	0.14
2.70204e-34	0.30426	0.841	0.742	9.8584e-30	Stem NOTUM	PLEKHA5	0.099
3.92369e-36	0.304123	0.897	0.793	1.43156e-31	Stem NOTUM	NR6A1	0.104
1.88482e-47	0.303662	0.331	0.187	6.87677e-43	Stem NOTUM	FRAS1	0.144
2.21779e-35	0.302217	0.39	0.259	8.09161e-31	Stem NOTUM	NME7	0.131
8.59007e-57	0.301548	0.325	0.172	3.13409e-52	Stem NOTUM	RHOBTB1	0.153
2.94127e-14	0.300241	0.378	0.292	1.07312e-09	Stem NOTUM	PCSK5	0.086
5.34102e-54	0.299666	0.275	0.138	1.94867e-49	Stem NOTUM	EPHB3	0.137
1.16435e-85	0.299494	0.182	0.058	4.24812e-81	Stem NOTUM	H19	0.124
9.77691e-30	0.299234	0.126	0.058	3.5671e-25	Stem NOTUM	LIN7A	0.068
5.00779e-11	0.299101	0.823	0.769	1.82709e-06	Stem NOTUM	MLLT3	0.054
7.75466e-40	0.298979	0.142	0.06	2.82929e-35	Stem NOTUM	RGS7	0.082
1.53514e-28	0.298329	0.681	0.556	5.60095e-24	Stem NOTUM	GCC2	0.125
3.21045e-09	0.297001	0.133	0.093	0.000117133	Stem NOTUM	AP000829.1	0.04
2.88768e-21	0.296725	0.881	0.81	1.05357e-16	Stem NOTUM	SMYD3	0.071
2.49106e-30	0.296368	0.761	0.65	9.08864e-26	Stem NOTUM	FARP1	0.111
1.94234e-29	0.296172	0.591	0.46	7.08661e-25	Stem NOTUM	KCNQ1	0.131
2.54403e-17	0.295856	0.165	0.101	9.28188e-13	Stem NOTUM	CCDC192	0.064
3.47675e-30	0.295772	0.552	0.418	1.26849e-25	Stem NOTUM	ZFP36L1	0.134
5.30981e-11	0.294378	0.204	0.149	1.93728e-06	Stem NOTUM	AL139023.1	0.055
5.39e-36	0.294367	0.552	0.402	1.96654e-31	Stem NOTUM	LYPLAL1	0.15
3.25973e-29	0.293903	0.7	0.577	1.18931e-24	Stem NOTUM	COMMD10	0.123
5.02904e-27	0.293817	0.505	0.379	1.83484e-22	Stem NOTUM	SESN1	0.126
2.46693e-49	0.293094	0.184	0.079	9.00059e-45	Stem NOTUM	AC007529.2	0.105
4.43928e-31	0.292955	0.65	0.51	1.61967e-26	Stem NOTUM	NUBPL	0.14
8.92618e-08	0.291835	0.211	0.167	0.00325672	Stem NOTUM	Z93403.1	0.044
2.44723e-20	0.291615	0.606	0.501	8.92871e-16	Stem NOTUM	PTPRD	0.105
4.99696e-40	0.290931	0.128	0.051	1.82314e-35	Stem NOTUM	AC093898.1	0.077
1.02844e-36	0.290872	0.603	0.449	3.75227e-32	Stem NOTUM	EEPD1	0.154
5.32732e-15	0.29078	0.132	0.081	1.94367e-10	Stem NOTUM	AC112206.2	0.051
2.2517e-07	0.290745	0.333	0.283	0.00821534	Stem NOTUM	ABCB1	0.05
2.67932e-13	0.290406	0.285	0.209	9.77549e-09	Stem NOTUM	LYZ	0.076
5.37725e-37	0.290063	0.905	0.808	1.96189e-32	Stem NOTUM	VPS13B	0.097
9.05076e-34	0.289994	0.678	0.537	3.30217e-29	Stem NOTUM	ENAH	0.141
4.94412e-25	0.289587	0.603	0.483	1.80386e-20	Stem NOTUM	CTDSPL	0.12
5.23884e-42	0.289128	0.631	0.475	1.91139e-37	Stem NOTUM	PAM	0.156
9.83694e-43	0.288713	0.174	0.08	3.58901e-38	Stem NOTUM	ARSJ	0.094
1.29279e-29	0.28674	0.484	0.362	4.71675e-25	Stem NOTUM	HSD17B4	0.122
1.33698e-31	0.286144	0.483	0.351	4.87797e-27	Stem NOTUM	ULK4	0.132
3.18952e-47	0.286132	0.129	0.048	1.1637e-42	Stem NOTUM	AC005162.3	0.081
3.57622e-30	0.285197	0.512	0.376	1.30478e-25	Stem NOTUM	SLC39A10	0.136
1.58635e-31	0.284991	0.325	0.205	5.78779e-27	Stem NOTUM	TGFBR3	0.12
1.01477e-23	0.284576	0.78	0.699	3.70239e-19	Stem NOTUM	STK39	0.081
7.65419e-30	0.284361	0.813	0.691	2.79263e-25	Stem NOTUM	FOCAD	0.122
2.64147e-33	0.284177	0.901	0.809	9.63742e-29	Stem NOTUM	FHIT	0.092
1.71238e-24	0.284177	0.342	0.236	6.24762e-20	Stem NOTUM	LINC01091	0.106
1.74353e-39	0.283516	0.742	0.607	6.36127e-35	Stem NOTUM	PRKCA	0.135
9.79859e-74	0.283412	0.142	0.042	3.57502e-69	Stem NOTUM	TNFRSF19	0.1
1.64581e-39	0.283178	0.581	0.416	6.00473e-35	Stem NOTUM	FAM171A1	0.165
2.35119e-44	0.283136	0.85	0.737	8.57832e-40	Stem NOTUM	NEBL	0.113
8.29699e-29	0.282314	0.74	0.608	3.02716e-24	Stem NOTUM	SUPT3H	0.132
1.49407e-25	0.28209	0.528	0.4	5.45111e-21	Stem NOTUM	ITGA9	0.128
2.25483e-33	0.28063	0.817	0.711	8.22673e-29	Stem NOTUM	TRIM2	0.106
2.30705e-24	0.280573	0.284	0.189	8.41727e-20	Stem NOTUM	RUNX2	0.095
3.80503e-32	0.280401	0.839	0.725	1.38826e-27	Stem NOTUM	FNDC3A	0.114
2.98028e-16	0.280268	0.471	0.374	1.08735e-11	Stem NOTUM	NHS	0.097
6.45482e-34	0.279924	0.663	0.516	2.35504e-29	Stem NOTUM	TNKS	0.147
6.86655e-35	0.279261	0.355	0.227	2.50526e-30	Stem NOTUM	ABCC4	0.128
1.41017e-36	0.278993	0.436	0.293	5.14499e-32	Stem NOTUM	TP53BP1	0.143
8.63935e-33	0.278289	0.572	0.431	3.15207e-28	Stem NOTUM	TMEM260	0.141
1.19321e-28	0.275781	0.411	0.291	4.35344e-24	Stem NOTUM	WDFY2	0.12
9.67428e-27	0.275761	0.455	0.334	3.52966e-22	Stem NOTUM	ZRANB3	0.121
1.94165e-23	0.274395	0.725	0.634	7.08412e-19	Stem NOTUM	MYCBP2	0.091
2.93145e-51	0.27419	0.119	0.04	1.06954e-46	Stem NOTUM	ST8SIA1	0.079
1.07505e-29	0.273739	0.708	0.593	3.92233e-25	Stem NOTUM	ADD3	0.115
1.25214e-22	0.273693	0.462	0.346	4.56843e-18	Stem NOTUM	ARAP2	0.116
1.65155e-52	0.273631	0.11	0.035	6.02566e-48	Stem NOTUM	CCDC170	0.075
3.07892e-33	0.273369	0.39	0.261	1.12335e-28	Stem NOTUM	GNPAT	0.129
8.50005e-54	0.272726	0.294	0.148	3.10124e-49	Stem NOTUM	BMP7	0.146
3.30098e-47	0.271758	0.165	0.07	1.20436e-42	Stem NOTUM	AP001636.3	0.095
1.27957e-37	0.271595	0.48	0.32	4.66852e-33	Stem NOTUM	DPEP1	0.16
8.27012e-33	0.271386	0.545	0.406	3.01735e-28	Stem NOTUM	PTCD3	0.139
8.15606e-21	0.270998	0.168	0.099	2.97574e-16	Stem NOTUM	SYCP2	0.069
7.82234e-25	0.269734	0.319	0.219	2.85398e-20	Stem NOTUM	GRK3	0.1
5.51273e-30	0.269051	0.425	0.297	2.01132e-25	Stem NOTUM	LINC01278	0.128
1.87596e-25	0.268296	0.221	0.134	6.84443e-21	Stem NOTUM	TEX9	0.087
1.88385e-22	0.267432	0.118	0.06	6.87322e-18	Stem NOTUM	LINC02466	0.058
1.93012e-18	0.265425	0.144	0.083	7.04206e-14	Stem NOTUM	KCNJ3	0.061
1.37599e-31	0.265359	0.563	0.419	5.0203e-27	Stem NOTUM	HMBOX1	0.144
6.12345e-34	0.265007	0.302	0.182	2.23414e-29	Stem NOTUM	MYEF2	0.12
2.2491e-24	0.264891	0.489	0.368	8.20585e-20	Stem NOTUM	BCL2L1	0.121
1.88476e-49	0.264857	0.262	0.132	6.87653e-45	Stem NOTUM	ALDH1A1	0.13
8.82109e-25	0.264702	0.319	0.215	3.21837e-20	Stem NOTUM	KIAA1324	0.104
2.91075e-28	0.264266	0.564	0.429	1.06199e-23	Stem NOTUM	CBR4	0.135
4.60283e-55	0.264027	0.219	0.099	1.67934e-50	Stem NOTUM	SPEF2	0.12
4.96657e-31	0.263307	0.548	0.409	1.81205e-26	Stem NOTUM	ERCC6L2	0.139
6.45735e-29	0.263237	0.773	0.643	2.35596e-24	Stem NOTUM	TEAD1	0.13
1.62759e-17	0.263112	0.115	0.063	5.93828e-13	Stem NOTUM	FGF12	0.052
1.92061e-24	0.262949	0.104	0.048	7.00736e-20	Stem NOTUM	DEFA5	0.056
2.78094e-12	0.262021	0.213	0.155	1.01463e-07	Stem NOTUM	SPINK5	0.058
4.50878e-40	0.261945	0.233	0.122	1.64503e-35	Stem NOTUM	AC021231.1	0.111
3.79923e-21	0.261256	0.751	0.642	1.38615e-16	Stem NOTUM	MID1	0.109
7.08654e-24	0.261102	0.739	0.608	2.58552e-19	Stem NOTUM	FGGY	0.131
3.71373e-28	0.260367	0.748	0.637	1.35496e-23	Stem NOTUM	CLASP2	0.111
9.74664e-20	0.259995	0.188	0.116	3.55606e-15	Stem NOTUM	UBA6-AS1	0.072
2.03716e-25	0.259854	0.123	0.061	7.43258e-21	Stem NOTUM	SLC25A21	0.062
3.61564e-28	0.259757	0.881	0.805	1.31917e-23	Stem NOTUM	ZMYM2	0.076
7.92086e-52	0.259269	0.268	0.137	2.88993e-47	Stem NOTUM	FZD3	0.131
1.35664e-31	0.25924	0.572	0.423	4.94972e-27	Stem NOTUM	ST6GAL1	0.149
1.01896e-31	0.258965	0.38	0.253	3.71766e-27	Stem NOTUM	CHIC1	0.127
2.01379e-23	0.257858	0.547	0.426	7.34732e-19	Stem NOTUM	SUCO	0.121
2.06519e-31	0.257823	0.569	0.418	7.53484e-27	Stem NOTUM	MAP4K4	0.151
1.84422e-24	0.25761	0.526	0.402	6.72862e-20	Stem NOTUM	TET2	0.124
2.90899e-20	0.257558	0.574	0.461	1.06134e-15	Stem NOTUM	BBS9	0.113
1.42243e-40	0.257372	0.222	0.116	5.18975e-36	Stem NOTUM	RAB30	0.106
1.9016e-43	0.257069	0.306	0.171	6.93799e-39	Stem NOTUM	CABLES1	0.135
3.74832e-28	0.257063	0.572	0.432	1.36757e-23	Stem NOTUM	ARHGEF3	0.14
1.19966e-32	0.256741	0.399	0.267	4.37696e-28	Stem NOTUM	GSTO2	0.132
8.56332e-30	0.256458	0.408	0.28	3.12433e-25	Stem NOTUM	FSD1L	0.128
1.91331e-35	0.256364	0.941	0.884	6.98073e-31	Stem NOTUM	LRBA	0.057
1.75008e-24	0.255865	0.577	0.454	6.38515e-20	Stem NOTUM	RFX7	0.123
6.62269e-28	0.255324	0.59	0.454	2.41629e-23	Stem NOTUM	INVS	0.136
2.53665e-27	0.254528	0.465	0.343	9.25499e-23	Stem NOTUM	EXOC6	0.122
2.58721e-23	0.253763	0.121	0.06	9.43945e-19	Stem NOTUM	ADGRL3	0.061
1.35043e-22	0.253244	0.418	0.296	4.92704e-18	Stem NOTUM	TOX	0.122
1.58266e-26	0.252709	0.614	0.486	5.77434e-22	Stem NOTUM	R3HDM1	0.128
3.77077e-67	0.251916	0.158	0.054	1.37577e-62	Stem NOTUM	FAM169A	0.104
4.04901e-23	0.251872	0.759	0.645	1.47728e-18	Stem NOTUM	STAU2	0.114
1.78345e-24	0.251722	0.637	0.514	6.50691e-20	Stem NOTUM	SOX4	0.123
9.47008e-24	0.251458	0.428	0.312	3.45516e-19	Stem NOTUM	RBPMS	0.116
1.09904e-22	0.25141	0.518	0.398	4.00986e-18	Stem NOTUM	TBC1D32	0.12
7.41738e-25	0.25099	0.519	0.39	2.70623e-20	Stem NOTUM	ME3	0.129
7.0274e-39	0.250892	0.213	0.109	2.56395e-34	Stem NOTUM	PMFBP1	0.104
3.62927e-26	0.250722	0.649	0.533	1.32414e-21	Stem NOTUM	SDCCAG8	0.116

## Sheet: TA2
p_val	avg_log2FC	pct.1	pct.2	p_val_adj	cluster	gene	pct.diff
1.32168e-124	2.1986	0.827	0.177	4.82214e-120	TA2	CENPF	0.65
7.74855e-17	1.33157	0.765	0.594	2.82706e-12	TA2	ARID5B	0.171
3.62598e-43	1.21865	0.611	0.2	1.32294e-38	TA2	TOP2A	0.411
6.19661e-44	1.191	0.556	0.17	2.26083e-39	TA2	MKI67	0.386
4.68368e-20	1.15485	0.611	0.313	1.70884e-15	TA2	HIST1H2AC	0.298
4.58242e-26	1.03149	0.932	0.716	1.6719e-21	TA2	ARID4B	0.216
1.48928e-18	1.02097	0.772	0.528	5.43363e-14	TA2	FAT1	0.244
2.16097e-11	0.965328	0.685	0.518	7.88429e-07	TA2	GOLIM4	0.167
7.83445e-10	0.935566	0.667	0.519	2.8584e-05	TA2	INTS6	0.148
1.15081e-28	0.918757	0.432	0.138	4.19872e-24	TA2	ASPM	0.294
9.36376e-07	0.918206	0.278	0.154	0.0341637	TA2	HIST1H1C	0.124
7.84422e-13	0.911567	0.593	0.379	2.86196e-08	TA2	NCEH1	0.214
1.79864e-13	0.90315	0.679	0.494	6.56233e-09	TA2	PDZD8	0.185
5.47545e-13	0.901266	0.58	0.386	1.99772e-08	TA2	ACSL3	0.194
3.21943e-14	0.892759	0.704	0.493	1.17461e-09	TA2	RAD21	0.211
4.52618e-12	0.882373	0.389	0.194	1.65138e-07	TA2	HMGB2	0.195
1.49219e-15	0.867374	0.414	0.184	5.44426e-11	TA2	TPX2	0.23
1.17379e-16	0.863978	0.617	0.373	4.28259e-12	TA2	ARID4A	0.244
7.30977e-11	0.848304	0.321	0.151	2.66697e-06	TA2	RTKN2	0.17
4.59209e-30	0.847364	0.407	0.121	1.67542e-25	TA2	CENPE	0.286
1.31264e-15	0.84532	0.87	0.723	4.78918e-11	TA2	KLF5	0.147
1.05452e-18	0.845274	0.611	0.337	3.84741e-14	TA2	ARL6IP1	0.274
4.05957e-13	0.839867	0.735	0.527	1.48114e-08	TA2	SOX4	0.208
4.0387e-11	0.83935	0.617	0.432	1.47352e-06	TA2	SYBU	0.185
4.11589e-15	0.833696	0.765	0.568	1.50168e-10	TA2	TGFBR2	0.197
5.61127e-11	0.827289	0.562	0.373	2.04727e-06	TA2	SOX9	0.189
6.93353e-12	0.793318	0.586	0.392	2.5297e-07	TA2	AHR	0.194
4.7412e-36	0.789887	0.358	0.086	1.72983e-31	TA2	AL118516.1	0.272
7.69704e-16	0.782355	0.568	0.31	2.80827e-11	TA2	ECT2	0.258
1.01161e-09	0.775176	0.426	0.259	3.69087e-05	TA2	SNHG19	0.167
1.47816e-12	0.771182	0.327	0.149	5.39307e-08	TA2	CKS2	0.178
2.4324e-13	0.771078	0.519	0.303	8.8746e-09	TA2	GMCL1	0.216
9.65357e-08	0.763956	0.525	0.367	0.0035221	TA2	HES1	0.158
7.49643e-16	0.761329	0.704	0.48	2.73507e-11	TA2	NUFIP2	0.224
1.31735e-07	0.759773	0.611	0.483	0.00480637	TA2	PHLPP1	0.128
1.7506e-19	0.756982	0.79	0.558	6.38705e-15	TA2	PSME4	0.232
1.30586e-10	0.754686	0.525	0.311	4.76441e-06	TA2	SQLE	0.214
1.39978e-27	0.751629	0.265	0.062	5.10709e-23	TA2	CDC20	0.203
9.4684e-09	0.74023	0.519	0.353	0.000345455	TA2	TOGARAM1	0.166
3.41294e-12	0.731928	0.747	0.61	1.24521e-07	TA2	STT3B	0.137
6.93489e-07	0.725569	0.512	0.393	0.0253019	TA2	SESN1	0.119
8.36642e-10	0.725443	0.593	0.439	3.05249e-05	TA2	FAM91A1	0.154
1.23541e-05	0.724997	0.346	0.224	0.450741	TA2	TLE4	0.122
8.17195e-16	0.722741	0.401	0.181	2.98154e-11	TA2	POLR2A	0.22
5.46731e-08	0.720777	0.71	0.582	0.00199475	TA2	ZNRF3	0.128
4.58243e-10	0.718656	0.698	0.554	1.6719e-05	TA2	NPM1	0.144
4.28657e-06	0.712967	0.5	0.378	0.156396	TA2	AMD1	0.122
4.70402e-09	0.710502	0.525	0.367	0.000171626	TA2	RAN	0.158
4.56938e-15	0.710021	0.401	0.183	1.66714e-10	TA2	HOXA10	0.218
3.54911e-11	0.702817	0.883	0.789	1.29489e-06	TA2	TCF7L2	0.094
8.48689e-16	0.70249	0.519	0.273	3.09644e-11	TA2	TTC21B	0.246
9.91411e-10	0.697572	0.512	0.347	3.61716e-05	TA2	UBP1	0.165
2.26797e-11	0.695457	0.494	0.292	8.2747e-07	TA2	MYC	0.202
1.50552e-06	0.695058	0.63	0.517	0.0549289	TA2	FAM160A1	0.113
1.18087e-11	0.68912	0.426	0.227	4.30841e-07	TA2	ID2	0.199
4.27596e-10	0.688972	0.617	0.432	1.56008e-05	TA2	ZFP36L1	0.185
7.27769e-12	0.68869	0.84	0.669	2.65527e-07	TA2	USP6NL	0.171
4.43137e-10	0.687656	0.481	0.302	1.61679e-05	TA2	ZNF124	0.179
3.45477e-09	0.686356	0.611	0.476	0.000126047	TA2	DHX9	0.135
2.65244e-12	0.686174	0.685	0.46	9.67744e-08	TA2	PSMD14	0.225
3.36507e-09	0.685213	0.605	0.431	0.000122775	TA2	HSPA8	0.174
2.88223e-08	0.684258	0.506	0.342	0.00105158	TA2	LRIG1	0.164
2.00745e-18	0.683799	0.216	0.057	7.32417e-14	TA2	HIST1H2BH	0.159
2.14414e-12	0.682738	0.722	0.519	7.82289e-08	TA2	NCL	0.203
4.42942e-09	0.682435	0.66	0.486	0.000161607	TA2	PPP3R1	0.174
6.23155e-12	0.679551	0.698	0.522	2.27358e-07	TA2	AFTPH	0.176
3.68423e-19	0.678975	0.29	0.093	1.34419e-14	TA2	PTTG1	0.197
6.70759e-13	0.67563	0.765	0.602	2.44726e-08	TA2	BMPR2	0.163
2.02965e-07	0.675408	0.907	0.834	0.00740516	TA2	SLC12A2	0.073
1.15829e-09	0.672179	0.586	0.407	4.22602e-05	TA2	DPM1	0.179
5.75594e-14	0.671307	0.772	0.617	2.10006e-09	TA2	PRPF40A	0.155
9.83076e-09	0.668041	0.735	0.6	0.000358675	TA2	FBXO11	0.135
2.05162e-17	0.66789	0.346	0.132	7.48535e-13	TA2	CSKMT	0.214
5.97651e-11	0.66633	0.401	0.213	2.18053e-06	TA2	CRY1	0.188
2.57808e-07	0.665385	0.42	0.248	0.00940611	TA2	EREG	0.172
1.38708e-12	0.664881	0.574	0.362	5.06075e-08	TA2	CCDC186	0.212
4.05521e-12	0.662956	0.673	0.479	1.47954e-07	TA2	LBR	0.194
1.27044e-10	0.660521	0.469	0.286	4.63521e-06	TA2	KLHL28	0.183
2.33455e-13	0.659203	0.722	0.535	8.51761e-09	TA2	ATP1B3	0.187
1.2957e-12	0.658945	0.407	0.205	4.72734e-08	TA2	SELENOT	0.202
2.06591e-09	0.657216	0.457	0.28	7.53749e-05	TA2	H2AFZ	0.177
1.13339e-12	0.655734	0.401	0.201	4.13516e-08	TA2	HMGCR	0.2
3.60378e-10	0.654054	0.5	0.323	1.31484e-05	TA2	ODR4	0.177
2.43173e-12	0.653384	0.79	0.6	8.87215e-08	TA2	ZFP36L2	0.19
6.1722e-07	0.649553	0.519	0.373	0.0225193	TA2	IRS2	0.146
1.58866e-14	0.648766	0.728	0.532	5.79623e-10	TA2	EIF3A	0.196
5.0369e-10	0.647018	0.5	0.314	1.83771e-05	TA2	SNRPF	0.186
3.22393e-12	0.645749	0.728	0.545	1.17625e-07	TA2	ATP11B	0.183
4.6706e-12	0.645122	0.759	0.566	1.70407e-07	TA2	OGA	0.193
2.57671e-12	0.643471	0.321	0.139	9.40113e-08	TA2	HIST1H2BD	0.182
1.47747e-09	0.642207	0.63	0.45	5.39054e-05	TA2	RTN3	0.18
1.30558e-09	0.642189	0.457	0.282	4.76341e-05	TA2	SLC39A9	0.175
3.02712e-08	0.63868	0.432	0.274	0.00110444	TA2	PTMS	0.158
3.03808e-06	0.63681	0.42	0.281	0.110844	TA2	BRD2	0.139
1.02108e-12	0.632384	0.58	0.353	3.72543e-08	TA2	EIF4E	0.227
1.58793e-10	0.631195	0.79	0.659	5.79356e-06	TA2	SIK3	0.131
3.88332e-08	0.629832	0.543	0.385	0.00141683	TA2	FRK	0.158
1.41863e-07	0.626652	0.5	0.341	0.00517589	TA2	GATA6	0.159
1.07216e-11	0.623453	0.593	0.39	3.91178e-07	TA2	FBXO28	0.203
7.5308e-10	0.622821	0.617	0.423	2.74761e-05	TA2	PIK3CA	0.194
2.92766e-13	0.622755	0.543	0.31	1.06816e-08	TA2	PCF11	0.233
1.0273e-11	0.621648	0.833	0.703	3.74809e-07	TA2	HNRNPU	0.13
6.26081e-11	0.621506	0.475	0.285	2.28426e-06	TA2	UBXN7	0.19
4.41551e-11	0.620211	0.765	0.564	1.611e-06	TA2	POU2F1	0.201
7.20466e-12	0.619139	0.562	0.359	2.62862e-07	TA2	SUPT16H	0.203
6.14301e-08	0.618966	0.648	0.499	0.00224128	TA2	FBXL20	0.149
3.33704e-08	0.618933	0.691	0.557	0.00121752	TA2	KDM6A	0.134
2.58738e-10	0.618747	0.29	0.133	9.44007e-06	TA2	USP38	0.157
3.49862e-10	0.618561	0.543	0.354	1.27647e-05	TA2	PIK3R1	0.189
5.99306e-10	0.617442	0.685	0.514	2.18657e-05	TA2	PRPF4B	0.171
6.42424e-10	0.61516	0.735	0.572	2.34388e-05	TA2	USP9X	0.163
1.47654e-10	0.614394	0.377	0.202	5.38714e-06	TA2	AKIRIN2	0.175
4.7331e-09	0.6139	0.574	0.421	0.000172687	TA2	DNM1L	0.153
1.41559e-06	0.613864	0.846	0.766	0.051648	TA2	ELF1	0.08
1.38613e-13	0.612448	0.235	0.081	5.05729e-09	TA2	CCNB1	0.154
2.12376e-09	0.610799	0.556	0.385	7.74853e-05	TA2	B3GALNT2	0.171
6.21797e-07	0.610581	0.685	0.551	0.0226863	TA2	ZNRF2	0.134
8.1469e-09	0.610527	0.611	0.451	0.00029724	TA2	KPNA4	0.16
3.9222e-11	0.609991	0.531	0.332	1.43101e-06	TA2	FAM126B	0.199
8.77523e-07	0.609879	0.568	0.424	0.0320164	TA2	EZH2	0.144
3.33305e-07	0.609209	0.605	0.454	0.0121606	TA2	LINC00513	0.151
2.31499e-09	0.60719	0.358	0.191	8.44623e-05	TA2	KIF20B	0.167
4.4337e-12	0.602543	0.716	0.519	1.61764e-07	TA2	HNRNPM	0.197
0.000153501	0.602143	0.333	0.233	1	TA2	TSPAN12	0.1
1.48507e-10	0.599973	0.796	0.677	5.41829e-06	TA2	MED13	0.119
1.07962e-07	0.599941	0.463	0.313	0.00393898	TA2	TENT4B	0.15
3.90574e-09	0.598803	0.519	0.34	0.000142501	TA2	CDC123	0.179
2.67619e-10	0.598338	0.759	0.564	9.76407e-06	TA2	UBE2E1	0.195
1.32958e-09	0.598304	0.395	0.229	4.85097e-05	TA2	ZBTB11	0.166
4.83688e-07	0.598033	0.531	0.377	0.0176474	TA2	LDHB	0.154
2.21164e-08	0.597382	0.395	0.234	0.000806916	TA2	TSPAN13	0.161
9.08363e-14	0.59737	0.34	0.148	3.31416e-09	TA2	UBE2S	0.192
4.5177e-11	0.597148	0.815	0.647	1.64828e-06	TA2	ARIH1	0.168
3.59835e-10	0.596534	0.691	0.529	1.31286e-05	TA2	WDR43	0.162
1.99487e-09	0.595466	0.574	0.39	7.2783e-05	TA2	INTS8	0.184
1.3717e-11	0.594588	0.827	0.657	5.00466e-07	TA2	TEAD1	0.17
9.86415e-09	0.59304	0.617	0.476	0.000359893	TA2	TNPO1	0.141
1.18564e-08	0.591814	0.512	0.336	0.000432581	TA2	SNHG25	0.176
1.34996e-07	0.590697	0.586	0.45	0.00492533	TA2	SLC25A3	0.136
5.44305e-08	0.590101	0.537	0.38	0.0019859	TA2	PARD6B	0.157
3.80865e-08	0.589829	0.642	0.509	0.00138959	TA2	KDM5B	0.133
1.7457e-06	0.589372	0.543	0.416	0.063692	TA2	SLC38A2	0.127
0.000141345	0.589002	0.525	0.423	1	TA2	TES	0.102
1.62041e-08	0.588619	0.494	0.319	0.000591207	TA2	CYP51A1	0.175
8.68199e-07	0.586598	0.414	0.271	0.0316763	TA2	USP42	0.143
2.20143e-10	0.586294	0.716	0.543	8.03191e-06	TA2	CSPP1	0.173
2.74463e-11	0.58598	0.617	0.43	1.00138e-06	TA2	YME1L1	0.187
5.63178e-11	0.58561	0.772	0.602	2.05475e-06	TA2	RB1CC1	0.17
1.95714e-08	0.585432	0.512	0.362	0.000714063	TA2	GRB2	0.15
6.8528e-09	0.581471	0.568	0.404	0.000250025	TA2	SRSF3	0.164
6.13467e-09	0.581372	0.537	0.375	0.000223824	TA2	ARF1	0.162
1.86511e-05	0.581264	0.42	0.289	0.680485	TA2	VSNL1	0.131
5.82655e-09	0.581104	0.364	0.202	0.000212582	TA2	ATG3	0.162
2.85823e-09	0.580668	0.352	0.187	0.000104283	TA2	HOMER1	0.165
2.2853e-06	0.57928	0.494	0.355	0.0833792	TA2	TUBA1B	0.139
8.17063e-09	0.579012	0.58	0.432	0.000298105	TA2	WTAP	0.148
1.0905e-08	0.577958	0.451	0.295	0.00039787	TA2	UBE2N	0.156
4.71501e-10	0.576827	0.704	0.529	1.72027e-05	TA2	SRSF2	0.175
8.88232e-11	0.575627	0.562	0.365	3.24072e-06	TA2	AGPAT5	0.197
1.18991e-08	0.57357	0.432	0.266	0.000434138	TA2	IDH1	0.166
1.00929e-05	0.570387	0.463	0.358	0.368239	TA2	UBE2G1	0.105
4.069e-06	0.570326	0.5	0.392	0.148457	TA2	YY1	0.108
2.52053e-10	0.569657	0.722	0.551	9.19615e-06	TA2	MLEC	0.171
5.08475e-21	0.568998	0.253	0.069	1.85517e-16	TA2	YOD1	0.184
2.18704e-13	0.568524	0.87	0.698	7.97941e-09	TA2	TOP1	0.172
2.5829e-10	0.568363	0.228	0.09	9.4237e-06	TA2	CASTOR2	0.138
2.13908e-08	0.566434	0.605	0.439	0.000780445	TA2	UBA2	0.166
4.39472e-23	0.565538	0.265	0.069	1.60341e-18	TA2	HMMR	0.196
3.4876e-05	0.564937	0.586	0.483	1	TA2	NUCKS1	0.103
9.79414e-06	0.564352	0.494	0.359	0.357339	TA2	DNMBP	0.135
4.49564e-10	0.563728	0.654	0.493	1.64023e-05	TA2	TOP2B	0.161
3.32792e-06	0.563288	0.568	0.45	0.121419	TA2	EIF1AX	0.118
6.56414e-10	0.562199	0.593	0.404	2.39492e-05	TA2	UBQLN1	0.189
1.95247e-07	0.561868	0.525	0.352	0.00712357	TA2	FDFT1	0.173
7.91648e-10	0.561153	0.154	0.051	2.88833e-05	TA2	HIST1H2BN	0.103
1.25766e-09	0.561146	0.574	0.39	4.58856e-05	TA2	SCYL2	0.184
4.70249e-07	0.560295	0.377	0.234	0.017157	TA2	CYTH3	0.143
5.75274e-09	0.558894	0.414	0.252	0.000209889	TA2	FLVCR1	0.162
0.00101733	0.558883	0.549	0.477	1	TA2	CYB5B	0.072
3.7491e-09	0.55841	0.673	0.528	0.000136786	TA2	EIF4A1	0.145
1.21781e-06	0.558211	0.506	0.362	0.0444317	TA2	MFSD14B	0.144
6.64348e-12	0.557696	0.667	0.462	2.42387e-07	TA2	EIF3B	0.205
8.82911e-10	0.557451	0.377	0.201	3.2213e-05	TA2	DCBLD1	0.176
0.000387602	0.556836	0.235	0.147	1	TA2	ALDH1A1	0.088
3.80406e-10	0.556578	0.383	0.209	1.38791e-05	TA2	STK17B	0.174
3.36312e-05	0.555436	0.438	0.335	1	TA2	MAP3K21	0.103
1.46637e-07	0.554812	0.519	0.357	0.00535006	TA2	AXIN2	0.162
2.32776e-11	0.554785	0.537	0.347	8.49285e-07	TA2	HSPA4	0.19
2.81758e-08	0.554044	0.617	0.449	0.00102799	TA2	TMEM41B	0.168
9.76805e-09	0.553088	0.519	0.349	0.000356387	TA2	C6orf62	0.17
0.00329693	0.552653	0.512	0.443	1	TA2	OSBPL8	0.069
1.41932e-07	0.551918	0.84	0.794	0.00517838	TA2	CD46	0.046
9.42812e-06	0.551013	0.722	0.647	0.343985	TA2	CUL3	0.075
4.78849e-06	0.549758	0.636	0.516	0.174708	TA2	FAM133B	0.12
1.73644e-09	0.549342	0.574	0.404	6.33541e-05	TA2	PSMB7	0.17
3.89688e-11	0.548935	0.772	0.586	1.42178e-06	TA2	DDX5	0.186
3.18125e-06	0.548159	0.173	0.079	0.116068	TA2	ZNF503	0.094
9.29971e-11	0.547237	0.716	0.519	3.393e-06	TA2	DDX21	0.197
9.16036e-07	0.545887	0.438	0.305	0.0334216	TA2	PPP1CC	0.133
2.37253e-08	0.545858	0.63	0.481	0.000865616	TA2	PPM1B	0.149
1.13704e-08	0.545476	0.673	0.522	0.000414848	TA2	APLP2	0.151
1.03992e-06	0.545372	0.5	0.362	0.0379414	TA2	DYNLL1	0.138
1.01031e-06	0.545027	0.654	0.548	0.0368612	TA2	WNK1	0.106
2.59964e-07	0.543702	0.42	0.277	0.0094848	TA2	WDR12	0.143
3.33135e-05	0.543052	0.426	0.315	1	TA2	TYW1B	0.111
8.5693e-05	0.542374	0.358	0.248	1	TA2	MAN1A1	0.11
1.04038e-06	0.541811	0.654	0.517	0.0379583	TA2	DNAJB6	0.137
9.78856e-11	0.540669	0.562	0.368	3.57136e-06	TA2	SELENOI	0.194
2.64472e-08	0.53881	0.753	0.612	0.000964927	TA2	CDC42SE2	0.141
1.3599e-09	0.538552	0.735	0.559	4.96158e-05	TA2	CAB39	0.176
0.000359647	0.537624	0.556	0.494	1	TA2	DNAJC3	0.062
2.1343e-11	0.537307	0.463	0.26	7.78699e-07	TA2	CRK	0.203
1.06882e-05	0.537162	0.272	0.153	0.38996	TA2	EPHB3	0.119
9.68794e-07	0.536966	0.327	0.191	0.0353464	TA2	HELB	0.136
6.74794e-09	0.536819	0.543	0.382	0.000246199	TA2	RBM27	0.161
0.00862073	0.536075	0.216	0.149	1	TA2	PTPN13	0.067
1.3616e-09	0.535462	0.284	0.131	4.96779e-05	TA2	HMGB3	0.153
1.52845e-13	0.535357	0.37	0.165	5.57657e-09	TA2	NCBP2AS2	0.205
2.06947e-07	0.535092	0.481	0.323	0.00755045	TA2	FMR1	0.158
1.03753e-09	0.534332	0.852	0.725	3.78545e-05	TA2	HSP90B1	0.127
3.78225e-05	0.533632	0.543	0.428	1	TA2	CCT6A	0.115
9.9025e-07	0.532278	0.364	0.228	0.0361293	TA2	MSL2	0.136
6.69554e-09	0.532198	0.722	0.562	0.000244287	TA2	PIK3C2A	0.16
8.79077e-07	0.53191	0.568	0.447	0.0320731	TA2	NUP153	0.121
2.31788e-08	0.529283	0.34	0.187	0.000845679	TA2	ARL4A	0.153
4.83935e-09	0.528966	0.66	0.49	0.000176564	TA2	ATP13A3	0.17
1.24918e-06	0.528279	0.574	0.448	0.0455763	TA2	TRA2B	0.126
1.23412e-06	0.526936	0.537	0.393	0.045027	TA2	RPRD1A	0.144
1.12907e-05	0.525958	0.469	0.349	0.411942	TA2	TBK1	0.12
1.14897e-11	0.525877	0.383	0.188	4.19203e-07	TA2	FAM120AOS	0.195
2.55503e-11	0.525771	0.667	0.455	9.32202e-07	TA2	BAZ1B	0.212
1.97771e-08	0.525655	0.457	0.285	0.000721568	TA2	ZNF121	0.172
5.42054e-07	0.525297	0.611	0.494	0.0197768	TA2	CAPZA2	0.117
8.53256e-08	0.525143	0.833	0.716	0.0031131	TA2	EIF3H	0.117
1.31473e-08	0.524919	0.302	0.154	0.00047968	TA2	SLU7	0.148
2.63062e-09	0.524843	0.457	0.272	9.59782e-05	TA2	ATG2B	0.185
1.90715e-08	0.523608	0.42	0.253	0.000695823	TA2	AL158152.1	0.167
2.41567e-09	0.523334	0.747	0.617	8.81357e-05	TA2	SETD2	0.13
1.18543e-05	0.523002	0.704	0.59	0.432503	TA2	CEMIP2	0.114
4.60945e-11	0.522639	0.623	0.412	1.68176e-06	TA2	IWS1	0.211
1.14305e-06	0.521619	0.358	0.222	0.0417041	TA2	ABHD17B	0.136
5.62605e-07	0.521212	0.623	0.499	0.0205266	TA2	SP3	0.124
1.20719e-07	0.521179	0.667	0.512	0.00440445	TA2	H3F3B	0.155
4.83971e-07	0.521142	0.753	0.646	0.0176577	TA2	FBXW7	0.107
8.67665e-09	0.520649	0.667	0.524	0.000316568	TA2	NOP58	0.143
1.08923e-06	0.519911	0.877	0.756	0.0397407	TA2	ACTG1	0.121
2.97285e-09	0.519512	0.506	0.333	0.000108464	TA2	RAB21	0.173
5.63551e-06	0.519271	0.549	0.423	0.205612	TA2	HNRNPH3	0.126
3.32776e-05	0.518218	0.599	0.496	1	TA2	CTDSPL	0.103
2.07301e-15	0.517715	0.29	0.106	7.56339e-11	TA2	SAPCD2	0.184
6.96853e-09	0.517484	0.5	0.321	0.000254247	TA2	CNOT6	0.179
4.27934e-08	0.517294	0.531	0.356	0.00156132	TA2	NOP56	0.175
1.06414e-09	0.516875	0.617	0.428	3.8825e-05	TA2	SNX5	0.189
1.89248e-15	0.515629	0.235	0.074	6.90473e-11	TA2	ING1	0.161
8.34027e-10	0.515074	0.586	0.383	3.04295e-05	TA2	HACD3	0.203
1.11962e-06	0.51496	0.549	0.406	0.0408493	TA2	NAA50	0.143
0.000412525	0.513979	0.414	0.306	1	TA2	NPC1	0.108
7.29502e-08	0.513411	0.401	0.238	0.00266159	TA2	EDRF1	0.163
1.67475e-07	0.513368	0.438	0.28	0.00611032	TA2	GSTCD	0.158
2.35274e-08	0.513208	0.617	0.451	0.000858397	TA2	RANBP2	0.166
2.37582e-07	0.512794	0.691	0.58	0.00866819	TA2	STAU1	0.111
1.48058e-08	0.512721	0.494	0.321	0.000540191	TA2	HSD17B11	0.173
4.42453e-10	0.512033	0.735	0.568	1.61429e-05	TA2	TASOR2	0.167
1.88877e-09	0.511869	0.716	0.543	6.89118e-05	TA2	HSPA5	0.173
1.74115e-05	0.511019	0.741	0.629	0.635259	TA2	CDK6	0.112
2.02005e-09	0.510448	0.216	0.088	7.37014e-05	TA2	HEXIM1	0.128
6.65391e-05	0.509799	0.494	0.395	1	TA2	CACUL1	0.099
2.68751e-06	0.50967	0.654	0.528	0.0980537	TA2	TSC22D2	0.126
3.09481e-08	0.509532	0.716	0.569	0.00112914	TA2	UBE2D3	0.147
1.34269e-07	0.509456	0.864	0.778	0.00489881	TA2	HSP90AA1	0.086
7.79178e-10	0.508826	0.278	0.126	2.84283e-05	TA2	FUT4	0.152
2.32808e-07	0.508486	0.512	0.36	0.008494	TA2	EFCAB14	0.152
8.24845e-10	0.508059	0.278	0.129	3.00945e-05	TA2	GTF3C4	0.149
3.94243e-10	0.5073	0.469	0.284	1.4384e-05	TA2	GTPBP4	0.185
0.00104479	0.506343	0.383	0.304	1	TA2	TLE1	0.079
6.20801e-08	0.505869	0.296	0.156	0.00226499	TA2	ERI1	0.14
0.000100167	0.505683	0.414	0.297	1	TA2	HBP1	0.117
8.87002e-08	0.50458	0.5	0.325	0.00323623	TA2	TAF3	0.175
5.91608e-07	0.504548	0.519	0.373	0.0215848	TA2	RASSF3	0.146
4.13288e-05	0.504365	0.395	0.281	1	TA2	CYB5R4	0.114
2.97872e-09	0.504091	0.796	0.658	0.000108678	TA2	NHSL1	0.138
8.56056e-06	0.502633	0.432	0.31	0.312332	TA2	MIRLET7BHG	0.122
0.00618592	0.501409	0.284	0.208	1	TA2	IGF2BP3	0.076
0.000886321	0.501363	0.284	0.202	1	TA2	CCNYL1	0.082
2.57504e-05	0.499965	0.377	0.248	0.939504	TA2	SNHG3	0.129
3.38269e-09	0.499528	0.34	0.179	0.000123417	TA2	OSBPL11	0.161
2.13294e-06	0.499214	0.562	0.428	0.0778202	TA2	TUT7	0.134
3.81002e-10	0.498948	0.716	0.519	1.39009e-05	TA2	KMT2A	0.197
5.52017e-07	0.497606	0.574	0.426	0.0201403	TA2	LARP4	0.148
3.03426e-08	0.497484	0.463	0.309	0.00110705	TA2	CHD8	0.154
4.1444e-07	0.496256	0.469	0.32	0.0151208	TA2	SCAF4	0.149
8.49536e-07	0.495697	0.278	0.148	0.0309953	TA2	NOP2	0.13
7.50623e-06	0.495032	0.309	0.186	0.273865	TA2	HOXA3	0.123
7.66998e-07	0.494877	0.444	0.299	0.0279839	TA2	DDB1	0.145
2.07261e-07	0.494651	0.722	0.593	0.00756193	TA2	RPN2	0.129
6.4069e-08	0.494188	0.623	0.458	0.00233756	TA2	SYNCRIP	0.165
2.25726e-05	0.493696	0.63	0.516	0.82356	TA2	TAF2	0.114
8.94397e-09	0.493101	0.401	0.233	0.000326321	TA2	RDH11	0.168
2.06403e-08	0.492949	0.383	0.219	0.000753063	TA2	PURB	0.164
1.13244e-07	0.492741	0.574	0.424	0.0041317	TA2	EP300	0.15
1.20685e-09	0.492317	0.938	0.853	4.40319e-05	TA2	PTMA	0.085
2.14899e-07	0.490925	0.463	0.314	0.00784058	TA2	PSMC6	0.149
7.88057e-10	0.490273	0.352	0.18	2.87523e-05	TA2	POLG2	0.172
0.000180126	0.490159	0.395	0.294	1	TA2	PAFAH1B2	0.101
0.000129131	0.489305	0.457	0.35	1	TA2	SKP1	0.107
5.78448e-11	0.48855	0.401	0.211	2.11047e-06	TA2	ZNF703	0.19
7.94933e-08	0.488264	0.574	0.411	0.00290031	TA2	SPEN	0.163
1.17656e-05	0.488262	0.654	0.518	0.429266	TA2	JUN	0.136
7.75651e-06	0.488018	0.636	0.515	0.282996	TA2	ELF2	0.121
1.2393e-08	0.487677	0.864	0.736	0.000452159	TA2	MTDH	0.128
1.50742e-07	0.487447	0.704	0.535	0.00549984	TA2	EEF2	0.169
8.73007e-05	0.487099	0.506	0.39	1	TA2	NAA16	0.116
1.33222e-10	0.486252	0.679	0.486	4.8606e-06	TA2	MPZL1	0.193
0.00128531	0.486168	0.216	0.134	1	TA2	BMP4	0.082
6.78667e-07	0.486085	0.481	0.334	0.0247612	TA2	SMARCA5	0.147
5.32948e-07	0.485858	0.648	0.493	0.0194446	TA2	PCM1	0.155
1.95725e-07	0.48546	0.352	0.207	0.00714104	TA2	VCPIP1	0.145
7.77406e-06	0.484676	0.426	0.305	0.283636	TA2	DCAF13	0.121
3.23903e-05	0.484637	0.821	0.744	1	TA2	DENND4C	0.077
2.50843e-05	0.484445	0.58	0.469	0.915201	TA2	MBTD1	0.111
1.12448e-06	0.484306	0.679	0.555	0.0410265	TA2	NT5C3A	0.124
2.92543e-06	0.484269	0.296	0.173	0.106734	TA2	STK35	0.123
4.33567e-08	0.484068	0.574	0.406	0.00158187	TA2	SNHG5	0.168
1.43073e-05	0.484049	0.29	0.172	0.522003	TA2	SPRY2	0.118
1.82538e-06	0.483726	0.796	0.713	0.0665989	TA2	CHD2	0.083
1.47747e-05	0.483666	0.642	0.502	0.539054	TA2	GALNT7	0.14
6.6279e-07	0.482784	0.549	0.413	0.0241819	TA2	RBBP6	0.136
1.19061e-08	0.48262	0.605	0.437	0.000434394	TA2	TPM3	0.168
0.00189311	0.481585	0.272	0.189	1	TA2	TMEM200A	0.083
9.61258e-07	0.48137	0.506	0.366	0.0350715	TA2	DDX3X	0.14
4.73886e-05	0.480995	0.537	0.411	1	TA2	VAPA	0.126
2.1011e-05	0.480811	0.426	0.304	0.766588	TA2	PTBP1	0.122
1.82149e-06	0.480503	0.691	0.549	0.0664571	TA2	TMEM123	0.142
8.08234e-07	0.480386	0.741	0.636	0.0294884	TA2	USP3	0.105
2.16127e-06	0.480238	0.438	0.307	0.0788538	TA2	PITPNA	0.131
2.15034e-05	0.479902	0.444	0.318	0.78455	TA2	NASP	0.126
5.24672e-06	0.47981	0.586	0.479	0.191427	TA2	WASL	0.107
0.000680955	0.479638	0.457	0.361	1	TA2	ACVR1B	0.096
2.4346e-08	0.478811	0.531	0.383	0.000888263	TA2	CCT3	0.148
1.40053e-07	0.478598	0.593	0.432	0.00510985	TA2	HDAC2	0.161
4.4449e-16	0.478303	0.253	0.08	1.62172e-11	TA2	KMT2E-AS1	0.173
8.44037e-09	0.477597	0.506	0.331	0.000307947	TA2	PA2G4	0.175
7.13213e-05	0.477389	0.642	0.544	1	TA2	TRIM24	0.098
2.55354e-08	0.477376	0.5	0.331	0.00093166	TA2	PPP2CA	0.169
3.71058e-06	0.476857	0.377	0.244	0.135381	TA2	MOB4	0.133
7.08193e-07	0.476766	0.426	0.285	0.0258384	TA2	MIA3	0.141
1.13214e-08	0.475996	0.611	0.439	0.000413061	TA2	SUCO	0.172
2.77613e-07	0.475753	0.63	0.477	0.0101287	TA2	SENP5	0.153
3.11749e-10	0.475741	0.358	0.18	1.13741e-05	TA2	SMARCD2	0.178
1.34246e-08	0.475581	0.259	0.122	0.000489798	TA2	ABHD5	0.137
1.82276e-05	0.475539	0.407	0.278	0.665033	TA2	TBC1D12	0.129
1.61199e-05	0.475514	0.747	0.647	0.588136	TA2	OLA1	0.1
7.53293e-13	0.475162	0.333	0.144	2.74839e-08	TA2	TFB2M	0.189
1.10236e-05	0.474901	0.315	0.195	0.402196	TA2	PPM1D	0.12
1.43848e-05	0.474174	0.42	0.292	0.524828	TA2	CREBRF	0.128
1.45043e-05	0.47412	0.364	0.238	0.529189	TA2	MBIP	0.126
1.01951e-06	0.474028	0.685	0.571	0.0371969	TA2	HNRNPA1	0.114
7.28874e-07	0.473762	0.852	0.75	0.026593	TA2	CDK13	0.102
7.15422e-05	0.473721	0.481	0.373	1	TA2	SIPA1L2	0.108
8.77848e-06	0.473428	0.5	0.373	0.320283	TA2	RAB5A	0.127
0.0014357	0.472882	0.537	0.46	1	TA2	GDI2	0.077
3.93701e-05	0.47184	0.685	0.572	1	TA2	USP25	0.113
1.45141e-07	0.471727	0.333	0.188	0.00529546	TA2	PNRC1	0.145
5.77021e-05	0.470795	0.759	0.632	1	TA2	DYRK1A	0.127
6.64663e-05	0.470511	0.586	0.491	1	TA2	YWHAE	0.095
0.00526041	0.470273	0.395	0.321	1	TA2	UGT8	0.074
1.57232e-05	0.469569	0.426	0.3	0.57366	TA2	RNF128	0.126
0.000447882	0.469552	0.315	0.223	1	TA2	ZCCHC2	0.092
1.01027e-05	0.467809	0.401	0.266	0.368597	TA2	LY6E	0.135
4.10574e-05	0.467807	0.753	0.679	1	TA2	HSP90AB1	0.074
0.000458276	0.467304	0.401	0.285	1	TA2	ATAD2	0.116
4.88258e-05	0.467036	0.549	0.418	1	TA2	SNRPB	0.131
0.00157274	0.466527	0.414	0.345	1	TA2	RCN1	0.069
9.79178e-08	0.465458	0.469	0.305	0.00357253	TA2	HOOK1	0.164
2.13251e-06	0.465195	0.389	0.251	0.0778046	TA2	SETDB2	0.138
6.28939e-05	0.465033	0.574	0.482	1	TA2	ATP2B1	0.092
0.000461177	0.464856	0.389	0.298	1	TA2	STAM	0.091
8.26639e-07	0.464231	0.438	0.295	0.0301599	TA2	PANK3	0.143
7.99493e-05	0.463348	0.463	0.349	1	TA2	WDR20	0.114
4.68263e-06	0.463348	0.636	0.513	0.170846	TA2	MARCH7	0.123
3.69001e-07	0.463219	0.395	0.246	0.013463	TA2	SAE1	0.149
3.62534e-08	0.463102	0.642	0.481	0.00132271	TA2	LRP6	0.161
6.48601e-08	0.463083	0.642	0.461	0.00236642	TA2	CERT1	0.181
3.98901e-06	0.462387	0.463	0.324	0.145539	TA2	POLR2B	0.139
2.78998e-09	0.46185	0.679	0.517	0.000101792	TA2	CAPRIN1	0.162
5.03635e-05	0.461794	0.444	0.329	1	TA2	CNOT6L	0.115
0.000124403	0.461701	0.71	0.641	1	TA2	KDM2A	0.069
5.25382e-06	0.461563	0.395	0.262	0.191685	TA2	USP37	0.133
0.00022993	0.461427	0.117	0.054	1	TA2	HIST1H4E	0.063
4.28496e-05	0.461372	0.716	0.623	1	TA2	ARHGEF12	0.093
1.84092e-12	0.460752	0.333	0.144	6.71661e-08	TA2	DAGLB	0.189
5.97776e-07	0.460032	0.685	0.559	0.0218098	TA2	SFPQ	0.126
4.01561e-06	0.46	0.537	0.408	0.14651	TA2	TNKS2	0.129
4.80956e-08	0.45995	0.253	0.122	0.00175477	TA2	DIPK2A	0.131
2.91964e-08	0.45955	0.586	0.435	0.00106523	TA2	NDUFS1	0.151
2.08217e-06	0.459244	0.593	0.445	0.0759679	TA2	NAA25	0.148
4.93531e-11	0.458693	0.617	0.413	1.80065e-06	TA2	ADAM9	0.204
9.09751e-08	0.458135	0.395	0.235	0.00331923	TA2	UQCRFS1	0.16
6.80952e-06	0.457949	0.34	0.216	0.248445	TA2	SEC24A	0.124
4.63395e-07	0.45792	0.741	0.591	0.016907	TA2	ZFC3H1	0.15
4.30591e-07	0.457911	0.463	0.313	0.0157101	TA2	PPM1G	0.15
5.3774e-05	0.457132	0.574	0.447	1	TA2	ORC4	0.127
4.72198e-26	0.456682	0.142	0.021	1.72282e-21	TA2	HIST1H3J	0.121
0.000220646	0.456538	0.704	0.626	1	TA2	FOXO3	0.078
3.32118e-08	0.456442	0.37	0.218	0.00121173	TA2	ILF2	0.152
4.30852e-08	0.456022	0.883	0.761	0.00157196	TA2	CTBP2	0.122
2.3236e-08	0.455825	0.481	0.307	0.000847766	TA2	GMPS	0.174
5.41747e-09	0.455766	0.815	0.669	0.000197656	TA2	SLMAP	0.146
3.95126e-06	0.455496	0.494	0.351	0.144162	TA2	VPS26A	0.143
0.000224781	0.455182	0.475	0.375	1	TA2	PPP2R5A	0.1
2.93137e-07	0.455142	0.512	0.347	0.0106951	TA2	HMGN2	0.165
3.04545e-05	0.455078	0.556	0.438	1	TA2	NAA15	0.118
4.81718e-07	0.453868	0.432	0.288	0.0175755	TA2	SFT2D2	0.144
3.51669e-06	0.453644	0.556	0.406	0.128306	TA2	LNX2	0.15
6.69721e-06	0.453398	0.623	0.498	0.244348	TA2	LSM14A	0.125
1.42691e-07	0.452613	0.358	0.207	0.00520606	TA2	BCCIP	0.151
1.34886e-05	0.452224	0.821	0.764	0.492132	TA2	HMGB1	0.057
9.5665e-07	0.452042	0.599	0.447	0.0349034	TA2	UBN2	0.152
9.23039e-07	0.45201	0.414	0.273	0.0336771	TA2	REST	0.141
0.000177961	0.451771	0.673	0.618	1	TA2	PDS5B	0.055
8.63494e-07	0.451607	0.451	0.304	0.0315046	TA2	PCMT1	0.147
7.58411e-05	0.451123	0.395	0.29	1	TA2	RCL1	0.105
1.96779e-07	0.450936	0.907	0.823	0.0071795	TA2	KMT2E	0.084
6.14307e-09	0.44952	0.352	0.185	0.00022413	TA2	PSMD2	0.167
7.16791e-08	0.449059	0.481	0.312	0.00261521	TA2	PPME1	0.169
7.12918e-09	0.448737	0.765	0.603	0.000260108	TA2	ZSWIM6	0.162
3.38632e-05	0.448675	0.5	0.389	1	TA2	SBNO1	0.111
0.000246854	0.448657	0.494	0.385	1	TA2	ZNF217	0.109
0.00238253	0.448589	0.358	0.284	1	TA2	NECTIN3	0.074
0.00239022	0.448559	0.222	0.149	1	TA2	TXNDC16	0.073
0.00517207	0.448527	0.309	0.236	1	TA2	DBF4	0.073
3.21445e-09	0.447698	0.346	0.183	0.000117279	TA2	NOC3L	0.163
9.09213e-05	0.447081	0.568	0.479	1	TA2	KLHDC10	0.089
2.17029e-07	0.44705	0.741	0.619	0.00791831	TA2	PDIA3	0.122
8.03572e-06	0.445411	0.395	0.264	0.293183	TA2	MTPN	0.131
8.85785e-08	0.445233	0.698	0.553	0.00323179	TA2	CANX	0.145
1.52621e-05	0.445191	0.21	0.11	0.556839	TA2	GASK1B	0.1
6.38439e-07	0.444929	0.432	0.282	0.0232934	TA2	SLIRP	0.15
4.04352e-09	0.444742	0.741	0.582	0.000147528	TA2	HNRNPA3	0.159
0.00018786	0.4446	0.302	0.202	1	TA2	CTR9	0.1
0.000440074	0.444481	0.395	0.308	1	TA2	RCC2	0.087
0.00194745	0.443623	0.451	0.354	1	TA2	ACVR2A	0.097
0.00142717	0.443551	0.389	0.31	1	TA2	GLUD1	0.079
0.00028911	0.443243	0.241	0.142	1	TA2	CXCL3	0.099
1.53483e-07	0.443137	0.747	0.631	0.00559984	TA2	XPO1	0.116
2.2504e-06	0.442957	0.401	0.265	0.0821059	TA2	ETF1	0.136
7.26892e-05	0.440795	0.463	0.355	1	TA2	PSMA6	0.108
1.37024e-05	0.440518	0.395	0.268	0.499933	TA2	WIPI2	0.127
3.18726e-06	0.440501	0.494	0.358	0.116287	TA2	CCT2	0.136
9.86738e-05	0.440484	0.642	0.54	1	TA2	ADAM10	0.102
1.13915e-07	0.440389	0.685	0.53	0.0041562	TA2	SREBF2	0.155
1.10938e-06	0.440332	0.531	0.383	0.0404758	TA2	CHKA	0.148
9.28538e-07	0.440135	0.735	0.576	0.0338777	TA2	UBAP2	0.159
1.88055e-06	0.439987	0.451	0.3	0.0686117	TA2	WDR48	0.151
0.00439685	0.439055	0.401	0.331	1	TA2	YES1	0.07
1.26683e-05	0.438957	0.642	0.507	0.462202	TA2	UPF2	0.135
4.03582e-06	0.438932	0.469	0.331	0.147247	TA2	HBS1L	0.138
1.24646e-08	0.438272	0.309	0.158	0.000454771	TA2	CDK7	0.151
4.14117e-05	0.437726	0.315	0.206	1	TA2	SAMD8	0.109
8.87668e-07	0.437593	0.488	0.322	0.0323866	TA2	IER2	0.166
1.02181e-06	0.437512	0.506	0.352	0.0372806	TA2	CCNC	0.154
0.000156598	0.436619	0.636	0.557	1	TA2	PTEN	0.079
0.00127519	0.436149	0.537	0.468	1	TA2	ATP6V1H	0.069
3.87539e-05	0.435783	0.58	0.463	1	TA2	SMURF2	0.117
1.06745e-05	0.43559	0.525	0.396	0.38946	TA2	ATP5F1B	0.129
1.10242e-06	0.435283	0.809	0.711	0.0402218	TA2	SPTBN1	0.098
1.60374e-05	0.434739	0.747	0.636	0.585124	TA2	EPB41L2	0.111
4.39133e-09	0.434599	0.185	0.071	0.000160218	TA2	LINC00862	0.114
4.39052e-05	0.434139	0.605	0.508	1	TA2	NRF1	0.097
2.89692e-06	0.433836	0.815	0.716	0.105694	TA2	HNRNPC	0.099
3.98791e-07	0.433752	0.938	0.867	0.0145499	TA2	PABPC1	0.071
1.66238e-07	0.433724	0.407	0.249	0.00606518	TA2	UHMK1	0.158
0.00516259	0.43259	0.364	0.281	1	TA2	PGM2L1	0.083
3.94198e-07	0.43251	0.722	0.623	0.0143823	TA2	NCOA3	0.099
5.65592e-10	0.432337	0.284	0.129	2.06356e-05	TA2	BAG5	0.155
3.14108e-05	0.432188	0.42	0.297	1	TA2	GLO1	0.123
9.42141e-05	0.431969	0.401	0.286	1	TA2	DKC1	0.115
1.02652e-05	0.431893	0.383	0.248	0.374526	TA2	MAPKAPK2	0.135
1.6766e-05	0.43189	0.63	0.526	0.611706	TA2	HNRNPK	0.104
1.71625e-07	0.431823	0.444	0.288	0.00626174	TA2	SRP72	0.156
0.000455011	0.431661	0.296	0.2	1	TA2	NAF1	0.096
1.13081e-06	0.431606	0.42	0.27	0.0412575	TA2	PTRH2	0.15
6.79804e-07	0.431585	0.222	0.109	0.0248027	TA2	MED26	0.113
2.93153e-06	0.430229	0.66	0.519	0.106957	TA2	KHDRBS1	0.141
5.79676e-10	0.430193	0.302	0.143	2.11495e-05	TA2	TLE3	0.159
3.39447e-06	0.430157	0.494	0.339	0.123847	TA2	AC016831.7	0.155
1.41998e-05	0.430049	0.858	0.768	0.518079	TA2	ROCK2	0.09
1.95596e-05	0.429475	0.414	0.294	0.713632	TA2	TOR1AIP2	0.12
9.60681e-06	0.429179	0.37	0.243	0.350505	TA2	SH3BP4	0.127
0.000424032	0.428572	0.432	0.324	1	TA2	ENC1	0.108
3.7544e-09	0.428078	0.321	0.162	0.000136979	TA2	PPP1R15B	0.159
7.47324e-06	0.427858	0.488	0.357	0.272661	TA2	MFN1	0.131
1.43048e-05	0.427267	0.58	0.457	0.521911	TA2	LEMD3	0.123
6.20648e-07	0.426921	0.444	0.296	0.0226443	TA2	TCP1	0.148
0.00191857	0.426665	0.5	0.404	1	TA2	ZNF608	0.096
0.000121443	0.426517	0.537	0.418	1	TA2	COPB1	0.119
3.99208e-06	0.426433	0.716	0.553	0.145651	TA2	SERBP1	0.163
3.35553e-05	0.426167	0.475	0.347	1	TA2	NPTN	0.128
2.69236e-05	0.426144	0.259	0.149	0.982307	TA2	PEX6	0.11
8.08637e-05	0.425956	0.414	0.305	1	TA2	G3BP2	0.109
5.74145e-05	0.425916	0.667	0.567	1	TA2	NEK7	0.1
1.67027e-06	0.425825	0.272	0.147	0.0609399	TA2	AP4E1	0.125
1.07213e-06	0.425652	0.679	0.553	0.0391168	TA2	ENAH	0.126
4.72847e-07	0.42563	0.698	0.56	0.0172518	TA2	CLTC	0.138
8.26702e-06	0.425235	0.562	0.438	0.301622	TA2	USP7	0.124
9.75337e-05	0.425223	0.778	0.697	1	TA2	MBNL2	0.081
7.8816e-07	0.424856	0.537	0.391	0.028756	TA2	GAPVD1	0.146
7.33047e-07	0.424317	0.444	0.292	0.0267452	TA2	RNF10	0.152
0.00112202	0.424289	0.537	0.454	1	TA2	SLC30A7	0.083
0.000226806	0.424229	0.377	0.271	1	TA2	TRIM26	0.106
2.67304e-05	0.42403	0.333	0.218	0.975259	TA2	DYNC1LI1	0.115
8.2348e-07	0.423605	0.66	0.483	0.0300447	TA2	DYNC1H1	0.177
2.04043e-07	0.423445	0.537	0.378	0.00744452	TA2	CAPN7	0.159
6.38912e-06	0.42343	0.315	0.192	0.233107	TA2	TIMM17A	0.123
0.000232177	0.422702	0.272	0.179	1	TA2	KLHL18	0.093
0.00210466	0.422554	0.346	0.268	1	TA2	PPP1R2	0.078
6.08377e-06	0.422281	0.228	0.12	0.221966	TA2	RMC1	0.108
1.36544e-05	0.421779	0.463	0.346	0.498182	TA2	TKT	0.117
5.38182e-06	0.421613	0.58	0.443	0.196356	TA2	BTAF1	0.137
5.3129e-06	0.421562	0.506	0.366	0.193841	TA2	PLBD1	0.14
0.00104803	0.421538	0.352	0.261	1	TA2	MED17	0.091
0.00156365	0.421344	0.16	0.095	1	TA2	SDE2	0.065
2.21828e-05	0.421144	0.383	0.26	0.809341	TA2	EIF4EBP2	0.123
3.85148e-08	0.421079	0.858	0.727	0.00140521	TA2	PRRC2C	0.131
3.76761e-08	0.420772	0.309	0.16	0.00137461	TA2	SCAMP3	0.149
2.80239e-05	0.42053	0.728	0.645	1	TA2	ETNK1	0.083
0.00483749	0.420334	0.383	0.318	1	TA2	YWHAG	0.065
6.40062e-05	0.420222	0.488	0.368	1	TA2	EIF5	0.12
0.00176828	0.420216	0.488	0.409	1	TA2	AZIN1	0.079
7.04445e-07	0.420141	0.864	0.738	0.0257017	TA2	PICALM	0.126
3.45164e-06	0.419312	0.389	0.247	0.125933	TA2	MIOS	0.142
1.13037e-05	0.419127	0.481	0.355	0.412414	TA2	EBPL	0.126
2.85588e-05	0.418726	0.42	0.299	1	TA2	PPP2CB	0.121
0.000621452	0.418366	0.667	0.582	1	TA2	KAT6A	0.085
2.16875e-06	0.418108	0.451	0.317	0.0791268	TA2	EIF4G1	0.134
3.09014e-05	0.417738	0.623	0.536	1	TA2	RC3H1	0.087
1.56936e-05	0.417639	0.636	0.522	0.572583	TA2	TPR	0.114
1.29937e-07	0.417166	0.79	0.632	0.00474076	TA2	GPBP1L1	0.158
3.09299e-07	0.416828	0.747	0.628	0.0112848	TA2	LRPPRC	0.119
6.75211e-06	0.416791	0.599	0.479	0.246351	TA2	KPNB1	0.12
4.82385e-07	0.416603	0.296	0.163	0.0175998	TA2	ZNF433-AS1	0.133
6.1641e-05	0.416023	0.5	0.38	1	TA2	RARS	0.12
1.72161e-05	0.415925	0.432	0.301	0.62813	TA2	ZFAND5	0.131
0.000224797	0.415815	0.512	0.408	1	TA2	LGALS3BP	0.104
4.41812e-05	0.414873	0.463	0.34	1	TA2	H2AFJ	0.123
0.000552165	0.414866	0.716	0.655	1	TA2	UBE2H	0.061
4.08662e-06	0.414746	0.383	0.249	0.1491	TA2	NAT10	0.134
8.24603e-06	0.41473	0.685	0.545	0.300857	TA2	NRIP1	0.14
5.46857e-06	0.414418	0.346	0.212	0.199521	TA2	SLC25A33	0.134
1.39861e-08	0.414412	0.327	0.171	0.000510284	TA2	DNAJA2	0.156
1.80393e-05	0.413809	0.765	0.647	0.658164	TA2	NEDD4L	0.118
0.000116092	0.413749	0.352	0.246	1	TA2	CCNT1	0.106
5.39657e-05	0.413371	0.444	0.335	1	TA2	RPN1	0.109
0.000406484	0.413303	0.549	0.457	1	TA2	RANBP9	0.092
1.6685e-07	0.41295	0.296	0.158	0.00608751	TA2	CRKL	0.138
7.44912e-06	0.412714	0.401	0.278	0.271781	TA2	CMTM6	0.123
0.000150696	0.412546	0.191	0.107	1	TA2	CDKL3	0.084
0.000106161	0.412284	0.531	0.436	1	TA2	AHCTF1	0.095
0.000177086	0.411985	0.383	0.276	1	TA2	ELAVL1	0.107
2.44015e-06	0.411905	0.364	0.225	0.089029	TA2	HIPK1	0.139
5.07636e-07	0.4114	0.778	0.609	0.0185211	TA2	MARK3	0.169
4.15276e-07	0.411073	0.383	0.232	0.0151514	TA2	SNHG17	0.151
0.00078689	0.410961	0.37	0.281	1	TA2	TEX10	0.089
1.26989e-07	0.41004	0.278	0.142	0.00463321	TA2	OGFOD1	0.136
2.30729e-06	0.409979	0.463	0.313	0.0841816	TA2	SACM1L	0.15
1.40599e-06	0.409326	0.5	0.354	0.0512975	TA2	HEATR1	0.146
1.86613e-05	0.409114	0.333	0.213	0.680858	TA2	SNRPA	0.12
1.66675e-05	0.409053	0.364	0.244	0.608113	TA2	TRIM28	0.12
5.5317e-05	0.408963	0.488	0.382	1	TA2	AATF	0.106
2.69767e-05	0.408529	0.358	0.237	0.984243	TA2	PSMA4	0.121
2.87665e-05	0.408281	0.636	0.521	1	TA2	TPP2	0.115
1.25529e-06	0.408273	0.284	0.155	0.0457993	TA2	EXOSC6	0.129
3.76088e-05	0.408267	0.444	0.324	1	TA2	EIF3D	0.12
0.00057048	0.408087	0.506	0.423	1	TA2	XPO6	0.083
0.00144591	0.407653	0.537	0.473	1	TA2	RELCH	0.064
5.02434e-05	0.407645	0.302	0.19	1	TA2	CWC15	0.112
1.05858e-06	0.40736	0.346	0.201	0.0386223	TA2	MED1	0.145
2.87327e-07	0.407201	0.42	0.265	0.0104831	TA2	PANK2	0.155
0.000106271	0.406973	0.586	0.48	1	TA2	EIF4G2	0.106
0.000646588	0.406697	0.414	0.317	1	TA2	RCN2	0.097
1.36372e-05	0.406655	0.735	0.64	0.497552	TA2	MARCH6	0.095
2.26328e-05	0.406532	0.358	0.245	0.825759	TA2	KHSRP	0.113
9.5739e-05	0.406519	0.58	0.457	1	TA2	USP33	0.123
9.01159e-06	0.406501	0.296	0.174	0.328788	TA2	MTRR	0.122
6.51136e-05	0.406387	0.438	0.316	1	TA2	OTUD6B	0.122
1.80251e-06	0.406252	0.241	0.122	0.0657645	TA2	WWC2	0.119
2.99001e-06	0.40593	0.691	0.571	0.10909	TA2	HELZ	0.12
0.001775	0.405807	0.37	0.279	1	TA2	IPMK	0.091
1.49981e-05	0.405734	0.302	0.182	0.547207	TA2	LIPG	0.12
2.06474e-09	0.405582	0.309	0.146	7.53321e-05	TA2	DNAJC25	0.163
4.22808e-07	0.405293	0.772	0.628	0.0154261	TA2	KIF5B	0.144
4.81888e-07	0.405207	0.593	0.427	0.0175817	TA2	SCARB2	0.166
2.03382e-05	0.404744	0.494	0.357	0.742039	TA2	HOXB7	0.137
8.0387e-07	0.404729	0.21	0.101	0.0293292	TA2	CHUK	0.109
0.00011256	0.404509	0.333	0.222	1	TA2	SCD	0.111
0.00043202	0.403983	0.605	0.558	1	TA2	CNOT1	0.047
7.96121e-17	0.40397	0.247	0.075	2.90465e-12	TA2	PRR11	0.172
0.0078118	0.402681	0.358	0.287	1	TA2	PTK7	0.071
0.00120091	0.402497	0.42	0.325	1	TA2	MYB	0.095
4.11898e-05	0.402476	0.512	0.399	1	TA2	MARCKS	0.113
7.29126e-06	0.402238	0.296	0.174	0.266022	TA2	CUL4B	0.122
0.00220803	0.401885	0.29	0.203	1	TA2	TXNL1	0.087
1.8904e-05	0.401836	0.315	0.194	0.689712	TA2	JMY	0.121
0.000265015	0.401764	0.617	0.515	1	TA2	PDIA6	0.102
7.60863e-06	0.401529	0.34	0.215	0.277601	TA2	COPS2	0.125
0.00282368	0.400893	0.512	0.441	1	TA2	HIPK3	0.071
1.84292e-08	0.400877	0.29	0.142	0.000672388	TA2	SERTAD2	0.148
2.18721e-10	0.400361	0.198	0.072	7.98003e-06	TA2	CDKN3	0.126
3.01908e-07	0.400309	0.586	0.431	0.0110151	TA2	SPTAN1	0.155
2.15427e-08	0.400291	0.562	0.368	0.000785985	TA2	PSMA5	0.194
1.0853e-05	0.399726	0.296	0.177	0.395973	TA2	LTV1	0.119
1.93856e-13	0.399454	0.142	0.035	7.07282e-09	TA2	HIST1H2BJ	0.107
4.33018e-05	0.399365	0.321	0.206	1	TA2	ANKMY2	0.115
7.9007e-05	0.398813	0.414	0.298	1	TA2	SFXN1	0.116
5.47276e-05	0.39844	0.451	0.327	1	TA2	G2E3	0.124
9.92629e-05	0.398429	0.488	0.389	1	TA2	WDR26	0.099
0.00439593	0.398359	0.426	0.353	1	TA2	WASHC5	0.073
0.00233824	0.398084	0.66	0.57	1	TA2	LINC01004	0.09
1.09949e-05	0.397916	0.302	0.178	0.40115	TA2	PPAT	0.124
5.0148e-05	0.397874	0.728	0.652	1	TA2	HSPD1	0.076
1.85316e-06	0.397565	0.642	0.494	0.0676125	TA2	RALA	0.148
5.74309e-05	0.397506	0.321	0.205	1	TA2	LIN52	0.116
1.12477e-08	0.397441	0.636	0.452	0.000410371	TA2	HSPH1	0.184
0.000217398	0.397263	0.136	0.067	1	TA2	DCLK2	0.069
0.000100736	0.396947	0.432	0.311	1	TA2	MPP5	0.121
3.70424e-06	0.396241	0.389	0.24	0.135149	TA2	ARL5B	0.149
0.0010102	0.395384	0.759	0.684	1	TA2	GNAS	0.075
8.83625e-06	0.394992	0.648	0.522	0.322391	TA2	RAB6A	0.126
1.36061e-05	0.394387	0.377	0.243	0.496419	TA2	NFKBIZ	0.134
0.00266186	0.393685	0.29	0.208	1	TA2	PLEKHF2	0.082
7.82404e-07	0.3934	0.617	0.476	0.028546	TA2	KDM5A	0.141
2.30351e-05	0.393084	0.37	0.244	0.840436	TA2	TOMM6	0.126
6.24939e-07	0.392949	0.747	0.643	0.0228009	TA2	PPP1R12A	0.104
0.00217874	0.39293	0.568	0.486	1	TA2	YTHDF3	0.082
2.30766e-09	0.392826	0.259	0.114	8.4195e-05	TA2	HOXA13	0.145
0.000614723	0.392761	0.414	0.311	1	TA2	TDG	0.103
9.11149e-05	0.392516	0.358	0.245	1	TA2	PLAA	0.113
8.66461e-05	0.392355	0.265	0.16	1	TA2	TRMT10C	0.105
0.00201834	0.392298	0.586	0.504	1	TA2	TNPO3	0.082
7.98679e-08	0.390961	0.235	0.108	0.00291398	TA2	TRIM11	0.127
0.00471603	0.390926	0.457	0.393	1	TA2	MIER1	0.064
7.21893e-06	0.390758	0.259	0.144	0.263383	TA2	DNTTIP2	0.115
0.000517711	0.390616	0.364	0.27	1	TA2	REL	0.094
0.00434256	0.390463	0.444	0.369	1	TA2	RAB28	0.075
6.01475e-06	0.390221	0.716	0.629	0.219448	TA2	ERBIN	0.087
0.000632235	0.389829	0.605	0.51	1	TA2	CBX3	0.095
1.7278e-06	0.389547	0.704	0.548	0.0630388	TA2	RSBN1L	0.156
0.000212269	0.389526	0.759	0.662	1	TA2	AFF1	0.097
2.45533e-05	0.389348	0.253	0.144	0.895828	TA2	PIK3R3	0.109
0.00205215	0.389073	0.488	0.404	1	TA2	SHOC2	0.084
1.02952e-05	0.388957	0.611	0.466	0.375622	TA2	CRLS1	0.145
0.00330824	0.388697	0.611	0.548	1	TA2	RNGTT	0.063
0.000177391	0.388633	0.574	0.474	1	TA2	WAPL	0.1
0.000239504	0.388509	0.469	0.361	1	TA2	CEP95	0.108
5.28265e-05	0.388334	0.444	0.325	1	TA2	ICE1	0.119
5.10593e-05	0.388237	0.327	0.209	1	TA2	MSMO1	0.118
4.91449e-06	0.387926	0.395	0.256	0.179305	TA2	PSMD12	0.139
6.77948e-05	0.387072	0.562	0.461	1	TA2	COPA	0.101
0.000162074	0.386817	0.642	0.583	1	TA2	USP47	0.059
1.91992e-05	0.386754	0.759	0.646	0.700484	TA2	FOXJ3	0.113
1.44891e-06	0.386661	0.667	0.516	0.0528635	TA2	DICER1	0.151
0.000498802	0.386312	0.327	0.226	1	TA2	SATB2-AS1	0.101
0.000408482	0.386004	0.519	0.422	1	TA2	UBL3	0.097
5.92468e-05	0.385511	0.469	0.347	1	TA2	MAX	0.122
0.00111718	0.385347	0.586	0.5	1	TA2	OXSR1	0.086
9.87932e-08	0.385339	0.296	0.154	0.00360447	TA2	AIMP2	0.142
0.000195955	0.384496	0.346	0.238	1	TA2	UBE2D1	0.108
1.15201e-05	0.384291	0.414	0.287	0.420312	TA2	PRDX6	0.127
6.82131e-07	0.38419	0.333	0.193	0.0248875	TA2	DNAJC8	0.14
2.67406e-07	0.384085	0.778	0.619	0.00975632	TA2	TNRC18	0.159
0.000302294	0.384081	0.296	0.199	1	TA2	SRRT	0.097
1.16087e-05	0.384005	0.543	0.394	0.423544	TA2	NFE2L3	0.149
4.51241e-05	0.383465	0.722	0.623	1	TA2	NCKAP1	0.099
4.70948e-05	0.383425	0.333	0.215	1	TA2	DLST	0.118
1.57393e-05	0.38339	0.525	0.399	0.574248	TA2	ZC3H15	0.126
0.000662278	0.382941	0.34	0.243	1	TA2	TESK2	0.097
0.000470971	0.382874	0.296	0.202	1	TA2	SIRT1	0.094
0.00352543	0.382722	0.605	0.559	1	TA2	MET	0.046
1.66541e-14	0.382603	0.198	0.058	6.07625e-10	TA2	CCNB2	0.14
1.51663e-06	0.382429	0.265	0.145	0.0553343	TA2	DDX39A	0.12
0.00013648	0.382136	0.296	0.192	1	TA2	AL731577.2	0.104
2.15205e-05	0.38169	0.636	0.51	0.785177	TA2	RNF145	0.126
1.72655e-05	0.381654	0.512	0.386	0.629932	TA2	RSRC2	0.126
1.22264e-05	0.381485	0.531	0.385	0.446081	TA2	KRTCAP2	0.146
6.28522e-05	0.38134	0.451	0.321	1	TA2	EIF4H	0.13
1.20263e-05	0.380548	0.556	0.423	0.43878	TA2	TFRC	0.133
1.54705e-05	0.379943	0.34	0.206	0.564441	TA2	RGMB	0.134
0.00404345	0.379813	0.451	0.379	1	TA2	SLC30A9	0.072
8.06982e-05	0.379546	0.611	0.501	1	TA2	MRTFA	0.11
2.75396e-07	0.379545	0.228	0.108	0.0100478	TA2	SMAD7	0.12
0.00199989	0.379383	0.37	0.293	1	TA2	SMC3	0.077
0.000357286	0.379323	0.698	0.606	1	TA2	ADD3	0.092
2.9923e-06	0.379307	0.451	0.317	0.109174	TA2	HDGF	0.134
1.04594e-05	0.378673	0.265	0.15	0.381612	TA2	MAP3K3	0.115
5.72664e-05	0.378443	0.358	0.241	1	TA2	WDR44	0.117
0.000133964	0.378383	0.5	0.379	1	TA2	TBC1D15	0.121
7.42136e-05	0.378219	0.309	0.201	1	TA2	HNRNPA0	0.108
8.94567e-05	0.378124	0.5	0.392	1	TA2	PTPN1	0.108
3.44908e-08	0.378052	0.265	0.126	0.0012584	TA2	TOB2	0.139
2.38391e-05	0.377903	0.586	0.472	0.869769	TA2	KIF1B	0.114
7.65672e-06	0.377575	0.37	0.235	0.279355	TA2	AC008443.1	0.135
1.80948e-05	0.377206	0.451	0.315	0.660188	TA2	GALNT4	0.136
0.000424967	0.377161	0.302	0.202	1	TA2	KLHL7	0.1
2.29207e-05	0.377107	0.568	0.437	0.836262	TA2	ADAM17	0.131
8.2324e-06	0.377024	0.253	0.138	0.300359	TA2	GTPBP1	0.115
5.79816e-05	0.376885	0.395	0.28	1	TA2	EIF5A	0.115
1.08708e-05	0.376735	0.333	0.21	0.39662	TA2	CDKN1B	0.123
0.00019955	0.37644	0.414	0.298	1	TA2	PROSER1	0.116
0.00121914	0.376203	0.463	0.379	1	TA2	ZBTB7A	0.084
6.3743e-06	0.376058	0.284	0.164	0.232566	TA2	POLR1B	0.12
0.000164385	0.375994	0.389	0.28	1	TA2	CNNM4	0.109
2.12145e-05	0.375778	0.84	0.745	0.774011	TA2	ASH1L	0.095
8.82343e-06	0.375598	0.284	0.164	0.321923	TA2	NAA30	0.12
0.000121265	0.375581	0.593	0.489	1	TA2	LYPLA1	0.104
0.000806429	0.375206	0.377	0.284	1	TA2	GID8	0.093
0.00106335	0.375157	0.531	0.461	1	TA2	BTBD7	0.07
1.89155e-05	0.37476	0.63	0.509	0.690132	TA2	GSPT1	0.121
6.70098e-05	0.374689	0.377	0.267	1	TA2	GGA2	0.11
0.000955546	0.374405	0.296	0.209	1	TA2	AREL1	0.087
2.54033e-05	0.374339	0.377	0.249	0.926841	TA2	DCUN1D2	0.128
2.42236e-05	0.374322	0.377	0.255	0.883798	TA2	RAB4A	0.122
5.01602e-05	0.374054	0.519	0.389	1	TA2	GARS	0.13
5.74723e-13	0.373974	0.16	0.044	2.09688e-08	TA2	AC132192.2	0.116
0.000258193	0.373405	0.265	0.169	1	TA2	PXK	0.096
0.00250442	0.373283	0.327	0.241	1	TA2	SREK1IP1	0.086
0.000335734	0.373113	0.66	0.573	1	TA2	YWHAB	0.087
2.74527e-06	0.37287	0.506	0.368	0.100161	TA2	TMED2	0.138
6.25508e-05	0.372868	0.321	0.207	1	TA2	AC007216.4	0.114
5.74637e-05	0.372567	0.432	0.304	1	TA2	PAICS	0.128
0.00037079	0.372001	0.426	0.327	1	TA2	NUP88	0.099
4.69998e-06	0.371939	0.864	0.751	0.171479	TA2	SERINC5	0.113
6.58027e-05	0.371685	0.63	0.51	1	TA2	ASXL2	0.12
1.24286e-06	0.371636	0.37	0.226	0.0453458	TA2	DNAJB11	0.144
7.80819e-09	0.371263	0.173	0.064	0.000284882	TA2	RNF113A	0.109
0.000651268	0.37122	0.574	0.478	1	TA2	TTLL5	0.096
0.00946299	0.37119	0.34	0.269	1	TA2	RBBP7	0.071
0.00121811	0.371012	0.29	0.202	1	TA2	STK17A	0.088
0.000280079	0.370983	0.654	0.566	1	TA2	CNOT4	0.088
4.0606e-07	0.370859	0.284	0.152	0.0148151	TA2	HARS	0.132
0.00282208	0.370778	0.352	0.262	1	TA2	RALBP1	0.09
2.31875e-21	0.370717	0.173	0.035	8.45996e-17	TA2	AC015912.3	0.138
0.000186404	0.370582	0.562	0.448	1	TA2	SLC25A26	0.114
1.16224e-05	0.370569	0.494	0.357	0.424042	TA2	PDCD6	0.137
2.92235e-05	0.370405	0.432	0.301	1	TA2	OSBP	0.131
0.00109149	0.370171	0.321	0.233	1	TA2	CLIC4	0.088
8.30898e-06	0.370017	0.506	0.348	0.303153	TA2	EFNB2	0.158
0.00193404	0.370001	0.414	0.324	1	TA2	TAF4	0.09
0.000694178	0.369964	0.395	0.3	1	TA2	HACD2	0.095
0.000224676	0.369776	0.642	0.567	1	TA2	PAPOLA	0.075
0.000315159	0.369143	0.346	0.243	1	TA2	CCNK	0.103
6.4706e-05	0.368792	0.735	0.663	1	TA2	GLS	0.072
0.000123678	0.368781	0.469	0.346	1	TA2	PRKAA1	0.123
1.85654e-05	0.368679	0.599	0.464	0.677359	TA2	YWHAQ	0.135
9.94086e-05	0.368661	0.444	0.319	1	TA2	PRKD3	0.125
5.104e-05	0.368262	0.685	0.582	1	TA2	SEPTIN7	0.103
0.000256234	0.368173	0.673	0.578	1	TA2	UBR3	0.095
4.36666e-05	0.367911	0.617	0.506	1	TA2	SMG7	0.111
0.000267193	0.367781	0.58	0.492	1	TA2	SEC31A	0.088
4.16997e-05	0.367612	0.302	0.192	1	TA2	HNRNPUL2	0.11
0.000137769	0.367512	0.302	0.196	1	TA2	TNFRSF10A	0.106
5.9944e-06	0.367509	0.494	0.35	0.218706	TA2	SSB	0.144
0.00014681	0.367439	0.315	0.206	1	TA2	BRAP	0.109
9.63909e-05	0.367081	0.531	0.417	1	TA2	HNRNPF	0.114
6.08993e-05	0.366883	0.352	0.235	1	TA2	ARNT	0.117
0.000358054	0.366589	0.494	0.418	1	TA2	NORAD	0.076
2.24919e-06	0.366524	0.494	0.34	0.0820616	TA2	COPB2	0.154
0.000157943	0.366384	0.846	0.739	1	TA2	WAC	0.107
0.000915154	0.365802	0.377	0.28	1	TA2	OSTC	0.097
0.000424548	0.365463	0.265	0.173	1	TA2	SLF1	0.092
5.1037e-05	0.364881	0.704	0.606	1	TA2	FARP2	0.098
4.90794e-05	0.364865	0.438	0.307	1	TA2	DDX52	0.131
9.48796e-05	0.364737	0.623	0.489	1	TA2	PSEN1	0.134
0.000439734	0.364583	0.414	0.314	1	TA2	SNRPD2	0.1
0.00308187	0.364377	0.327	0.249	1	TA2	RUFY1	0.078
7.64561e-05	0.364347	0.414	0.299	1	TA2	RSBN1	0.115
0.000804105	0.363852	0.599	0.52	1	TA2	MAN2A1	0.079
3.27969e-07	0.363742	0.278	0.143	0.0119659	TA2	IDI1	0.135
0.000384055	0.363069	0.235	0.146	1	TA2	RCC1	0.089
0.00283281	0.362365	0.284	0.2	1	TA2	DHX57	0.084
0.000491966	0.362339	0.302	0.213	1	TA2	PARP1	0.089
8.90333e-05	0.361521	0.562	0.455	1	TA2	CCNT2	0.107
0.000151116	0.361083	0.475	0.366	1	TA2	UBA3	0.109
2.30628e-08	0.361055	0.154	0.055	0.000841445	TA2	NMU	0.099
2.46861e-05	0.360944	0.346	0.221	0.900672	TA2	PSMC2	0.125
4.35814e-06	0.360869	0.414	0.272	0.159007	TA2	METTL16	0.142
0.000503612	0.360238	0.272	0.179	1	TA2	HOXB5	0.093
0.000257583	0.359872	0.315	0.213	1	TA2	CNIH1	0.102
0.00012284	0.359838	0.426	0.304	1	TA2	SMC4	0.122
1.64985e-08	0.359765	0.204	0.084	0.000601947	TA2	ENTPD7	0.12
0.00758253	0.359416	0.34	0.27	1	TA2	GNAI3	0.07
3.97059e-05	0.358964	0.21	0.114	1	TA2	AURKA	0.096
0.000841186	0.35891	0.562	0.491	1	TA2	SET	0.071
0.00355736	0.358799	0.37	0.29	1	TA2	CLK1	0.08
0.00402144	0.358533	0.284	0.208	1	TA2	THAP12	0.076
0.00108066	0.357894	0.599	0.532	1	TA2	UBE3A	0.067
0.00016787	0.357888	0.519	0.406	1	TA2	GALNT3	0.113
0.00901327	0.357704	0.574	0.509	1	TA2	BMPR1A	0.065
8.24809e-06	0.357486	0.265	0.146	0.300932	TA2	TMEM223	0.119
0.000913958	0.356875	0.296	0.209	1	TA2	MRPL51	0.087
0.00348706	0.356517	0.611	0.537	1	TA2	RNF13	0.074
5.69551e-05	0.355749	0.321	0.212	1	TA2	AKIRIN1	0.109
1.94901e-05	0.3556	0.228	0.123	0.711098	TA2	SNHG9	0.105
0.00330764	0.355175	0.506	0.422	1	TA2	ALCAM	0.084
0.000120181	0.355036	0.407	0.293	1	TA2	HNRNPLL	0.114
0.000205297	0.355006	0.198	0.111	1	TA2	ZNF622	0.087
0.00017963	0.354873	0.389	0.285	1	TA2	GNPTAB	0.104
1.76526e-06	0.35474	0.42	0.274	0.0644056	TA2	SART3	0.146
0.000246874	0.354461	0.679	0.591	1	TA2	USP12	0.088
0.00850829	0.353543	0.426	0.368	1	TA2	SLC37A3	0.058
4.53115e-05	0.353276	0.58	0.454	1	TA2	HOXB3	0.126
2.00355e-05	0.353252	0.741	0.628	0.730996	TA2	CRIM1	0.113
0.000651423	0.353088	0.377	0.271	1	TA2	PLEKHB2	0.106
2.6738e-05	0.353064	0.858	0.781	0.975535	TA2	NIPBL	0.077
0.000111131	0.352951	0.648	0.527	1	TA2	HIVEP1	0.121
4.29946e-06	0.352924	0.278	0.158	0.156866	TA2	UFD1	0.12
1.73785e-05	0.352846	0.475	0.349	0.634053	TA2	GLRX3	0.126
0.000237571	0.352822	0.241	0.149	1	TA2	C14orf119	0.092
0.000941687	0.352732	0.309	0.214	1	TA2	ZNF12	0.095
2.41515e-05	0.352612	0.309	0.192	0.881168	TA2	FBXO33	0.117
0.00308149	0.352426	0.444	0.373	1	TA2	MZT2B	0.071
0.000318044	0.351986	0.377	0.269	1	TA2	MTCH1	0.108
3.27205e-05	0.351389	0.315	0.2	1	TA2	MAP3K9	0.115
0.00059239	0.351267	0.296	0.2	1	TA2	UTP23	0.096
0.000369808	0.351104	0.395	0.296	1	TA2	CHIC2	0.099
0.00803211	0.350911	0.407	0.334	1	TA2	PLEKHA8	0.073
0.00091472	0.350885	0.519	0.427	1	TA2	FIP1L1	0.092
7.94365e-06	0.350864	0.309	0.186	0.289824	TA2	ARPC5L	0.123
0.000505986	0.350834	0.469	0.37	1	TA2	ZDHHC3	0.099
6.29844e-05	0.350725	0.741	0.652	1	TA2	TRIP12	0.089
0.00105324	0.350564	0.735	0.636	1	TA2	RTN4	0.099
7.67549e-05	0.350465	0.364	0.242	1	TA2	IFT57	0.122
0.00115757	0.350322	0.352	0.263	1	TA2	SNX3	0.089
0.000531069	0.350305	0.321	0.227	1	TA2	NIPA2	0.094
0.00015495	0.349998	0.506	0.4	1	TA2	PRKCI	0.106
0.00188165	0.349903	0.883	0.837	1	TA2	NFAT5	0.046
0.00861751	0.349899	0.383	0.31	1	TA2	ELOC	0.073
0.000599846	0.349424	0.377	0.281	1	TA2	FAM214A	0.096
2.07177e-07	0.349406	0.444	0.271	0.00755886	TA2	HMGCS1	0.173
0.000112492	0.349298	0.395	0.287	1	TA2	TALDO1	0.108
0.000295938	0.349128	0.37	0.263	1	TA2	REPIN1	0.107
2.08385e-05	0.349106	0.346	0.222	0.760293	TA2	SMU1	0.124
5.05013e-05	0.349009	0.469	0.354	1	TA2	METAP2	0.115
0.000287231	0.3487	0.457	0.352	1	TA2	TMF1	0.105
0.000680619	0.348626	0.617	0.51	1	TA2	PKM	0.107
0.000142488	0.348583	0.426	0.312	1	TA2	PSMA2	0.114
0.000691359	0.348171	0.438	0.341	1	TA2	RIOK3	0.097
0.00197169	0.348023	0.42	0.325	1	TA2	NUP54	0.095
6.68148e-05	0.347948	0.605	0.472	1	TA2	CSTF3	0.133
7.99814e-06	0.347788	0.525	0.377	0.291812	TA2	PTPN11	0.148
0.00197879	0.347756	0.389	0.31	1	TA2	RTF1	0.079
0.000488954	0.34738	0.432	0.33	1	TA2	FAM3C	0.102
1.80688e-06	0.347209	0.377	0.229	0.0659239	TA2	BRI3BP	0.148
0.00177322	0.347207	0.735	0.692	1	TA2	ANKHD1	0.043
1.28535e-05	0.346834	0.241	0.131	0.46896	TA2	IMP4	0.11
0.000148351	0.346826	0.451	0.333	1	TA2	ATP5IF1	0.118
1.10252e-06	0.346664	0.167	0.072	0.0402253	TA2	GPN2	0.095
0.000154885	0.346625	0.512	0.392	1	TA2	EMSY	0.12
0.000290335	0.346218	0.327	0.226	1	TA2	WRNIP1	0.101
0.00389236	0.346197	0.475	0.386	1	TA2	CAMK2G	0.089
9.43869e-09	0.346174	0.241	0.106	0.000344371	TA2	SPRY1	0.135
4.44786e-05	0.346132	0.63	0.516	1	TA2	BCLAF1	0.114
3.32801e-06	0.346099	0.253	0.137	0.121423	TA2	FRG1	0.116
0.000948958	0.345999	0.426	0.338	1	TA2	HNRNPUL1	0.088
0.00817189	0.345753	0.377	0.314	1	TA2	TUBB4B	0.063
1.48341e-05	0.345731	0.265	0.15	0.541222	TA2	GAR1	0.115
1.42173e-05	0.345343	0.358	0.235	0.518719	TA2	ADH5	0.123
6.59929e-06	0.344992	0.179	0.083	0.240775	TA2	MVD	0.096
3.71077e-05	0.344887	0.494	0.364	1	TA2	C9orf85	0.13
2.53009e-06	0.344271	0.296	0.167	0.0923102	TA2	RNASEH1	0.129
0.00910092	0.34379	0.34	0.263	1	TA2	RPA3	0.077
0.000691403	0.343735	0.383	0.287	1	TA2	TMEM50A	0.096
0.00359328	0.343678	0.568	0.522	1	TA2	NAP1L1	0.046
0.00435068	0.342894	0.605	0.509	1	TA2	AGR2	0.096
5.30721e-10	0.342602	0.148	0.047	1.93633e-05	TA2	ING2	0.101
0.000108074	0.342371	0.222	0.127	1	TA2	IPPK	0.095
5.34901e-06	0.34234	0.29	0.165	0.195159	TA2	PGM3	0.125
0.00542404	0.342246	0.704	0.636	1	TA2	ASXL1	0.068
5.72971e-05	0.342024	0.383	0.26	1	TA2	WDR36	0.123
0.000180848	0.34147	0.198	0.111	1	TA2	ZNF92	0.087
2.3133e-06	0.341229	0.87	0.753	0.0844006	TA2	YWHAZ	0.117
6.96702e-05	0.341215	0.29	0.181	1	TA2	TSTA3	0.109
4.11524e-05	0.34103	0.377	0.252	1	TA2	NCBP1	0.125
0.00101591	0.34073	0.364	0.272	1	TA2	CDC14A	0.092
3.88698e-05	0.340564	0.414	0.295	1	TA2	ACP1	0.119
0.000414318	0.340521	0.568	0.478	1	TA2	PPP4R3A	0.09
0.000167848	0.340317	0.377	0.263	1	TA2	YTHDF1	0.114
1.46642e-05	0.340301	0.488	0.351	0.535022	TA2	GGH	0.137
6.63259e-06	0.340162	0.636	0.516	0.24199	TA2	CALR	0.12
6.61392e-06	0.339841	0.247	0.133	0.241309	TA2	CTNNAL1	0.114
0.000427373	0.339606	0.426	0.329	1	TA2	COX20	0.097
0.000258798	0.339229	0.432	0.34	1	TA2	CCT5	0.092
0.000138448	0.339191	0.5	0.382	1	TA2	ADAR	0.118
0.00465984	0.339021	0.29	0.211	1	TA2	ATG13	0.079
0.000123708	0.338991	0.821	0.725	1	TA2	SMARCC1	0.096
1.18199e-06	0.338716	0.253	0.131	0.0431251	TA2	SPATA5L1	0.122
0.000443714	0.33867	0.34	0.239	1	TA2	APPL1	0.101
0.000494603	0.338583	0.185	0.103	1	TA2	LATS2	0.082
0.00187231	0.33805	0.346	0.258	1	TA2	GTF2E2	0.088
3.17613e-05	0.337538	0.346	0.226	1	TA2	MAPK9	0.12
0.0012303	0.337359	0.228	0.147	1	TA2	TMEM184C	0.081
6.51838e-05	0.337323	0.636	0.521	1	TA2	EIF4A2	0.115
0.000227847	0.337249	0.623	0.54	1	TA2	PPP2R5E	0.083
4.03106e-05	0.337089	0.364	0.245	1	TA2	RBM8A	0.119
6.14411e-05	0.336846	0.765	0.639	1	TA2	GIGYF2	0.126
0.00692692	0.336578	0.531	0.465	1	TA2	YTHDC1	0.066
0.00137976	0.336554	0.253	0.169	1	TA2	PAPOLG	0.084
7.86743e-05	0.336437	0.549	0.428	1	TA2	ARHGAP35	0.121
7.30401e-06	0.336356	0.29	0.167	0.266487	TA2	MCM4	0.123
0.000252233	0.33606	0.358	0.25	1	TA2	NUDT5	0.108
0.000149124	0.336041	0.475	0.363	1	TA2	MAP3K4	0.112
0.00171351	0.336023	0.457	0.36	1	TA2	ZNFX1	0.097
0.000111669	0.335994	0.222	0.128	1	TA2	ADIPOR1	0.094
0.000310825	0.335857	0.222	0.134	1	TA2	MZT1	0.088
0.000229253	0.335739	0.469	0.361	1	TA2	IPO5	0.108
1.79293e-05	0.335333	0.451	0.308	0.654149	TA2	TMED9	0.143
7.15714e-05	0.335221	0.327	0.214	1	TA2	FEM1C	0.113
0.00224386	0.335221	0.352	0.262	1	TA2	EIF2S1	0.09
0.0015528	0.335158	0.154	0.087	1	TA2	SNIP1	0.067
2.21123e-05	0.335091	0.352	0.225	0.806768	TA2	DHX29	0.127
1.84179e-05	0.334975	0.519	0.386	0.671977	TA2	CHD4	0.133
0.00148397	0.33466	0.228	0.15	1	TA2	AP5Z1	0.078
2.10228e-06	0.334591	0.235	0.12	0.0767016	TA2	KIF9	0.115
0.000234553	0.334466	0.494	0.377	1	TA2	H2AFV	0.117
0.000709766	0.334299	0.278	0.179	1	TA2	FYN	0.099
2.31009e-05	0.334129	0.846	0.713	0.842838	TA2	EIF3E	0.133
6.76726e-05	0.334113	0.278	0.174	1	TA2	ZUP1	0.104
4.45861e-07	0.333123	0.34	0.193	0.0162672	TA2	GSTO1	0.147
2.54993e-05	0.333043	0.667	0.522	0.930342	TA2	ESF1	0.145
1.94152e-05	0.332908	0.833	0.774	0.708364	TA2	ACTB	0.059
0.000249093	0.332667	0.556	0.459	1	TA2	HSPA9	0.097
0.000338878	0.332425	0.253	0.161	1	TA2	GSKIP	0.092
0.000397958	0.332409	0.636	0.56	1	TA2	SON	0.076
0.000561998	0.332404	0.599	0.498	1	TA2	HINT1	0.101
6.12081e-05	0.331572	0.506	0.384	1	TA2	DNAJC2	0.122
0.00101085	0.331507	0.278	0.192	1	TA2	MLF2	0.086
0.000217051	0.331141	0.302	0.201	1	TA2	CALM3	0.101
0.00123694	0.330989	0.333	0.241	1	TA2	TXNL4A	0.092
4.88642e-06	0.33096	0.204	0.1	0.178281	TA2	NXT1	0.104
9.3023e-19	0.330829	0.191	0.045	3.39395e-14	TA2	COA6-AS1	0.146
0.000840168	0.330704	0.265	0.176	1	TA2	TP53	0.089
0.00344515	0.330696	0.574	0.496	1	TA2	PEAK1	0.078
0.000120584	0.330564	0.451	0.349	1	TA2	XRCC6	0.102
0.00863871	0.33049	0.623	0.589	1	TA2	ANKH	0.034
0.000293316	0.33022	0.247	0.151	1	TA2	NRBP1	0.096
0.000774549	0.329992	0.228	0.142	1	TA2	MFSD9	0.086
0.000979395	0.329937	0.537	0.44	1	TA2	ADIPOR2	0.097
0.000186663	0.32975	0.358	0.252	1	TA2	LSM4	0.106
0.00208917	0.3297	0.327	0.238	1	TA2	ZMPSTE24	0.089
0.00149859	0.329489	0.37	0.279	1	TA2	AGAP3	0.091
9.58636e-06	0.329486	0.599	0.468	0.349758	TA2	P4HB	0.131
2.09806e-08	0.329366	0.228	0.1	0.000765475	TA2	ZNF281	0.128
3.5681e-05	0.329325	0.63	0.517	1	TA2	ARPC2	0.113
5.44908e-05	0.329165	0.475	0.347	1	TA2	FNTA	0.128
0.000368739	0.32905	0.79	0.72	1	TA2	GSK3B	0.07
0.00669114	0.328905	0.63	0.554	1	TA2	ATR	0.076
0.000398603	0.328351	0.475	0.37	1	TA2	TAGLN2	0.105
0.00021718	0.328124	0.438	0.32	1	TA2	MFSD14A	0.118
0.000981195	0.328069	0.451	0.344	1	TA2	TNFRSF10B	0.107
0.000180727	0.327848	0.284	0.18	1	TA2	MRPL32	0.104
0.000238116	0.327683	0.414	0.305	1	TA2	PREPL	0.109
0.00120275	0.327583	0.63	0.508	1	TA2	BCL11A	0.122
0.000889247	0.327564	0.265	0.18	1	TA2	DHX33	0.085
5.70654e-06	0.327406	0.667	0.549	0.208203	TA2	SEPTIN2	0.118
0.000417494	0.327007	0.278	0.183	1	TA2	CPSF3	0.095
0.000548976	0.326652	0.253	0.162	1	TA2	ZNF24	0.091
0.000144344	0.326527	0.185	0.099	1	TA2	ACADSB	0.086
7.40388e-05	0.326452	0.235	0.136	1	TA2	RRP36	0.099
1.93396e-05	0.326443	0.642	0.496	0.705606	TA2	PSMD1	0.146
9.25612e-05	0.326214	0.407	0.29	1	TA2	SARS	0.117
0.000704001	0.326138	0.296	0.201	1	TA2	RIPK1	0.095
3.83216e-09	0.32577	0.278	0.127	0.000139816	TA2	PRMT5	0.151
0.00262701	0.325168	0.253	0.166	1	TA2	BST2	0.087
2.95125e-06	0.325157	0.383	0.243	0.107676	TA2	WDR82	0.14
0.000275452	0.325133	0.469	0.35	1	TA2	MED15	0.119
0.0025898	0.325097	0.469	0.373	1	TA2	YAF2	0.096
0.00254964	0.325034	0.389	0.298	1	TA2	SLC16A1	0.091
0.00148909	0.324997	0.568	0.487	1	TA2	CALM1	0.081
0.000323099	0.324812	0.519	0.389	1	TA2	MYL12A	0.13
1.2712e-05	0.324105	0.259	0.146	0.463797	TA2	MAML1	0.113
2.15089e-05	0.32393	0.346	0.221	0.784752	TA2	PSMD8	0.125
2.84301e-06	0.323908	0.272	0.149	0.103727	TA2	FPGS	0.123
6.31744e-06	0.323897	0.457	0.304	0.230492	TA2	UGCG	0.153
5.30883e-10	0.323887	0.142	0.043	1.93693e-05	TA2	EXOC8	0.099
0.000747517	0.323814	0.469	0.37	1	TA2	USP48	0.099
7.57985e-06	0.32379	0.247	0.133	0.276551	TA2	METTL21A	0.114
0.000660889	0.323549	0.235	0.148	1	TA2	ELL	0.087
0.00494159	0.323538	0.568	0.511	1	TA2	CHPT1	0.057
0.000169087	0.32352	0.469	0.362	1	TA2	HIF1A	0.107
0.00171517	0.323462	0.562	0.475	1	TA2	SLC4A7	0.087
0.000293984	0.323266	0.636	0.531	1	TA2	GOLGB1	0.105
4.3421e-07	0.323088	0.204	0.092	0.0158422	TA2	GRPEL1	0.112
1.07261e-05	0.32297	0.173	0.081	0.391341	TA2	PDE12	0.092
0.000179618	0.322954	0.525	0.422	1	TA2	LMNA	0.103
0.00114948	0.322952	0.543	0.474	1	TA2	REPS1	0.069
0.000115435	0.32263	0.432	0.32	1	TA2	SSR1	0.112
2.4397e-05	0.322583	0.673	0.536	0.890124	TA2	PELI1	0.137
4.01028e-06	0.322441	0.346	0.21	0.146315	TA2	CASP6	0.136
6.61197e-05	0.322408	0.636	0.527	1	TA2	RIF1	0.109
0.00771043	0.322337	0.34	0.272	1	TA2	CCT7	0.068
0.0067319	0.321597	0.432	0.358	1	TA2	TGS1	0.074
0.00520321	0.321584	0.481	0.408	1	TA2	CASC4	0.073
0.00380545	0.321514	0.704	0.633	1	TA2	SRPK1	0.071
0.000348082	0.321478	0.66	0.543	1	TA2	SRSF10	0.117
0.000124825	0.321306	0.58	0.47	1	TA2	NAA35	0.11
0.00100386	0.321274	0.309	0.213	1	TA2	TRIM37	0.096
0.000452925	0.321227	0.438	0.335	1	TA2	GART	0.103
0.000591218	0.320995	0.475	0.383	1	TA2	FUBP3	0.092
0.0021836	0.32064	0.395	0.322	1	TA2	DIS3	0.073
0.00134657	0.32054	0.451	0.367	1	TA2	MFHAS1	0.084
8.41201e-05	0.320073	0.531	0.42	1	TA2	TOMM20	0.111
5.27919e-06	0.319625	0.333	0.201	0.192611	TA2	NDUFC1	0.132
9.3482e-05	0.319576	0.519	0.393	1	TA2	ACBD3	0.126
4.62773e-06	0.318962	0.302	0.177	0.168843	TA2	DCTN5	0.125
8.72035e-05	0.318835	0.481	0.362	1	TA2	RBM3	0.119
0.000282471	0.31881	0.315	0.214	1	TA2	BCOR	0.101
0.0016882	0.318674	0.568	0.477	1	TA2	SEM1	0.091
0.000355156	0.318431	0.136	0.067	1	TA2	RNF139-AS1	0.069
0.000950007	0.318412	0.623	0.504	1	TA2	MAP2K4	0.119
0.00381503	0.318078	0.358	0.278	1	TA2	PTDSS1	0.08
2.20173e-06	0.317658	0.438	0.295	0.0803303	TA2	SSR3	0.143
0.000468526	0.317391	0.858	0.794	1	TA2	UBR5	0.064
0.000327654	0.31702	0.346	0.243	1	TA2	UBN1	0.103
2.64672e-05	0.316939	0.302	0.184	0.965654	TA2	ATXN7L3B	0.118
3.33372e-05	0.316881	0.352	0.232	1	TA2	CHORDC1	0.12
0.00344134	0.316865	0.346	0.259	1	TA2	TRAK2	0.087
0.000209156	0.316549	0.395	0.274	1	TA2	ZBTB10	0.121
0.00116544	0.316023	0.358	0.259	1	TA2	PNPLA8	0.099
0.000189903	0.315705	0.216	0.126	1	TA2	THAP4	0.09
5.94777e-05	0.315459	0.772	0.646	1	TA2	CPSF6	0.126
0.00677971	0.315456	0.321	0.253	1	TA2	AMMECR1	0.068
0.000161446	0.315217	0.333	0.223	1	TA2	SLC30A5	0.11
0.000326934	0.315111	0.444	0.334	1	TA2	THUMPD2	0.11
2.63495e-07	0.315074	0.772	0.598	0.0096136	TA2	GPRC5A	0.174
0.000453342	0.314976	0.765	0.672	1	TA2	TANC1	0.093
0.00811587	0.314708	0.531	0.45	1	TA2	CRYBG1	0.081
0.00140841	0.313923	0.63	0.543	1	TA2	MAP4K5	0.087
0.000248287	0.313901	0.296	0.191	1	TA2	ZNF587B	0.105
0.000424844	0.313852	0.519	0.417	1	TA2	RAF1	0.102
0.00604292	0.313381	0.556	0.481	1	TA2	ITGB8	0.075
5.83089e-06	0.31315	0.265	0.145	0.21274	TA2	CHML	0.12
3.95377e-06	0.313119	0.253	0.135	0.144253	TA2	SIRT7	0.118
0.000777957	0.313099	0.636	0.523	1	TA2	MAP3K20	0.113
0.00215169	0.312964	0.377	0.291	1	TA2	UBXN2B	0.086
0.000171496	0.312937	0.457	0.338	1	TA2	SAFB	0.119
2.12733e-05	0.312853	0.593	0.446	0.776157	TA2	BSG	0.147
0.00571658	0.312839	0.432	0.357	1	TA2	TRAPPC8	0.075
0.000566886	0.312727	0.556	0.439	1	TA2	SEC62	0.117
0.000434149	0.312676	0.296	0.202	1	TA2	LSM12	0.094
9.58183e-06	0.312509	0.265	0.148	0.349593	TA2	CAMLG	0.117
0.000468066	0.312505	0.599	0.481	1	TA2	REEP3	0.118
0.00411764	0.31245	0.272	0.195	1	TA2	ADAM15	0.077
0.000136523	0.312411	0.383	0.271	1	TA2	NOL7	0.112
2.20351e-05	0.312403	0.438	0.31	0.803952	TA2	EIF3J	0.128
0.00010567	0.312266	0.185	0.097	1	TA2	AC017074.1	0.088
0.00676956	0.312066	0.444	0.372	1	TA2	PPP2R2D	0.072
0.00196189	0.31202	0.346	0.257	1	TA2	PPIL4	0.089
9.31803e-06	0.311896	0.179	0.083	0.339968	TA2	AL365226.2	0.096
0.00031449	0.311862	0.247	0.153	1	TA2	SUFU	0.094
3.25011e-06	0.311794	0.204	0.098	0.11858	TA2	BICD2	0.106
2.32461e-06	0.311648	0.735	0.585	0.0848132	TA2	PDS5A	0.15
0.000130856	0.311618	0.673	0.564	1	TA2	CHD1	0.109
0.000194814	0.311585	0.401	0.285	1	TA2	FABP5	0.116
0.00496639	0.311337	0.389	0.318	1	TA2	UBAP2L	0.071
0.00986869	0.31132	0.346	0.273	1	TA2	UBXN2A	0.073
0.00475371	0.311299	0.599	0.538	1	TA2	STK4	0.061
0.00422116	0.310988	0.198	0.13	1	TA2	ZW10	0.068
0.000120486	0.310759	0.228	0.131	1	TA2	BAG4	0.097
0.00196787	0.310675	0.278	0.192	1	TA2	RAB20	0.086
0.00924609	0.310667	0.253	0.188	1	TA2	AP5M1	0.065
2.97298e-05	0.31066	0.222	0.121	1	TA2	PNO1	0.101
0.00320275	0.310635	0.636	0.547	1	TA2	PSMA7	0.089
4.27734e-07	0.310492	0.191	0.084	0.0156059	TA2	EAF1	0.107
6.5372e-05	0.310324	0.58	0.472	1	TA2	NOL10	0.108
0.000829487	0.310322	0.34	0.238	1	TA2	MAP3K1	0.102
7.42043e-10	0.310281	0.222	0.086	2.70734e-05	TA2	HOTTIP	0.136
0.00686581	0.309762	0.531	0.476	1	TA2	GATAD2B	0.055
1.26706e-05	0.309685	0.154	0.068	0.462287	TA2	PMAIP1	0.086
0.00117038	0.309477	0.481	0.386	1	TA2	PDIA4	0.095
0.000319303	0.309463	0.426	0.318	1	TA2	CTCF	0.108
3.88443e-05	0.309451	0.222	0.119	1	TA2	KIF9-AS1	0.103
0.000145957	0.309277	0.198	0.11	1	TA2	SYS1	0.088
0.00392483	0.309272	0.556	0.476	1	TA2	RPRD2	0.08
0.000151448	0.309189	0.765	0.687	1	TA2	RAPGEF2	0.078
0.000582296	0.309036	0.296	0.204	1	TA2	BUB3	0.092
5.22161e-05	0.308787	0.389	0.266	1	TA2	AKAP8L	0.123
0.000273656	0.308751	0.216	0.128	1	TA2	SOCS4	0.088
5.9725e-05	0.308731	0.173	0.087	1	TA2	RANBP6	0.086
0.000133519	0.308716	0.204	0.114	1	TA2	MRPL9	0.09
0.00339067	0.30853	0.401	0.306	1	TA2	NUB1	0.095
0.00151823	0.307882	0.302	0.217	1	TA2	ZRANB1	0.085
0.00124163	0.307302	0.438	0.341	1	TA2	ENY2	0.097
0.000198916	0.307296	0.401	0.295	1	TA2	SEC61A1	0.106
0.000499786	0.307215	0.444	0.351	1	TA2	SUGT1	0.093
0.000123096	0.307103	0.735	0.623	1	TA2	EEF1B2	0.112
0.000272023	0.307059	0.556	0.44	1	TA2	RPRD1B	0.116
0.0001726	0.306584	0.444	0.33	1	TA2	RNPS1	0.114
1.68657e-05	0.306483	0.21	0.11	0.615345	TA2	HIST1H1E	0.1
8.58926e-05	0.306434	0.519	0.4	1	TA2	TMA7	0.119
0.00308604	0.306268	0.506	0.417	1	TA2	POLR1D	0.089
0.00148978	0.306228	0.586	0.498	1	TA2	BZW2	0.088
0.00110385	0.305882	0.475	0.38	1	TA2	GOPC	0.095
0.00219638	0.305803	0.377	0.294	1	TA2	LATS1	0.083
4.9841e-05	0.305409	0.241	0.135	1	TA2	GMNN	0.106
0.000157181	0.30514	0.556	0.437	1	TA2	RCOR1	0.119
0.000307002	0.304852	0.315	0.213	1	TA2	NSL1	0.102
2.46251e-05	0.304811	0.364	0.231	0.898448	TA2	SEC16A	0.133
6.30984e-05	0.304756	0.858	0.751	1	TA2	HNRNPA2B1	0.107
0.00565194	0.304624	0.352	0.274	1	TA2	PGRMC1	0.078
0.00201439	0.304528	0.333	0.239	1	TA2	LACTB2	0.094
0.000656513	0.304431	0.42	0.325	1	TA2	CNST	0.095
4.43337e-05	0.304416	0.605	0.475	1	TA2	BTF3	0.13
6.33747e-05	0.304307	0.34	0.224	1	TA2	NUP155	0.116
0.000860456	0.30412	0.389	0.29	1	TA2	TAF7	0.099
0.000357154	0.304109	0.537	0.433	1	TA2	KLHL24	0.104
5.29076e-05	0.303848	0.648	0.542	1	TA2	ATP2A2	0.106
5.20523e-06	0.303815	0.216	0.108	0.189913	TA2	IER5L	0.108
0.00571048	0.303681	0.377	0.305	1	TA2	YY1AP1	0.072
4.31664e-05	0.303538	0.204	0.109	1	TA2	POLR2D	0.095
0.00120043	0.30344	0.704	0.638	1	TA2	ATXN2	0.066
0.00461424	0.302911	0.401	0.32	1	TA2	MTHFD2L	0.081
0.000918213	0.302906	0.667	0.574	1	TA2	DHX15	0.093
0.0083678	0.302896	0.253	0.185	1	TA2	ADIRF	0.068
7.19316e-06	0.30282	0.228	0.12	0.262442	TA2	SYDE2	0.108
0.0013412	0.302768	0.29	0.203	1	TA2	PYROXD1	0.087
0.000258224	0.302499	0.364	0.255	1	TA2	ATP5PD	0.109
9.5891e-05	0.302486	0.778	0.698	1	TA2	ANKRD11	0.08
0.00240273	0.302437	0.302	0.222	1	TA2	GLUL	0.08
0.000493794	0.302391	0.228	0.143	1	TA2	SMNDC1	0.085
0.00342291	0.302324	0.512	0.424	1	TA2	ATAD1	0.088
0.00142944	0.302177	0.29	0.209	1	TA2	RRP15	0.081
0.000275251	0.30213	0.253	0.157	1	TA2	PSMC3	0.096
0.00543093	0.301999	0.475	0.408	1	TA2	CDK17	0.067
9.75928e-06	0.301741	0.105	0.038	0.356067	TA2	AL024508.2	0.067
0.000509868	0.301533	0.611	0.514	1	TA2	DHX36	0.097
0.000473065	0.301508	0.543	0.437	1	TA2	UBE4B	0.106
0.00354913	0.301391	0.543	0.466	1	TA2	USP10	0.077
0.0002555	0.301352	0.352	0.242	1	TA2	EGLN1	0.11
2.84708e-06	0.301335	0.253	0.136	0.103876	TA2	RAP2A	0.117
5.06949e-05	0.301078	0.71	0.611	1	TA2	PTGES3	0.099
3.61832e-05	0.300964	0.185	0.093	1	TA2	AC027601.6	0.092
0.00179615	0.30095	0.228	0.151	1	TA2	GIT1	0.077
0.000957403	0.30092	0.42	0.323	1	TA2	CEBPZ	0.097
0.000120021	0.300916	0.272	0.166	1	TA2	RWDD1	0.106
4.93241e-05	0.300807	0.154	0.072	1	TA2	H19	0.082
0.00493396	0.300616	0.506	0.427	1	TA2	CTNNBL1	0.079
0.000231347	0.300516	0.673	0.58	1	TA2	REV3L	0.093
0.000134043	0.30029	0.321	0.21	1	TA2	UTP6	0.111
1.82267e-05	0.300265	0.228	0.125	0.665	TA2	RNF185	0.103
0.00155527	0.300217	0.296	0.206	1	TA2	SNHG15	0.09
0.00117642	0.300077	0.512	0.429	1	TA2	FAM13B	0.083
0.00317953	0.30007	0.586	0.513	1	TA2	SLC35F5	0.073
3.47194e-06	0.299796	0.296	0.165	0.126674	TA2	PLAGL2	0.131
0.000363627	0.299703	0.562	0.448	1	TA2	LRRC1	0.114
5.23799e-05	0.299146	0.537	0.42	1	TA2	COG3	0.117
0.000114291	0.29904	0.383	0.266	1	TA2	SDAD1	0.117
0.000454643	0.298922	0.463	0.35	1	TA2	KPNA6	0.113
0.000237716	0.29859	0.395	0.279	1	TA2	RBM28	0.116
0.0084435	0.298538	0.543	0.498	1	TA2	PCNX1	0.045
2.06317e-07	0.29849	0.191	0.08	0.00752748	TA2	HIST1H2BG	0.111
0.0044242	0.29828	0.29	0.211	1	TA2	PPP2R1B	0.079
0.00207846	0.298224	0.679	0.628	1	TA2	USP15	0.051
0.00330967	0.298044	0.241	0.166	1	TA2	UGDH	0.075
0.00414903	0.298025	0.284	0.202	1	TA2	ZNF394	0.082
0.00277292	0.297569	0.395	0.316	1	TA2	SEL1L	0.079
0.00456905	0.297532	0.321	0.243	1	TA2	KRR1	0.078
0.00252794	0.297086	0.444	0.36	1	TA2	SSR2	0.084
6.80137e-05	0.297016	0.617	0.482	1	TA2	KPNA3	0.135
0.00285249	0.296538	0.407	0.328	1	TA2	TRAPPC10	0.079
0.00129373	0.296456	0.611	0.522	1	TA2	SLTM	0.089
0.000107132	0.296356	0.259	0.158	1	TA2	CHMP1B	0.101
0.000532042	0.296085	0.154	0.083	1	TA2	EMC1-AS1	0.071
0.00625092	0.296033	0.401	0.328	1	TA2	KBTBD2	0.073
0.000805682	0.295929	0.253	0.164	1	TA2	BRIX1	0.089
0.000720174	0.295811	0.272	0.176	1	TA2	RCHY1	0.096
2.55987e-05	0.295788	0.148	0.067	0.93397	TA2	MID1IP1	0.081
0.00114375	0.29573	0.389	0.288	1	TA2	JPT1	0.101
8.18733e-05	0.295722	0.235	0.135	1	TA2	RUNDC1	0.1
0.000406282	0.295313	0.648	0.552	1	TA2	PPIG	0.096
1.06291e-05	0.295192	0.247	0.134	0.387804	TA2	LRRC8A	0.113
0.0031128	0.295183	0.241	0.161	1	TA2	RAB9A	0.08
0.000156645	0.295023	0.296	0.189	1	TA2	MRPL12	0.107
0.000711487	0.294946	0.364	0.261	1	TA2	SNHG1	0.103
0.000595036	0.294761	0.327	0.228	1	TA2	DHX30	0.099
0.00805047	0.294703	0.346	0.268	1	TA2	ATG4B	0.078
0.0056578	0.294535	0.617	0.535	1	TA2	ACTR3	0.082
0.000101864	0.294525	0.346	0.224	1	TA2	POLR3E	0.122
0.000156653	0.294079	0.327	0.219	1	TA2	MRPS24	0.108
0.00601832	0.29385	0.284	0.207	1	TA2	AKAP8	0.077
0.000422108	0.293644	0.253	0.159	1	TA2	CRNKL1	0.094
0.000307908	0.293573	0.142	0.072	1	TA2	HOTAIRM1	0.07
4.27903e-05	0.293478	0.198	0.104	1	TA2	ARID3B	0.094
6.89665e-06	0.293193	0.87	0.739	0.251624	TA2	KTN1	0.131
0.00700706	0.29317	0.179	0.116	1	TA2	DNAAF2	0.063
0.00272879	0.293149	0.444	0.364	1	TA2	SLAIN2	0.08
0.000232551	0.293144	0.265	0.166	1	TA2	ZBTB40	0.099
0.00582157	0.292976	0.358	0.278	1	TA2	NAPG	0.08
0.00448796	0.292883	0.5	0.421	1	TA2	CSE1L	0.079
0.00196263	0.292592	0.327	0.234	1	TA2	UBE2O	0.093
0.00775563	0.292537	0.216	0.15	1	TA2	MTMR14	0.066
0.00464052	0.292372	0.29	0.213	1	TA2	NDEL1	0.077
0.000404108	0.291948	0.722	0.604	1	TA2	ETS2	0.118
0.00154126	0.291806	0.383	0.288	1	TA2	PAIP2	0.095
4.01205e-05	0.291599	0.16	0.077	1	TA2	HOXA-AS2	0.083
0.00769113	0.291579	0.698	0.596	1	TA2	RAB11FIP1	0.102
0.0064198	0.291533	0.309	0.231	1	TA2	M6PR	0.078
0.000373728	0.291395	0.222	0.133	1	TA2	HPS5	0.089
0.000131722	0.291203	0.358	0.244	1	TA2	TMEM43	0.114
0.00341487	0.290963	0.833	0.81	1	TA2	EPS8	0.023
0.00027447	0.290931	0.716	0.633	1	TA2	TM9SF2	0.083
0.0079029	0.290454	0.407	0.335	1	TA2	DDX50	0.072
3.88466e-05	0.290449	0.204	0.108	1	TA2	UBE2Q1	0.096
0.0017045	0.290428	0.228	0.146	1	TA2	LSM14B	0.082
2.52218e-05	0.290382	0.179	0.088	0.920219	TA2	NACC1	0.091
0.000324778	0.290332	0.16	0.085	1	TA2	KCTD5	0.075
0.0031241	0.290086	0.235	0.157	1	TA2	RUVBL2	0.078
0.000224831	0.287686	0.34	0.232	1	TA2	PSMC1	0.108
0.000186892	0.287664	0.37	0.261	1	TA2	PDCD11	0.109
0.00212044	0.287591	0.333	0.243	1	TA2	PRPF8	0.09
0.00452095	0.287471	0.531	0.436	1	TA2	ABCD3	0.095
0.00626177	0.287375	0.469	0.4	1	TA2	CTDSPL2	0.069
0.00285512	0.28737	0.346	0.261	1	TA2	LSG1	0.085
0.00101536	0.287264	0.407	0.306	1	TA2	PSMD11	0.101
1.12721e-10	0.287144	0.13	0.036	4.11263e-06	TA2	KLHL15	0.094
0.000387995	0.287114	0.247	0.152	1	TA2	TRAPPC6B	0.095
4.73948e-06	0.287102	0.309	0.179	0.17292	TA2	LRRC59	0.13
0.000687578	0.287069	0.173	0.096	1	TA2	TADA1	0.077
0.0060552	0.286628	0.593	0.548	1	TA2	NAP1L4	0.045
1.60566e-12	0.286557	0.179	0.054	5.85825e-08	TA2	TBCC	0.125
0.00393443	0.286517	0.333	0.254	1	TA2	GDAP2	0.079
0.00808708	0.286156	0.531	0.459	1	TA2	LAPTM4B	0.072
0.000150136	0.28614	0.364	0.255	1	TA2	STIP1	0.109
2.72088e-05	0.28584	0.407	0.277	0.992712	TA2	CCT8	0.13
7.43636e-05	0.285835	0.543	0.421	1	TA2	RHOA	0.122
0.000623085	0.285687	0.636	0.55	1	TA2	EIF5B	0.086
0.00104862	0.285675	0.16	0.089	1	TA2	AC008124.1	0.071
0.00633754	0.285496	0.451	0.386	1	TA2	CCNI	0.065
0.00325833	0.285496	0.58	0.483	1	TA2	AGO3	0.097
0.00374887	0.285263	0.321	0.241	1	TA2	SLC19A2	0.08
0.00203098	0.285246	0.488	0.396	1	TA2	NDUFA10	0.092
0.00270199	0.28508	0.37	0.28	1	TA2	COPE	0.09
0.000995882	0.28499	0.37	0.273	1	TA2	TOB1	0.097
1.76405e-05	0.284953	0.648	0.542	0.643615	TA2	LARP1	0.106
0.000165342	0.284827	0.364	0.257	1	TA2	SPAST	0.107
1.64345e-05	0.284765	0.204	0.105	0.599614	TA2	SUN2	0.099
0.00790941	0.284579	0.426	0.36	1	TA2	TFB1M	0.066
1.23305e-05	0.28445	0.241	0.129	0.449878	TA2	ZNF670	0.112
0.00947187	0.284448	0.278	0.21	1	TA2	CASP2	0.068
0.00216559	0.284385	0.29	0.201	1	TA2	ZNF267	0.089
8.58395e-06	0.283835	0.222	0.114	0.313185	TA2	C16orf87	0.108
0.00134512	0.283797	0.29	0.2	1	TA2	NFRKB	0.09
1.08479e-05	0.283522	0.259	0.145	0.395787	TA2	PSMD6	0.114
0.00298462	0.283416	0.747	0.68	1	TA2	SPPL3	0.067
0.000128329	0.283412	0.296	0.187	1	TA2	WDR3	0.109
0.00408122	0.283007	0.605	0.52	1	TA2	IARS	0.085
0.00114514	0.282942	0.519	0.417	1	TA2	KPNA1	0.102
0.00530711	0.282703	0.71	0.65	1	TA2	ARHGAP12	0.06
0.00512441	0.282677	0.253	0.178	1	TA2	SCYL3	0.075
3.76095e-05	0.282409	0.154	0.073	1	TA2	FBXO30	0.081
0.00165601	0.281987	0.265	0.179	1	TA2	NARF	0.086
0.00192221	0.281936	0.296	0.21	1	TA2	CCZ1B	0.086
9.1859e-06	0.281537	0.154	0.069	0.335147	TA2	DLGAP5	0.085
0.00129947	0.281513	0.327	0.234	1	TA2	TSC1	0.093
0.00022642	0.281287	0.568	0.469	1	TA2	GOLPH3	0.099
0.000390292	0.281118	0.278	0.183	1	TA2	ATG16L1	0.095
0.00710036	0.281082	0.451	0.385	1	TA2	MAPK1	0.066
2.58394e-07	0.28107	0.185	0.078	0.00942751	TA2	THAP5	0.107
0.000271116	0.281046	0.142	0.071	1	TA2	ZBTB2	0.071
0.00292619	0.281039	0.364	0.277	1	TA2	BORCS5	0.087
0.00119827	0.28103	0.296	0.207	1	TA2	ERLIN1	0.089
0.000153927	0.280646	0.29	0.184	1	TA2	PLEKHA3	0.106
1.15915e-06	0.280612	0.21	0.099	0.0422917	TA2	SPRTN	0.111
0.000858976	0.280547	0.827	0.732	1	TA2	TAX1BP1	0.095
0.000947213	0.280396	0.636	0.558	1	TA2	LMTK2	0.078
0.00094107	0.280363	0.42	0.32	1	TA2	DDX24	0.1
0.00756688	0.280132	0.21	0.144	1	TA2	CASTOR3	0.066
0.0032975	0.279807	0.29	0.208	1	TA2	STMN1	0.082
8.83259e-07	0.279517	0.167	0.069	0.0322257	TA2	MAD2L1	0.098
0.00285494	0.279424	0.494	0.407	1	TA2	MTUS1	0.087
0.00377484	0.279067	0.302	0.227	1	TA2	IMPAD1	0.075
1.59998e-05	0.278955	0.191	0.096	0.583751	TA2	DHCR7	0.095
0.000397866	0.278935	0.111	0.051	1	TA2	HIST1H2BC	0.06
0.000197085	0.278902	0.475	0.364	1	TA2	CCT4	0.111
0.00015757	0.278876	0.611	0.475	1	TA2	PKP2	0.136
0.000212236	0.27858	0.63	0.517	1	TA2	OPA1	0.113
4.16856e-08	0.278409	0.167	0.063	0.0015209	TA2	ZNF557	0.104
0.000233475	0.278292	0.611	0.528	1	TA2	HDLBP	0.083
0.000291185	0.278171	0.111	0.049	1	TA2	AP002360.1	0.062
0.00158866	0.278147	0.315	0.222	1	TA2	PIN4	0.093
0.00124489	0.277969	0.321	0.231	1	TA2	MANF	0.09
0.00208448	0.277958	0.395	0.303	1	TA2	RMND5A	0.092
0.00102277	0.277939	0.247	0.159	1	TA2	ILF3-DT	0.088
0.00216349	0.277891	0.691	0.607	1	TA2	RICTOR	0.084
0.000100278	0.277861	0.309	0.195	1	TA2	MALSU1	0.114
0.000257623	0.277521	0.34	0.229	1	TA2	C1QBP	0.111
0.00882197	0.277357	0.167	0.109	1	TA2	ZNF738	0.058
0.00110803	0.277313	0.512	0.4	1	TA2	UHRF2	0.112
0.00244291	0.277262	0.216	0.142	1	TA2	FARSA	0.074
0.00082802	0.277251	0.259	0.167	1	TA2	AP3M1	0.092
0.000280699	0.277205	0.506	0.394	1	TA2	NUP58	0.112
0.000213924	0.277204	0.37	0.259	1	TA2	NDUFB4	0.111
0.000156965	0.277113	0.241	0.144	1	TA2	PHLDA1	0.097
0.0036739	0.276944	0.327	0.239	1	TA2	BTG1	0.088
6.65285e-08	0.27686	0.154	0.057	0.00242729	TA2	FRAT2	0.097
0.0050119	0.276589	0.574	0.504	1	TA2	CD164	0.07
0.00111861	0.276561	0.222	0.139	1	TA2	PRKCD	0.083
0.00109949	0.276559	0.191	0.117	1	TA2	SPTY2D1	0.074
0.000958827	0.276546	0.191	0.114	1	TA2	SLC43A2	0.077
1.23306e-05	0.276523	0.284	0.166	0.449883	TA2	ADI1	0.118
0.000542234	0.276293	0.204	0.121	1	TA2	LLPH	0.083
0.000396934	0.276253	0.265	0.168	1	TA2	ENOPH1	0.097
0.00510336	0.276242	0.451	0.367	1	TA2	SPTLC1	0.084
4.34801e-05	0.276119	0.191	0.099	1	TA2	ACTR1A	0.092
0.00797689	0.276099	0.284	0.211	1	TA2	AZI2	0.073
0.00445204	0.275945	0.265	0.191	1	TA2	PHRF1	0.074
0.000822595	0.275906	0.265	0.174	1	TA2	MAP1LC3B	0.091
0.000135064	0.275896	0.272	0.168	1	TA2	SNRPC	0.104
0.00917371	0.275314	0.247	0.179	1	TA2	CEBPD	0.068
0.000832717	0.275308	0.235	0.149	1	TA2	HTATSF1	0.086
0.000463704	0.275284	0.444	0.335	1	TA2	ZFP91	0.109
0.000349875	0.275245	0.352	0.251	1	TA2	FBL	0.101
8.1191e-05	0.275164	0.259	0.153	1	TA2	AC005261.1	0.106
0.000151635	0.275118	0.71	0.597	1	TA2	TMBIM6	0.113
0.00250367	0.275064	0.346	0.263	1	TA2	NUP133	0.083
0.000137507	0.274943	0.241	0.144	1	TA2	INTS13	0.097
1.95696e-08	0.274523	0.185	0.073	0.000713998	TA2	BIRC5	0.112
0.000721211	0.274477	0.722	0.639	1	TA2	PPA1	0.083
0.001615	0.274457	0.247	0.166	1	TA2	SLC31A1	0.081
0.00595142	0.274431	0.284	0.209	1	TA2	ECD	0.075
0.000279929	0.274427	0.407	0.289	1	TA2	BTBD1	0.118
5.79086e-05	0.274186	0.383	0.26	1	TA2	KIAA0586	0.123
0.00611078	0.273976	0.216	0.149	1	TA2	NOL9	0.067
7.36684e-05	0.273949	0.636	0.496	1	TA2	FOXK1	0.14
0.00348923	0.273875	0.228	0.152	1	TA2	KATNA1	0.076
0.0025116	0.273769	0.42	0.339	1	TA2	REEP5	0.081
0.00134498	0.273435	0.216	0.138	1	TA2	MSH6	0.078
1.86016e-07	0.273371	0.173	0.07	0.00678679	TA2	C16orf91	0.103
0.00231265	0.273212	0.352	0.257	1	TA2	FBXO32	0.095
0.00173762	0.273015	0.395	0.293	1	TA2	NEDD8	0.102
0.000223325	0.272995	0.37	0.258	1	TA2	PDCD5	0.112
0.00676672	0.272726	0.457	0.386	1	TA2	GGNBP2	0.071
0.00163587	0.27267	0.259	0.171	1	TA2	AC103702.1	0.088
0.000148251	0.272628	0.222	0.127	1	TA2	LYAR	0.095
9.40656e-06	0.272342	0.34	0.208	0.343198	TA2	COQ8A	0.132
0.000467633	0.272285	0.296	0.195	1	TA2	LEPROTL1	0.101
1.28648e-06	0.272164	0.228	0.112	0.0469371	TA2	URB2	0.116
0.000164125	0.272048	0.235	0.141	1	TA2	PELP1	0.094
0.000217737	0.27197	0.259	0.159	1	TA2	PPP6R1	0.1
0.000526076	0.271949	0.333	0.234	1	TA2	RRP1B	0.099
5.57251e-10	0.271931	0.167	0.055	2.03313e-05	TA2	PLK1	0.112
0.00327477	0.271918	0.512	0.432	1	TA2	XPR1	0.08
0.00266939	0.271767	0.278	0.197	1	TA2	NEDD1	0.081
0.00140922	0.271434	0.377	0.282	1	TA2	SNX2	0.095
0.00469348	0.271421	0.58	0.513	1	TA2	KIDINS220	0.067
0.00443783	0.271386	0.63	0.554	1	TA2	ATAD2B	0.076
9.5705e-05	0.271077	0.352	0.228	1	TA2	LNX1	0.124
0.00332538	0.270981	0.179	0.11	1	TA2	COPS4	0.069
7.45716e-05	0.270459	0.241	0.14	1	TA2	NOP14	0.101
0.00109776	0.270331	0.87	0.786	1	TA2	RNF43	0.084
0.00930355	0.270322	0.407	0.337	1	TA2	ERP29	0.07
0.00167222	0.270313	0.383	0.289	1	TA2	SNRPA1	0.094
0.000404302	0.270084	0.185	0.102	1	TA2	ID3	0.083
1.35995e-06	0.270024	0.235	0.117	0.0496178	TA2	C2orf69	0.118
0.00174809	0.269984	0.173	0.101	1	TA2	COPS3	0.072
0.00620897	0.26984	0.71	0.647	1	TA2	RBM47	0.063
0.00462406	0.269753	0.278	0.198	1	TA2	OSTM1	0.08
0.00337051	0.269658	0.358	0.271	1	TA2	COX7A2L	0.087
0.00455138	0.269594	0.463	0.384	1	TA2	NFATC3	0.079
0.000332919	0.269507	0.432	0.329	1	TA2	CCDC47	0.103
7.15335e-05	0.26935	0.722	0.595	1	TA2	NDFIP2	0.127
6.48327e-07	0.269211	0.216	0.1	0.0236542	TA2	SNHG10	0.116
0.000924956	0.2691	0.296	0.2	1	TA2	C19orf25	0.096
0.00408843	0.269096	0.352	0.262	1	TA2	PGGT1B	0.09
0.00348651	0.269088	0.247	0.168	1	TA2	ABRACL	0.079
2.75115e-05	0.268974	0.173	0.084	1	TA2	MEX3C	0.089
1.16689e-05	0.268939	0.105	0.039	0.425738	TA2	RAB33B	0.066
0.00108466	0.268707	0.389	0.289	1	TA2	TTC1	0.1
0.00193714	0.268603	0.241	0.162	1	TA2	ARF6	0.079
0.00431495	0.268581	0.228	0.153	1	TA2	GFOD2	0.075
5.888e-05	0.268499	0.272	0.162	1	TA2	CNOT7	0.11
0.000123922	0.268484	0.759	0.662	1	TA2	RAB10	0.097
0.00285437	0.268466	0.494	0.395	1	TA2	FXR1	0.099
0.00230821	0.268408	0.247	0.168	1	TA2	ACTR6	0.079
0.000333405	0.268375	0.228	0.138	1	TA2	TOP3A	0.09
0.000277899	0.268346	0.352	0.239	1	TA2	MRPS34	0.113
0.0030134	0.268242	0.444	0.361	1	TA2	PRORP	0.083
0.000273396	0.268116	0.821	0.722	1	TA2	TRIM2	0.099
0.00178	0.267762	0.37	0.279	1	TA2	INTS10	0.091
0.00680959	0.267738	0.321	0.247	1	TA2	SLC33A1	0.074
0.00109585	0.267563	0.673	0.571	1	TA2	GSTP1	0.102
0.000493211	0.26755	0.136	0.068	1	TA2	TCTE3	0.068
0.00203808	0.267279	0.481	0.383	1	TA2	PUS7	0.098
0.00122284	0.267093	0.247	0.162	1	TA2	PRDX3	0.085
0.00490507	0.266972	0.173	0.109	1	TA2	ZBTB5	0.064
0.000776816	0.266643	0.722	0.617	1	TA2	ANKS1A	0.105
0.00026654	0.266574	0.253	0.154	1	TA2	ZNF282	0.099
0.00141475	0.266481	0.16	0.092	1	TA2	FADS1	0.068
0.00643879	0.26637	0.278	0.201	1	TA2	TMEM189	0.077
0.00522205	0.266205	0.29	0.211	1	TA2	TTF1	0.079
0.00315459	0.266083	0.463	0.372	1	TA2	SLC25A5	0.091
0.00360174	0.266037	0.167	0.101	1	TA2	RBM48	0.066
1.78604e-06	0.265565	0.216	0.105	0.0651637	TA2	SF3A1	0.111
0.000417193	0.265512	0.259	0.163	1	TA2	OXA1L	0.096
0.00133888	0.265487	0.272	0.181	1	TA2	KDM5C	0.091
0.000422652	0.265333	0.315	0.211	1	TA2	SAR1B	0.104
0.00374111	0.265273	0.247	0.172	1	TA2	AC016831.5	0.075
0.00199075	0.264946	0.241	0.159	1	TA2	FZD5	0.082
0.0011035	0.2648	0.457	0.364	1	TA2	BOD1L1	0.093
0.000448506	0.264546	0.191	0.109	1	TA2	PRC1	0.082
6.65386e-05	0.264506	0.451	0.317	1	TA2	YARS	0.134
2.84391e-26	0.264458	0.111	0.013	1.0376e-21	TA2	SREBF2-AS1	0.098
5.26751e-05	0.264457	0.315	0.198	1	TA2	CBX5	0.117
0.00165936	0.264453	0.296	0.211	1	TA2	CDC40	0.085
0.000237137	0.264295	0.154	0.079	1	TA2	TMEM115	0.075
0.00181285	0.264095	0.204	0.126	1	TA2	NRARP	0.078
2.11167e-08	0.264066	0.142	0.048	0.000770442	TA2	LSMEM1	0.094
0.00022044	0.263866	0.364	0.246	1	TA2	ODC1	0.118
8.01236e-05	0.263838	0.272	0.165	1	TA2	GOLGA7	0.107
0.00295343	0.263561	0.37	0.283	1	TA2	SLC25A32	0.087
0.000529004	0.263419	0.358	0.258	1	TA2	DNAAF5	0.1
0.00142748	0.26315	0.253	0.17	1	TA2	PSMD9	0.083
0.00418348	0.263008	0.574	0.496	1	TA2	SEC24B	0.078
0.00191591	0.262944	0.216	0.138	1	TA2	PRPF38A	0.078
0.00134326	0.26277	0.66	0.59	1	TA2	ATP5F1E	0.07
7.00476e-05	0.262648	0.605	0.476	1	TA2	HNRNPR	0.129
0.00238918	0.262561	0.722	0.64	1	TA2	ARHGAP5	0.082
0.00193412	0.262324	0.519	0.425	1	TA2	DCP1A	0.094
0.000745469	0.262294	0.173	0.099	1	TA2	TSPYL1	0.074
0.00214576	0.261945	0.309	0.219	1	TA2	YPEL2	0.09
0.000536746	0.261805	0.463	0.352	1	TA2	TXNRD1	0.111
0.000402626	0.261606	0.623	0.507	1	TA2	SRRM1	0.116
0.00407855	0.261541	0.698	0.652	1	TA2	AGFG1	0.046
0.00602551	0.261314	0.204	0.133	1	TA2	KPNA2	0.071
0.000680431	0.261277	0.278	0.184	1	TA2	VPS37A	0.094
0.000230951	0.261186	0.228	0.136	1	TA2	HYOU1	0.092
0.00421168	0.261093	0.778	0.729	1	TA2	STAG1	0.049
0.00720027	0.260871	0.241	0.171	1	TA2	NGDN	0.07
0.0013189	0.260864	0.222	0.143	1	TA2	LIN7C	0.079
0.000249147	0.260383	0.753	0.646	1	TA2	TM9SF3	0.107
0.0019017	0.260044	0.265	0.181	1	TA2	ZNF335	0.084
0.000748524	0.259816	0.346	0.251	1	TA2	TMEM33	0.095
0.000102237	0.259735	0.753	0.657	1	TA2	GLG1	0.096
0.00640755	0.259691	0.438	0.37	1	TA2	ARL5A	0.068
0.00275263	0.259617	0.253	0.176	1	TA2	ATP6V1D	0.077
2.91243e-06	0.259165	0.136	0.054	0.10626	TA2	POLR2M	0.082
0.00093919	0.259086	0.364	0.267	1	TA2	SUMO1	0.097
0.000392637	0.258954	0.364	0.256	1	TA2	FAM193B	0.108
0.000628361	0.258801	0.352	0.244	1	TA2	OGFR	0.108
0.00489461	0.258602	0.253	0.178	1	TA2	CEP70	0.075
0.000124019	0.258509	0.34	0.224	1	TA2	TOX4	0.116
0.00867129	0.257993	0.34	0.266	1	TA2	ZNF507	0.074
0.00410689	0.257979	0.451	0.376	1	TA2	SUB1	0.075
0.00105615	0.257861	0.457	0.353	1	TA2	ZFAND1	0.104
0.00456701	0.257716	0.154	0.092	1	TA2	MRPL44	0.062
0.000258678	0.257635	0.321	0.214	1	TA2	RBM10	0.107
0.000238197	0.25728	0.432	0.318	1	TA2	NAA20	0.114
0.00283042	0.257021	0.654	0.572	1	TA2	SCFD1	0.082
0.000243471	0.256826	0.278	0.174	1	TA2	HPS3	0.104
1.28649e-06	0.256683	0.531	0.336	0.0469376	TA2	AREG	0.195
0.00276057	0.25662	0.525	0.439	1	TA2	KDM1A	0.086
0.000452106	0.256503	0.852	0.752	1	TA2	PUM1	0.1
0.000450469	0.256483	0.383	0.272	1	TA2	DHX8	0.111
0.000604772	0.256276	0.179	0.102	1	TA2	COPS7B	0.077
0.00627228	0.256141	0.512	0.423	1	TA2	ITGAV	0.089
0.00795169	0.256038	0.204	0.139	1	TA2	RNF20	0.065
0.00117475	0.256033	0.846	0.765	1	TA2	PPP6R3	0.081
0.00333806	0.255794	0.574	0.497	1	TA2	CD81	0.077
0.00797564	0.255514	0.5	0.425	1	TA2	WASHC4	0.075
0.00325032	0.25527	0.426	0.331	1	TA2	GORASP2	0.095
5.10888e-06	0.255046	0.198	0.095	0.186397	TA2	IMP3	0.103
0.00349085	0.255014	0.315	0.235	1	TA2	EIF3G	0.08
5.65094e-06	0.25465	0.802	0.633	0.206175	TA2	RAB1A	0.169
0.00174135	0.254522	0.142	0.078	1	TA2	BAG3	0.064
0.00265407	0.254518	0.327	0.241	1	TA2	TIMM23	0.086
0.00856783	0.254246	0.309	0.232	1	TA2	RAB12	0.077
0.00408183	0.254107	0.185	0.116	1	TA2	CGAS	0.069
0.00781871	0.253773	0.37	0.297	1	TA2	MZT2A	0.073
0.0023013	0.253771	0.302	0.213	1	TA2	TERF2IP	0.089
0.00667943	0.253482	0.667	0.595	1	TA2	RAPGEF6	0.072
0.00642959	0.253372	0.21	0.142	1	TA2	SLBP	0.068
0.00490904	0.253053	0.383	0.296	1	TA2	LASP1	0.087
0.00411077	0.252909	0.556	0.476	1	TA2	STAT3	0.08
0.00935486	0.252811	0.327	0.256	1	TA2	BZW1	0.071
0.000561332	0.252598	0.216	0.13	1	TA2	ISG15	0.086
0.000333709	0.252425	0.272	0.174	1	TA2	TCOF1	0.098
0.00201697	0.252212	0.333	0.24	1	TA2	SLC35F2	0.093
0.000585471	0.252203	0.444	0.328	1	TA2	COX19	0.116
0.00124164	0.252125	0.364	0.257	1	TA2	JAG1	0.107
0.00971426	0.251733	0.222	0.156	1	TA2	QSOX2	0.066
0.00499616	0.251277	0.29	0.213	1	TA2	PHF8	0.077
0.00317048	0.251241	0.259	0.18	1	TA2	CREG1	0.079
0.000588984	0.25124	0.765	0.71	1	TA2	EML4	0.055
0.00318808	0.251193	0.617	0.578	1	TA2	ACTR2	0.039
0.00238852	0.251022	0.494	0.406	1	TA2	PTP4A2	0.088
0.00133891	0.250571	0.21	0.13	1	TA2	VMA21	0.08
0.00850969	0.250299	0.685	0.637	1	TA2	FBXO34	0.048
0.000776244	0.250297	0.278	0.186	1	TA2	C1orf131	0.092
0.00125507	0.250204	0.333	0.236	1	TA2	PNRC2	0.097
0.000389052	0.250035	0.321	0.214	1	TA2	ELP1	0.107

## Sheet: Colonocyte
p_val	avg_log2FC	pct.1	pct.2	p_val_adj	cluster	gene	pct.diff
0	3.41226	0.716	0.191	0	Colonocyte	SLC26A3	0.525
0	2.44412	0.37	0.076	0	Colonocyte	NEGR1	0.294
2.7514e-251	2.09291	0.461	0.168	1.00385e-246	Colonocyte	SLC4A10	0.293
4.93794e-250	1.91298	0.742	0.429	1.80161e-245	Colonocyte	GRM8	0.313
0	1.78708	0.768	0.219	0	Colonocyte	NXPE1	0.549
0	1.66223	0.663	0.158	0	Colonocyte	NXPE4	0.505
0	1.62907	0.454	0.121	0	Colonocyte	CNTN4	0.333
6.92237e-237	1.60793	0.813	0.539	2.52563e-232	Colonocyte	AC013652.1	0.274
0	1.41616	0.812	0.427	0	Colonocyte	AC019330.1	0.385
1.68718e-122	1.4122	0.464	0.246	6.15569e-118	Colonocyte	FAM155A	0.218
4.71604e-186	1.37388	0.454	0.189	1.72065e-181	Colonocyte	SLC26A2	0.265
2.58494e-174	1.32761	0.463	0.186	9.43116e-170	Colonocyte	RIMS2	0.277
3.33214e-199	1.29988	0.459	0.172	1.21573e-194	Colonocyte	CASC16	0.287
2.01762e-211	1.2493	0.496	0.19	7.3613e-207	Colonocyte	SHISA9	0.306
2.56523e-268	1.2085	0.459	0.146	9.35924e-264	Colonocyte	FSIP1	0.313
1.94519e-138	1.20202	0.47	0.234	7.09702e-134	Colonocyte	SAMD3	0.236
2.76484e-305	1.18724	0.838	0.416	1.00875e-300	Colonocyte	FOXP2	0.422
2.49072e-262	1.16618	0.86	0.575	9.08739e-258	Colonocyte	KAZN	0.285
1.19204e-229	1.16036	0.656	0.323	4.34917e-225	Colonocyte	PLCL1	0.333
5.48503e-180	1.14663	0.513	0.241	2.00121e-175	Colonocyte	CA3	0.272
1.58475e-252	1.08471	0.697	0.358	5.78196e-248	Colonocyte	PLA2R1	0.339
3.13484e-259	1.0637	0.867	0.578	1.14375e-254	Colonocyte	SEMA5A	0.289
3.67528e-228	1.05763	0.66	0.329	1.34093e-223	Colonocyte	THRB	0.331
1.6206e-243	1.03319	0.796	0.443	5.91275e-239	Colonocyte	PID1	0.353
1.76786e-110	1.02239	0.413	0.198	6.45005e-106	Colonocyte	ADAMTSL1	0.215
5.62102e-133	1.00794	0.468	0.225	2.05083e-128	Colonocyte	GPR158	0.243
2.11268e-265	1.00436	0.914	0.605	7.70813e-261	Colonocyte	PRKG1	0.309
7.42499e-246	1.00014	0.799	0.49	2.70901e-241	Colonocyte	ATP8A1	0.309
1.20922e-248	0.997988	0.913	0.656	4.41183e-244	Colonocyte	CFTR	0.257
1.17273e-100	0.979898	0.373	0.179	4.27872e-96	Colonocyte	ST6GAL2	0.194
9.78741e-126	0.97049	0.848	0.714	3.57094e-121	Colonocyte	TOX3	0.134
1.04891e-138	0.966363	0.605	0.358	3.82693e-134	Colonocyte	LINC00278	0.247
1.41973e-231	0.955876	0.386	0.113	5.17989e-227	Colonocyte	MYO16-AS1	0.273
1.78064e-133	0.953237	0.452	0.222	6.49666e-129	Colonocyte	PPARGC1A	0.23
5.94315e-169	0.930343	0.354	0.119	2.16836e-164	Colonocyte	NOVA1	0.235
3.76985e-215	0.926018	0.856	0.585	1.37543e-210	Colonocyte	VAV3	0.271
3.339e-156	0.913513	0.384	0.141	1.21823e-151	Colonocyte	C5orf17	0.243
1.06783e-217	0.910473	0.801	0.54	3.89597e-213	Colonocyte	LINC01004	0.261
3.8245e-207	0.906335	0.843	0.558	1.39537e-202	Colonocyte	POU6F2	0.285
6.39386e-124	0.899844	0.453	0.206	2.3328e-119	Colonocyte	LINC02109	0.247
8.91528e-242	0.887226	0.957	0.777	3.25274e-237	Colonocyte	SATB2	0.18
5.38121e-220	0.88143	0.741	0.436	1.96333e-215	Colonocyte	FAM3D	0.305
1.62459e-163	0.876729	0.369	0.133	5.92733e-159	Colonocyte	TRPM6	0.236
6.46779e-149	0.853646	0.801	0.658	2.35977e-144	Colonocyte	ZRANB2	0.143
1.13211e-137	0.843194	0.905	0.821	4.13049e-133	Colonocyte	FRYL	0.084
1.5299e-98	0.834323	0.364	0.174	5.58185e-94	Colonocyte	SLPI	0.19
1.67891e-110	0.817179	0.346	0.151	6.12551e-106	Colonocyte	CYP2W1	0.195
6.5506e-199	0.813716	0.341	0.1	2.38999e-194	Colonocyte	AC093607.1	0.241
9.16397e-132	0.806333	0.497	0.255	3.34348e-127	Colonocyte	AC000061.1	0.242
1.67197e-74	0.795261	0.394	0.229	6.10018e-70	Colonocyte	KIAA1324L	0.165
6.35793e-49	0.78348	0.652	0.562	2.31969e-44	Colonocyte	CHRM3	0.09
7.54911e-139	0.7826	0.529	0.281	2.75429e-134	Colonocyte	AC022101.1	0.248
1.34234e-126	0.779423	0.335	0.128	4.89755e-122	Colonocyte	U91319.1	0.207
8.43489e-151	0.778553	0.291	0.091	3.07747e-146	Colonocyte	THSD7B	0.2
4.3288e-170	0.775577	0.619	0.321	1.57936e-165	Colonocyte	C15orf48	0.298
1.30119e-185	0.7685	0.853	0.611	4.7474e-181	Colonocyte	SEMA3C	0.242
8.49721e-70	0.759167	0.435	0.26	3.10021e-65	Colonocyte	BCL2	0.175
6.73878e-134	0.752659	0.716	0.497	2.45864e-129	Colonocyte	GPR160	0.219
1.47649e-77	0.747355	0.799	0.733	5.38698e-73	Colonocyte	CHD9	0.066
3.94553e-109	0.745195	0.295	0.119	1.43953e-104	Colonocyte	CA1	0.176
2.44078e-87	0.735269	0.567	0.396	8.90519e-83	Colonocyte	MPP7	0.171
4.66406e-80	0.727242	0.445	0.258	1.70168e-75	Colonocyte	AL589669.1	0.187
1.86655e-119	0.72375	0.526	0.288	6.81011e-115	Colonocyte	SULF2	0.238
5.12271e-81	0.723199	0.302	0.145	1.86902e-76	Colonocyte	GNAI1	0.157
1.72038e-61	0.711137	0.26	0.127	6.27682e-57	Colonocyte	SUGCT	0.133
6.60452e-145	0.707916	0.916	0.811	2.40966e-140	Colonocyte	PCCA	0.105
1.62615e-99	0.70784	0.423	0.226	5.93301e-95	Colonocyte	CA13	0.197
1.33352e-118	0.698066	0.548	0.298	4.86534e-114	Colonocyte	AL442636.1	0.25
4.87732e-84	0.694049	0.634	0.44	1.77949e-79	Colonocyte	AL117382.1	0.194
3.94296e-115	0.690879	0.612	0.37	1.43859e-110	Colonocyte	LINC02253	0.242
2.2506e-52	0.6908	0.628	0.521	8.21133e-48	Colonocyte	CAMK1D	0.107
1.19558e-93	0.689624	0.612	0.398	4.36208e-89	Colonocyte	PCLO	0.214
5.41227e-65	0.685006	0.578	0.42	1.97467e-60	Colonocyte	HMGA2	0.158
1.49858e-124	0.683613	0.343	0.137	5.46755e-120	Colonocyte	P3H2	0.206
2.27533e-155	0.682643	0.521	0.246	8.30154e-151	Colonocyte	THBS1	0.275
6.28133e-73	0.681019	0.518	0.334	2.29174e-68	Colonocyte	KLF12	0.184
5.74047e-88	0.680531	0.808	0.664	2.09441e-83	Colonocyte	PHACTR2	0.144
3.8669e-108	0.678552	0.43	0.219	1.41084e-103	Colonocyte	AC007255.1	0.211
2.82023e-47	0.668677	0.41	0.284	1.02896e-42	Colonocyte	CES2	0.126
2.55801e-70	0.667057	0.439	0.256	9.3329e-66	Colonocyte	TMEM178B	0.183
3.89625e-122	0.664566	0.504	0.261	1.42155e-117	Colonocyte	AC010086.3	0.243
1.67296e-134	0.663147	0.834	0.665	6.1038e-130	Colonocyte	OXR1	0.169
1.48116e-62	0.661958	0.399	0.243	5.40399e-58	Colonocyte	NR5A2	0.156
1.62046e-65	0.644564	0.24	0.105	5.91226e-61	Colonocyte	AC073050.1	0.135
1.18988e-72	0.641737	0.697	0.533	4.34129e-68	Colonocyte	KCNH8	0.164
2.85871e-74	0.636662	0.823	0.735	1.043e-69	Colonocyte	ANK3	0.088
7.28853e-75	0.628018	0.757	0.615	2.65922e-70	Colonocyte	SHROOM3	0.142
1.41931e-81	0.625216	0.367	0.192	5.17834e-77	Colonocyte	LINC02694	0.175
5.03855e-49	0.621498	0.782	0.729	1.83831e-44	Colonocyte	ADK	0.053
2.60631e-112	0.620649	0.278	0.1	9.50912e-108	Colonocyte	AC093459.1	0.178
6.59376e-28	0.620526	0.406	0.304	2.40573e-23	Colonocyte	HIST1H2AC	0.102
2.66933e-92	0.619338	0.406	0.208	9.73904e-88	Colonocyte	ZNF503-AS1	0.198
1.19648e-82	0.618476	0.562	0.37	4.36537e-78	Colonocyte	SPAG1	0.192
6.90935e-71	0.618109	0.598	0.411	2.52088e-66	Colonocyte	CADPS	0.187
5.26363e-73	0.617743	0.43	0.264	1.92044e-68	Colonocyte	MARCH8	0.166
1.2643e-99	0.614188	0.206	0.066	4.6128e-95	Colonocyte	FMN2	0.14
4.42317e-106	0.613009	0.87	0.715	1.61379e-101	Colonocyte	PIP5K1B	0.155
1.20199e-223	0.612391	0.189	0.027	4.38546e-219	Colonocyte	LINC02023	0.162
9.99316e-91	0.608262	0.371	0.177	3.64601e-86	Colonocyte	DYNC1I1	0.194
1.96531e-55	0.606113	0.191	0.082	7.17045e-51	Colonocyte	NKAIN3	0.109
8.82143e-37	0.605085	0.196	0.103	3.2185e-32	Colonocyte	PKHD1	0.093
1.11003e-105	0.603801	0.31	0.123	4.04995e-101	Colonocyte	STXBP5L	0.187
7.69911e-101	0.602503	0.343	0.145	2.80902e-96	Colonocyte	AC008825.1	0.198
5.14144e-74	0.600632	0.291	0.141	1.87586e-69	Colonocyte	PCCA-DT	0.15
1.16088e-95	0.599881	0.753	0.57	4.23547e-91	Colonocyte	GPR39	0.183
4.23167e-53	0.599541	0.34	0.19	1.54392e-48	Colonocyte	XACT	0.15
1.67057e-86	0.599361	0.675	0.495	6.09508e-82	Colonocyte	NEO1	0.18
3.908e-58	0.597254	0.439	0.283	1.42583e-53	Colonocyte	R3HDML	0.156
4.09197e-96	0.578169	0.758	0.556	1.49295e-91	Colonocyte	PBX1	0.202
4.83882e-69	0.578142	0.326	0.171	1.76544e-64	Colonocyte	TMEM200A	0.155
3.41695e-115	0.576945	0.309	0.116	1.24667e-110	Colonocyte	PHF21B	0.193
1.55458e-108	0.57508	0.38	0.178	5.67188e-104	Colonocyte	AC007384.1	0.202
8.4397e-102	0.573785	0.163	0.043	3.07922e-97	Colonocyte	LINC02672	0.12
1.39725e-118	0.571793	0.26	0.089	5.09788e-114	Colonocyte	AC000099.1	0.171
3.20182e-96	0.57124	0.807	0.628	1.16818e-91	Colonocyte	INPP4B	0.179
4.50333e-47	0.56685	0.712	0.642	1.64304e-42	Colonocyte	MCU	0.07
1.23887e-79	0.565711	0.719	0.58	4.52e-75	Colonocyte	NDFIP2	0.139
7.5006e-52	0.56515	0.32	0.18	2.73659e-47	Colonocyte	CADM1	0.14
8.89364e-95	0.561856	0.749	0.53	3.24484e-90	Colonocyte	BBOX1-AS1	0.219
4.40126e-94	0.557573	0.347	0.162	1.6058e-89	Colonocyte	SPTLC3	0.185
1.02089e-83	0.557115	0.751	0.601	3.72471e-79	Colonocyte	MCTP2	0.15
1.09057e-143	0.554633	0.957	0.863	3.97894e-139	Colonocyte	EXOC4	0.094
1.38196e-84	0.553403	0.587	0.387	5.04208e-80	Colonocyte	TMEM176B	0.2
1.69387e-104	0.552584	0.313	0.131	6.18007e-100	Colonocyte	PBLD	0.182
1.59083e-63	0.551795	0.59	0.432	5.80413e-59	Colonocyte	SUCLA2	0.158
7.36334e-101	0.551043	0.381	0.179	2.68651e-96	Colonocyte	LINC00886	0.202
8.17471e-124	0.550806	0.919	0.811	2.98254e-119	Colonocyte	KMT2E	0.108
1.77763e-189	0.544534	0.202	0.037	6.48569e-185	Colonocyte	AC022196.1	0.165
1.90177e-96	0.543877	0.224	0.077	6.9386e-92	Colonocyte	CEACAM7	0.147
1.37796e-83	0.543765	0.367	0.185	5.02748e-79	Colonocyte	OTUD7A	0.182
2.4459e-77	0.538733	0.762	0.588	8.92386e-73	Colonocyte	ZNF704	0.174
7.99639e-55	0.533546	0.573	0.436	2.91748e-50	Colonocyte	BLCAP	0.137
2.62437e-66	0.53341	0.154	0.053	9.57503e-62	Colonocyte	IGFL2-AS1	0.101
2.68726e-131	0.526147	0.251	0.078	9.80447e-127	Colonocyte	AC002057.2	0.173
4.00097e-85	0.525333	0.693	0.467	1.45975e-80	Colonocyte	AOAH	0.226
6.17952e-119	0.525137	0.917	0.794	2.2546e-114	Colonocyte	COG5	0.123
2.68049e-89	0.523587	0.41	0.209	9.77975e-85	Colonocyte	AC061958.1	0.201
3.33274e-73	0.523251	0.563	0.379	1.21595e-68	Colonocyte	PLCE1	0.184
1.1797e-66	0.520685	0.374	0.213	4.30413e-62	Colonocyte	MMP24	0.161
8.38749e-71	0.519622	0.495	0.323	3.06017e-66	Colonocyte	PHTF2	0.172
1.03067e-97	0.514454	0.296	0.118	3.76039e-93	Colonocyte	SRRM3	0.178
8.90057e-121	0.51237	0.946	0.841	3.24737e-116	Colonocyte	MYO1D	0.105
1.35146e-63	0.509975	0.703	0.538	4.93078e-59	Colonocyte	LGR4	0.165
6.39972e-38	0.504952	0.723	0.633	2.33494e-33	Colonocyte	LARGE1	0.09
2.69409e-69	0.502884	0.561	0.392	9.82938e-65	Colonocyte	ACTR3C	0.169
2.91701e-85	0.50248	0.87	0.751	1.06427e-80	Colonocyte	DGKH	0.119
4.72258e-72	0.50143	0.755	0.632	1.72303e-67	Colonocyte	DENND1B	0.123
2.70043e-63	0.500429	0.66	0.49	9.85253e-59	Colonocyte	AL050309.1	0.17
7.73226e-39	0.499805	0.146	0.064	2.82111e-34	Colonocyte	ADGRG2	0.082
2.28163e-80	0.499157	0.76	0.564	8.32454e-76	Colonocyte	NR3C2	0.196
1.54138e-84	0.49586	0.835	0.702	5.62372e-80	Colonocyte	VWA8	0.133
6.20285e-94	0.495832	0.242	0.09	2.26311e-89	Colonocyte	AL357873.1	0.152
3.74955e-108	0.49318	0.291	0.108	1.36802e-103	Colonocyte	SNAP25	0.183
6.06524e-37	0.491844	0.306	0.189	2.2129e-32	Colonocyte	NBEA	0.117
2.93032e-94	0.490003	0.919	0.784	1.06913e-89	Colonocyte	MAML3	0.135
5.73974e-51	0.489681	0.57	0.45	2.09414e-46	Colonocyte	ZNF800	0.12
1.30337e-56	0.482457	0.49	0.319	4.75534e-52	Colonocyte	AC013287.1	0.171
1.60095e-65	0.482411	0.296	0.145	5.84107e-61	Colonocyte	GLRA2	0.151
7.74794e-58	0.481885	0.202	0.088	2.82684e-53	Colonocyte	TRHDE	0.114
1.11461e-38	0.480524	0.72	0.644	4.06666e-34	Colonocyte	MACROD2	0.076
2.79493e-37	0.478791	0.452	0.339	1.01973e-32	Colonocyte	CTSA	0.113
8.41172e-64	0.478663	0.611	0.462	3.06901e-59	Colonocyte	WASL	0.149
1.2377e-63	0.477035	0.673	0.536	4.51575e-59	Colonocyte	ZNRF2	0.137
1.35269e-80	0.476834	0.587	0.372	4.93529e-76	Colonocyte	GNG4	0.215
3.69185e-61	0.476547	0.597	0.414	1.34697e-56	Colonocyte	GRIP1	0.183
2.94794e-77	0.47471	0.355	0.183	1.07556e-72	Colonocyte	ANKDD1B	0.172
3.56996e-45	0.474017	0.412	0.277	1.3025e-40	Colonocyte	PHLPP2	0.135
3.78461e-85	0.473225	0.802	0.659	1.38082e-80	Colonocyte	SNX13	0.143
4.92726e-67	0.473122	0.714	0.576	1.79771e-62	Colonocyte	USP12	0.138
6.71411e-66	0.471987	0.676	0.516	2.44964e-61	Colonocyte	ARHGAP42	0.16
2.53081e-40	0.469725	0.47	0.343	9.23367e-36	Colonocyte	CNKSR3	0.127
2.2123e-47	0.468904	0.424	0.288	8.07159e-43	Colonocyte	OVOL2	0.136
7.72108e-56	0.467918	0.663	0.521	2.81704e-51	Colonocyte	GPSM2	0.142
7.47234e-82	0.464614	0.914	0.828	2.72628e-77	Colonocyte	N4BP2L2	0.086
3.17437e-13	0.463295	0.554	0.51	1.15817e-08	Colonocyte	PYGB	0.044
1.10674e-71	0.460261	0.338	0.174	4.03795e-67	Colonocyte	AP004608.1	0.164
5.95572e-35	0.460027	0.424	0.312	2.17295e-30	Colonocyte	RBBP8	0.112
9.49203e-45	0.459939	0.419	0.27	3.46317e-40	Colonocyte	AC010343.3	0.149
4.78789e-46	0.459071	0.284	0.159	1.74686e-41	Colonocyte	HPGD	0.125
2.33101e-61	0.45668	0.408	0.243	8.50468e-57	Colonocyte	AC099565.1	0.165
1.73864e-45	0.453873	0.37	0.232	6.34342e-41	Colonocyte	GDAP1	0.138
5.81106e-75	0.453397	0.335	0.164	2.12017e-70	Colonocyte	HHLA2	0.171
1.25621e-38	0.453334	0.367	0.249	4.58328e-34	Colonocyte	RBMS1	0.118
4.39616e-73	0.452931	0.817	0.7	1.60394e-68	Colonocyte	CHCHD3	0.117
1.14609e-72	0.452038	0.71	0.518	4.18153e-68	Colonocyte	EPB41L1	0.192
7.95593e-48	0.451984	0.744	0.63	2.90272e-43	Colonocyte	ZBTB38	0.114
1.1351e-39	0.451535	0.22	0.116	4.14142e-35	Colonocyte	LINC00470	0.104
2.87274e-47	0.450245	0.387	0.247	1.04812e-42	Colonocyte	AC009262.1	0.14
1.37586e-42	0.449571	0.513	0.38	5.01982e-38	Colonocyte	SPP1	0.133
2.06143e-43	0.447902	0.597	0.459	7.52114e-39	Colonocyte	AC008014.1	0.138
1.8001e-50	0.447588	0.168	0.07	6.56767e-46	Colonocyte	LINC01414	0.098
2.51473e-99	0.446544	0.156	0.04	9.17497e-95	Colonocyte	ATP13A4	0.116
4.42615e-60	0.446161	0.465	0.288	1.61488e-55	Colonocyte	CLIC5	0.177
3.03379e-59	0.4456	0.42	0.262	1.10688e-54	Colonocyte	SGK2	0.158
9.96048e-56	0.445341	0.511	0.335	3.63408e-51	Colonocyte	PRUNE2	0.176
2.17783e-54	0.444699	0.341	0.195	7.94581e-50	Colonocyte	ARMCX4	0.146
4.415e-62	0.442045	0.71	0.553	1.61081e-57	Colonocyte	ATXN7L1	0.157
3.48278e-88	0.441451	0.95	0.86	1.27069e-83	Colonocyte	DIAPH2	0.09
3.88854e-98	0.441235	0.237	0.083	1.41873e-93	Colonocyte	AC130456.2	0.154
8.87083e-48	0.441172	0.724	0.618	3.23652e-43	Colonocyte	PDSS2	0.106
6.84071e-48	0.436819	0.489	0.343	2.49583e-43	Colonocyte	CCDC122	0.146
1.94296e-80	0.433061	0.892	0.783	7.0889e-76	Colonocyte	AKAP9	0.109
7.84486e-58	0.432177	0.733	0.597	2.8622e-53	Colonocyte	UMAD1	0.136
1.02818e-21	0.428925	0.391	0.3	3.75133e-17	Colonocyte	TOX	0.091
6.73157e-25	0.427014	0.506	0.404	2.45601e-20	Colonocyte	ITGA9	0.102
2.00648e-21	0.426759	0.237	0.161	7.32063e-17	Colonocyte	ADD3-AS1	0.076
5.24161e-48	0.424622	0.261	0.137	1.9124e-43	Colonocyte	SPON1	0.124
3.23418e-36	0.424603	0.616	0.526	1.17999e-31	Colonocyte	MICU1	0.09
5.99816e-158	0.424379	0.16	0.028	2.18843e-153	Colonocyte	AC109630.1	0.132
7.13073e-32	0.424007	0.713	0.67	2.60165e-27	Colonocyte	HERC4	0.043
5.48748e-60	0.42116	0.768	0.65	2.00211e-55	Colonocyte	MAGI3	0.118
4.36184e-39	0.421014	0.721	0.646	1.59142e-34	Colonocyte	GTF2F2	0.075
1.40869e-52	0.420074	0.461	0.306	5.13959e-48	Colonocyte	TMEM176A	0.155
3.04376e-39	0.418942	0.34	0.22	1.11052e-34	Colonocyte	TSPAN12	0.12
7.55645e-39	0.418803	0.53	0.411	2.75697e-34	Colonocyte	MMP24OS	0.119
7.06112e-47	0.418793	0.53	0.389	2.57625e-42	Colonocyte	HNMT	0.141
3.67752e-55	0.417016	0.613	0.445	1.34174e-50	Colonocyte	THSD4	0.168
5.11219e-38	0.416284	0.365	0.241	1.86518e-33	Colonocyte	AC006525.1	0.124
3.27895e-37	0.414814	0.864	0.839	1.19633e-32	Colonocyte	JMJD1C	0.025
4.72597e-49	0.412066	0.409	0.266	1.72427e-44	Colonocyte	NOD1	0.143
2.6622e-36	0.411954	0.485	0.369	9.71304e-32	Colonocyte	NHLRC3	0.116
4.06902e-49	0.410482	0.6	0.452	1.48458e-44	Colonocyte	CLYBL	0.148
4.87357e-51	0.410036	0.367	0.225	1.77812e-46	Colonocyte	ZNF862	0.142
9.69988e-46	0.409974	0.251	0.134	3.539e-41	Colonocyte	CLDN15	0.117
3.08774e-40	0.409899	0.273	0.157	1.12656e-35	Colonocyte	MIR646HG	0.116
1.15947e-53	0.409739	0.735	0.589	4.23032e-49	Colonocyte	LINC02086	0.146
3.80718e-32	0.407644	0.639	0.566	1.38905e-27	Colonocyte	ADGRA3	0.073
3.45862e-61	0.407466	0.797	0.644	1.26188e-56	Colonocyte	NFIB	0.153
1.16758e-41	0.407258	0.359	0.231	4.25992e-37	Colonocyte	DIAPH2-AS1	0.128
5.45157e-46	0.406944	0.477	0.332	1.98901e-41	Colonocyte	CDHR3	0.145
8.05233e-67	0.406083	0.853	0.738	2.93789e-62	Colonocyte	CBFA2T2	0.115
3.11577e-51	0.405582	0.788	0.664	1.13679e-46	Colonocyte	PPARG	0.124
5.96006e-76	0.404966	0.898	0.755	2.17453e-71	Colonocyte	MAML2	0.143
1.34263e-25	0.402127	0.634	0.586	4.8986e-21	Colonocyte	NUTM2B-AS1	0.048
3.03205e-61	0.399778	0.291	0.143	1.10624e-56	Colonocyte	GULP1	0.148
3.68649e-34	0.399236	0.358	0.236	1.34502e-29	Colonocyte	AL139815.1	0.122
7.05941e-39	0.398235	0.529	0.392	2.57563e-34	Colonocyte	PELI2	0.137
3.39965e-52	0.3982	0.706	0.543	1.24036e-47	Colonocyte	UTY	0.163
6.51529e-17	0.398195	0.237	0.173	2.3771e-12	Colonocyte	MCOLN2	0.064
1.51344e-43	0.397887	0.498	0.358	5.52178e-39	Colonocyte	IRS2	0.14
6.16287e-45	0.395339	0.653	0.517	2.24852e-40	Colonocyte	DDAH1	0.136
4.9698e-66	0.39451	0.217	0.091	1.81323e-61	Colonocyte	AC090579.1	0.126
2.68275e-60	0.393839	0.836	0.709	9.78803e-56	Colonocyte	KLF5	0.127
8.14122e-37	0.393338	0.685	0.608	2.97032e-32	Colonocyte	TMEM131	0.077
1.17004e-50	0.393062	0.749	0.641	4.2689e-46	Colonocyte	SLC25A13	0.108
1.9221e-53	0.391082	0.686	0.521	7.01278e-49	Colonocyte	PTPRN2	0.165
2.38817e-64	0.391028	0.824	0.684	8.71325e-60	Colonocyte	RIN2	0.14
1.86209e-54	0.391002	0.27	0.138	6.79384e-50	Colonocyte	PCBP3	0.132
7.21617e-53	0.388794	0.215	0.1	2.63282e-48	Colonocyte	AL050403.2	0.115
2.01383e-32	0.38815	0.483	0.374	7.34745e-28	Colonocyte	CAMK2G	0.109
1.16851e-39	0.38751	0.456	0.329	4.2633e-35	Colonocyte	AC006001.2	0.127
5.27948e-48	0.38658	0.321	0.181	1.92622e-43	Colonocyte	NPSR1	0.14
7.344e-33	0.386322	0.599	0.487	2.67946e-28	Colonocyte	PDE3B	0.112
6.09567e-41	0.383137	0.405	0.28	2.22401e-36	Colonocyte	PRR5L	0.125
5.54408e-20	0.381881	0.506	0.43	2.02276e-15	Colonocyte	DANT2	0.076
6.9564e-54	0.381879	0.34	0.19	2.53804e-49	Colonocyte	CDHR1	0.15
2.23376e-41	0.381669	0.693	0.594	8.14988e-37	Colonocyte	DCAF6	0.099
6.04931e-33	0.380603	0.453	0.339	2.20709e-28	Colonocyte	RNF217	0.114
1.22074e-32	0.380531	0.426	0.306	4.45387e-28	Colonocyte	TTTY14	0.12
2.29578e-46	0.380186	0.56	0.422	8.37615e-42	Colonocyte	SRI	0.138
5.0119e-42	0.378692	0.52	0.382	1.82859e-37	Colonocyte	ZNF337-AS1	0.138
5.62403e-61	0.378503	0.811	0.677	2.05193e-56	Colonocyte	CDH17	0.134
1.72712e-41	0.376973	0.628	0.512	6.30141e-37	Colonocyte	OGDH	0.116
7.31878e-34	0.375507	0.601	0.482	2.67026e-29	Colonocyte	PUDP	0.119
4.42864e-51	0.375265	0.822	0.71	1.61579e-46	Colonocyte	PIBF1	0.112
7.7835e-40	0.375076	0.614	0.496	2.83981e-35	Colonocyte	AHCYL2	0.118
4.46807e-44	0.375005	0.274	0.154	1.63018e-39	Colonocyte	LRP12	0.12
2.7237e-44	0.374374	0.33	0.198	9.93744e-40	Colonocyte	AC104170.1	0.132
1.00871e-29	0.374212	0.243	0.151	3.68027e-25	Colonocyte	STARD13-AS	0.092
9.0446e-42	0.373522	0.364	0.232	3.29992e-37	Colonocyte	CA12	0.132
1.51009e-37	0.373452	0.271	0.162	5.50958e-33	Colonocyte	RMDN2	0.109
4.55083e-47	0.373196	0.673	0.552	1.66037e-42	Colonocyte	CD24	0.121
7.31234e-34	0.372796	0.59	0.483	2.66791e-29	Colonocyte	PHYKPL	0.107
1.217e-32	0.372318	0.514	0.4	4.44021e-28	Colonocyte	WARS2-AS1	0.114
1.62687e-47	0.370702	0.661	0.535	5.93564e-43	Colonocyte	RSBN1L	0.126
1.07694e-82	0.370666	0.212	0.077	3.9292e-78	Colonocyte	NXPE2	0.135
1.04198e-41	0.369396	0.256	0.142	3.80167e-37	Colonocyte	SLC19A3	0.114
4.91412e-39	0.368707	0.543	0.398	1.79292e-34	Colonocyte	MYRIP	0.145
1.74731e-64	0.368539	0.944	0.85	6.37506e-60	Colonocyte	PARD3B	0.094
4.74287e-21	0.368344	0.171	0.105	1.73044e-16	Colonocyte	REEP1	0.066
8.24994e-37	0.368344	0.473	0.353	3.00999e-32	Colonocyte	ZNF248	0.12
1.28637e-60	0.368014	0.27	0.132	4.69334e-56	Colonocyte	CCDC88B	0.138
2.88756e-40	0.366818	0.555	0.433	1.05353e-35	Colonocyte	VPS50	0.122
3.629e-40	0.366799	0.641	0.517	1.32404e-35	Colonocyte	TMEM168	0.124
2.59839e-29	0.36653	0.46	0.355	9.48023e-25	Colonocyte	LRIG3	0.105
5.41452e-75	0.366157	0.96	0.864	1.97549e-70	Colonocyte	FOXP1	0.096
3.33901e-27	0.364629	0.888	0.845	1.21824e-22	Colonocyte	EXT1	0.043
7.13033e-61	0.363524	0.915	0.827	2.6015e-56	Colonocyte	NFAT5	0.088
2.29096e-35	0.362918	0.41	0.286	8.35857e-31	Colonocyte	PIGZ	0.124
6.57571e-59	0.361857	0.885	0.809	2.39915e-54	Colonocyte	MKLN1	0.076
1.35371e-68	0.359074	0.939	0.851	4.939e-64	Colonocyte	RALGAPA2	0.088
8.44325e-44	0.358733	0.748	0.638	3.08052e-39	Colonocyte	METTL15	0.11
6.90811e-39	0.358679	0.337	0.206	2.52042e-34	Colonocyte	XKR6	0.131
4.37765e-43	0.358445	0.19	0.091	1.59718e-38	Colonocyte	SLC6A20	0.099
6.71354e-47	0.358431	0.704	0.587	2.44943e-42	Colonocyte	AC118549.1	0.117
6.70348e-88	0.358271	0.159	0.046	2.44576e-83	Colonocyte	LANCL3	0.113
2.83705e-34	0.357284	0.272	0.167	1.0351e-29	Colonocyte	LGR6	0.105
7.93336e-60	0.356912	0.292	0.147	2.89449e-55	Colonocyte	C10orf99	0.145
7.09477e-22	0.356035	0.447	0.359	2.58853e-17	Colonocyte	LINC01376	0.088
1.78311e-36	0.355982	0.228	0.128	6.50566e-32	Colonocyte	SLC16A9	0.1
7.10581e-24	0.355895	0.546	0.463	2.59255e-19	Colonocyte	ARHGAP18	0.083
5.03253e-29	0.355563	0.51	0.411	1.83612e-24	Colonocyte	UBL3	0.099
1.95772e-34	0.355102	0.446	0.326	7.14276e-30	Colonocyte	GIPC2	0.12
5.24267e-62	0.35506	0.875	0.75	1.91279e-57	Colonocyte	PRELID2	0.125
1.07228e-76	0.354983	0.922	0.803	3.9122e-72	Colonocyte	FTH1	0.119
7.01865e-54	0.354101	0.933	0.831	2.56076e-49	Colonocyte	LINC01473	0.102
4.67533e-33	0.354093	0.447	0.314	1.70579e-28	Colonocyte	SLC44A5	0.133
1.00936e-57	0.354048	0.157	0.059	3.68264e-53	Colonocyte	PDZD3	0.098
3.26799e-55	0.353553	0.414	0.248	1.19232e-50	Colonocyte	AC025580.2	0.166
1.21295e-51	0.353257	0.805	0.692	4.42545e-47	Colonocyte	RAPGEF5	0.113
1.04714e-28	0.352734	0.412	0.309	3.8205e-24	Colonocyte	AC002463.1	0.103
7.2964e-41	0.352328	0.883	0.831	2.66209e-36	Colonocyte	TBL1XR1	0.052
2.26742e-101	0.352108	0.101	0.017	8.27267e-97	Colonocyte	AC004784.1	0.084
1.56684e-19	0.35173	0.354	0.274	5.7166e-15	Colonocyte	ITGA9-AS1	0.08
8.03134e-31	0.351729	0.433	0.321	2.93023e-26	Colonocyte	BMT2	0.112
2.39212e-65	0.350987	0.173	0.064	8.72766e-61	Colonocyte	KAZN-AS1	0.109
1.64848e-17	0.35053	0.52	0.455	6.01449e-13	Colonocyte	DLEU7	0.065
1.53982e-46	0.349557	0.339	0.2	5.61804e-42	Colonocyte	HMGCS2	0.139
2.49682e-33	0.349557	0.606	0.518	9.10966e-29	Colonocyte	VPS41	0.088
1.304e-39	0.349386	0.446	0.314	4.75763e-35	Colonocyte	BDH1	0.132
6.343e-23	0.349147	0.196	0.121	2.31424e-18	Colonocyte	PLUT	0.075
2.47161e-33	0.347603	0.463	0.34	9.01767e-29	Colonocyte	AC046134.2	0.123
6.7174e-30	0.34746	0.29	0.185	2.45084e-25	Colonocyte	FGFR2	0.105
4.89489e-34	0.347342	0.295	0.186	1.7859e-29	Colonocyte	LINC02762	0.109
1.04408e-42	0.346374	0.788	0.682	3.80934e-38	Colonocyte	TNS3	0.106
3.09237e-55	0.346368	0.952	0.858	1.12825e-50	Colonocyte	IMMP2L	0.094
9.7107e-31	0.344824	0.474	0.362	3.54295e-26	Colonocyte	NAPEPLD	0.112
8.3727e-50	0.344701	0.743	0.603	3.05478e-45	Colonocyte	AUTS2	0.14
2.10533e-41	0.344383	0.235	0.124	7.68129e-37	Colonocyte	CLVS1	0.111
7.91689e-30	0.344204	0.393	0.285	2.88848e-25	Colonocyte	OXNAD1	0.108
8.92776e-38	0.344063	0.449	0.32	3.25729e-33	Colonocyte	LRATD1	0.129
1.26624e-28	0.343214	0.229	0.138	4.61987e-24	Colonocyte	PROS1	0.091
3.2049e-25	0.343152	0.577	0.489	1.16931e-20	Colonocyte	EPB41L5	0.088
3.41832e-27	0.343132	0.455	0.347	1.24717e-22	Colonocyte	TMEM161B-AS1	0.108
8.30884e-40	0.341749	0.726	0.642	3.03148e-35	Colonocyte	RBM33	0.084
1.68031e-20	0.341336	0.22	0.145	6.13061e-16	Colonocyte	ST6GALNAC3	0.075
1.72847e-38	0.34127	0.551	0.415	6.30631e-34	Colonocyte	TLN2	0.136
1.49685e-53	0.339826	0.875	0.8	5.46126e-49	Colonocyte	ARGLU1	0.075
3.85219e-28	0.338438	0.349	0.249	1.40547e-23	Colonocyte	EIF4EBP2	0.1
3.42497e-47	0.337868	0.828	0.737	1.2496e-42	Colonocyte	GRHL2	0.091
1.73839e-25	0.337683	0.22	0.135	6.34252e-21	Colonocyte	PROCR	0.085
4.68743e-49	0.337093	0.244	0.122	1.71021e-44	Colonocyte	AC010997.3	0.122
1.87117e-48	0.336671	0.674	0.517	6.82696e-44	Colonocyte	STARD13	0.157
1.80736e-52	0.3359	0.782	0.642	6.59414e-48	Colonocyte	COBL	0.14
4.89412e-24	0.335411	0.503	0.417	1.78562e-19	Colonocyte	PARG	0.086
5.99878e-91	0.335116	0.11	0.022	2.18866e-86	Colonocyte	MS4A12	0.088
2.10903e-64	0.334491	0.117	0.034	7.69481e-60	Colonocyte	UNC5B	0.083
5.27121e-36	0.334133	0.659	0.543	1.9232e-31	Colonocyte	GAB1	0.116
1.23055e-27	0.333964	0.485	0.39	4.48965e-23	Colonocyte	FEZ2	0.095
1.52078e-32	0.332262	0.549	0.434	5.54857e-28	Colonocyte	RNPC3	0.115
2.48259e-33	0.3312	0.412	0.293	9.05774e-29	Colonocyte	CDX2	0.119
1.03836e-30	0.330496	0.259	0.16	3.78845e-26	Colonocyte	PAQR5	0.099
4.5901e-31	0.330438	0.524	0.417	1.6747e-26	Colonocyte	HIPK2	0.107
2.3043e-31	0.330413	0.298	0.193	8.40725e-27	Colonocyte	HOXB8	0.105
6.94323e-60	0.330047	0.94	0.84	2.53324e-55	Colonocyte	MECOM	0.1
2.42023e-54	0.329717	0.822	0.742	8.83019e-50	Colonocyte	CDK13	0.08
3.02314e-28	0.327271	0.281	0.18	1.10299e-23	Colonocyte	BBOX1	0.101
6.3747e-51	0.327221	0.188	0.082	2.32581e-46	Colonocyte	DPH6-DT	0.106
1.37393e-35	0.326951	0.554	0.428	5.0128e-31	Colonocyte	ACSS2	0.126
5.08974e-28	0.325741	0.374	0.264	1.85699e-23	Colonocyte	PLAG1	0.11
2.25692e-38	0.325459	0.722	0.626	8.23436e-34	Colonocyte	ZNF148	0.096
5.92682e-29	0.325415	0.514	0.4	2.1624e-24	Colonocyte	GABPB1-AS1	0.114
2.90159e-19	0.325235	0.501	0.423	1.05865e-14	Colonocyte	XPR1	0.078
4.01892e-13	0.325171	0.49	0.434	1.4663e-08	Colonocyte	NAMPT	0.056
5.31121e-19	0.324877	0.346	0.263	1.9378e-14	Colonocyte	C3orf67	0.083
8.54647e-30	0.324627	0.318	0.211	3.11818e-25	Colonocyte	AC079804.3	0.107
4.03806e-68	0.324066	0.145	0.047	1.47328e-63	Colonocyte	MYO16	0.098
1.21772e-36	0.323396	0.224	0.124	4.44285e-32	Colonocyte	PLCL2	0.1
9.94888e-40	0.323376	0.687	0.57	3.62985e-35	Colonocyte	RABGEF1	0.117
1.14197e-54	0.323215	0.94	0.856	4.16647e-50	Colonocyte	TBC1D5	0.084
4.50853e-48	0.322673	0.888	0.814	1.64494e-43	Colonocyte	SBF2	0.074
1.94313e-34	0.322125	0.249	0.144	7.08949e-30	Colonocyte	TMCC3	0.105
1.13607e-46	0.321843	0.812	0.707	4.14494e-42	Colonocyte	ARFGEF2	0.105
6.84822e-74	0.321809	0.213	0.081	2.49857e-69	Colonocyte	UNC13A	0.132
1.98402e-25	0.321554	0.28	0.187	7.23869e-21	Colonocyte	LINC02614	0.093
9.07576e-46	0.321535	0.222	0.111	3.31129e-41	Colonocyte	CCDC175	0.111
1.65955e-36	0.321385	0.274	0.162	6.05486e-32	Colonocyte	SYT17	0.112
8.12955e-31	0.320867	0.622	0.516	2.96607e-26	Colonocyte	PRMT3	0.106
1.23935e-29	0.320403	0.428	0.32	4.52178e-25	Colonocyte	BEND7	0.108
9.92088e-23	0.320184	0.43	0.341	3.61963e-18	Colonocyte	ZDHHC17	0.089
2.93772e-43	0.319929	0.661	0.522	1.07183e-38	Colonocyte	DNAJC15	0.139
9.55366e-29	0.319389	0.465	0.363	3.48565e-24	Colonocyte	ZDHHC13	0.102
1.42355e-29	0.319374	0.615	0.526	5.19383e-25	Colonocyte	ATP1B3	0.089
9.65787e-33	0.318903	0.627	0.525	3.52367e-28	Colonocyte	MAGED1	0.102
1.25333e-38	0.318073	0.447	0.305	4.57278e-34	Colonocyte	KCNK1	0.142
2.6715e-24	0.316484	0.445	0.352	9.74697e-20	Colonocyte	MVB12B	0.093
6.92249e-29	0.315297	0.726	0.636	2.52567e-24	Colonocyte	EXOC6B	0.09
1.82748e-25	0.315182	0.302	0.206	6.66755e-21	Colonocyte	SFXN5	0.096
2.10149e-34	0.314637	0.654	0.555	7.66729e-30	Colonocyte	CNOT4	0.099
1.66869e-40	0.313877	0.211	0.108	6.08823e-36	Colonocyte	LINC02691	0.103
3.09707e-29	0.313804	0.578	0.479	1.12997e-24	Colonocyte	PHF21A	0.099
1.30255e-24	0.313791	0.402	0.309	4.75234e-20	Colonocyte	KIFAP3	0.093
7.12216e-23	0.313251	0.413	0.325	2.59852e-18	Colonocyte	PURA	0.088
7.19885e-50	0.312619	0.803	0.633	2.6265e-45	Colonocyte	GNGT1	0.17
1.03079e-30	0.312183	0.277	0.176	3.76084e-26	Colonocyte	PANK1	0.101
1.218e-27	0.310653	0.191	0.109	4.44387e-23	Colonocyte	MATN2	0.082
5.85288e-36	0.309916	0.769	0.671	2.13542e-31	Colonocyte	SUCLG2	0.098
1.56198e-46	0.309296	0.709	0.55	5.69889e-42	Colonocyte	SYTL2	0.159
5.09171e-34	0.309085	0.779	0.701	1.85771e-29	Colonocyte	UBAC2	0.078
9.72904e-30	0.308606	0.729	0.667	3.54964e-25	Colonocyte	BRAF	0.062
4.37682e-45	0.308441	0.394	0.23	1.59688e-40	Colonocyte	LINC02315	0.164
6.89138e-31	0.308424	0.217	0.122	2.51432e-26	Colonocyte	PCK1	0.095
4.08945e-22	0.307718	0.424	0.338	1.49204e-17	Colonocyte	DLG5	0.086
5.66582e-39	0.306587	0.77	0.662	2.06718e-34	Colonocyte	BTBD9	0.108
2.85508e-23	0.305867	0.383	0.283	1.04168e-18	Colonocyte	LINC02615	0.1
1.69873e-38	0.305853	0.802	0.695	6.19782e-34	Colonocyte	FNBP1L	0.107
1.09747e-33	0.305852	0.667	0.56	4.00412e-29	Colonocyte	PLEKHA6	0.107
6.88861e-28	0.305609	0.559	0.462	2.51331e-23	Colonocyte	RELCH	0.097
1.74752e-30	0.304917	0.231	0.136	6.37581e-26	Colonocyte	CHRM3-AS2	0.095
3.40861e-40	0.30486	0.236	0.127	1.24363e-35	Colonocyte	LINC02254	0.109
8.32608e-29	0.304718	0.22	0.127	3.03777e-24	Colonocyte	RNLS	0.093
7.06971e-26	0.304619	0.38	0.278	2.57938e-21	Colonocyte	ZC3H6	0.102
2.74513e-54	0.30461	0.181	0.074	1.00156e-49	Colonocyte	COL22A1	0.107
3.67464e-27	0.303566	0.596	0.512	1.34069e-22	Colonocyte	MTX2	0.084
6.32512e-25	0.303392	0.336	0.237	2.30772e-20	Colonocyte	MAOA	0.099
2.51084e-37	0.302773	0.262	0.153	9.16081e-33	Colonocyte	NHEJ1	0.109
1.66643e-28	0.302611	0.725	0.659	6.07996e-24	Colonocyte	SRPK2	0.066
9.33161e-27	0.302519	0.636	0.55	3.40464e-22	Colonocyte	CLMN	0.086
8.67794e-18	0.302337	0.515	0.444	3.16614e-13	Colonocyte	MAP4K3-DT	0.071
6.33446e-29	0.302204	0.465	0.348	2.31113e-24	Colonocyte	LRRK1	0.117
2.62969e-27	0.301962	0.465	0.346	9.59442e-23	Colonocyte	CAPN8	0.119
1.33638e-39	0.3017	0.302	0.176	4.8758e-35	Colonocyte	FAM189A1	0.126
3.2478e-34	0.301273	0.439	0.312	1.18496e-29	Colonocyte	MUC20	0.127
2.93029e-27	0.300722	0.591	0.498	1.06911e-22	Colonocyte	PON2	0.093
6.76257e-29	0.300596	0.563	0.464	2.46732e-24	Colonocyte	MTA3	0.099
5.61615e-27	0.300106	0.573	0.476	2.04905e-22	Colonocyte	GPD2	0.097
1.27029e-23	0.299806	0.306	0.21	4.63466e-19	Colonocyte	LINC00299	0.096
6.40603e-24	0.299406	0.415	0.322	2.33724e-19	Colonocyte	PRKAR1B	0.093
3.61824e-48	0.299347	0.226	0.11	1.32011e-43	Colonocyte	SCAMP5	0.116
3.23625e-21	0.297488	0.51	0.432	1.18075e-16	Colonocyte	RPRD1B	0.078
8.18556e-20	0.296438	0.329	0.241	2.9865e-15	Colonocyte	TMEM182	0.088
1.02599e-09	0.295788	0.649	0.616	3.74333e-05	Colonocyte	CXADR	0.033
4.12423e-23	0.295056	0.571	0.48	1.50473e-18	Colonocyte	UQCC1	0.091
4.83959e-19	0.294732	0.477	0.401	1.76572e-14	Colonocyte	RSU1	0.076
4.72338e-27	0.294128	0.663	0.572	1.72333e-22	Colonocyte	FTO	0.091
5.05156e-29	0.293971	0.728	0.64	1.84306e-24	Colonocyte	FAM172A	0.088
1.96447e-39	0.293696	0.863	0.785	7.16736e-35	Colonocyte	PHF14	0.078
1.02971e-64	0.293531	0.135	0.043	3.75689e-60	Colonocyte	AC004917.1	0.092
2.15906e-56	0.2926	0.173	0.069	7.87733e-52	Colonocyte	VSTM2L	0.104
1.25766e-20	0.291954	0.266	0.185	4.58856e-16	Colonocyte	TLCD4	0.081
3.14222e-31	0.291829	0.775	0.694	1.14644e-26	Colonocyte	ANKIB1	0.081
1.33664e-30	0.29152	0.306	0.2	4.87673e-26	Colonocyte	RAPGEFL1	0.106
3.81931e-17	0.290207	0.467	0.394	1.39347e-12	Colonocyte	NIPAL2	0.073
1.53344e-30	0.289392	0.683	0.577	5.59476e-26	Colonocyte	LRRFIP2	0.106
2.97918e-25	0.28917	0.458	0.357	1.08695e-20	Colonocyte	ORC5	0.101
4.80031e-23	0.289057	0.634	0.563	1.75139e-18	Colonocyte	ARHGAP21	0.071
2.16716e-34	0.289055	0.194	0.102	7.90687e-30	Colonocyte	ENPP1	0.092
7.59964e-32	0.288906	0.788	0.72	2.77273e-27	Colonocyte	AVL9	0.068
1.32575e-79	0.288575	0.136	0.037	4.83699e-75	Colonocyte	AC092834.1	0.099
4.15003e-35	0.287831	0.934	0.877	1.51414e-30	Colonocyte	RBM39	0.057
1.84298e-24	0.287662	0.293	0.201	6.72413e-20	Colonocyte	AC138150.1	0.092
2.45736e-40	0.287659	0.138	0.058	8.96566e-36	Colonocyte	AL133268.4	0.08
0.00172849	0.286903	0.229	0.21	1	Colonocyte	AP001042.1	0.019
4.7986e-28	0.286783	0.334	0.229	1.75077e-23	Colonocyte	BTBD8	0.105
1.11241e-26	0.286569	0.716	0.647	4.05861e-22	Colonocyte	RASA2	0.069
1.99802e-20	0.286339	0.313	0.225	7.28977e-16	Colonocyte	TAPT1-AS1	0.088
1.14349e-27	0.285421	0.115	0.053	4.17204e-23	Colonocyte	ANTXR1	0.062
3.06392e-29	0.285366	0.332	0.224	1.11787e-24	Colonocyte	APOE	0.108
9.37901e-22	0.285345	0.295	0.208	3.42193e-17	Colonocyte	FAM174B	0.087
1.73934e-27	0.285084	0.512	0.404	6.34597e-23	Colonocyte	MOB3B	0.108
2.63907e-25	0.284515	0.503	0.408	9.62864e-21	Colonocyte	RAVER2	0.095
5.08622e-25	0.284016	0.228	0.143	1.85571e-20	Colonocyte	PLBD1-AS1	0.085
1.05846e-40	0.283133	0.676	0.541	3.86178e-36	Colonocyte	PRDX5	0.135
1.90845e-20	0.282479	0.521	0.446	6.96298e-16	Colonocyte	DMTF1	0.075
2.64587e-37	0.282254	0.603	0.468	9.65344e-33	Colonocyte	GCNT1	0.135
1.02272e-23	0.28146	0.414	0.316	3.73139e-19	Colonocyte	A1CF	0.098
4.54263e-22	0.281373	0.686	0.625	1.65738e-17	Colonocyte	LMBR1	0.061
6.48892e-21	0.281163	0.439	0.353	2.36748e-16	Colonocyte	CASD1	0.086
1.93227e-20	0.280655	0.263	0.183	7.04988e-16	Colonocyte	AL078459.1	0.08
5.96799e-31	0.280537	0.825	0.747	2.17742e-26	Colonocyte	ITFG1	0.078
1.03201e-21	0.280199	0.146	0.082	3.7653e-17	Colonocyte	CCL28	0.064
4.87512e-55	0.279808	0.926	0.767	1.77869e-50	Colonocyte	CEACAM5	0.159
1.74011e-46	0.279395	0.998	0.995	6.34878e-42	Colonocyte	MALAT1	0.003
6.51048e-32	0.278349	0.206	0.115	2.37535e-27	Colonocyte	SPECC1	0.091
3.99986e-39	0.277973	0.873	0.808	1.45935e-34	Colonocyte	CASK	0.065
8.3893e-19	0.277769	0.543	0.471	3.06083e-14	Colonocyte	OSBPL9	0.072
4.31222e-17	0.277757	0.6	0.539	1.57331e-12	Colonocyte	HERC2	0.061
2.76849e-16	0.277653	0.147	0.092	1.01008e-11	Colonocyte	AC117383.1	0.055
1.17651e-20	0.277399	0.547	0.47	4.2925e-16	Colonocyte	KAT6B	0.077
3.98466e-19	0.277325	0.316	0.236	1.4538e-14	Colonocyte	ABCC5	0.08
2.52394e-20	0.276993	0.574	0.497	9.20861e-16	Colonocyte	DGKD	0.077
1.80253e-23	0.27585	0.22	0.138	6.57654e-19	Colonocyte	KLF3-AS1	0.082
4.61112e-29	0.275143	0.686	0.614	1.68237e-24	Colonocyte	LUC7L2	0.072
9.59282e-29	0.275112	0.584	0.474	3.49994e-24	Colonocyte	ZSWIM5	0.11
3.17637e-20	0.2749	0.425	0.338	1.1589e-15	Colonocyte	DNASE1	0.087
1.35795e-31	0.274668	0.798	0.72	4.95446e-27	Colonocyte	UBE3C	0.078
8.03666e-19	0.274472	0.428	0.352	2.93217e-14	Colonocyte	PPP3CB	0.076
7.62674e-10	0.274039	0.221	0.17	2.78262e-05	Colonocyte	AC006206.2	0.051
1.34927e-68	0.273465	0.119	0.033	4.92282e-64	Colonocyte	AC099517.1	0.086
3.09857e-29	0.272242	0.766	0.68	1.13051e-24	Colonocyte	ZNF644	0.086
3.60844e-28	0.271851	0.269	0.172	1.31654e-23	Colonocyte	AC093157.1	0.097
1.39097e-24	0.271745	0.594	0.505	5.07497e-20	Colonocyte	TM9SF4	0.089
8.0357e-22	0.270806	0.673	0.579	2.93183e-17	Colonocyte	ACBD6	0.094
5.44704e-16	0.270458	0.752	0.688	1.98735e-11	Colonocyte	CD9	0.064
3.38363e-30	0.269089	0.24	0.148	1.23452e-25	Colonocyte	FRMD4A	0.092
1.2603e-17	0.268328	0.3	0.222	4.5982e-13	Colonocyte	LINC02245	0.078
4.061e-16	0.268243	0.301	0.23	1.48166e-11	Colonocyte	OAF	0.071
1.00656e-24	0.267999	0.312	0.215	3.67244e-20	Colonocyte	SATB2-AS1	0.097
5.89653e-48	0.267802	0.182	0.08	2.15135e-43	Colonocyte	VGF	0.102
5.93248e-24	0.267604	0.519	0.428	2.16446e-19	Colonocyte	URGCP	0.091
1.93941e-19	0.267379	0.872	0.848	7.07595e-15	Colonocyte	PARD3	0.024
4.5554e-39	0.266365	0.22	0.115	1.66204e-34	Colonocyte	ZKSCAN7-AS1	0.105
2.15157e-18	0.265778	0.36	0.277	7.84998e-14	Colonocyte	MAP1LC3A	0.083
5.97561e-27	0.26562	0.772	0.69	2.1802e-22	Colonocyte	FBXL17	0.082
1.10523e-28	0.265313	0.634	0.521	4.03242e-24	Colonocyte	SH3RF2	0.113
5.03499e-11	0.265183	0.244	0.187	1.83702e-06	Colonocyte	AL356124.1	0.057
4.25196e-23	0.265129	0.154	0.085	1.55133e-18	Colonocyte	AL163541.1	0.069
1.79381e-26	0.263846	0.747	0.66	6.54472e-22	Colonocyte	CDC42BPA	0.087
1.06371e-22	0.263721	0.56	0.469	3.88096e-18	Colonocyte	KLHDC10	0.091
2.76597e-16	0.263609	0.274	0.202	1.00916e-11	Colonocyte	MTMR8	0.072
6.64066e-32	0.263479	0.796	0.72	2.42285e-27	Colonocyte	PARP4	0.076
8.15179e-24	0.26344	0.16	0.088	2.97418e-19	Colonocyte	DISC1FP1	0.072
7.66119e-24	0.262701	0.279	0.19	2.79518e-19	Colonocyte	PRCP	0.089
2.29311e-21	0.262675	0.295	0.206	8.36642e-17	Colonocyte	DMD	0.089
1.39333e-14	0.262479	0.334	0.263	5.08358e-10	Colonocyte	PEX7	0.071
6.31091e-21	0.262343	0.271	0.186	2.30254e-16	Colonocyte	MNX1	0.085
2.68708e-32	0.26071	0.664	0.526	9.80382e-28	Colonocyte	LDLRAD4	0.138
2.71208e-21	0.260626	0.494	0.402	9.89501e-17	Colonocyte	MIPEP	0.092
9.09887e-31	0.260433	0.196	0.107	3.31972e-26	Colonocyte	LINC01807	0.089
4.37738e-25	0.26034	0.657	0.57	1.59709e-20	Colonocyte	MICU2	0.087
4.57412e-20	0.259952	0.533	0.447	1.66887e-15	Colonocyte	ACYP2	0.086
6.16325e-23	0.259844	0.654	0.578	2.24866e-18	Colonocyte	EPC1	0.076
2.13042e-14	0.259493	0.292	0.219	7.77284e-10	Colonocyte	AL136962.1	0.073
1.46845e-18	0.25936	0.172	0.107	5.35766e-14	Colonocyte	WNT2B	0.065
4.30905e-27	0.258993	0.257	0.163	1.57216e-22	Colonocyte	PGM1	0.094
3.78784e-55	0.258952	0.31	0.156	1.38199e-50	Colonocyte	EYA2	0.154
9.42077e-13	0.258169	0.189	0.134	3.43717e-08	Colonocyte	HIST1H2BD	0.055
4.39399e-17	0.25809	0.486	0.418	1.60315e-12	Colonocyte	KRIT1	0.068
1.65028e-08	0.257278	0.397	0.35	0.000602104	Colonocyte	ENTPD1-AS1	0.047
9.60328e-28	0.256815	0.292	0.191	3.50376e-23	Colonocyte	SCN8A	0.101
7.90952e-36	0.2567	0.884	0.806	2.88579e-31	Colonocyte	MBNL1	0.078
8.18323e-20	0.256576	0.38	0.295	2.98565e-15	Colonocyte	DLD	0.085
1.36279e-25	0.256307	0.446	0.344	4.97213e-21	Colonocyte	GSTK1	0.102
0.0012815	0.256118	0.341	0.323	1	Colonocyte	CLDN1	0.018
2.09427e-24	0.256117	0.342	0.246	7.64093e-20	Colonocyte	TMEM243	0.096
3.1653e-31	0.256076	0.799	0.691	1.15486e-26	Colonocyte	CHD6	0.108
9.59594e-20	0.254387	0.604	0.533	3.50108e-15	Colonocyte	GNG12	0.071
6.57328e-19	0.253708	0.47	0.375	2.39826e-14	Colonocyte	LINC01006	0.095
8.3861e-62	0.25289	0.137	0.044	3.05967e-57	Colonocyte	AC114291.2	0.093
5.53025e-18	0.252766	0.461	0.387	2.01771e-13	Colonocyte	EPC2	0.074
6.2005e-15	0.252389	0.318	0.246	2.26225e-10	Colonocyte	PPP2R3A	0.072
8.34216e-27	0.252121	0.524	0.41	3.04364e-22	Colonocyte	SNHG14	0.114
3.97815e-31	0.25187	0.124	0.055	1.45143e-26	Colonocyte	AC002069.2	0.069
1.19535e-25	0.251684	0.19	0.11	4.36122e-21	Colonocyte	CYP2B6	0.08
9.02287e-31	0.251605	0.861	0.764	3.29199e-26	Colonocyte	MLLT3	0.097
7.28454e-35	0.251285	0.186	0.096	2.65776e-30	Colonocyte	HMGA2-AS1	0.09
1.90657e-19	0.251094	0.339	0.254	6.95611e-15	Colonocyte	RPA3	0.085
1.34427e-07	0.250477	0.196	0.158	0.00490458	Colonocyte	SULT1C2	0.038
8.0299e-14	0.25021	0.308	0.243	2.92971e-09	Colonocyte	AL109824.1	0.065

## Sheet: Stem
p_val	avg_log2FC	pct.1	pct.2	p_val_adj	cluster	gene	pct.diff
1.5893e-195	2.22577	0.431	0.15	5.79856e-191	Stem	EYA2	0.281
4.96954e-98	1.70438	0.439	0.236	1.81314e-93	Stem	FN1	0.203
2.8243e-182	1.56769	0.509	0.199	1.03045e-177	Stem	SHISA9	0.31
4.32188e-167	1.35765	0.521	0.223	1.57684e-162	Stem	LINC02315	0.298
1.29478e-87	1.24007	0.495	0.258	4.724e-83	Stem	SMOC2	0.237
5.46512e-196	1.23827	0.784	0.436	1.99395e-191	Stem	FOXP2	0.348
2.09587e-218	1.22172	0.856	0.595	7.64678e-214	Stem	VAV3	0.261
3.89427e-103	1.20548	0.488	0.261	1.42083e-98	Stem	BCL2	0.227
8.18452e-172	1.19169	0.749	0.447	2.98612e-167	Stem	AC019330.1	0.302
8.08202e-123	1.14747	0.447	0.179	2.94872e-118	Stem	SLC4A10	0.268
9.28071e-107	1.13633	0.844	0.719	3.38607e-102	Stem	TOX3	0.125
1.04707e-200	1.12955	0.888	0.619	3.82022e-196	Stem	PRKG1	0.269
1.80248e-146	1.11512	0.38	0.131	6.57636e-142	Stem	U91319.1	0.249
1.71488e-134	1.08355	0.361	0.127	6.25673e-130	Stem	NOVA1	0.234
7.23436e-182	1.07078	0.765	0.428	2.63945e-177	Stem	LGR5	0.337
5.29046e-116	1.0337	0.44	0.184	1.93022e-111	Stem	CASC16	0.256
6.90214e-80	1.02813	0.504	0.29	2.51824e-75	Stem	CASC15	0.214
6.63007e-101	1.01437	0.561	0.324	2.41898e-96	Stem	APOLD1	0.237
1.92129e-131	0.956079	0.402	0.161	7.00981e-127	Stem	SNCAIP	0.241
5.1386e-112	0.94888	0.746	0.57	1.87482e-107	Stem	GSE1	0.176
4.74165e-77	0.938735	0.379	0.185	1.72999e-72	Stem	ST6GAL2	0.194
5.45263e-123	0.928325	0.429	0.178	1.98939e-118	Stem	DYNC1I1	0.251
1.13976e-66	0.917222	0.45	0.255	4.1584e-62	Stem	FAM155A	0.195
7.59166e-104	0.908171	0.372	0.151	2.76982e-99	Stem	C5orf17	0.221
1.19372e-46	0.90668	0.598	0.453	4.35529e-42	Stem	GRM8	0.145
1.27942e-132	0.899564	0.376	0.135	4.66798e-128	Stem	AL139023.1	0.241
2.20573e-95	0.899234	0.455	0.197	8.0476e-91	Stem	RIMS2	0.258
2.15317e-119	0.875976	0.671	0.391	7.85583e-115	Stem	ITGA9	0.28
1.05217e-38	0.87264	0.604	0.527	3.83884e-34	Stem	CAMK1D	0.077
1.09059e-148	0.866631	0.848	0.568	3.97901e-144	Stem	POU6F2	0.28
1.34009e-105	0.853127	0.643	0.394	4.88931e-101	Stem	MYRIP	0.249
1.44971e-84	0.826713	0.387	0.185	5.28926e-80	Stem	NBEA	0.202
2.37274e-63	0.826541	0.545	0.379	8.65694e-59	Stem	SPAG1	0.166
4.85845e-129	0.818002	0.261	0.073	1.77261e-124	Stem	LINC01122	0.188
1.15709e-15	0.814699	0.117	0.063	4.22166e-11	Stem	SOX5	0.054
3.02858e-98	0.807272	0.741	0.524	1.10498e-93	Stem	LDLRAD4	0.217
4.42308e-108	0.787689	0.569	0.305	1.61376e-103	Stem	AL442636.1	0.264
1.64358e-119	0.783525	0.782	0.535	5.99661e-115	Stem	BBOX1-AS1	0.247
1.15434e-92	0.764554	0.464	0.23	4.2116e-88	Stem	AC116049.2	0.234
4.26697e-05	0.764309	0.134	0.103	1	Stem	MALRD1	0.031
1.46427e-105	0.763092	0.325	0.121	5.34239e-101	Stem	PHF21B	0.204
1.9099e-78	0.751792	0.444	0.216	6.96827e-74	Stem	LINC02109	0.228
8.88182e-71	0.751112	0.525	0.322	3.24053e-66	Stem	AC013287.1	0.203
5.43172e-46	0.750223	0.339	0.195	1.98176e-41	Stem	RGMB	0.144
1.33199e-125	0.747532	0.924	0.786	4.85978e-121	Stem	SATB2	0.138
3.12607e-24	0.733543	0.394	0.294	1.14055e-19	Stem	PCSK5	0.1
1.60153e-86	0.732812	0.607	0.379	5.84317e-82	Stem	LINC02253	0.228
5.05197e-64	0.723042	0.417	0.234	1.84321e-59	Stem	PPARGC1A	0.183
1.16397e-75	0.708431	0.341	0.152	4.24674e-71	Stem	AC008825.1	0.189
9.17309e-57	0.699294	0.354	0.193	3.3468e-52	Stem	OTUD7A	0.161
8.96176e-54	0.695597	0.164	0.058	3.2697e-49	Stem	AC093425.1	0.106
2.94093e-61	0.694363	0.549	0.345	1.073e-56	Stem	PLCL1	0.204
1.89109e-99	0.691384	0.808	0.606	6.89965e-95	Stem	FGGY	0.202
5.33038e-85	0.69074	0.664	0.456	1.94479e-80	Stem	BBS9	0.208
2.76675e-74	0.689285	0.483	0.258	1.00945e-69	Stem	TMEM178B	0.225
1.76387e-64	0.68666	0.408	0.211	6.43547e-60	Stem	AL117329.1	0.197
1.9708e-55	0.679823	0.872	0.828	7.19045e-51	Stem	FRYL	0.044
5.32826e-45	0.679239	0.449	0.298	1.94402e-40	Stem	TOX	0.151
3.26046e-89	0.67559	0.275	0.1	1.18958e-84	Stem	THSD7B	0.175
1.1554e-115	0.673944	0.849	0.69	4.21546e-111	Stem	CHD6	0.159
1.62933e-75	0.672584	0.601	0.406	5.9446e-71	Stem	SNHG14	0.195
1.5933e-71	0.665766	0.426	0.232	5.81317e-67	Stem	GDAP1	0.194
7.3209e-61	0.663275	0.849	0.66	2.67103e-56	Stem	DACH1	0.189
4.71707e-90	0.661564	0.853	0.671	1.72102e-85	Stem	CFTR	0.182
2.15411e-63	0.652972	0.709	0.537	7.85929e-59	Stem	KCNH8	0.172
1.07299e-65	0.650163	0.389	0.21	3.9148e-61	Stem	PDGFA	0.179
2.39758e-48	0.649161	0.503	0.342	8.74757e-44	Stem	KLF12	0.161
5.15054e-32	0.648858	0.239	0.133	1.87917e-27	Stem	SUGCT	0.106
1.22153e-127	0.642091	0.957	0.858	4.45676e-123	Stem	TBC1D5	0.099
9.68712e-71	0.636978	0.327	0.145	3.53434e-66	Stem	CNTN4	0.182
1.39284e-62	0.63374	0.579	0.388	5.08179e-58	Stem	ZNF608	0.191
1.18913e-66	0.633732	0.723	0.543	4.33852e-62	Stem	UTRN	0.18
4.92522e-44	0.630901	0.165	0.065	1.79697e-39	Stem	ADGRG2	0.1
2.59941e-71	0.628887	0.453	0.235	9.48393e-67	Stem	GPR158	0.218
3.77392e-31	0.624808	0.389	0.27	1.37692e-26	Stem	AL589669.1	0.119
3.46568e-73	0.622763	0.611	0.417	1.26445e-68	Stem	KLHL24	0.194
3.88999e-56	0.621815	0.581	0.401	1.41926e-51	Stem	KCNMB2-AS1	0.18
4.70463e-78	0.613198	0.823	0.637	1.71649e-73	Stem	GNGT1	0.186
3.44033e-45	0.608483	0.593	0.451	1.2552e-40	Stem	DLEU7	0.142
1.22411e-64	0.606759	0.331	0.16	4.46615e-60	Stem	CYP2W1	0.171
7.41478e-50	0.598589	0.435	0.269	2.70528e-45	Stem	AC000061.1	0.166
5.12448e-10	0.596443	0.264	0.208	1.86967e-05	Stem	AP001042.1	0.056
8.33689e-59	0.588711	0.839	0.737	3.04172e-54	Stem	ANK3	0.102
8.66637e-56	0.588144	0.513	0.339	3.16193e-51	Stem	AC046134.2	0.174
0.00148241	0.587717	0.164	0.142	1	Stem	MME	0.022
3.35654e-48	0.587559	0.506	0.354	1.22463e-43	Stem	ZNF248	0.152
5.32106e-46	0.584713	0.584	0.422	1.94139e-41	Stem	GRIP1	0.162
4.52482e-92	0.580512	0.933	0.83	1.65088e-87	Stem	N4BP2L2	0.103
1.7491e-49	0.579305	0.428	0.264	6.38159e-45	Stem	THBS1	0.164
9.99512e-110	0.578154	0.97	0.859	3.64672e-105	Stem	IMMP2L	0.111
5.9952e-39	0.5761	0.615	0.473	2.18735e-34	Stem	PID1	0.142
5.87272e-73	0.569265	0.761	0.562	2.14266e-68	Stem	PBX1	0.199
4.56158e-25	0.563888	0.525	0.43	1.66429e-20	Stem	HMGA2	0.095
6.80434e-65	0.562772	0.261	0.108	2.48256e-60	Stem	AC093459.1	0.153
8.61021e-56	0.562344	0.424	0.248	3.14143e-51	Stem	AC009262.1	0.176
3.29522e-43	0.561116	0.753	0.644	1.20226e-38	Stem	MACROD2	0.109
1.56187e-09	0.55788	0.228	0.173	5.69848e-05	Stem	PLXDC2	0.055
2.47686e-25	0.557258	0.54	0.442	9.03684e-21	Stem	SUCLA2	0.098
4.67411e-57	0.553968	0.862	0.767	1.70535e-52	Stem	MLLT3	0.095
6.58976e-27	0.551484	0.459	0.359	2.40427e-22	Stem	LRIG3	0.1
8.43989e-73	0.548494	0.783	0.604	3.07929e-68	Stem	HNF1A-AS1	0.179
4.04476e-48	0.548231	0.661	0.514	1.47573e-43	Stem	ATP8A1	0.147
1.56947e-75	0.543624	0.979	0.898	5.7262e-71	Stem	DLEU1	0.081
8.06611e-59	0.537214	0.815	0.697	2.94292e-54	Stem	BCAS3	0.118
5.90399e-45	0.53326	0.318	0.17	2.15407e-40	Stem	FSIP1	0.148
2.97692e-92	0.529843	0.967	0.892	1.08613e-87	Stem	ZBTB20	0.075
1.72319e-49	0.528976	0.554	0.397	6.28705e-45	Stem	TMEM176B	0.157
4.61944e-33	0.528851	0.386	0.256	1.6854e-28	Stem	CAB39L	0.13
1.93268e-48	0.528309	0.583	0.428	7.05137e-44	Stem	ST6GAL1	0.155
2.97003e-07	0.527187	0.114	0.076	0.0108362	Stem	TEX41	0.038
3.04961e-44	0.526677	0.288	0.157	1.11265e-39	Stem	HES6	0.131
6.93172e-47	0.52643	0.649	0.497	2.52904e-42	Stem	AL050309.1	0.152
2.00899e-17	0.5212	0.205	0.127	7.32979e-13	Stem	MIR2052HG	0.078
4.58647e-73	0.520334	0.282	0.114	1.67337e-68	Stem	AC093607.1	0.168
2.02892e-96	0.514279	0.952	0.867	7.40251e-92	Stem	EXOC4	0.085
1.23189e-34	0.513266	0.783	0.737	4.49456e-30	Stem	CHD9	0.046
2.98603e-34	0.510931	0.434	0.299	1.08945e-29	Stem	AC022101.1	0.135
7.46423e-68	0.510484	0.277	0.116	2.72332e-63	Stem	SNAP25	0.161
2.64403e-65	0.510244	0.856	0.773	9.64676e-61	Stem	BAZ2B	0.083
1.37631e-38	0.510243	0.401	0.259	5.02145e-34	Stem	DISC1	0.142
1.88651e-19	0.508441	0.559	0.472	6.88293e-15	Stem	SLCO3A1	0.087
6.50102e-42	0.506183	0.437	0.287	2.3719e-37	Stem	AZIN1-AS1	0.15
9.17302e-46	0.501517	0.181	0.073	3.34678e-41	Stem	FMN2	0.108
1.9061e-41	0.501096	0.412	0.255	6.95441e-37	Stem	SOX6	0.157
5.39427e-40	0.499573	0.319	0.183	1.9681e-35	Stem	SATB1-AS1	0.136
7.4887e-59	0.490211	0.281	0.126	2.73225e-54	Stem	SRRM3	0.155
6.5764e-61	0.489449	0.867	0.788	2.3994e-56	Stem	PHF14	0.079
2.70206e-36	0.486047	0.306	0.176	9.85846e-32	Stem	LINC00923	0.13
2.80125e-49	0.484773	0.742	0.597	1.02204e-44	Stem	IGF1R	0.145
5.17196e-46	0.482656	0.522	0.363	1.88699e-41	Stem	EPCAM-DT	0.159
5.20528e-31	0.482324	0.438	0.319	1.89915e-26	Stem	ASCL2	0.119
4.58353e-21	0.480613	0.475	0.389	1.6723e-16	Stem	SPP1	0.086
6.5703e-43	0.478152	0.371	0.22	2.39717e-38	Stem	AC061958.1	0.151
2.55349e-57	0.476811	0.721	0.557	9.31642e-53	Stem	LINC01004	0.164
6.78561e-39	0.474895	0.632	0.518	2.47573e-34	Stem	ZNF33A	0.114
4.23216e-52	0.473777	0.611	0.438	1.5441e-47	Stem	TSHZ2	0.173
8.5708e-72	0.473272	0.874	0.788	3.12706e-67	Stem	AKAP9	0.086
6.6829e-28	0.472238	0.386	0.274	2.43826e-23	Stem	ITGA9-AS1	0.112
3.15606e-45	0.471071	0.726	0.583	1.15149e-40	Stem	ARID5B	0.143
4.73809e-32	0.470096	0.344	0.218	1.72869e-27	Stem	AC078881.1	0.126
4.47311e-57	0.469038	0.275	0.127	1.63201e-52	Stem	LINC02254	0.148
4.98567e-31	0.468464	0.311	0.195	1.81902e-26	Stem	HOXB8	0.116
1.82074e-33	0.467954	0.631	0.528	6.64297e-29	Stem	MICU1	0.103
4.00889e-26	0.46716	0.473	0.359	1.46264e-21	Stem	LINC01376	0.114
5.88437e-51	0.466918	0.829	0.713	2.14691e-46	Stem	PIBF1	0.116
5.39174e-22	0.465973	0.518	0.426	1.96718e-17	Stem	CADPS	0.092
1.23839e-07	0.464856	0.125	0.085	0.00451827	Stem	LINC00355	0.04
3.14753e-43	0.460848	0.712	0.591	1.14838e-38	Stem	ZFP36L2	0.121
1.03098e-29	0.460726	0.609	0.522	3.76154e-25	Stem	MAPK8	0.087
8.88108e-35	0.45984	0.598	0.48	3.24026e-30	Stem	PHF21A	0.118
1.01345e-64	0.455206	0.751	0.554	3.69759e-60	Stem	AC013652.1	0.197
2.09362e-45	0.453545	0.781	0.677	7.63856e-41	Stem	OXR1	0.104
9.58085e-30	0.453142	0.372	0.249	3.49557e-25	Stem	GAS2	0.123
1.67367e-07	0.449662	0.101	0.066	0.0061064	Stem	AL583808.1	0.035
1.39617e-27	0.448838	0.365	0.253	5.09394e-23	Stem	RBMS1	0.112
3.58848e-42	0.448216	0.305	0.169	1.30926e-37	Stem	KCNMB2	0.136
1.5501e-52	0.446548	0.284	0.132	5.65555e-48	Stem	STXBP5L	0.152
2.73326e-13	0.444351	0.406	0.319	9.9723e-09	Stem	AC104041.1	0.087
1.14308e-63	0.443477	0.934	0.772	4.17054e-59	Stem	LINC02163	0.162
9.77237e-31	0.443072	0.441	0.324	3.56545e-26	Stem	BMT2	0.117
1.02711e-36	0.442596	0.323	0.192	3.74743e-32	Stem	LINC00886	0.131
2.00567e-23	0.441128	0.455	0.346	7.31767e-19	Stem	PRUNE2	0.109
9.24183e-28	0.440935	0.469	0.35	3.37188e-23	Stem	CCDC122	0.119
4.25024e-34	0.440931	0.536	0.406	1.5507e-29	Stem	AF117829.1	0.13
1.57645e-20	0.440284	0.525	0.45	5.75167e-16	Stem	KALRN	0.075
1.27622e-40	0.439739	0.759	0.628	4.6563e-36	Stem	SEMA3C	0.131
2.43549e-20	0.438601	0.511	0.429	8.88588e-16	Stem	FAM171A1	0.082
8.83397e-47	0.438476	0.691	0.527	3.22307e-42	Stem	PTPRN2	0.164
1.34568e-20	0.437667	0.502	0.409	4.90973e-16	Stem	LINC01515	0.093
7.56407e-43	0.43628	0.243	0.116	2.75975e-38	Stem	AC009315.1	0.127
2.63924e-33	0.433054	0.521	0.402	9.62928e-29	Stem	DECR1	0.119
2.13242e-27	0.432573	0.528	0.425	7.78015e-23	Stem	UBE2E3	0.103
3.88393e-32	0.430311	0.444	0.313	1.41705e-27	Stem	TMEM176A	0.131
1.12471e-41	0.428528	0.32	0.179	4.10349e-37	Stem	BBOX1	0.141
8.932e-26	0.428201	0.286	0.184	3.25884e-21	Stem	DSE	0.102
2.90657e-31	0.427208	0.588	0.451	1.06046e-26	Stem	AL117382.1	0.137
1.62488e-36	0.423266	0.328	0.199	5.92837e-32	Stem	IYD	0.129
2.05479e-21	0.423058	0.146	0.076	7.49692e-17	Stem	LINC01414	0.07
1.71911e-24	0.422186	0.396	0.295	6.27217e-20	Stem	OVOL2	0.101
6.26223e-26	0.421411	0.459	0.354	2.28477e-21	Stem	CASD1	0.105
4.1067e-41	0.419735	0.213	0.099	1.49833e-36	Stem	LINC01339	0.114
3.48301e-16	0.41808	0.483	0.384	1.27078e-11	Stem	AL138701.2	0.099
5.7091e-39	0.416646	0.776	0.701	2.08297e-34	Stem	FNBP1L	0.075
3.34148e-29	0.415818	0.514	0.403	1.21914e-24	Stem	ACTR3C	0.111
5.61739e-42	0.414973	0.751	0.596	2.04951e-37	Stem	KAZN	0.155
5.41007e-53	0.412498	0.468	0.267	1.97386e-48	Stem	NXPE1	0.201
5.42768e-19	0.412279	0.663	0.598	1.98029e-14	Stem	PERP	0.065
1.823e-19	0.411777	0.469	0.391	6.65122e-15	Stem	NIPSNAP2	0.078
5.00488e-11	0.411428	0.168	0.111	1.82603e-06	Stem	SOX2-OT	0.057
4.89288e-51	0.409597	0.843	0.743	1.78517e-46	Stem	CBFA2T2	0.1
3.77775e-44	0.409352	0.832	0.74	1.37831e-39	Stem	MBD5	0.092
3.18134e-36	0.408311	0.91	0.831	1.16071e-31	Stem	NAALADL2	0.079
4.43977e-41	0.40467	0.271	0.141	1.61985e-36	Stem	PBLD	0.13
3.61724e-36	0.40341	0.37	0.232	1.31975e-31	Stem	AC007255.1	0.138
1.25456e-23	0.402377	0.403	0.292	4.57725e-19	Stem	R3HDML	0.111
1.83844e-18	0.402067	0.294	0.2	6.70756e-14	Stem	XACT	0.094
7.90464e-28	0.401755	0.259	0.154	2.88401e-23	Stem	GNAI1	0.105
5.77019e-38	0.39956	0.312	0.182	2.10525e-33	Stem	AP004608.1	0.13
1.42413e-19	0.399431	0.498	0.392	5.19595e-15	Stem	FSIP2-AS1	0.106
2.7701e-30	0.39841	0.661	0.58	1.01067e-25	Stem	EPC1	0.081
2.10812e-25	0.397326	0.367	0.248	7.69147e-21	Stem	RGS6	0.119
4.44981e-41	0.396818	0.251	0.126	1.62351e-36	Stem	CLVS1	0.125
4.07065e-27	0.396487	0.494	0.376	1.48518e-22	Stem	AL358232.2	0.118
3.00419e-33	0.396444	0.279	0.16	1.09608e-28	Stem	MIR646HG	0.119
8.51397e-19	0.394445	0.63	0.588	3.10632e-14	Stem	NUTM2B-AS1	0.042
4.10827e-27	0.394389	0.345	0.231	1.4989e-22	Stem	BTBD8	0.114
2.33478e-38	0.3939	0.745	0.654	8.51845e-34	Stem	ZKSCAN1	0.091
1.72749e-23	0.39386	0.866	0.839	6.30275e-19	Stem	JMJD1C	0.027
7.02578e-29	0.390104	0.706	0.605	2.56336e-24	Stem	UMAD1	0.101
3.65015e-29	0.388	0.549	0.412	1.33176e-24	Stem	PCLO	0.137
6.69307e-18	0.387612	0.294	0.209	2.44197e-13	Stem	DMD	0.085
3.54836e-26	0.387349	0.546	0.443	1.29462e-21	Stem	DIP2C	0.103
9.05832e-08	0.38523	0.177	0.131	0.00330493	Stem	STPG2	0.046
3.79885e-24	0.385071	0.632	0.55	1.38601e-19	Stem	ITM2B	0.082
9.37816e-29	0.384155	0.349	0.232	3.42162e-24	Stem	ZNF862	0.117
6.64808e-23	0.382083	0.304	0.198	2.42555e-18	Stem	LINC01967	0.106
8.81739e-29	0.381558	0.672	0.554	3.21703e-24	Stem	WNK2	0.118
1.46388e-35	0.380522	0.739	0.624	5.34097e-31	Stem	SHANK2	0.115
4.81084e-26	0.379375	0.301	0.193	1.75524e-21	Stem	SCN8A	0.108
5.62158e-22	0.379168	0.475	0.387	2.05103e-17	Stem	AC245297.3	0.088
1.17881e-36	0.378084	0.216	0.105	4.30089e-32	Stem	NXPH1	0.111
1.00599e-08	0.377562	0.415	0.364	0.000367037	Stem	HES1	0.051
3.06913e-20	0.377318	0.405	0.312	1.11977e-15	Stem	MIR181A2HG	0.093
1.41965e-25	0.376589	0.438	0.321	5.17959e-21	Stem	MCF2L	0.117
2.89069e-20	0.37626	0.355	0.256	1.05467e-15	Stem	PROX1	0.099
6.65256e-26	0.376151	0.34	0.221	2.42719e-21	Stem	ZNF503-AS1	0.119
1.55125e-21	0.374716	0.24	0.153	5.65973e-17	Stem	HOXB4	0.087
5.25124e-32	0.374134	0.211	0.109	1.91592e-27	Stem	LINC01807	0.102
3.84706e-16	0.373391	0.454	0.377	1.4036e-11	Stem	NHLRC3	0.077
4.13693e-13	0.370826	0.186	0.123	1.50936e-08	Stem	LINC00470	0.063
8.71521e-20	0.370591	0.551	0.472	3.17974e-15	Stem	KAT6B	0.079
2.87332e-16	0.370131	0.43	0.357	1.04833e-11	Stem	MVB12B	0.073
2.59557e-21	0.369609	0.304	0.21	9.46993e-17	Stem	FAM174B	0.094
2.73869e-20	0.368582	0.504	0.417	9.9921e-16	Stem	MMP24OS	0.087
2.78751e-06	0.368198	0.465	0.449	0.101702	Stem	SKIL	0.016
8.08783e-25	0.365659	0.435	0.323	2.95085e-20	Stem	BEND7	0.112
2.41994e-24	0.365607	0.25	0.148	8.82917e-20	Stem	AP005230.1	0.102
3.58335e-29	0.364952	0.89	0.847	1.30739e-24	Stem	PARD3	0.043
1.82362e-68	0.363592	0.133	0.034	6.65347e-64	Stem	AC099517.1	0.099
1.65213e-26	0.362364	0.227	0.128	6.02779e-22	Stem	AC108690.1	0.099
2.24587e-21	0.361864	0.382	0.281	8.19407e-17	Stem	ZC3H6	0.101
3.1919e-24	0.360995	0.261	0.163	1.16456e-19	Stem	GDPD5	0.098
2.20058e-17	0.36044	0.486	0.398	8.02883e-13	Stem	HNMT	0.088
1.16747e-36	0.360263	0.914	0.856	4.25951e-32	Stem	RALGAPA2	0.058
3.44446e-29	0.36026	0.716	0.646	1.25671e-24	Stem	RBM33	0.07
2.32728e-17	0.358026	0.554	0.477	8.4911e-13	Stem	GCNT1	0.077
6.78531e-27	0.356858	0.686	0.598	2.47562e-22	Stem	DCAF6	0.088
1.72102e-18	0.356834	0.491	0.412	6.27916e-14	Stem	ZNF33B	0.079
6.87334e-39	0.356478	0.356	0.205	2.50774e-34	Stem	NXPE4	0.151
1.6055e-17	0.355717	0.222	0.141	5.85766e-13	Stem	GRM7	0.081
9.83426e-29	0.355173	0.215	0.116	3.58803e-24	Stem	ENPEP	0.099
1.12474e-24	0.354903	0.59	0.506	4.1036e-20	Stem	KIDINS220	0.084
5.43061e-22	0.354281	0.532	0.431	1.98136e-17	Stem	CCDC18-AS1	0.101
4.14584e-31	0.353513	0.182	0.087	1.51261e-26	Stem	AC024230.1	0.095
1.1367e-28	0.352113	0.666	0.578	4.14724e-24	Stem	ZFHX3	0.088
3.93598e-16	0.351945	0.439	0.368	1.43604e-11	Stem	ZMIZ1	0.071
3.28144e-23	0.351513	0.668	0.589	1.19724e-18	Stem	MRTFB	0.079
2.70462e-26	0.350699	0.389	0.267	9.86779e-22	Stem	PLAG1	0.122
1.51177e-26	0.350094	0.731	0.652	5.5157e-22	Stem	STAU2	0.079
1.73732e-23	0.350082	0.511	0.405	6.33861e-19	Stem	GABPB1-AS1	0.106
5.22297e-20	0.349769	0.527	0.448	1.9056e-15	Stem	DMTF1	0.079
5.43682e-25	0.349527	0.736	0.669	1.98362e-20	Stem	BRAF	0.067
3.27438e-24	0.349204	0.215	0.125	1.19466e-19	Stem	LRRC2	0.09
2.45403e-46	0.348836	0.939	0.872	8.95353e-42	Stem	PAN3	0.067
3.46421e-34	0.348595	0.219	0.111	1.26392e-29	Stem	LINC02691	0.108
6.64189e-22	0.34835	0.281	0.188	2.42329e-17	Stem	IHH	0.093
1.5078e-19	0.348108	0.734	0.657	5.50119e-15	Stem	FARP1	0.077
9.45624e-14	0.347741	0.499	0.434	3.45011e-09	Stem	DANT2	0.065
1.42196e-43	0.347223	0.144	0.053	5.18801e-39	Stem	AC092969.1	0.091
1.20222e-15	0.347009	0.271	0.192	4.38631e-11	Stem	CAPS2	0.079
3.45664e-17	0.3457	0.589	0.528	1.26116e-12	Stem	MPHOSPH8	0.061
1.37274e-16	0.345524	0.418	0.337	5.00844e-12	Stem	PRKAG2	0.081
6.19933e-21	0.344991	0.602	0.512	2.26182e-16	Stem	GOLIM4	0.09
3.90686e-28	0.344802	0.724	0.648	1.42542e-23	Stem	ICA1	0.076
9.13697e-19	0.344609	0.774	0.731	3.33362e-14	Stem	ADK	0.043
2.44619e-27	0.344402	0.709	0.583	8.92492e-23	Stem	LINC01572	0.126
8.5638e-22	0.342674	0.285	0.188	3.1245e-17	Stem	MYEF2	0.097
7.00523e-105	0.341984	0.138	0.026	2.55586e-100	Stem	AC188616.1	0.112
6.23493e-22	0.341777	0.345	0.241	2.27482e-17	Stem	AL109930.1	0.104
7.5597e-14	0.341008	0.357	0.278	2.75816e-09	Stem	LMCD1-AS1	0.079
1.86448e-25	0.340538	0.442	0.319	6.80255e-21	Stem	SLC44A5	0.123
2.99552e-11	0.338888	0.29	0.22	1.09292e-06	Stem	BANK1	0.07
1.70738e-30	0.338116	0.814	0.742	6.22937e-26	Stem	GRHL2	0.072
3.80485e-19	0.337394	0.647	0.577	1.3882e-14	Stem	FTO	0.07
2.78216e-23	0.337246	0.607	0.5	1.01507e-18	Stem	BCL11A	0.107
1.80629e-19	0.336965	0.525	0.441	6.59025e-15	Stem	RNPC3	0.084
8.91148e-30	0.336681	0.633	0.519	3.25135e-25	Stem	SOX4	0.114
6.48428e-27	0.336515	0.879	0.798	2.36579e-22	Stem	NR6A1	0.081
1.70302e-19	0.336434	0.646	0.574	6.21345e-15	Stem	MICU2	0.072
2.13332e-24	0.33628	0.718	0.648	7.78342e-20	Stem	GTF2F2	0.07
9.31328e-45	0.336227	0.189	0.08	3.39795e-40	Stem	AC107419.1	0.109
4.11117e-25	0.33622	0.296	0.188	1.49996e-20	Stem	FGFR2	0.108
1.17637e-117	0.334447	0.101	0.012	4.292e-113	Stem	ANKRD30A	0.089
7.58311e-31	0.334325	0.531	0.385	2.7667e-26	Stem	GNG4	0.146
3.25538e-24	0.334083	0.467	0.36	1.18773e-19	Stem	PCMTD2	0.107
0.00276459	0.333195	0.154	0.131	1	Stem	MEAK7	0.023
5.54289e-62	0.332914	0.151	0.046	2.02233e-57	Stem	AC114291.2	0.105
2.83156e-24	0.332424	0.479	0.365	1.03309e-19	Stem	IRS2	0.114
1.23234e-11	0.332352	0.444	0.374	4.49618e-07	Stem	KIZ	0.07
5.36378e-16	0.331739	0.34	0.255	1.95697e-11	Stem	AC099565.1	0.085
4.29232e-18	0.33068	0.366	0.279	1.56605e-13	Stem	DENND11	0.087
9.84028e-15	0.330641	0.267	0.192	3.59023e-10	Stem	LINC02762	0.075
2.94461e-30	0.32932	0.846	0.748	1.07434e-25	Stem	CDKAL1	0.098
1.87484e-32	0.329091	0.811	0.709	6.84035e-28	Stem	VWA8	0.102
6.41904e-15	0.328699	0.295	0.217	2.34199e-10	Stem	AC079804.3	0.078
2.04413e-30	0.328637	0.816	0.749	7.458e-26	Stem	WWP1	0.067
2.15961e-16	0.32862	0.492	0.406	7.87934e-12	Stem	WARS2-AS1	0.086
1.82813e-20	0.327983	0.581	0.489	6.66994e-16	Stem	TPT1-AS1	0.092
7.52164e-25	0.327026	0.572	0.463	2.74427e-20	Stem	FAM3D	0.109
7.3836e-16	0.326709	0.291	0.213	2.69391e-11	Stem	FAM149B1	0.078
7.49765e-25	0.325223	0.4	0.279	2.73552e-20	Stem	AC010086.3	0.121
2.4175e-25	0.325176	0.378	0.261	8.82024e-21	Stem	MAP2K6	0.117
4.23692e-11	0.324977	0.351	0.286	1.54584e-06	Stem	USP9Y	0.065
1.34991e-14	0.32462	0.692	0.673	4.92514e-10	Stem	HERC4	0.019
3.03076e-14	0.324401	0.481	0.41	1.10577e-09	Stem	FCGRT	0.071
1.01593e-25	0.323996	0.217	0.123	3.7066e-21	Stem	ATL1	0.094
1.04053e-20	0.323976	0.619	0.53	3.79637e-16	Stem	GPSM2	0.089
2.24164e-23	0.323931	0.675	0.563	8.17863e-19	Stem	CHRM3	0.112
2.21265e-16	0.321237	0.441	0.361	8.07287e-12	Stem	ERI3	0.08
5.57833e-21	0.320365	0.289	0.194	2.03525e-16	Stem	AC007384.1	0.095
7.09936e-19	0.319761	0.318	0.224	2.5902e-14	Stem	MMP24	0.094
5.782e-24	0.319205	0.309	0.203	2.10956e-19	Stem	ARMCX4	0.106
1.61126e-20	0.318999	0.609	0.53	5.87869e-16	Stem	MAGED1	0.079
4.44957e-22	0.317968	0.585	0.492	1.62343e-17	Stem	FBXL20	0.093
4.04702e-15	0.317574	0.474	0.404	1.47655e-10	Stem	PCGF5	0.07
5.96129e-20	0.317167	0.281	0.188	2.17498e-15	Stem	MNX1	0.093
1.10876e-09	0.316364	0.254	0.194	4.04531e-05	Stem	AC016745.1	0.06
1.08807e-17	0.315929	0.288	0.204	3.96984e-13	Stem	DENND3	0.084
2.92246e-20	0.315821	0.726	0.664	1.06626e-15	Stem	SOS1	0.062
1.79675e-28	0.315534	0.839	0.744	6.55546e-24	Stem	SERINC5	0.095
1.07083e-21	0.315238	0.615	0.536	3.90692e-17	Stem	PSAP	0.079
4.20006e-35	0.314405	0.11	0.039	1.53239e-30	Stem	COL21A1	0.071
1.42176e-22	0.314144	0.691	0.612	5.18729e-18	Stem	TFDP2	0.079
6.98083e-27	0.313738	0.229	0.131	2.54696e-22	Stem	ZNF43	0.098
0.000539295	0.313315	0.559	0.557	1	Stem	VOPP1	0.002
3.08316e-30	0.31317	0.824	0.73	1.12489e-25	Stem	FNDC3A	0.094
2.41912e-12	0.312991	0.411	0.346	8.82616e-08	Stem	ACSS1	0.065
1.16825e-15	0.312829	0.195	0.124	4.26237e-11	Stem	AL133346.1	0.071
2.49216e-10	0.312118	0.309	0.248	9.09265e-06	Stem	FSIP2	0.061
1.70874e-25	0.311917	0.143	0.069	6.23432e-21	Stem	ELAVL2	0.074
6.42769e-16	0.31171	0.432	0.354	2.34514e-11	Stem	PPP3CB	0.078
1.40704e-21	0.311673	0.603	0.522	5.13359e-17	Stem	VPS41	0.081
5.59796e-10	0.31161	0.149	0.099	2.04242e-05	Stem	AC106798.1	0.05
4.27485e-17	0.311486	0.251	0.168	1.55968e-12	Stem	SYT17	0.083
2.10214e-14	0.310997	0.523	0.451	7.66966e-10	Stem	ACYP2	0.072
9.55909e-16	0.310309	0.366	0.286	3.48763e-11	Stem	NSUN3	0.08
4.94261e-17	0.309625	0.495	0.4	1.80331e-12	Stem	PELI2	0.095
4.50214e-40	0.309569	0.889	0.818	1.64261e-35	Stem	KMT2E	0.071
1.43237e-10	0.308894	0.449	0.388	5.226e-06	Stem	CRADD	0.061
1.93776e-20	0.308505	0.496	0.389	7.06993e-16	Stem	PLA2R1	0.107
2.22154e-20	0.308127	0.676	0.603	8.10529e-16	Stem	ATF7IP	0.073
2.58767e-21	0.307756	0.605	0.515	9.44113e-17	Stem	GPR160	0.09
2.35499e-22	0.307336	0.721	0.644	8.59216e-18	Stem	FAM172A	0.077
1.14735e-17	0.307311	0.312	0.224	4.18609e-13	Stem	LINC02245	0.088
7.60595e-38	0.306399	0.179	0.078	2.77503e-33	Stem	COL22A1	0.101
3.17639e-41	0.305669	0.95	0.868	1.15891e-36	Stem	FOXP1	0.082
1.21027e-39	0.305077	0.182	0.08	4.41568e-35	Stem	RARRES2	0.102
8.50661e-36	0.304752	0.151	0.063	3.10364e-31	Stem	C22orf34	0.088
6.61752e-12	0.304716	0.404	0.338	2.4144e-07	Stem	AC006001.2	0.066
1.64099e-22	0.304352	0.252	0.155	5.98714e-18	Stem	GLRA2	0.097
7.60971e-22	0.303902	0.606	0.508	2.7764e-17	Stem	NEO1	0.098
3.05277e-13	0.303728	0.282	0.206	1.1138e-08	Stem	LINC02694	0.076
1.99426e-17	0.303133	0.673	0.565	7.27605e-13	Stem	CASC9	0.108
2.04516e-30	0.302379	0.188	0.094	7.46176e-26	Stem	SMPD3	0.094
3.79071e-45	0.302328	0.195	0.083	1.38304e-40	Stem	CHGB	0.112
3.61617e-14	0.30171	0.327	0.255	1.31936e-09	Stem	EIF4EBP2	0.072
6.49008e-14	0.301548	0.422	0.353	2.36791e-09	Stem	HOXB7	0.069
2.55408e-24	0.301441	0.236	0.139	9.31855e-20	Stem	KLF3-AS1	0.097
2.44286e-14	0.301206	0.368	0.288	8.91278e-10	Stem	LINC02615	0.08
1.43066e-20	0.300528	0.714	0.64	5.21977e-16	Stem	EXOC6B	0.074
5.16023e-30	0.300419	0.883	0.764	1.88271e-25	Stem	PLCB1	0.119
5.51039e-13	0.299521	0.41	0.344	2.01047e-08	Stem	AC105916.1	0.066
2.22777e-15	0.298843	0.459	0.382	8.12801e-11	Stem	ZNF254	0.077
9.07798e-30	0.297555	0.139	0.061	3.3121e-25	Stem	AL133268.4	0.078
3.00698e-20	0.296967	0.624	0.543	1.0971e-15	Stem	RSBN1L	0.081
1.87211e-18	0.296768	0.398	0.304	6.83041e-14	Stem	GPRIN3	0.094
5.37778e-22	0.296255	0.239	0.151	1.96208e-17	Stem	FRMD4A	0.088
1.22412e-14	0.295503	0.329	0.248	4.46619e-10	Stem	AC006525.1	0.081
1.14975e-18	0.295179	0.625	0.562	4.19487e-14	Stem	CNOT4	0.063
1.47692e-17	0.294991	0.37	0.283	5.38855e-13	Stem	HOXB6	0.087
2.4298e-18	0.294931	0.62	0.54	8.86514e-14	Stem	SDCCAG8	0.08
5.6581e-16	0.294461	0.496	0.416	2.06436e-11	Stem	GARS-DT	0.08
3.9334e-12	0.294334	0.477	0.423	1.4351e-07	Stem	PARG	0.054
7.3833e-21	0.292921	0.644	0.559	2.6938e-16	Stem	CD24	0.085
1.20105e-29	0.292919	0.157	0.073	4.38204e-25	Stem	MKRN3	0.084
5.38241e-11	0.292718	0.48	0.426	1.96377e-06	Stem	RPAP2	0.054
6.35755e-25	0.292168	0.161	0.082	2.31955e-20	Stem	AC125603.2	0.079
2.59389e-06	0.292011	0.152	0.114	0.094638	Stem	AF064858.1	0.038
1.72236e-23	0.291575	0.77	0.721	6.28404e-19	Stem	GTF2I	0.049
5.56243e-08	0.291522	0.221	0.171	0.00202945	Stem	N4BP2L1	0.05
8.00673e-11	0.290363	0.375	0.313	2.92126e-06	Stem	LRP11	0.062
6.73772e-36	0.28994	0.946	0.885	2.45826e-31	Stem	LRBA	0.061
8.06428e-13	0.289881	0.309	0.239	2.94225e-08	Stem	C9orf72	0.07
3.02957e-07	0.289345	0.272	0.225	0.0110534	Stem	BTG2	0.047
4.49117e-15	0.288462	0.395	0.319	1.63861e-10	Stem	ANKUB1	0.076
4.55078e-34	0.288259	0.126	0.049	1.66035e-29	Stem	DNAH8	0.077
3.4195e-09	0.287704	0.251	0.196	0.00012476	Stem	AC093535.1	0.055
3.10242e-09	0.287569	0.367	0.32	0.000113192	Stem	SGPL1	0.047
0.00226724	0.287199	0.104	0.083	1	Stem	AC106799.2	0.021
3.02257e-18	0.286777	0.234	0.151	1.10278e-13	Stem	LRRN1	0.083
1.06666e-12	0.286719	0.576	0.51	3.89171e-08	Stem	ZHX2	0.066
2.02822e-16	0.286649	0.322	0.239	7.39997e-12	Stem	STMP1	0.083
2.17764e-16	0.286601	0.546	0.474	7.94511e-12	Stem	KLHDC10	0.072
5.26429e-13	0.286358	0.514	0.45	1.92067e-08	Stem	HOXB3	0.064
9.34435e-13	0.285406	0.662	0.614	3.40928e-08	Stem	MCTP2	0.048
2.59792e-09	0.285392	0.34	0.283	9.47852e-05	Stem	ANKRD26	0.057
5.31774e-18	0.285221	0.627	0.546	1.94018e-13	Stem	SLX4IP	0.081
2.06761e-20	0.284677	0.162	0.088	7.54367e-16	Stem	DPH6-DT	0.074
4.88426e-11	0.284373	0.381	0.317	1.78202e-06	Stem	SORT1	0.064
1.54169e-10	0.284315	0.559	0.514	5.62486e-06	Stem	USP54	0.045
2.2355e-13	0.283712	0.384	0.311	8.15621e-09	Stem	ZNF431	0.073
1.01613e-23	0.2837	0.184	0.1	3.70736e-19	Stem	FREM2	0.084
3.72274e-26	0.283592	0.133	0.061	1.35824e-21	Stem	STAT4	0.072
3.25667e-07	0.283531	0.39	0.349	0.011882	Stem	CTSA	0.041
1.03674e-19	0.283506	0.171	0.097	3.78256e-15	Stem	AC078993.1	0.074
1.32217e-17	0.282282	0.331	0.243	4.82395e-13	Stem	ZNF337	0.088
6.45458e-15	0.282019	0.267	0.189	2.35495e-10	Stem	PRTFDC1	0.078
1.91443e-08	0.281845	0.531	0.498	0.000698478	Stem	PDE3B	0.033
1.28004e-16	0.280906	0.336	0.242	4.67024e-12	Stem	AL139815.1	0.094
1.01768e-07	0.280889	0.529	0.482	0.003713	Stem	TSPOAP1-AS1	0.047
8.38477e-14	0.279683	0.262	0.189	3.05918e-09	Stem	AK9	0.073
4.56977e-11	0.279259	0.503	0.449	1.66728e-06	Stem	C2CD5	0.054
1.65116e-17	0.279106	0.695	0.617	6.02426e-13	Stem	SUPT3H	0.078
1.53096e-21	0.278897	0.179	0.099	5.58571e-17	Stem	AC090579.1	0.08
1.25266e-17	0.278667	0.321	0.229	4.57034e-13	Stem	APOE	0.092
1.86642e-32	0.278486	0.101	0.035	6.80963e-28	Stem	GRPR	0.066
4.40368e-05	0.277935	0.295	0.259	1	Stem	NR5A2	0.036
8.12474e-16	0.276997	0.47	0.395	2.96431e-11	Stem	NSUN6	0.075
1.65246e-13	0.276859	0.381	0.308	6.02901e-09	Stem	SENP7	0.073
3.34078e-10	0.276575	0.522	0.471	1.21888e-05	Stem	MFSD4B	0.051
2.45857e-18	0.275888	0.641	0.565	8.97009e-14	Stem	ATXN7L1	0.076
4.19917e-14	0.275805	0.441	0.359	1.53207e-09	Stem	NINL	0.082
3.18459e-14	0.275745	0.606	0.546	1.1619e-09	Stem	SECISBP2	0.06
2.56701e-28	0.27553	0.876	0.793	9.36573e-24	Stem	MAML3	0.083
4.92859e-22	0.275071	0.759	0.698	1.7982e-17	Stem	ANKIB1	0.061
8.81837e-28	0.274	0.835	0.758	3.21738e-23	Stem	HMGB1	0.077
5.40549e-14	0.273999	0.459	0.39	1.97219e-09	Stem	EPC2	0.069
6.07036e-11	0.273826	0.494	0.429	2.21477e-06	Stem	FAAH2	0.065
1.33098e-40	0.273359	0.961	0.903	4.85609e-36	Stem	FTX	0.058
8.62753e-13	0.273246	0.559	0.497	3.14775e-08	Stem	SUPT20H	0.062
2.69587e-14	0.272783	0.529	0.453	9.83588e-10	Stem	LAPTM4B	0.076
4.517e-16	0.272389	0.521	0.44	1.64803e-11	Stem	VPS50	0.081
2.59573e-28	0.272137	0.863	0.813	9.47053e-24	Stem	MKLN1	0.05
4.78733e-12	0.271635	0.519	0.466	1.74666e-07	Stem	MBTD1	0.053
1.07227e-19	0.271599	0.165	0.092	3.91219e-15	Stem	AC002057.2	0.073
8.37217e-17	0.271431	0.199	0.125	3.05459e-12	Stem	AVIL	0.074
5.17908e-24	0.271254	0.223	0.129	1.88959e-19	Stem	AC010997.3	0.094
6.73188e-17	0.270375	0.156	0.09	2.45613e-12	Stem	AF165147.1	0.066
0.000738232	0.270365	0.201	0.173	1	Stem	AC006206.2	0.028
7.12703e-27	0.270314	0.666	0.547	2.6003e-22	Stem	PRDX5	0.119
2.32419e-16	0.270293	0.639	0.579	8.47979e-12	Stem	RABGEF1	0.06
1.04078e-10	0.26999	0.542	0.482	3.79727e-06	Stem	ZSWIM5	0.06
8.39431e-12	0.269706	0.374	0.306	3.06266e-07	Stem	RAB30-DT	0.068
3.77684e-14	0.269682	0.314	0.239	1.37798e-09	Stem	ABCC5	0.075
7.35248e-11	0.269149	0.369	0.306	2.68255e-06	Stem	HERPUD2	0.063
1.46089e-09	0.268788	0.497	0.447	5.33007e-05	Stem	SLC44A3	0.05
6.0467e-06	0.268014	0.505	0.483	0.220614	Stem	CCNH	0.022
2.99843e-11	0.267958	0.594	0.542	1.09398e-06	Stem	NRIP1	0.052
1.8301e-08	0.267745	0.301	0.246	0.000667712	Stem	TMEM182	0.055
1.49515e-25	0.267739	0.874	0.815	5.45506e-21	Stem	VPS13B	0.059
3.93811e-10	0.26761	0.436	0.375	1.43682e-05	Stem	WLS	0.061
4.34417e-30	0.26736	0.16	0.074	1.58497e-25	Stem	OLFM2	0.086
8.52528e-20	0.266931	0.165	0.09	3.11045e-15	Stem	DISC1FP1	0.075
1.32602e-18	0.266503	0.75	0.681	4.83797e-14	Stem	ANKRD10	0.069
3.41252e-08	0.266025	0.398	0.347	0.00124506	Stem	ZDHHC17	0.051
5.32177e-13	0.266013	0.269	0.2	1.94165e-08	Stem	PRR15	0.069
1.51968e-12	0.265845	0.341	0.27	5.54456e-08	Stem	AL354993.2	0.071
8.47377e-08	0.265806	0.206	0.158	0.00309166	Stem	STARD13-AS	0.048
2.14388e-18	0.265751	0.701	0.631	7.82196e-14	Stem	ASXL1	0.07
1.46871e-21	0.265383	0.833	0.766	5.35859e-17	Stem	MAML2	0.067
3.54956e-09	0.264471	0.531	0.481	0.000129506	Stem	CDC14B	0.05
3.96367e-08	0.264445	0.334	0.274	0.00144615	Stem	AL359232.1	0.06
3.08934e-11	0.264167	0.462	0.399	1.12715e-06	Stem	CFAP44	0.063
3.03267e-15	0.263843	0.372	0.292	1.10647e-10	Stem	ZNF680	0.08
1.10649e-18	0.263456	0.741	0.672	4.03702e-14	Stem	TNRC6B	0.069
1.36804e-12	0.263325	0.462	0.386	4.9913e-08	Stem	MDK	0.076
8.79447e-13	0.263194	0.314	0.24	3.20866e-08	Stem	ZC4H2	0.074
1.55168e-08	0.26251	0.4	0.348	0.00056613	Stem	KIAA1328	0.052
4.47923e-10	0.26224	0.394	0.333	1.63425e-05	Stem	REPS2	0.061
1.24558e-10	0.261904	0.421	0.366	4.54449e-06	Stem	ARL5A	0.055
2.25745e-15	0.261622	0.171	0.105	8.23631e-11	Stem	PCAT7	0.066
4.67217e-24	0.261372	0.164	0.086	1.70464e-19	Stem	ZMIZ1-AS1	0.078
1.27073e-14	0.261357	0.283	0.208	4.63625e-10	Stem	AAMDC	0.075
5.27163e-12	0.260721	0.264	0.198	1.92335e-07	Stem	MTURN	0.066
1.91577e-10	0.260483	0.259	0.199	6.98967e-06	Stem	L3MBTL3	0.06
2.32551e-17	0.259497	0.654	0.554	8.48462e-13	Stem	UTY	0.1
1.89754e-25	0.259469	0.19	0.101	6.92317e-21	Stem	AC000099.1	0.089
3.21331e-06	0.258108	0.375	0.346	0.117238	Stem	DLG5	0.029
2.82709e-12	0.258071	0.387	0.315	1.03147e-07	Stem	AC002463.1	0.072
1.32927e-12	0.258038	0.625	0.584	4.84985e-08	Stem	ABI1	0.041
2.91646e-14	0.257646	0.219	0.149	1.06407e-09	Stem	HHAT	0.07
5.08932e-13	0.257623	0.21	0.143	1.85684e-08	Stem	TAFA2	0.067
3.3834e-13	0.257347	0.583	0.504	1.23443e-08	Stem	MIR4713HG	0.079
4.44708e-10	0.256505	0.553	0.503	1.62252e-05	Stem	IFT88	0.05
1.05031e-24	0.25648	0.919	0.858	3.83205e-20	Stem	ARID1B	0.061
1.49519e-10	0.256378	0.456	0.401	5.45519e-06	Stem	ZBTB44	0.055
9.23257e-11	0.256114	0.366	0.298	3.3685e-06	Stem	APLF	0.068
8.83477e-15	0.255886	0.372	0.291	3.22336e-10	Stem	HBP1	0.081
7.07586e-11	0.255186	0.305	0.242	2.58163e-06	Stem	ZNF138	0.063
2.87411e-19	0.255147	0.814	0.73	1.04862e-14	Stem	GMDS-DT	0.084
4.72464e-11	0.255087	0.165	0.111	1.72378e-06	Stem	AC090517.5	0.054
1.30233e-18	0.254428	0.71	0.627	4.75156e-14	Stem	RFX3	0.083
7.73072e-08	0.254388	0.553	0.517	0.00282055	Stem	ABL1	0.036
4.82984e-11	0.254125	0.464	0.402	1.76217e-06	Stem	BICRAL	0.062
1.20821e-09	0.25353	0.53	0.481	4.40817e-05	Stem	CPNE1	0.049
2.55612e-12	0.253209	0.214	0.15	9.32599e-08	Stem	SLC19A3	0.064
4.40367e-24	0.25304	0.871	0.803	1.60668e-19	Stem	COG5	0.068
[truncated: 7 more rows]

[truncated: 3 more sheets: Tuft, Goblet, Enteroendocrine]
