# Supplementary material for: Phenotypic heterogeneity and plasticity in colorectal cancer metastasis
Source: Cell Genom. 2025 May 19;5(7):100881. doi: 10.1016/j.xgen.2025.100881 (PMC12278653; doi:10.1016/j.xgen.2025.100881)
Supplement: Table S6. Homer de novo motif enrichment results for chromatin regions in putative enhancer gene linkage k-means clusters, related to Figure 3 [file mmc7.xlsx]

## Sheet: kmean1
Homer de novo motif enrichment results for chromatin regions in putative enhancer gene linkage k-means clusters
Rank	P-value	log P-pvalue	% of Targets	% of Background	Best Match/Details
1	1e-32	-74.19	0.2979	0.025	LEF1(HMG)/H1-LEF1-ChIP-Seq(GSE64758)/Homer(0.901)
2	1e-25	-57.58	0.0567	0	Nkx2-5(var.2)/MA0503.1/Jaspar(0.631)
3	1e-17	-39.91	0.0496	0.0001	ZBTB26/MA1579.1/Jaspar(0.659)
4	1e-17	-39.18	0.0567	0.0002	Pknox1(Homeobox)/ES-Prep1-ChIP-Seq(GSE63282)/Homer(0.670)
5	1e-16	-37.61	0.0426	0.0001	LBX1/MA0618.1/Jaspar(0.681)
6	1e-16	-37.61	0.0426	0.0001	NR4A2/MA0160.1/Jaspar(0.714)
7	1e-16	-37.13	0.0638	0.0005	PRDM1/MA0508.3/Jaspar(0.788)
8	1e-14	-33.6	0.0709	0.0012	PH0116.1_Nkx2-9/Jaspar(0.632)
9	1e-14	-33.46	0.0426	0.0001	PB0159.1_Rfx4_2/Jaspar(0.595)
10	1e-13	-32.23	0.0496	0.0003	AP-2alpha(AP2)/Hela-AP2alpha-ChIP-Seq(GSE31477)/Homer(0.684)
11	1e-13	-32.12	0.0426	0.0001	Tgif2(Homeobox)/mES-Tgif2-ChIP-Seq(GSE55404)/Homer(0.644)
12	1e-13	-31.68	0.0496	0.0003	HLF/MA0043.3/Jaspar(0.682)
13	1e-13	-30.63	0.0355	0	Sox9(HMG)/Limb-SOX9-ChIP-Seq(GSE73225)/Homer(0.775)
14	1e-12	-29.81	0.1631	0.0222	ZBTB32/MA1580.1/Jaspar(0.663)
15	1e-12	-28.68	0.0638	0.0013	GFI1/MA0038.2/Jaspar(0.659)
16	1e-12	-28.6	0.0355	0.0001	RUNX1(Runt)/Jurkat-RUNX1-ChIP-Seq(GSE29180)/Homer(0.699)
17	1e-12	-28.6	0.0355	0.0001	RXRA::VDR/MA0074.1/Jaspar(0.575)
18	1e-12	-28.02	0.0993	0.0064	Twist2/MA0633.1/Jaspar(0.649)
19	1e-12	-27.71	0.1064	0.0081	ZNF740/MA0753.2/Jaspar(0.795)

## Sheet: kmean2
Rank	P-value	log P-pvalue	% of Targets	% of Background	Best Match/Details
1	1e-25	-58.08	0.0847	0.001	POL013.1_MED-1/Jaspar(0.690)
2	1e-24	-55.66	0.0688	0.0004	SpiB(ETS)/OCILY3-SPIB-ChIP-Seq(GSE56857)/Homer(0.777)
3	1e-23	-53.1	0.0476	0.0001	NR2C2/MA0504.1/Jaspar(0.631)
4	1e-23	-53.1	0.0476	0.0001	ZEB1(Zf)/PDAC-ZEB1-ChIP-Seq(GSE64557)/Homer(0.697)
5	1e-22	-52.93	0.1746	0.0165	TCF7/MA0769.2/Jaspar(0.900)
6	1e-22	-51.72	0.0635	0.0004	HOXC12/MA0906.1/Jaspar(0.695)
7	1e-22	-51.45	0.0529	0.0002	MZF1/MA0056.2/Jaspar(0.558)
8	1e-21	-48.94	0.0529	0.0002	NFAT(RHD)/Jurkat-NFATC1-ChIP-Seq(Jolma_et_al.)/Homer(0.716)
9	1e-21	-48.39	0.1481	0.0123	MAZ/MA1522.1/Jaspar(0.665)
10	1e-20	-47.52	0.037	0	Sox6/MA0515.1/Jaspar(0.590)
11	1e-20	-46.21	0.0899	0.0027	PB0118.1_Esrra_2/Jaspar(0.687)
12	1e-19	-45.5	0.672	0.3406	MNT(bHLH)/HepG2-MNT-ChIP-Seq(Encode)/Homer(0.823)
13	1e-19	-45.49	0.0476	0.0001	HRE(HSF)/Striatum-HSF1-ChIP-Seq(GSE38000)/Homer(0.661)
14	1e-19	-44.11	0.0423	0.0001	Tbox:Smad(T-box,MAD)/ESCd5-Smad2_3-ChIP-Seq(GSE29422)/Homer(0.828)
15	1e-18	-43.28	0.1217	0.0086	EWS:ERG-fusion(ETS)/CADO_ES1-EWS:ERG-ChIP-Seq(SRA014231)/Homer(0.704)
16	1e-17	-40.69	0.2169	0.0411	Egr1(Zf)/K562-Egr1-ChIP-Seq(GSE32465)/Homer(0.667)
17	1e-17	-39.98	0.0317	0	POL008.1_DCE_S_I/Jaspar(0.605)
18	1e-17	-39.98	0.0317	0	ZBTB26/MA1579.1/Jaspar(0.716)
19	1e-17	-39.98	0.0317	0	ZNF692(Zf)/HEK293-ZNF692.GFP-ChIP-Seq(GSE58341)/Homer(0.899)
20	1e-17	-39.98	0.0317	0	NFAT5/MA0606.1/Jaspar(0.774)
21	1e-16	-38.22	0.0847	0.0036	TBX20/MA0689.1/Jaspar(0.688)
22	1e-16	-38.08	0.0476	0.0003	PB0189.1_Tcfap2a_2/Jaspar(0.670)
23	1e-16	-38.01	0.0529	0.0006	PB0059.1_Six6_1/Jaspar(0.612)
24	1e-16	-37.78	0.0847	0.0037	TEAD2/MA1121.1/Jaspar(0.618)
25	1e-16	-37.67	0.0635	0.0013	NFYC/MA1644.1/Jaspar(0.706)
26	1e-15	-36.26	0.037	0.0001	HES6/MA1493.1/Jaspar(0.807)
27	1e-14	-34.09	0.0476	0.0005	PB0127.1_Gata6_2/Jaspar(0.777)
28	1e-14	-33.4	0.0317	0.0001	PRDM1/MA0508.3/Jaspar(0.746)
29	1e-14	-32.85	0.0899	0.0061	Sox3/MA0514.1/Jaspar(0.754)
30	1e-14	-32.75	0.0529	0.0009	MSANTD3/MA1523.1/Jaspar(0.716)
31	1e-13	-30.9	0.0423	0.0004	Sox9(HMG)/Limb-SOX9-ChIP-Seq(GSE73225)/Homer(0.607)
32	1e-13	-30.6	0.1005	0.0096	PB0034.1_Irf4_1/Jaspar(0.702)
33	1e-13	-30.3	0.1164	0.0142	CDX2/MA0465.2/Jaspar(0.844)
34	1e-12	-29.15	0.0265	0.0001	RUNX1(Runt)/Jurkat-RUNX1-ChIP-Seq(GSE29180)/Homer(0.686)
35	1e-12	-28.53	0.1005	0.0108	BHLHE22(var.2)/MA1635.1/Jaspar(0.840)

## Sheet: kmean3
Rank	P-value	log P-pvalue	% of Targets	% of Background	Best Match/Details
1	1e-22	-51.19	0.0442	0.0001	ZBTB6/MA1581.1/Jaspar(0.706)
2	1e-19	-44.98	0.0354	0.0001	LHX2/MA0700.2/Jaspar(0.677)
3	1e-19	-44.51	0.2124	0.0431	Cdx2(Homeobox)/mES-Cdx2-ChIP-Seq(GSE14586)/Homer(0.909)
4	1e-18	-41.63	0.0398	0.0002	PH0086.1_Irx5/Jaspar(0.739)
5	1e-17	-39.44	0.0354	0.0001	NR4A1/MA1112.2/Jaspar(0.647)
6	1e-16	-38.73	0.0442	0.0004	Mafb/MA0117.2/Jaspar(0.573)
7	1e-15	-35.93	0.0398	0.0004	PB0194.1_Zbtb12_2/Jaspar(0.579)
8	1e-15	-35.51	0.0708	0.0035	EWS:ERG-fusion(ETS)/CADO_ES1-EWS:ERG-ChIP-Seq(SRA014231)/Homer(0.824)
9	1e-15	-35.42	0.0398	0.0004	SD0002.1_at_AC_acceptor/Jaspar(0.715)
10	1e-14	-32.33	0.0265	0.0001	PB0016.1_Foxj1_1/Jaspar(0.743)
11	1e-13	-32.15	0.0354	0.0003	Foxf1(Forkhead)/Lung-Foxf1-ChIP-Seq(GSE77951)/Homer(0.794)
12	1e-13	-32.12	0.0442	0.0009	SOX10/MA0442.2/Jaspar(0.676)
13	1e-13	-31.88	0.0442	0.0009	PB0167.1_Sox13_2/Jaspar(0.661)
14	1e-13	-31.73	0.0221	0	PB0155.1_Osr2_2/Jaspar(0.746)
15	1e-13	-31.73	0.0221	0	PB0196.1_Zbtb7b_2/Jaspar(0.695)
16	1e-13	-31.73	0.0221	0	PB0134.1_Hnf4a_2/Jaspar(0.659)
17	1e-13	-31.28	0.0575	0.0024	DPRX/MA1480.1/Jaspar(0.714)
18	1e-13	-31.18	0.0398	0.0006	Hand2(bHLH)/Mesoderm-Hand2-ChIP-Seq(GSE61475)/Homer(0.648)
19	1e-13	-30.98	0.0442	0.0009	PH0075.1_Hoxd10/Jaspar(0.739)
20	1e-12	-29.54	0.2699	0.0977	KLF4/MA0039.4/Jaspar(0.833)
21	1e-12	-28.19	0.0265	0.0001	Prdm15/MA1616.1/Jaspar(0.735)

## Sheet: kmean4
Rank	P-value	log P-pvalue	% of Targets	% of Background	Best Match/Details
1	1e-128	-295.6	0.4377	0.0284	Atf3(bZIP)/GBM-ATF3-ChIP-Seq(GSE33912)/Homer(0.987)
2	1e-24	-56.07	0.1976	0.0424	EHF/MA0598.3/Jaspar(0.948)
3	1e-22	-52.14	0.2766	0.0876	KLF4/MA0039.4/Jaspar(0.947)
4	1e-20	-47.09	0.1337	0.0222	REL/MA0101.1/Jaspar(0.840)
5	1e-18	-43.56	0.0213	0	TFCP2/MA0145.3/Jaspar(0.637)
6	1e-16	-38.08	0.0456	0.0016	TEAD2(TEA)/Py2T-Tead2-ChIP-Seq(GSE55709)/Homer(0.833)
7	1e-15	-36.6	0.0182	0	SOX10/MA0442.2/Jaspar(0.722)
8	1e-15	-35.88	0.0213	0.0001	HSF2/MA0770.1/Jaspar(0.661)
9	1e-15	-35.46	0.0851	0.0114	POL013.1_MED-1/Jaspar(0.614)
10	1e-15	-34.78	0.0638	0.0056	CDX2/MA0465.2/Jaspar(0.724)
11	1e-13	-30.35	0.079	0.0119	FOXM1(Forkhead)/MCF7-FOXM1-ChIP-Seq(GSE72977)/Homer(0.806)
12	1e-12	-29.82	0.0517	0.0042	MAZ/MA1522.1/Jaspar(0.613)

## Sheet: kmean5
Rank	P-value	log P-pvalue	% of Targets	% of Background	Best Match/Details
1	1e-21	-48.56	0.0639	0.0009	PB0089.1_Tcfe2a_1/Jaspar(0.693)
2	1e-20	-46.23	0.2694	0.0661	FOXI1/MA0042.2/Jaspar(0.923)
3	1e-18	-42.77	0.0411	0.0002	IRF1(IRF)/PBMC-IRF1-ChIP-Seq(GSE43036)/Homer(0.702)
4	1e-17	-40.81	0.0731	0.0026	PB0016.1_Foxj1_1/Jaspar(0.769)
5	1e-17	-40.38	0.0685	0.0021	JUNB/MA0490.2/Jaspar(0.962)
6	1e-17	-39.92	0.1233	0.0133	SOX12/MA1561.1/Jaspar(0.720)
7	1e-16	-38.98	0.0274	0	ZNF449/MA1656.1/Jaspar(0.609)
8	1e-15	-35.41	0.0731	0.0037	CDX2/MA0465.2/Jaspar(0.712)
9	1e-14	-32.95	0.0411	0.0005	Nr2e3/MA0164.1/Jaspar(0.730)
10	1e-14	-32.78	0.0365	0.0003	ZBTB6/MA1581.1/Jaspar(0.567)
11	1e-13	-32.23	0.0365	0.0003	PB0130.1_Gm397_2/Jaspar(0.622)
12	1e-13	-31.78	0.0228	0	PH0037.1_Hdx/Jaspar(0.663)
13	1e-13	-30.67	0.0274	0.0001	AR-halfsite(NR)/LNCaP-AR-ChIP-Seq(GSE27824)/Homer(0.654)
14	1e-13	-30.47	0.0457	0.001	PB0134.1_Hnf4a_2/Jaspar(0.660)
15	1e-12	-29.19	0.0365	0.0005	Reverb(NR),DR2/RAW-Reverba.biotin-ChIP-Seq(GSE45914)/Homer(0.631)
16	1e-12	-28.84	0.0365	0.0005	ETV4/MA0764.2/Jaspar(0.705)
17	1e-12	-27.92	0.032	0.0003	Nr5a2/MA0505.1/Jaspar(0.682)

## Sheet: kmean6
Rank	P-value	log P-pvalue	% of Targets	% of Background	Best Match/Details
1	1e-30	-69.36	0.2636	0.0164	JUND/MA0491.2/Jaspar(0.986)
2	1e-14	-34.49	0.0388	0	ZBTB12(Zf)/HEK293-ZBTB12.GFP-ChIP-Seq(GSE58341)/Homer(0.631)
3	1e-14	-33.58	0.1705	0.0181	EKLF(Zf)/Erythrocyte-Klf1-ChIP-Seq(GSE20478)/Homer(0.886)
4	1e-13	-31.51	0.0465	0.0001	ZFP57/MA1583.1/Jaspar(0.568)
5	1e-13	-31.03	0.0388	0.0001	JUN::JUNB/MA1132.1/Jaspar(0.650)
6	1e-13	-30.09	0.155	0.0169	HIF-1a(bHLH)/MCF7-HIF1a-ChIP-Seq(GSE28352)/Homer(0.759)
7	1e-12	-29.79	0.0465	0.0002	KLF4/MA0039.4/Jaspar(0.791)
8	1e-12	-29	0.0388	0.0001	ZNF341/MA1655.1/Jaspar(0.580)
9	1e-12	-27.91	0.2171	0.042	MF0002.1_bZIP_CREB/G-box-like_subclass/Jaspar(0.909)
