# Supplementary material for: Phenotypic heterogeneity and plasticity in colorectal cancer metastasis
Source: Cell Genom. 2025 May 19;5(7):100881. doi: 10.1016/j.xgen.2025.100881 (PMC12278653; doi:10.1016/j.xgen.2025.100881)
Supplement: Table S7. Transcription factor regulons predicted using SCENIC+, related to Figure 3 [file mmc8.xlsx]

## Sheet: SCENIC+ TF regulons
Transcription factor regulons predicted using SCENIC+
FOS_+_+_(274g)	FOSB_+_+_(189g)	FOSL1_+_+_(261g)	FOSL2_+_+_(166g)	JUN_+_+_(265g)	JUNB_+_+_(302g)	JUND_+_+_(329g)	ASCL2_+_+_(346g)	CDX2_+_+_(219g)	LEF1_+_+_(142g)	HNF4A_+_+_(453g)	TEAD1_+_+_(105g)	TEAD4_+_+_(99g)	RELB_+_+_(47g)	RELA_+_+_(10g)	REL_+_+_(30g)	NFKB1_+_+_(51g)	NFKB2_+_+_(10g)
ABCA1	ABHD2	ABHD11	ABHD3	ABCA1	ABCG1	ACHE	ABAT	ACOT13	AADAT	AATF	AAGAB	ACOT7	ABTB2	CDC42	ABCG1	AAGAB	BIRC3
ABCC3	ADAMTS6	ABHD2	ABLIM2	ACSL5	ABHD17C	ACTB	ABHD14B	ACOT8	ABCB1	ABAT	ABCD3	ADAM15	BAIAP2L1	DDX24	ADAM9	ABHD2	CCL20
ABHD17C	ADGRE5	ABTB2	ABLIM3	ACTG1	ABHD2	ACTN4	ABHD16A	ACSS2	ACVR1C	ABHD12	ABHD2	ADAT2	BCL3	EPPK1	ARHGEF12	ABTB2	FOSL1
ABHD2	AGR2	ACTN1	ACTN4	ADGRE5	ACBD3	ACTR3	ACOT8	ADD3	ADAMTS19	ABL1	ABHD3	AGPAT5	BIRC3	FOSL1	BCL3	ARHGAP42	IRF1
ABLIM2	AGR3	ACTN4	AGRN	AGR3	ACTB	ADAP1	ACSS1	ADH1C	ADGRV1	ACBD6	ABLIM1	ANAPC7	CCL20	GSDMD	CAPN8	BIRC3	LAMC2
ABR	AHR	ADGRE5	AHNAK	ANG	ACTG1	ADGRE5	ADAT2	ADRA2A	AKIRIN2	ACOT8	ABTB2	ANKS6	CDKN2A	LY6E	CCL20	CCL20	NFKBIA
ACTB	AKT3	AGO2	AKAP13	ANKH	ACTN4	AGPAT2	ADGRG1	AIP	ANKRD30A	ACSS1	AFDN	AP1S3	CFLAR	NFKBIA	CFLAR	CDK8	PLAUR
ACTG1	ALB	ANXA11	ALOX5	ANKRD9	AGPAT2	AGR2	ADH1C	AJM1	APCDD1	ACSS2	ANXA3	AP3M2	DUSP5	P4HB	ECE1	CFLAR	SGPP2
ACTN4	ANKRD12	ANXA2	ALPK1	ARHGAP18	AGR3	AGR3	ADH5	ALDH2	ATPAF1	ACTR3C	ARHGAP29	ARHGAP10	ENKUR	PIM3	GIPC1	CTNNB1	TNFAIP3
ADAMTSL1	ANO1	AOAH	ANXA11	ARHGEF38	ANG	AK1	AKAP1	AMACR	AXIN2	ADCY9	ARID3B	ARNTL2	FGD6	PLAUR	HHLA2	ETS1	TNIP1
ADGRE5	ANXA1	ARC	ANXA2	ARID3A	ANXA2	AKIRIN1	ALDH3A2	AOC1	BAMBI	ADNP	ASAP2	ATP2A2	HDAC9		IFNGR1	GDA
AFAP1	ANXA13	ARHGAP23	ANXA3	ARL4A	AP1AR	AKT1	ALDH5A1	ASCL2	BMP4	AFG1L	BAZ2B	BAZ1B	HIVEP2		IRAK2	GK
AGR3	ANXA2	ARHGAP27	ANXA4	ARMCX3	ARF6	AMN	ALG1	ATP5PO	BMPER	AGAP3	BCAR3	BCL2L12	ICAM1		ITGAV	HDAC9
AHR	AP3M2	ARL5B	APOL1	ATF3	ARHGEF18	ARF3	ALG5	BANF1	CACHD1	AGPAT3	BCL2L1	BICC1	IFNAR2		LAMC2	HIVEP2
AKAP13	ARHGAP42	ATP2B1	ARHGEF1	AXDND1	ARID3A	ARF6	AMACR	BLCAP	CADM1	ALDH5A1	C11orf49	C2CD2	IFNGR2		MEF2A	HMGXB4
AMN	ARHGEF18	AXIN1	ARID3A	B2M	ARPC2	ARHGDIA	APMAP	BRI3	CBR4	ANKRD27	C11orf80	CAD	IL4R		MXD1	HNRNPA2B1
ANKRD37	ARID3A	AZIN1	ASAP2	B4GALT1	ATF3	ARID3A	AQP1	C10orf99	CCDC170	ANO10	C2CD3	CCT4	IRAK2		NCOA1	IFNAR2
ANXA2	ARL17B	B3GNT5	ASS1	BAG1	ATF5	ARL8A	ARL11	C15orf48	CD200	ANO9	CACUL1	CDCA7	IRF1		NFKBIA	IFNGR1
ARHGAP26	ASAP1	B4GALNT3	ATF3	BBC3	ATG101	ARPC4	ARL6IP4	CAPZA2	CEMIP2	ANXA4	CDK8	CDKL1	ITGAV		NFKBIZ	INTS6
ARHGEF18	ATF3	B4GALT5	ATP2B4	BCL10	ATP11B	ARPP19	ASCL2	CCDC71L	CEP112	AOAH	CELF2	CEP192	ITGB8		OPTN	IRAK2
ARID3A	ATF5	BAIAP2	B2M	BMP2	ATP1A1	ASS1	ATG3	CD9	CERS6	AP002495.1	CLIC4	CEP295	LAMB3		RAPH1	ITGAV
ATF3	ATP5F1A	BAIAP2L1	B3GNT6	BTG1	AVPI1	ATF3	ATP5IF1	CDH17	CLSTN2	ARFGEF1	CLMN	CHAF1A	LAMC1		RASEF	ITGB8
ATP11B	BTBD19	BCL3	B4GALT1	BTG2	B2M	ATF4	ATP5MG	CDX2	CNOT6L	ARFGEF2	CMTM7	CHID1	LAMC2		RBM47	JAK1
ATP1A1	C12orf75	BCL9L	BCAS1	C14orf119	B3GNT3	ATF5	ATP5PB	CES2	COLCA2	ARGLU1	COBL	CKLF	LYN		RELB	KIF2A
ATP2B4	CABLES1	BHLHE40	BCL2L1	C4orf3	B3GNT5	ATG101	ATP5PD	CFL1	COLGALT2	ARHGAP39	CREB5	CPSF7	MAP3K8		SDCBP2	KLF6
AVPI1	CALM2	BIK	BCL3	CACHD1	B4GALT1	ATL3	ATP6AP2	CIAO2B	CPA6	ARHGEF10L	CTIF	CSE1L	NCEH1		SEMA7A	LAMC1
B2M	CARD11	BNIP5	BHLHE40	CAMK2N1	BAG1	ATP5F1A	BANF1	CLDN15	CRAT	ARMC2	CTTN	DDIAS	NFATC2		SGPP2	LAMC2
B3GNT3	CARS	BRD4	BIK	CCDC186	BBC3	B3GALT5	BCL11A	CLDN3	CRYBG1	ASAP1	DENND3	DDX31	NFKBIA		SLK	LHFPL2
B3GNT5	CAVIN3	C3orf52	BNIP2	CCN2	BCL10	BAG6	BCL2L12	CLDN4	CSGALNACT1	ASL	DPYSL2	DNAH2	NFKBIZ		SMAD3	MACC1
B4GALNT3	CCDC173	C6orf132	C19orf33	CD151	BCL3	BCL9L	BRD7	CLN3	CTH	ASXL1	DYM	DNMT1	OPTN		UGCG	MAST2
B4GALT1	CCN1	C6orf141	C20orf194	CD200R1L	BHLHE40	BLVRB	BRI3	CLNS1A	CTNNA2	ATAT1	ECT2	DTNB	PLAUR			NBN
BAG1	CD109	CALB1	C4BPB	CD63	BLVRB	BRD2	BTG2	CLYBL	CTSO	ATP11A	EEPD1	EBPL	PLEC			NCEH1
BCAS1	CD55	CALU	C6orf132	CDH1	BTG2	C12orf75	C12orf45	CMAS	CTTNBP2	ATP2C2	EHMT1	EEF1AKNMT	PLEKHM2			NFKBIA
BCL3	CD9	CAPZB	CARD11	CHMP1B	C12orf75	C19orf33	C12orf66	CNBD2	CYTIP	ATP7B	EMP1	ELOVL6	PMAIP1			NFKBIZ
BHLHE40	CDC42EP4	CD58	CD55	CHMP4C	C19orf33	CANT1	C1orf131	CNKSR3	DACH1	ATP9A	EMSY	EVA1C	PMEPA1			PARP8
BNC2	CDKN1C	CDC42BPB	CDA	CKB	C2CD4A	CAPN1	C2CD2	COA3	DISC1	B4GALNT3	EPHA2	FARSB	PML			RELB
BNIP2	CDKN2A	CELF1	CDHR5	CLCN3	CALM2	CAPNS1	C2orf69	COQ8A	DLC1	BABAM2	ETS1	FUS	RELB			RIPK2
BTG2	CGN	CHST15	CHP1	CLDN3	CAP1	CARM1	C9orf152	COX5A	DOCK4	BAIAP2	EXT1	GALNT18	RNF207			SDC4
C3orf52	CLCF1	CLCF1	CRYBG2	CLDN4	CAPG	CCND1	CAB39L	COX5B	ENPP3	BCL11A	FAM91A1	GINS1	SDC4			SEMA7A
C4BPB	CLDN18	CORO1C	CYP2S1	CLIC1	CAPZA1	CCNI	CACYBP	CPNE1	EPHB2	BCL2L1	FLNB	GPI	SGPP2			SGPP2
CACNB2	COL16A1	COTL1	DDIT4	CLK1	CAVIN3	CDC42	CALR	CPPED1	EPHB3	BICDL2	FRAS1	HELLS	SMAD3			SLC9A2
CAMK1D	COL24A1	CRYBG2	DMKN	CRIP1	CBX4	CDC42EP1	CANX	CSNK2B	ERG	BICRAL	GIGYF2	HNRNPC	TAPBP			SMAD3
CAMK2D	CPA6	CTBP2	DNM2	CRLS1	CCL20	CDC42EP5	CBX1	CTSA	EVA1A	BLCAP	HIVEP1	HNRNPU	TM4SF1			TAPBP
CCN1	CRY1	CTNNB1	DST	CTNNB1	CCN2	CDKN1C	CCDC112	CYHR1	FHOD3	BNIP5	IFT81	INTS13	TNFAIP2			TNFAIP3
CCNK	CSRNP1	CTTN	DUSP1	CYP51A1	CCND1	CDKN2B	CCDC34	CYP2S1	FN1	C16orf70	IGF2BP2	IPO7	TNFAIP3			TNIP1
CCSER1	DUSP1	DENND5A	DUSP10	DAB2	CCPG1	CDV3	CCDC71L	CYREN	GAD1	CA1	ITGAV	KIF2A	TNIP1			TRIM69
CD151	ECE1	DIAPH1	DUSP8	DACH1	CD151	CEBPG	CCDC85B	DBNDD2	GADD45A	CA3	ITGB1	KPNB1	ZMIZ2			UBE3A
CD55	EGR3	DLGAP4	EFHD2	DAPK2	CD164	CHD3	CCT6A	DHX35	GOLIM4	CACNA1D	KAT6A	LARP4				VCL
CDC37	EMP1	DOCK4	EFNA1	DDIT3	CD200R1L	CHMP1B	CCT7	DMAC1	GRIN2B	CAMTA1	KDM2A	LIPG				WIPF3
CDC42EP5	EPHA2	DUSP8	ELF3	DDIT4	CD55	CHP1	CD320	DNPH1	HES1	CARS2	KHDRBS1	LRCH1				WTAP
CDH13	EPHA4	E2F3	EML2	DENND4C	CD63	CIB1	CD38	DNTTIP1	HLA-DRA	CBFA2T2	KTN1	MASTL				ZC3HAV1
CDHR2	ERCC1	ECE1	ENO2	DNAJB1	CD9	CKAP4	CD46	DPM1	HNRNPDL	CCDC122	LATS2	METAP2
CDKN1A	ESCO1	EDAR	EPAS1	DSP	CDC42EP4	CLDN18	CD81	DYNLRB1	ID1	CCND3	LRRC1	MPP6
CEACAM1	EXT1	EEPD1	EPHA2	DSTN	CDKN1A	CLTB	CD9	EFNA1	ID4	CD9	LRRFIP1	MRPL3
CGN	EZR	EFNB2	EPS8L2	DUSP1	CDKN1C	CNDP2	CDCA7	EFNA3	IDH2	CDC16	LSM14A	MTHFD1L
CKB	F5	EGR3	EZR	DUSP16	CDKN2AIP	CNN2	CDK4	EIF6	IGFL4	CDH1	MAML2	MTRR
CLDN4	FAM20C	EHD1	FBXO32	DUSP6	CEACAM1	COL16A1	CDKN1B	ELF3	ITGA1	CDH17	MAP4K3	MYBL2
CLMN	FAM49B	EHD4	FBXW5	ECPAS	CEACAM6	COLGALT1	CEL	ELOB	ITPR2	CDK10	MAP4K4	MYO19
CRIP1	FAM91A1	ELMSAN1	FLNB	EDN1	CHMP1B	COPB1	CEP68	ENPP1	KANK1	CDK5RAP1	MAPK1IP1L	NCAPD3
CTNNB1	FBXO32	ELOVL5	FOS	EEF1B2	CIB1	CREB5	CFDP1	ENTPD6	KCNJ2	CDKAL1	MIB1	NOP58
CYP2S1	FOS	EPHA2	FOSL2	EIF4G2	CKB	CSRP1	CFTR	EPB41L4B	KCNMB4	CDR2	MICAL2	NSD1
CYP3A5	FOSB	ERRFI1	GCNT3	ELF3	CLDN3	CTBP1	CHCHD2	EPCAM	KCNN2	CEP250	MIOS	NUP210
DAPK2	FOSL1	ESYT2	GSN	ENC1	CLDN4	CTR9	CISD3	ERBB2	KCTD16	CES2	MTCL1	OSBPL3
DDHD2	FRAS1	EVA1C	GTPBP2	EPCAM	CLDN7	CTSD	CLDN3	ERGIC3	LDLRAD4	CFAP44	MYOF	PCSK9
DDIT4	FRMD4B	EZR	IGF2BP3	ERBB3	CLTB	CXCL16	CLNS1A	ERLIN2	LEF1	CGREF1	NCEH1	PDCD2L
DDX3X	FSTL3	F3	IL10RB	ERCC1	COL16A1	CYB5R3	CMTR2	ESPN	LRMDA	CHD6	NFYA	PHC2
DHX15	GATA6	FA2H	INF2	ETS2	COL17A1	CYBRD1	CNBD2	EXOSC5	MAN1A1	CHD7	NPC1	PMM2
DNAJB1	GLI2	FAM118A	ITGA3	FAM13A	CPEB4	DDA1	COA3	FABP1	MAPK10	CHMP4B	NUP160	PMS1
DNM2	GLUL	FAM49B	ITGA5	FAM50A	CRB3	DHCR7	COA5	FAM110C	MCTP1	CLDN1	OSBPL3	POFUT1
DSP	GNB5	FHL2	ITGB4	FBXO32	CSNK1E	DMKN	COASY	FAM3D	MEGF9	CLDN15	PBX4	POLE2
DUSP1	HBEGF	FLNA	JUP	FDFT1	CSNK2A1	DNAJB1	COG2	FUCA2	MGA	CLDN16	PHACTR4	POLR1B
EDN1	HES4	FLNB	KDM5B	FEM1C	CSRNP1	DOK4	COIL	FXYD3	MPPED2	CLDN4	PLAU	PPAT
ELF3	HSH2D	FOSB	KIAA1522	FHDC1	CTSE	DRG1	COL9A3	GGT6	MTHFD2L	CLYBL	PMEPA1	PPM1G
ELMSAN1	HSPG2	FOSL1	KLF3	FLRT3	CTSH	DSG2	COQ8A	GIPC2	MYB	CNBD2	POLB	PPP1CC
EMP1	IER2	FOXN2	KRT17	FOS	CX3CL1	DUSP1	CORO1B	GLB1	MYO3B	CNKSR1	PRAG1	PTCD3
EPHA2	IER3	FRMD4B	KRT19	FOSB	CXCL1	DUSP8	COX4I1	GLCE	NAPG	CNNM4	PTPN14	PTGES2
EPHA4	IGF2BP3	GABRE	KRT7	FOXN3	CYBRD1	EFHD2	COX5B	GNB2	NCALD	COG4	PTPRJ	PTPN11
EPS8L3	INAVA	GATAD2A	LIPH	FOXQ1	CYP2S1	EFNB1	CREBZF	GPR160	NCKAP5	COMMD6	RALA	PTPRG
ERRFI1	INSR	GLRX3	LRMDA	FZD7	DDIT4	EIF3D	CSNK2B	GSS	NFXL1	COMMD7	RHOBTB3	PUS1
EVPL	IQCJ-SCHIP1	GNA12	MAGI2	GALNT4	DDX3X	EIF4G2	CTSA	GSTK1	NKD1	COQ8A	RUNX2	PUS7
EZR	IRF7	GPRC5A	MALT1	GALNT6	DDX5	EPN1	CTTNBP2	GTF3A	NMNAT3	CORO1C	SESTD1	QSER1
F5	ISG15	GRHL1	MBOAT7	GAPDH	DENND3	EPPK1	CYB561	H3F3A	NRCAM	CPNE1	SH3BP4	RAI14
FA2H	ITPKC	GRK5	MEF2D	GAS2L3	DMKN	EPS8L2	CYB5B	HDHD3	NRP1	CPNE7	SLC20A2	RBL1
FAM102A	JUNB	GTF2IRD1	MGLL	GBP2	DSP	ERGIC1	CYHR1	HILPDA	NRXN3	CPQ	SLMAP	RRP1B
FAM120AOS	JUND	HBEGF	MICAL2	GDF15	DUSP1	ESCO1	DBT	HINT3	NSMF	CRIM1	SMAD2	SEH1L
FAM13A	KAT6A	HELZ2	MIDN	GEM	DUSP6	EZR	DDX27	HMGCS2	PALLD	CRLF3	SMAD3	STARD7
FAM241A	KIFC3	HES4	MKNK2	GGH	DYRK2	F11R	DDX52	HNMT	PARP8	CRPPA	SMAD7	STIM2
FAM83E	KLF2	HIP1	MUC1	GLUL	ECE1	F2RL1	DLEU7	HOXA10	PATZ1	CRYL1	SMG7	TFDP1
FCGBP	KLF4	HIVEP2	MUC13	GMNN	EHD4	FAAP20	DNAJC15	HPGD	PCP4	CSE1L	SNX9	TRAP1
FHL2	KRT20	HK1	MUC17	GNG5	EIF1	FADS1	DNAJC7	HSPA1B	PDE4B	CTNNBL1	SPATS2L	TTL
FMN1	KRT8	HRH1	MUC4	GPRC5A	EIF4G2	FAM160A2	DNPH1	HSPB1	PDGFC	CTSA	SUCO	UBE2G2
FNIP2	KRT80	HSPA1A	MXD1	GPX2	ELF3	FAM32A	DNTTIP1	HSPH1	PGM5	CTXND1	SVIL	UCK2
FOS	LAMA3	IER3	MYH14	GSN	ELP5	FAM83H	DSTN	IARS2	PHLDB2	CXADR	TEAD1	UGGT1
FOSB	LAMB3	IFFO2	MYO1C	H1F0	EMP1	FASN	DUSP23	IGSF8	PHYHIPL	CYB5B	TGFA	URB1
FOSL2	LAMC2	IFNGR2	MYO1E	HAVCR1	EPAS1	FKBP8	DYNLL2	IRF2BP2	PKD2	DCAF6	TNFRSF11B	USP13
FXYD3	LATS2	IFRD1	MYO9B	HDHD3	EPB41L4B	FLII	DYNLRB1	IRF8	PLCB1	DDAH1	TOM1L2	USP36
GAK	LDLR	IKZF3	NBEAL1	HES1	EPHA2	FLNA	EBPL	ITGA9	PPP1R14C	DDI2	TRA2B	VOPP1
GCNT3	LMNA	ILRUN	NCOR2	HGSNAT	EPHA4	FOS	EEF1AKMT1	ITM2C	PPP1R9A	DENND2C	TTLL5	WDR90
GDF15	LRRFIP1	INPP1	NDEL1	HMGB2	ERRFI1	FOSB	EEF1G	KAT14	PRICKLE2	DGAT1	USP47	XPOT
GLUL	MAFK	ITPK1	NDRG1	HMGCS1	ETHE1	FOSL2	EFNA3	KAZN	PRKD1	DGKD	USP6NL
GOLM1	MAL2	ITPKC	NECTIN2	HORMAD1	EZR	FOXP4	EFNA4	KLC4	PRSS23	DGKH	WAPL
GPA33	MAPRE3	ITPR3	NEDD9	HOXD13	F11R	FSTL3	EFTUD2	KLF5	PTK7	DGUOK	WWC1
GPCPD1	MBP	JDP2	NIBAN2	HSD17B2	FA2H	G3BP2	EIF6	KNOP1	PTPN13	DHX35	ZBED5
GPRC5A	MICAL2	JPH1	NOXA1	HSPA1B	FAM20C	GADD45A	ELOB	KRT10	PTPRD	DIDO1	ZNF407
GRK3	MISP	JUP	NPC1	HSPB1	FOS	GANAB	ENTPD6	LAMP1	PTPRO	DIPK1A	ZNF410
GSN	MX1	KCNK1	NR4A1	HSPE1	FOSB	GBP2	ERLIN2	LAMTOR4	RASGRF2	DLGAP4
GTPBP1	MXD1	KCNK5	NRARP	HSPH1	FOSL2	GCC2	ESD	LAPTM4A	RASSF8	DNAH6
HAVCR1	MYADM	KIAA0040	OPTN	ID1	FOXA3	GJB3	ETS2	LDLRAD4	RBP1	DNAJC5
HBEGF	MYO1E	KIFC2	PCDH1	IER2	FUCA1	GLUL	EZH1	LNX2	RHOBTB3	DNASE1
HDHD3	MYO7B	KIRREL1	PER1	IER3	FXYD3	GNAI2	FAM217B	LRATD1	ROBO2	DPM1
HES1	NCEH1	KLC1	PIAS1	IER5	GABARAPL1	GNPNAT1	FAU	LRP11	RORA	DTNBP1
HIP1R	NCOA7	KLF10	PIM3	IFRD1	GCNT3	GPC1	FBXL6	LSM6	RUFY3	EEF2K
HK2	NEDD9	KLF2	PLAUR	IGSF1	GDF15	GRK2	FCGRT	LY6G6D	RUNX2	EFHC1
HNRNPDL	NFATC1	KPNA4	PLD1	IL32	GJB3	GSKIP	FGGY	MAOA	SH3RF3	EFNA3
HSD11B2	NFATC2	LAMB3	PLEKHB2	ISG15	GOLGA7	GTF2F1	FITM2	MAP1LC3B	SHISA6	ELF1
HSPA1A	NFKBIA	LAMC2	PLXNA3	ITGB6	GPRC5A	H1F0	FOXO3	MARVELD2	SLC39A10	ELF3
ID1	NPC1	LDLR	PLXNB2	ITM2C	GPRC5C	HDAC1	FTH1	MATN2	SLC4A4	ELMO2
ID2	NR4A1	LIF	PML	ITPRID2	GRB7	HEXIM1	FTL	MAVS	SMAD9	EML4
IER2	NSMCE2	LMNA	PNKD	JUN	GRSF1	HIGD1A	FUCA2	MCOLN2	SOX9	ENTPD6
IER3	NT5C3A	LMO7	PRDM16	JUNB	GSN	HIPK1	GAA	MCRIP2	ST8SIA1	EPB41
IL18	ODC1	LONRF3	PTPRH	JUND	H1F0	HLA-C	GDAP1L1	METTL26	STT3B	EPB41L1
ILF3	PAX8	LRP8	PTPRR	KAT6A	H3F3B	HLA-E	GDPD5	MMP24OS	TBX3	EPB41L5
IQGAP2	PDLIM1	LRRC8A	PUM1	KDELR1	HBEGF	HNRNPUL1	GHDC	MOGAT3	TCF3	ESRP1
ITGB4	PER2	LRRFIP1	QSOX1	KLF2	HES1	HSPA1A	GNB2	MPHOSPH8	TFAP2A	EVPL
ITPK1	PHACTR3	LUZP1	RAB1A	KLF3	HLA-A	IER2	GPX2	MRPL57	TGIF1	FADS6
JUN	PLEC	MAFK	RAP1B	KLF4	HLA-B	IFFO2	GRINA	MTIF3	TMEM131L	FAM192A
JUNB	PLEKHG6	MAP2K3	RASSF7	KLF5	HLA-C	IFITM2	GRPR	MVP	TMEM150C	FAM234A
JUND	PLK3	MAP3K14	RHPN2	KLF6	HSD11B2	IL10RB	GSTK1	MXI1	TNC	FARS2
KBTBD12	PPP1R15A	MAP3K9	RIOK3	KRAS	ID1	IMPA2	GTF3A	MYB	TOX	FBXO31
KIAA0232	PPP4R1	MARK3	RNF186	LAMP2	ID2	IMPAD1	GVQW3	MYLIP	TP53BP1	FCGRT
KIAA1522	PTGS2	MCF2L2	SCNN1A	LGALS4	IER2	INO80C	H3F3A	NAA20	TRMT9B	FGGY
KLF10	PTPN2	MCL1	SEC31A	LIMA1	IER3	INSIG1	HAAO	NBR1	TRPM3	FITM2
KLF2	RALGDS	MELTF	SELENOP	LNPK	IFI6	IRF6	HAGH	NDUFAB1	TSPAN5	FOXO1
KLF3	RASGEF1B	MICAL2	SEMA3B	LNX1	IGFBP1	IRS1	HIST1H2AC	NDUFC2	TSPOAP1	FOXO3
KLF4	RCAN1	MIDN	SEMA4B	LRP4	IL32	ISG15	HMGB1	NEU1	TTC39C	FOXP4
KLF6	REG4	MLF1	SERINC2	MAF1	IL6R	JOSD1	HNF1B	NUDT4	TTC6	FREM1
KRT19	RELB	MPP6	SERPINB5	MAGED2	INAVA	JUN	HSPB1	OGFR	UBE2E2	FRMD1
KRT20	RFX1	MPRIP	SGSM1	MAP1LC3B	IRF1	JUNB	HYAL2	OSER1	UGT8	GABPB2
LDLR	RFX2	MTSS2	SLC15A1	MCF2L2	IRF2	JUND	ID3	PAQR5	VCAN	GAS2
LGALS3	RGS7	MUC17	SLC16A3	MKNK2	IRF7	JUP	IFITM3	PCK1	WIF1	GDAP1L1
LGALS4	RHPN2	MYO5B	SLC20A1	MORF4L1	ISG15	KDM6B	ILF2	PDIA6	ZC3H12C	GDPD5
LIMA1	RIOK3	MYO9B	SLC2A1	MRPS18C	ISG20	KHSRP	IPO8	PDZK1IP1	ZDHHC2	GGT7
LIMK2	RMC1	NECTIN2	SLC45A4	MSMO1	ITGB1	KIF1C	IRF2BP2	PFDN4		GID8
LIPH	RNF139	NFE2L2	SLC6A8	MSX2	ITGB4	KLF13	ITGA9	PHACTR2		GMEB2
LMNA	RNF186	NFYA	SLC9A1	MTSS1	ITGB6	KLF2	KANTR	PHYKPL		GNG4
LONRF3	RNF220	NIBAN2	SOX6	MYC	ITM2C	KLF6	KAT2A	PIGT		GON4L
LPCAT4	ROCK1	NOCT	SPINT1	MYH9	ITPRID2	KRT19	KBTBD7	PLAGL2		GPALPP1
LRRC26	RTTN	NR4A1	SPON1	MYL12A	JUN	KRT8	KCNE3	PLCL1		GPR157
LRRC8A	S100A10	NR4A3	STAT3	MYL6	JUNB	KRT80	KLC4	PLEKHF2		GPR160
MAGI2	SAMD12	NT5DC3	STAT6	NCOA7	JUND	LAD1	KLHDC3	PPDPF		GRAMD1A
MAPK1IP1L	SERPINB5	NUP98	STK17B	NEDD4	JUP	LASP1	LAMTOR4	PRDX5		GRB7
MCF2L2	SGMS2	OXSR1	TGM2	NEDD9	KDELR1	LDLR	LAPTM4A	PROSER1		GREB1L
MCL1	SGSM1	PACSIN2	THRB	NET1	KIAA0232	LGALS3BP	LEFTY1	PRR15		GSE1
MEF2D	SHROOM3	PANX1	TINAGL1	NFE2L3	KIAA1522	LMNA	LFNG	PRR15L		GSS
MGLL	SKIL	PBX4	TMBIM1	NR4A1	KLF10	LPIN2	LGR5	PRSS8		GTF2F2
MICAL2	SLA	PDLIM3	TMEM241	NTN4	KLF13	LRATD2	LRP11	PSMA5		GTF2IRD1
MIDN	SLC20A1	PHLDA2	TNFRSF1A	OCIAD2	KLF2	LRRC59	LRRC2	PSMG4		GTF3A
MKNK2	SLC45A4	PICALM	TNRC18	PARM1	KLF3	LSR	LSM2	PTCD1		HELZ2
MORF4L1	SMAD7	PIEZO1	TPM4	PCBP1	KLF4	LY6E	LSM7	PYCARD		HIBCH
MTMR11	SNRPD1	PITPNB	TSPAN1	PCDH1	KLF6	MAL2	LSM8	R3HDML		HM13
MUC12	SOCS6	PLAU	TSPAN3	PDCD4	KRT18	MALL	LY6G6D	RAB5IF		HNF4A
MUC13	SOX6	PLAUR	VEGFA	PDLIM1	KRT19	MAP2K2	LYRM4	RASL11A		HNMT
MUC17	SPON1	PLCD3	WASF2	PERP	KRT20	MAP3K11	MACROD1	REEP1		HOXA3
MUC4	SQLE	PLEC	YWHAG	PHGR1	KRT8	MAPK3	MAGEB17	REXO2		HP1BP3
MXD1	STRA6	PLEK2	ZC3H12A	PIK3IP1	KTN1	MAPKAPK2	MANBAL	RIN2		HSPA1B
MYH9	TACC1	PLEKHG3	ZFP36	PITX2	LAMA3	MCL1	MBTPS1	RNLS		HSPH1
MYO1E	TBC1D8	PLK3		PLA2G2A	LAMB3	MFSD10	METAP2	RRBP1		IFNLR1
NECTIN2	TCIM	PMEPA1		PLAC8	LDHA	MID1IP1	METRN	RTF2		IFT52
NEDD9	TFF1	POP1		PLCB1	LGALS3BP	MIDN	METTL23	SAP18		IFT88
NET1	TG	PPARD		PLEKHG6	LGALS4	MISP	METTL26	SATB2		IGF2R
NFE2L3	TMEM241	PPL		PLIN2	LMNA	MKNK2	METTL27	SCAND1		IL22RA1
NOSTRIN	TMEM65	PPP1R13L		PNCK	LRP10	MMP14	MMP24	SDC4		IRS2
NR4A1	TNFRSF11B	PPP2R5C		PPP1R15A	LRRC8A	MSMO1	MMP24OS	SDHD		ITCH
NRARP	TOB1	PRMT8		PRAP1	LSR	MT1E	MPC2	SELENBP1		ITGA9
ODC1	TRA2A	PRSS51		PRKACB	LTBR	MT2A	MRGBP	SEM1		ITPK1
PALLD	TRIB1	PTPN12		PRKN	LY6E	MYADM	MRPL10	SERINC3		JAG2
PARM1	TRIM29	PTPRN2		PRSS23	MALL	MYH9	MRPL16	SERP1		JUP
PCK1	TSC22D3	PTPRS		PSMB7	MCF2L2	MYL12A	MRPL33	SESN3		KANSL1
PDLIM1	TSHZ1	PXN		PTBP3	MCL1	MYL12B	MRPL36	SHISA9		KAT2A
PER2	UNC13D	RAB11FIP1		RAB11A	MFSD10	MYO1C	MRPL45	SLC26A2		KAZN
PHLDA2	UST	RAB7A		RAB11FIP1	MGLL	MZT2B	MRPL48	SLC26A3		KCNK5
PIGR	WEE1	RAP1B		RAB14	MID1IP1	NAPG	MRPL57	SLC39A4		KCNQ1
PIM3	XKR9	RAP1GAP2		RAD23B	MIDN	NAPRT	MRPL58	SLC39A5		KCP
PLA2G2A	ZEB1	RBM38		RASSF6	MISP	NECTIN2	MRPL9	SLC3A1		KHDC4
PLAC8	ZFP36	RCOR1		RDH10	MKNK2	NELFB	MRPS14	SLC44A1		KHDRBS3
PLCB4	ZNF440	RDH13		RETREG1	MMP14	NFE2L2	MRPS17	SLPI		KIF3B
PLD1	ZNF516	RFX2		RFK	MORF4L1	NMU	MRPS18B	SORL1		KLC4
PLEKHG6	ZNF521	RHBDF1		RHOB	MPZL2	NOP9	MRPS34	SORT1		KLRG2
PLIN2	ZNF69	RHBDF2		RHOC	MRPS18C	NPC1	MTDH	SPRYD7		KMT5B
PLK3		RHEB		RNASE4	MT2A	NR2F6	MTIF3	SRI		LAMA5
PLP2		RHOF		RND3	MUC20	NYAP2	MYB	SUCLG1		LAPTM4B
PPA1		SAMD4A		RNF103	MXD1	OXA1L	MYLIP	TDGF1		LGR6
PPARG		SDCBP		RNF114	MYL12A	P4HB	MYRIP	TDP2		LLGL2
PPIE		SEMA4B		RNF186	MYL12B	PACSIN3	NDUFAF8	TFF3		LNX2
PPP1R1B		SGMS2		RRAGA	MYL6	PCBP1	NDUFB10	THBS1		LPAR5
PRKACB		SHB		S100A10	NECTIN2	PCBP2	NDUFC2	TLCD4		LPCAT2
PRKN		SIK3		S100A11	NET1	PDLIM1	NDUFS6	TM9SF2		LPIN3
PTPRD		SIM2		S100A4	NFE2L3	PDP1	NDUFV1	TMEM106C		LRCH1
RAB11FIP1		SLC20A1		S100P	NFKBIA	PEA15	NEU1	TMEM126A		LRRC69
RABL6		SLC22A31		SAMD13	NIPA2	PHF10	NFIX	TMEM176A		LSM14B
RASAL1		SLC25A25		SARAF	NR4A1	PIEZO1	NHLRC3	TMEM238L		LUC7L
REL		SLC25A29		SAT1	NRARP	PIK3R2	NIFK	TMEM60		LUC7L3
RFX2		SLC25A32		SDCBP	OASL	PIM1	NME1	TMEM97		LY6G6D
RHOB		SLC25A33		SELENOW	OCIAD2	PIP4P1	NME2	TMEM98		MACROD1
RHPN2		SLC45A4		SERF2	ODC1	PITHD1	NME3	TNFSF10		MAP1LC3A
RNF186		SLCO4A1		SESN3	PCDH1	PITX1	NOSIP	TOB1		MAP7D2
RNF19B		SMG1		SESTD1	PEG10	PKN1	NOTCH1	TRIM56		MAPK8IP3
S100A6		SMOC1		SHC3	PHGR1	PKP3	NTHL1	TRMT112		MCF2L
S100P		SMOX		SHLD1	PHLDA2	PLEC	NUAK2	TRPM6		MED4
SEC23A		SMURF1		SKAP2	PIM1	PLEKHB2	NUFIP1	TSPAN12		MEF2D
SEMA4B		SNRK		SLC11A2	PIM3	PLK3	OAF	TSPAN6		METTL27
SERPINB5		SNX25		SLC2A8	PKM	PLP2	OSER1	USP12		MGRN1
SERPINE2		SNX9		SLC30A1	PLA2G2A	PLXNB2	PAIP2	VAPB		MLXIPL
SHC3		SPEN		SLC38A2	PLAC8	PNPLA2	PCBD1	VAV3		MMP24OS
SHH		SPNS2		SLC40A1	PLAUR	PPP1CB	PCMTD2	YAE1		MNX1
SKIL		SPSB1		SLITRK6	PLEC	PPP1R15A	PDK2	YPEL3		MOGAT3
SLC20A1		SPTLC2		SNAPC3	PLP2	PPP1R15B	PEBP1	ZFP36L2		MPZL1
SLC25A25		SREBF1		SORBS1	PMEPA1	PPP4R1	PEMT	ZNF217		MRLN
SLC2A1		ST3GAL4		SORL1	PNKD	PRKAR1A	PERP	ZNF704		MROH1
SLC35E4		STK40		SOWAHC	POLR2A	PRKCSH	PEX7			MRPS28
SLC7A11		STX1A		SOX4	PPA1	PRPF8	PIGC			MRPS31
SLITRK6		STX2		SPATA6L	PPP1R15A	PRRC2A	PIGT			MRPS6
SOD3		SUN1		SPINK1	PRKACB	PSMC3	PIGU			MTDH
SPIRE1		SYN3		SPTBN1	PRSS2	PSMC6	PKIG			MTG2
SPRED1		TBC1D22B		SQLE	RAB11A	PSMD2	PLCL1			MTMR8
SQLE		TC2N		SQSTM1	RAC1	PSME1	PLPP3			MTRF1
ST3GAL4		TEAD3		SREBF2	RASSF6	PSME2	PLTP			MVP
STK40		TFCP2L1		SRP14	REG4	PSMG2	PM20D2			MYH14
STN1		TGFB1		STK38L	RFK	PTBP1	PMF1			MYL9
STRA6		TGIF2		TCIM	RHOB	PTP4A2	PMPCB			MYO1D
SYN3		TIMP3		TDRD1	RHOC	PTTG1IP	POLR1D			N4BP2L2
TC2N		TIPARP		TECR	RHOF	R3HDM4	POLR2L			NAMPT
TCF25		TM4SF1		TGIF1	RIOK3	RAB11B	PPDPF			NAPB
TCF7L2		TMC7		TGS1	RNASE4	RAB35	PPP1CA			NCOA3
TCIM		TMPRSS2		TLE1	RNF186	RAB3D	PPP1R14B			NCOA5
TDRD1		TNFRSF10A		TMA16	RSAD2	RAB5B	PPP1R35			NCOA6
TFRC		TNFRSF10B		TMEM123	S100A10	RAD21	PRDX5			NDFIP2
TIMP3		TNFRSF12A		TMEM144	S100A11	RALBP1	PRMT7			NDRG3
TINAGL1		TNFRSF1B		TMEM59	S100A6	RALGDS	PROCR			NEDD4L
TIPARP		TNFRSF21		TMSB4X	S100P	RBM8A	PROSER1			NEK3
TJP3		TNKS1BP1		TNFRSF12A	SDC1	RDH10	PROX1			NELFCD
TMBIM1		TNS4		TNFRSF19	SDC4	RDH11	PRPF4B			NEO1
TMEM184A		TPM4		TNFRSF1A	SDCBP2	REG4	PRR15			NFIX
TMEM263		TRA2B		TOB1	SELENOP	RELA	PRR15L			NFYA
TMEM87A		TRAF3		TPT1	SERF2	RHOB	PSMB3			NHLRC3
TNFRSF1A		TRIB1		TRIB1	SERPINB5	RHOG	PSMG1			NIPAL3
TNFRSF21		TSPAN5		TSPAN1	SFN	RIOK3	PTP4A3			NOL4L
TNIK		TTC7B		TSPAN6	SHB	RNF139	PWP1			NR5A2
TOB1		TUFT1		TSPAN8	SKIL	RNF186	PYCR2			NUFIP2
TPM1		USP36		TUBA1A	SLA	S100A11	PYGB			OAF
TPM4		VASP		TXNIP	SLC25A25	S100A13	QPRT			OGFR
TRAK1		VCL		UBC	SLC2A1	S100A14	QTRT1			OSBPL2
TRIB1		VPS37B		UBE2B	SLC30A1	S100A16	R3HDML			OSER1
TRIM15		VWA5B1		UGCG	SLC35E4	S100A6	RBFOX3			OTULINL
TSEN2		WASF2		USP53	SLC38A2	S100P	RBM38			OVOL2
TSPAN1		WDR45B		VMP1	SLC44A4	SCD	REEP1			OXR1
TSPAN8		WFDC3		WDR48	SLC6A14	SCO2	REPIN1			PABPC1L
TTYH3		YWHAG		WDR72	SMAD7	SDC1	RFXAP			PACSIN2
TXNIP		YWHAZ		WEE1	SMARCA1	SDCBP	RNASEH2C			PAN3
UBC		ZC3H12A		WIF1	SOWAHC	SEC61A1	RNF32			PAQR5
VASP		ZFHX3		YTHDC1	SOX6	SERINC2	RNF43			PARP4
VEGFA				ZBTB10	SOX9	SF3A1	RPIA			PARVB
VMP1				ZFAND5	SPINK1	SF3B4	RRP36			PCK1
VPS37B				ZFP36	SPINT1	SFN	SAP18			PCMTD2
VSIG2				ZFP36L1	SPINT2	SH3GLB2	SCAND1			PDLIM3
WDR1					SQSTM1	SIGIRR	SCPEP1			PHF20
WDR72					ST14	SLC2A8	SCRN2			PHLPP2
WEE1					STRA6	SLC30A1	SDHD			PHYKPL
WSB1					TAGLN2	SLC44A2	SELENOF			PIBF1
ZFP36					TAX1BP3	SLC7A5	SELENOW			PIGU
ZFP36L1					TCIM	SMAD7	SEMA3C			PKIG
ZFP36L2					TFRC	SMARCA4	SERINC3			PLAG1
ZFYVE28					TINAGL1	SMG5	SERINC5			PLCL1
ZSWIM6					TJP3	SOWAHC	SESN1			PLEKHA6
					TM4SF1	SOX9	SHISA9			PLTP
					TMBIM1	SPATA2L	SLC12A9			PLXNA2
					TMC6	SPINT1	SLC2A12			PMM2
					TMEM30A	SPTBN1	SLC35C2			POFUT1
					TMEM59	SQLE	SLC39A10			POLR3E
					TMSB4X	SREBF2	SLC39A4			PON2
					TNFRSF11B	STXBP3	SLC7A8			POU6F2
					TNFRSF1A	SVIP	SLPI			PPARGC1B
					TOB1	SWAP70	SMARCE1			PPIP5K2
					TOR1B	SYNGR2	SORT1			PPP1R13B
					TOR4A	SYT13	SOX4			PRELID2
					TPM4	TAGLN2	SPNS1			PRKDC
					TRAF4	TAX1BP3	SRI			PRKG1
					TRIB3	TFF1	SRRM2			PROCR
					TRIOBP	TGIF1	SRSF1			PROS1
					TSPAN1	THRAP3	SRSF3			PROSER1
					TTYH3	TLE5	SSBP1			PRPF40B
					TXNIP	TMBIM1	SSR2			PRPF6
					UBC	TMED10	ST6GAL1			PRR5
					VAPA	TMEM30B	STARD10			PRSS3
					VASP	TMEM41A	STX16			PTPN1
					VDAC3	TMSB4X	STXBP4			PTPRS
					VSIG2	TNKS1BP1	TDGF1			PUDP
					WSB1	TOB1	TEFM			PUM1
					YWHAZ	TOB2	TERF2			PWWP3A
					ZDHHC3	TOR4A	THAP12			PXYLP1
					ZFP36	TP53I11	TIMM13			PYGB
					ZFP36L1	TPM4	TM9SF2			R3HDML
						TRAM1	TMA7			RAB11FIP1
						TRIB1	TMEM126B			RAB22A
						TRIB3	TMEM14B			RAB2A
						TRIM29	TMEM176A			RAB40B
						TRIM47	TMEM177			RAB40C
						TRIOBP	TMEM9			RABGEF1
						TXLNA	TMEM98			RAD51B
						TYMP	TNNC2			RAE1
						UBALD2	TOMM34			RALGAPA2
						UBC	TOMM7			RALGAPB
						UBQLN4	TPP1			RALY
						UPF1	TRAP1			RAPGEF5
						VAPA	TRAPPC6A			RAPGEFL1
						VENTX	TRMT112			RASSF3
						VEZF1	TSHZ2			RB1
						WDR1	TSPAN12			RBFOX3
						WIPF2	TSPAN31			RBM12
						WTAP	TTC1			RBM12B
						XKR9	TTPAL			RBM26
						YWHAZ	TUBG1			RBM39
						YY1	TUFM			RERE
						ZBTB7A	TXN			RMDN2
						ZBTB7B	UNC50			RNASEH2B
						ZFP36L1	UQCC1			RNF114
						ZHX1	UQCC2			RNF217
						ZNF106	UQCC3			RNF43
						ZYX	UQCRB			ROCK2
							USP7			RPIA
							VAPB			RPN2
							VAV3			RPRD1A
							VEGFB			RPRD1B
							VPS28			RRBP1
							VPS51			RRP1B
							YEATS4			RTF2
							YTHDF1			RTKN
							YWHAB			SATB2
							ZBTB38			SCAP
							ZFP36L2			SDC4
							ZKSCAN1			SERINC3
							ZNF514			SFXN5
							ZNF703			SGK3
							ZNF704			SHROOM4
							ZNF862			SLC13A3
							ZNRF3			SLC17A9
										SLC22A3
										SLC2A9
										SLC38A9
										SLC39A11
										SLC45A4
										SLC9A8
										SLCO4A1
										SLPI
										SMYD3
										SOGA1
										SORBS1
										SPIDR
										SPIRE2
										SPRED2
										SPSB1
										SRRM2
										SRSF6
										SS18L1
										SSBP3
										ST6GALNAC3
										STARD13
										STAT5B
										STAU1
										STAU2
										STK24
										STK38
										STK4
										STX16
										STYXL1
										SUCLA2
										SUGCT
										SUGT1
										SULF2
										SULT1C2
										SYCP2
										SYN3
										SYNJ2
										SYT7
										TAF4
										TARBP1
										TCFL5
										TDRD3
										TEFM
										TGIF2
										THADA
										TLCD1
										TLDC2
										TLN2
										TM9SF2
										TM9SF4
										TMC7
										TMEM236
										TMEM255B
										TMEM45B
										TMEM63A
										TMPRSS4
										TNRC6A
										TNS3
										TOP1
										TOP1MT
										TPD52L2
										TRAPPC9
										TRPC4AP
										TSGA10
										TSNARE1
										TSPAN12
										TTC27
										TTI1
										TUFT1
										UBAC2
										UBE2V1
										UBE2V2
										UBE2W
										UBL3
										UBR5
										UPF3A
										UQCC1
										URGCP
										USP12
										USP7
										USPL1
										VAPB
										VDR
										VOPP1
										VPS13B
										VPS36
										VWA8
										WASF2
										WDR35
										WDR70
										WIPF1
										WNK2
										WWOX
										YAE1
										YTHDF3
										ZBTB10
										ZBTB38
										ZC3H13
										ZC3H3
										ZCCHC24
										ZFP36L2
										ZFP64
										ZHX3
										ZNF251
										ZNF335
										ZNF704
										ZSWIM3

## Sheet: AP-1 and NFKB
AP-1 combined regulons (FOS and JUN family members)	AP-1 combined regulons intersect with experimentally determined AP-1 target genes	NFKB combined regulons (NKFB1, NFKB2, REL, RELA, RELB)
GTF2F1	ABLIM3	DDX24
RETREG1	ALOX5	INTS6
KRT19	ANXA1	SMAD3
HIP1	ANXA2	ABCG1
NBEAL1	ANXA4	HNRNPA2B1
RHOG	CDKN2B	LAMC2
PARM1	CLCF1	AAGAB
DRG1	COTL1	ECE1
NOP9	CYP3A5	ENKUR
CTTN	EMP1	MAP3K8
IQGAP2	ENO2	BIRC3
STAT3	F2RL1	HMGXB4
SFN	FHL2	JAK1
RHBDF1	FLNA	TM4SF1
NCOR2	FOSL1	SEMA7A
DSTN	FSTL3	ABHD2
UBALD2	GBP2	RNF207
RHOF	GEM	LHFPL2
DENND4C	GJB3	PMEPA1
DDX5	GPRC5A	NBN
RELA	GSN	CCL20
KRT8	IL18	ETS1
LUZP1	IL6R	PLEKHM2
MFSD10	INPP1	FGD6
PTGS2	ITGB4	TNIP1
DST	KIAA0040	KIF2A
IRF6	KRT19	PIM3
PRKCSH	KRT7	MACC1
AKT1	KRT80	RIPK2
CLTB	LAMA3	SDCBP2
PIP4P1	LMNA	WTAP
PCDH1	MALL	CTNNB1
SYNGR2	MAPRE3	NFKBIZ
RCOR1	MTMR11	GDA
CTR9	MUC20	BAIAP2L1
GDF15	NOXA1	CDKN2A
SPIRE1	NTN4	IRAK2
COTL1	PDP1	ARHGAP42
GNG5	PERP	PML
ANXA11	PIM1	ZMIZ2
FAAP20	PLAUR	DUSP5
AGR3	PLCD3	MAST2
GATAD2A	PMEPA1	NFATC2
SOX4	RASSF6	IFNGR1
ITM2C	REG4	ABTB2
PPP1R1B	RHOB	LAMC1
LONRF3	S100A10	NCEH1
NCOA7	S100A11	PARP8
FLNA	SDCBP	TAPBP
DDX3X	SEMA4B	OPTN
EFHD2	SERPINB5	TNFAIP2
PSMC6	SERPINE2	KLF6
SAMD13	SESTD1	HDAC9
OXA1L	SLC15A1	VCL
PPARD	SLC35E4	CAPN8
REG4	TOB1	UBE3A
IFI6	TRIB1	BCL3
SLC35E4	UNC13D	TNFAIP3
WIPF2	ZYX	P4HB
EFNB2		MEF2A
B4GALT1		SGPP2
SPINT1		UGCG
TCIM		RAPH1
EPCAM		GSDMD
ARHGAP26		SDC4
TRAF3		IRF1
STX2		NFKBIA
EPS8L3		WIPF3
CYP51A1		IFNAR2
CDV3		ZC3HAV1
SLC20A1		ADAM9
SHB		TRIM69
IFITM2		FOSL1
ABCA1		RELB
MT1E		ITGB8
CGN		GIPC1
PLAC8		IL4R
EEPD1		PLAUR
C6orf141		ICAM1
MPP6		RASEF
NFYA		CDK8
C19orf33		RBM47
SKAP2		LYN
ARF3		HHLA2
HOXD13		LY6E
MUC4		SLK
ZBTB7A		ARHGEF12
CLK1		EPPK1
PIK3R2		PMAIP1
TOR4A		SLC9A2
CHMP1B		GK
AK1		IFNGR2
ANG		MXD1
P4HB		NCOA1
BRD2		HIVEP2
TIPARP		CFLAR
LRRFIP1		ITGAV
IRF1		CDC42
PITX1		PLEC
GBP2		LAMB3
RALBP1
JUP
LPIN2
GRK3
SOWAHC
STRA6
CAMK2D
C4orf3
GLUL
PRRC2A
IMPA2
LGALS4
GADD45A
CDC37
UPF1
PITX2
PDP1
GMNN
R3HDM4
FXYD3
YY1
C6orf132
CD151
CD109
STK38L
TUFT1
IL6R
NOCT
KLF13
LAMP2
FAM118A
PPP1R13L
TNFRSF11B
KIFC3
SESTD1
TAGLN2
EMP1
RHPN2
CRYBG2
RHOB
IRS1
SDC1
CEACAM1
MUC17
RGS7
PNKD
NFATC2
PLAU
SPATA6L
MKNK2
PLCD3
DYRK2
CANT1
TNIK
WASF2
EVA1C
S100A14
BCL3
TMC7
GPCPD1
RAB11FIP1
RND3
B2M
PRSS2
CHD3
SNRPD1
SLC44A4
ISG20
OPTN
CDC42EP1
SGSM1
LGALS3BP
GRK5
SMOC1
SOX9
VMP1
SEC23A
MTSS1
ACBD3
AGR2
CXCL1
TTC7B
ESYT2
USP36
BCL9L
BMP2
SLC2A8
BAG6
LNX1
TMEM65
NTN4
ZNF521
BNIP2
FDFT1
SLC6A14
SHH
SERPINB5
PSMB7
TECR
CIB1
ARHGEF18
KLF2
CYP3A5
FAM32A
FOSB
IRF7
LMO7
PTP4A2
TSPAN5
GSN
FHL2
MUC12
CKB
BNC2
LAMC2
SREBF1
SDCBP
SREBF2
KCNK1
JUNB
EPHA2
PLEKHG3
VASP
ANXA1
ZBTB10
ALPK1
COPB1
CLDN18
ELF3
DDIT3
ST14
DUSP10
TFRC
MAPKAPK2
ASAP1
BRD4
ZFP36L2
PLAUR
HMGCS1
ABLIM2
SNX25
NIPA2
EPPK1
CDKN2A
EDN1
FADS1
PTBP3
GGH
RDH13
TRIOBP
PTBP1
SLC45A4
IL10RB
RNF186
BCAS1
SYT13
MAPRE3
TSPAN1
ARL17B
WFDC3
VPS37B
COLGALT1
MSX2
PPP1R15A
AHR
RCAN1
PPP1CB
SERF2
MAP2K3
RNF103
SLC11A2
SEMA3B
PTPN2
HIPK1
EFNA1
NOSTRIN
PIEZO1
NR4A3
DOCK4
FOXN3
MYO9B
SPINK1
ZYX
PALLD
IL32
CCDC186
CCNI
EPHA4
CAMK1D
KIRREL1
DACH1
SLC25A32
ITPKC
STN1
STK17B
PACSIN2
SGMS2
DNAJB1
PRSS51
PLXNB2
RAC1
SLC38A2
BHLHE40
BAIAP2L1
LATS2
RNASE4
THRB
DDA1
HSD17B2
VEGFA
CCND1
CAPN1
PLP2
FNIP2
HLA-B
ABHD2
ARL5B
PLXNA3
EIF4G2
SARAF
STK40
MYO1C
PLEKHG6
POLR2A
ITPK1
IFFO2
FBXW5
TMEM41A
TMSB4X
TCF7L2
PRKN
ANXA2
PHACTR3
TNFRSF10A
MAF1
MID1IP1
HIGD1A
SF3A1
DSG2
RAP1GAP2
IGSF1
KIF1C
E2F3
PTPRH
SELENOP
SLC30A1
PPARG
ST3GAL4
MYO7B
ZNF440
HSPA1B
ANKH
TGIF2
AXDND1
C4BPB
GNAI2
KHSRP
CARM1
TINAGL1
TFCP2L1
PTTG1IP
ZFHX3
LIMA1
PCK1
CD164
TRIM29
RNF139
MICAL2
SH3GLB2
MCL1
VCL
SERPINE2
MAP1LC3B
PACSIN3
CAVIN3
DENND5A
PHLDA2
DDHD2
XKR9
PITHD1
ATF3
ECE1
EPN1
SKIL
SVIP
SPON1
PRKACB
MYL6
TMEM59
ACTN4
WDR48
GJB3
GALNT6
TMEM87A
CCL20
WEE1
ARHGEF38
H3F3B
HLA-E
SAT1
ARPP19
NPC1
KRT20
SORBS1
NYAP2
INAVA
F2RL1
CDC42EP4
DENND3
G3BP2
WDR45B
BBC3
SEMA4B
QSOX1
CDC42EP5
JPH1
KBTBD12
FAM120AOS
RFK
MAPK1IP1L
NAPG
PHGR1
PHF10
ARHGDIA
TRAK1
RNF220
CAPNS1
ATF5
EGR3
RAB1A
NR4A1
PTPRS
FAM13A
RAB7A
FOXP4
SLA
ZNF106
ENO2
MAP3K11
FBXO32
NCEH1
WIF1
POP1
TMC6
JOSD1
COL16A1
FHDC1
IER5
GOLGA7
UBQLN4
MAPK3
FOXQ1
IER3
SLC7A11
EHD1
ZBTB7B
S100A4
CDH1
SCO2
NT5DC3
FAM83E
RTTN
CREB5
ANO1
MPZL2
CCDC173
NAPRT
RAB11B
CD9
GNB5
GCNT3
TSC22D3
IL18
ROCK1
PANX1
ACSL5
VEZF1
PPP4R1
HMGB2
CHST15
ZFYVE28
EDAR
DMKN
DSP
TNFRSF21
KLF3
SEC31A
LAMB3
ARHGEF1
SYN3
GABARAPL1
PTPRR
ARF6
CLDN3
DAPK2
FOSL1
TTYH3
MEF2D
LAMA3
YWHAZ
PML
PPP1R15B
DNM2
IER2
S100P
KAT6A
ACTN1
SLC7A5
AFAP1
BIK
ELP5
CRLS1
CEACAM6
ACTR3
CSRNP1
SPINT2
FKBP8
ACTG1
ETS2
CCN2
ADAMTS6
SHLD1
RALGDS
MPRIP
TNFRSF12A
ZC3H12A
FOS
PPA1
TYMP
PSMG2
F5
CTNNB1
CDKN2B
JUN
ABHD11
APOL1
EZR
SOD3
HNRNPDL
DHX15
SPTBN1
PDLIM1
ILF3
MYC
RHEB
NFE2L2
MYH14
GLI2
LSR
HES4
TGS1
KLF6
DAB2
PRPF8
RASSF7
GCC2
TNS4
STX1A
CLCF1
CACNB2
NUP98
LGALS3
SORL1
NSMCE2
FMN1
IRF2
ERCC1
MORF4L1
COL24A1
HSPE1
NFE2L3
PLA2G2A
CACHD1
TRAF4
PRMT8
ABLIM3
DUSP16
TIMP3
RHBDF2
OCIAD2
ERGIC1
TGFB1
SLC15A1
RAD21
ERRFI1
ATP11B
FAM49B
NT5C3A
TSEN2
ANXA3
BLVRB
ESCO1
B4GALT5
ATP2B1
GALNT4
TOR1B
BAG1
HK1
ZDHHC3
TEAD3
PRSS23
CDA
HIVEP2
MMP14
DIAPH1
PKM
CALM2
TMEM30A
TNKS1BP1
GPRC5A
VSIG2
AKT3
MAP2K2
TLE1
USP53
SMG1
KLF4
SMOX
SLC44A2
ATL3
RIOK3
TNFRSF1B
ALOX5
ADAMTSL1
EPS8L2
GAPDH
C14orf119
NFKBIA
LMNA
SHROOM3
TJP3
PERP
EXT1
PEA15
IKZF3
TACC1
IMPAD1
KTN1
IFRD1
CDH13
KIAA0040
PXN
GLRX3
TMPRSS2
PTPRN2
HLA-A
SPATA2L
UST
RABL6
SESN3
PLCB1
PLCB4
RAD23B
GSKIP
MUC13
CD58
PLEC
CCNK
ARC
INF2
WDR72
SDC4
ZFP36L1
TRIB1
MLF1
CLDN7
MXD1
ANKRD12
TBC1D22B
MTSS2
MT2A
MYO5B
CALB1
CDC42BPB
DUSP1
MAGI2
CTSH
CRB3
RDH11
TMBIM1
C3orf52
ABHD3
ENC1
LY6E
GPC1
SLC6A8
CYBRD1
PKN1
TMED10
INSR
AP1AR
ACTB
FAM83H
HES1
NMU
TMEM263
ARHGAP18
LRP10
HDHD3
DUSP8
SPTLC2
ABHD17C
UNC13D
MYL12B
SNRK
TDRD1
FLNB
NDEL1
ATP5F1A
RDH10
GPX2
DOK4
OXSR1
AKAP13
ASS1
AXIN1
HSPB1
ASAP2
PAX8
ZSWIM6
UBE2B
VDAC3
CYB5R3
C2CD4A
INO80C
TSPAN3
GNA12
NOXA1
SMAD7
TBC1D8
EHD4
MSMO1
ID1
GAK
UGCG
SMARCA1
DHCR7
ATP1A1
EIF3D
MALL
NEDD9
PSME1
SWAP70
BAIAP2
RNF19B
SLCO4A1
ETHE1
TSHZ1
AOAH
IGFBP1
CHP1
SHC3
CPA6
S100A16
IQCJ-SCHIP1
PLK3
B3GNT3
PDCD4
INSIG1
PICALM
TPM1
VENTX
RFX2
MBP
PNCK
TCF25
LPCAT4
GTPBP1
FAM102A
SOX6
KLF5
CTSE
ZFAND5
TG
TM4SF1
PER1
PIK3IP1
CDKN2AIP
PLEK2
CAPZA1
PCBP2
TXLNA
PDLIM3
GRHL1
GAS2L3
FAM160A2
LRRC26
RFX1
FRAS1
MX1
GNPNAT1
SLC2A1
SQLE
B4GALNT3
PEG10
CSRP1
NET1
EEF1B2
F11R
TNFRSF10B
PPL
JUND
MISP
SMG5
CAPZB
SRP14
LRATD2
CAP1
SIM2
HIP1R
AHNAK
CLIC1
CDC42
RASAL1
SLC40A1
SPEN
RBM8A
ARMCX3
CDKN1A
ITGA5
TLE5
OASL
LIF
MARK3
RAB35
SF3B4
TNFRSF1A
GRB7
TFF1
FOSL2
SLC25A29
PLD1
CDHR5
ERBB3
CSNK1E
SNX9
TNFRSF19
PIM3
B3GNT5
TPM4
ELOVL5
HGSNAT
CCSER1
MBOAT7
ABR
SNAPC3
ECPAS
LIMK2
SLC16A3
GEM
RAB5B
EPAS1
NFATC1
RAP1B
GRSF1
CLMN
LRP8
HAVCR1
NECTIN2
F3
TPT1
RSAD2
RHOC
ACHE
PMEPA1
MRPS18C
AP3M2
FUCA1
SMARCA4
LIPH
DUSP6
CKAP4
FAM241A
LAD1
CRIP1
EML2
FOXN2
ANKRD9
ITGB1
CXCL16
MIDN
S100A11
GTF2IRD1
CYP2S1
CTSD
H1F0
ARPC4
WTAP
S100A6
FASN
HNRNPUL1
CHMP4C
TRIM15
MYL12A
TC2N
FAM50A
PSMC3
TMEM184A
MYH9
KIFC2
NR2F6
TOB1
AVPI1
SLITRK6
ARL4A
ZHX1
FSTL3
SLC25A33
LRRC8A
TRAM1
AGPAT2
FA2H
CARD11
ATG101
PRDM16
CTBP1
ANXA4
MZT2B
MYADM
PER2
RELB
VAPA
CAPG
HDAC1
SPRED1
RMC1
SPNS2
HSPG2
PSMD2
FAM20C
KLF10
ARPC2
SUN1
KDM5B
TMEM123
ABTB2
IGF2BP3
ATF4
LDHA
HORMAD1
CNN2
FLRT3
STAT6
PLEKHB2
RAB11A
RAB3D
SEC61A1
ARHGAP42
SIGIRR
SQSTM1
TSPAN6
ISG15
TUBA1A
MYO1E
PKP3
PUM1
KIAA1522
UBC
ZNF516
MAGED2
NIBAN2
AGRN
CAMK2N1
SPSB1
THRAP3
TRIB3
NDRG1
ITGB6
NEDD4
ARHGAP27
TGM2
YTHDC1
EPB41L4B
LDLR
S100A10
LRRC59
PBX4
ITPRID2
FAM91A1
TMA16
PIAS1
PSME2
ILRUN
MUC1
BTBD19
HSPA1A
PLIN2
CTBP2
RASSF6
ITPR3
KRT7
EVPL
BNIP5
CX3CL1
TRIM47
GRK2
ARL8A
SDCBP2
LTBR
PPP2R5C
KRT17
S100A13
DLGAP4
CELF1
ITGA3
DDIT4
HRH1
TAX1BP3
KDM6B
ANKRD37
SERINC2
FRMD4B
STXBP3
FLII
GTPBP2
JDP2
TGIF1
ZEB1
ODC1
HSH2D
SIK3
RAB14
ARHGAP23
CD63
KRT18
KRT80
FCGBP
ITGB4
CSNK2A1
SAMD4A
MAL2
MCF2L2
SCNN1A
CLDN4
PRAP1
LRMDA
REL
TMEM144
ZNF69
SLC25A25
C12orf75
HSD11B2
ELMSAN1
PTPRD
CPEB4
PTPN12
GPRC5C
AGO2
CDHR2
CDKN1C
HSPH1
FEM1C
COL17A1
LASP1
NELFB
INPP1
KCNK5
PIM1
PNPLA2
MTMR11
ZFP36
KIAA0232
NRARP
TSPAN8
ABCC3
SELENOW
LRP4
ANXA13
CD200R1L
TMEM30B
CCN1
GPA33
MGLL
PCBP1
KLC1
EIF1
MAP3K14
AZIN1
TRA2A
LNPK
HLA-C
FOXA3
CLCN3
CEBPG
ADGRE5
WDR1
WSB1
RRAGA
CALU
BTG2
AKIRIN1
ADAP1
PITPNB
ALB
GATA6
CABLES1
YWHAG
ATP2B4
HK2
BTG1
MUC20
RASGEF1B
CRY1
CBX4
ID2
SLC9A1
HELZ2
BCL2L1
ABCG1
SCD
VWA5B1
SOCS6
IFNGR2
CD55
CARS
CCPG1
B3GNT6
GANAB
RBM38
SMURF1
TP53I11
PRKAR1A
TNRC18
SAMD12
CORO1C
KPNA4
FZD7
AMN
HBEGF
GOLM1
MALT1
PPIE
BCL10
KDELR1
MAP3K9
CNDP2
EFNB1
GABRE
HEXIM1
TMEM241
KRAS
TXNIP
MELTF
ARID3A
PIGR
SLC22A31
C20orf194
TRA2B
TOB2
B3GALT5
RNF114
MAFK

## Sheet: Motifs in RELB regulon
Homer de novo motif enrichment of peaks in the SCENIC+ RELB regulon
Rank	P-value	log P-pvalue	% of Targets	% of Background	Best Match/Details	Notes
1	1e-45	-105.8	0.6842	0.0286	NFkB-p65(RHD)/GM12787-p65-ChIP-Seq(GSE19485)/Homer(0.945)
2	1e-14	-34.26	0.386	0.0444	Smad2::Smad3/MA1622.1/Jaspar(0.933)	TGAC/GTCA i.e AP-1 motif
