# Supplementary material for: Phenotypic heterogeneity and plasticity in colorectal cancer metastasis
Source: Cell Genom. 2025 May 19;5(7):100881. doi: 10.1016/j.xgen.2025.100881 (PMC12278653; doi:10.1016/j.xgen.2025.100881)
Supplement: Table S8. Differential expression analysis of the tumor core and invasive edge in spatial primary CRC samples, related to Figure 4 [file mmc9.xlsx]

## Sheet: Sheet1
Differential expression analysis of the tumour core and invasive edge in spatial primary CRC samples
Invasive edge	Tumour core
MARCO	ANXA10
CYP1B1	SH2D6
MUC16	GRB14
MMP1	TFAP2A-AS1
SPRR2A	PPP2R2C
SERPINB2	MLK7-AS1
SPRR1B	THSD1
OSCAR	SLC26A9
SERPINB3	GABRP
SPRR2D	GLS2
KRT6A	ST18
MMP3	TMPRSS5
SPRR2E	NOTUM
S100A7	TTR
FAM83A	SLC17A4
OLR1	CYP4X1
SPP1	PDX1
IGLC3	ZDHHC11B
UPK2	CAPN12
KRT16	MLXIPL
ANGPTL4	CA8
KLK5	MAPK15
APOC1	MUC5AC
CST6	LRP4
FAM25A	HMX3
HK3	PLEKHS1
DUOXA2	INSM1
IGLC2	PTPRO
IGHG4	LGR5
SPOCD1	RP11-776H12.1
SPRR3	C2orf70
SCEL	GALNT9
APOE	RP11-453F18__B.1
MMP9	STK33
DKK1	GAD1
LILRB4	MYOM3
CTSL	AC074117.10
DUSP5	ZDHHC11
LY86	MIR146A
LAMC2	SLC38A11
PLAU	RP11-328M4.2
FN1	CELSR3
TREM2	ARHGEF38
AKAP12	SOX8
CHI3L1	TNFRSF11B
KLK12	ZNF165
DHRS9	FABP6
MSR1	RNF183
IGHG2	PDCD2L
DPP4	CACNA1D
MRC1	KCNQ2
PILRA	NKD1
IGHG3	COL9A3
SLAMF8	CPNE7
ARSI	COLCA1
FCGR2B	AC005682.5
GFPT2	TMEM67
ITGB2	FAM169A
C1orf162	SLC25A27
MARCH1	ASCL2
FCER1G	BORA
CSF2RB	VWA2
DENND2C	SCML1
SOCS1	CLDN2
SPHK1	SLC28A3
TMEM86A	ORC6
TUBB3	RP11-161M6.2
IGKC	IL17RB
LAPTM5	B4GALNT4
SECTM1	TPPP3
SLC11A1	SAPCD1
RHOD	AZGP1
FCGR3A	CEP72
FPR3	LINC01106
IL4I1	TMEM198
VSIG4	PLEKHB1
COL3A1	CCNI2
KRT17	ARNT2
CXCL9	AC074389.9
FPR1	ASIC1
SRPX2	SBSPON
ATG9B	SYBU
SULF1	BCL11A
AQP9	WDR90
BGN	WDR35
CYBB	RAD54B
VMO1	FUT1
S100A9	EEPD1
SLC6A14	HS6ST2
SIGLEC10	JPH1
MZB1	NHS
SLC1A3	RP11-152N13.16
LY96	C1orf112
COL1A1	PVT1
CLEC12A	CALB1
SERPINE1	POLQ
CYTH4	KIF12
ZNF185	ZC3H8
CD68	FAM149A
CD38	ETV4
CTHRC1	SKA3
GBP5	TPPP
STRA6	TICRR
CD79A	SMAD6
TYMP	DSCC1
MERTK	FANCA
S100A8	PROM1
CLEC4E	CDCA7
PRSS22	NT5DC3
FGR	TSEN2
DUOX2	NMNAT3
SPOCK1	RP11-760H22.2
FAM20A	TSNARE1
GLT8D2	SLC12A2
CPM	RSBN1L-AS1
ITGAM	TRAF5
DYSF	SPEF2
LYPD3	GYLTL1B
BCAT1	SNHG7
HPGD	TTK
RRAGD	DUSP2
LILRB3	ZNF711
HLA-DQA1	PALD1
LOX	PINX1
GPNMB	SNHG3
NTN4	DDX11
SEMA4A	ZDHHC23
NCF2	DEPTOR
C1QA	PHGDH
SLC6A20	ANKRD13B
IGLC7	HNF1A
GAS1	ADAT2
KRT23	AXIN2
ACP5	ZNF121
ITGAX	DDIT3
SPI1	RP11-492E3.2
CD14	ATF7IP2
COL5A3	NR6A1
FCGR1A	FBXO41
ITGA5	GCOM1
LAIR1	BMP7
ZNF469	RRP15
MT2A	ACP6
IDO1	MARS2
KIFC3	ALDH4A1
MPP1	KATNB1
COL6A1	TFB1M
COL1A2	SNHG17
ISG15	MORC4
MS4A4A	KHK
FBP1	TMEM74B
PLAUR	POLR1C
THBS1	QTRTD1
SEMA7A	PROX1
C1QB	RP11-132A1.4
HMOX1	AC016735.2
LRRC25	ORC1
CHST11	RP13-582O9.5
CHST2	NPM3
CADM1	FAM86B1
IL7R	C10orf2
APLNR	DNAJC12
SIRPA	WNK2
NFAM1	FAM120C
CECR1	SOGA2
RP11-290F20.3	SAMD5
RAB3B	CADPS
COL5A2	MLK4
TYROBP	SPRY2
IGHG1	NOP16
CMKLR1	KLHL23
PTAFR	RECQL4
LTB	HOXA13
MMP12	PLEKHG4
HAVCR2	HELLS
RNF39	MPV17L
PRRX1	IGFL4
CDKN1A	SNHG15
BNIP3	TMPRSS3
SPARC	KCTD14
HTRA3	RSPH1
ECM1	CCNB1IP1
VIM	SNHG8
COL6A2	PBK
CD79B	PAK1IP1
C3AR1	HSPD1
TUBB6	GAS5
CD163	C12orf29
CD53	HELB
ITGAL	SLC29A2
COL17A1	RP11-304L19.5
SAMD9	RP11-93B14.5
PLA2G7	EXPH5
CD72	FAM110C
MNDA	TRIP13
WIPF1	NKRF
CXCL11	CBWD1
GRHL3	MYC
PKP1	SKP2
COPZ2	AMOT
EDN1	CRNDE
SCPEP1	EXOSC2
PLEK	L2HGDH
FXYD5	PPAT
LGALS1	EPB41L4A-AS1
CD300LF	RP5-881L22.5
COL5A1	SNHG1
FMNL1	TMEM231
CTSB	RASAL1
PXDN	GATA6
HRH2	NOP56
FAP	MECOM
UBASH3B	STRAP
GPR68	CCDC104
COL10A1	HSF4
GNA15	C16orf59
HDGFRP3	CHRM3
THEMIS2	OPLAH
ISLR	VSNL1
MFSD7	PKDCC
IFI30	FARSB
PARVG	PDSS1
COL15A1	MOK
TLR2	GINS4
TNC	TBC1D31
ZNF503	CDT1
CCRL2	ZFPM1
SLC2A3	RPIA
ZNF331	RAD54L
GLUL	L3HYPDH
TGM2	NAT10
AHNAK2	TESC
CLEC7A	DCUN1D2
FCGR2A	TGS1
IKBIP	TARBP1
MS4A6A	ECT2
FCRL5	GADD45A
SIGLEC12	SLCO4A1
PPAPDC1A	GAS8
MMP14	EPHB3
ADAM12	ARHGAP39
SLA	FZD3
SRGN	COQ3
PIK3R5	UTP15
TNFAIP6	RP11-465B22.8
LAMA3	NPIPA1
SDK1	RP11-284F21.10
PLIN2	SPIRE2
BASP1	HOOK1
DOK3	CKS2
UPP1	BRICD5
GPR176	NR2C2AP
SLC31A2	GSTO2
BMF	PKP4
CD37	CAPN6
CD84	SIM2
ELK3	BIK
RCN3	RAB3IP
HCK	KIF9
C1QC	PRR7
ADAMTS4	GNB1L
ST8SIA4	WDR4
CD86	EPS8
FKBP10	EPHB2
TGFB3	STARD13
SLAMF7	FOXA2
TFPI	RABGGTB
POSTN	DKC1
MFGE8	PTCD3
MAFB	MFSD2A
KCNMA1	PPM1H
MS4A7	TAF1D
CXCL10	GOLGA6L9
TNFSF13B	SNHG12
RDX	CLCN2
SLC16A3	AP3M2
LAMB3	WDR75
ADAMTS2	RFC3
TIMP1	STAMBPL1
CPVL	SOX12
BCL2A1	MDN1
CRABP2	MAD2L1
RHOF	AD000090.2
SDS	HSPA1A
TREM1	NCOA7
NRP1	LIAS
IFITM10	IMPDH2
VAMP5	RP11-1094M14.11
PTPRU	C6orf48
SELPLG	GPX2
IL1R2	SUV420H2
SERPING1	GMPR
COL6A3	HSPE1
COL7A1	RFC4
ANXA1	FANCC
EVA1B	SURF6
FYB	GPHN
IL10RA	RAD51AP1
CD300A	RRP12
DOCK8	TROAP
GPX3	PAX8-AS1
SIGLEC1	C14orf79
SPAG4	CMSS1
LTBP2	E2F1
LCP1	TRAP1
NCKAP1L	CAPN8
KIAA0125	AFAP1-AS1
ICAM1	CENPJ
CD109	RAB17
GYPC	BMP4
SAMD9L	HOXA9
HLA-DQA2	CEP70
PIM1	SNHG9
KLRD1	DDX10
GREM1	BCL2L14
C5AR1	CRAMP1L
PADI1	HSPH1
MXRA5	ZG16B
AIM2	GDAP1
STC1	PUS7
DCN	TXLNG
ENG	IFT140
IL2RA	NEK3
PRDM1	SNHG6
WFDC3	TIMM23B-1
PCOLCE	LINC00511
VCAN	ANKS6
AIF1	NAA16
EPB41L3	IMMP2L
KCNJ8	KIAA0020
DERL3	ZWINT
KLHL6	EHF
CLIP4	FOXM1
MAGEH1	MST4
CLIC3	ODC1
CTSZ	DDX31
PDPN	BRIX1
TNFAIP3	RP11-285F7.2
POU2AF1	PARPBP
LSP1	SCLY
CYP27A1	SNRNP48
HES4	TATDN1
PKIB	MCM3
HIST1H2BD	MARC1
KCTD12	HJURP
FAM101B	RUVBL1
ABCA1	KNSTRN
ISG20	METAP1D
NTM	GSTA4
THBS2	NOP58
NCF1	RP6-99M1.2
FLI1	HR
PECAM1	METTL12
SLPI	CCL26
ITPRIP	CCNO
HERC6	THOC1
TCN2	MTHFD2L
GAL3ST4	TONSL
LILRB2	PEX5
SNX10	SLC5A1
PLOD2	CCDC41
A4GALT	TRIT1
DAB2	NPM1
GM2A	C11orf49
KLK10	NEIL2
DCBLD2	RP11-159D12.2
IGFLR1	RHPN1
TNFRSF4	ATAT1
SERPINF1	RP1-239B22.5
ADAMTSL4	PAXBP1
PLXNC1	NOB1
SRPX	PABPC1L
FES	POLR3K
OAS3	PAPD7
EMP3	C6orf203
PCED1B-AS1	MTRR
SFRP2	CKAP2
FLVCR2	SLC7A5
VASH1	PTMS
NAV1	CENPK
GPR183	MSH5
MMP7	AFMID
RNASE6	CHD7
PLEKHO1	RIOK1
ANXA6	EFCAB4B
CD27	IQGAP3
CD59	TOP1MT
PREX1	ANKRD10
SERPINB9	HSF2
TIMP2	HMMR
LAT2	STK36
KLK11	HOXA3
SOAT1	MYB
PLTP	CBWD5
LMTK3	CCDC58
RAB34	PGAM5
AEBP1	MGAT5
CTSS	C6orf222
FBXO32	N6AMT2
PLD3	ALKBH2
IL16	SLC43A1
CD7	SOX9
F3	MAK16
ARHGDIB	TOX3
RASGRP3	AURKA
CLEC2B	PDCD6
BCAR3	IGSF9B
FAM20C	MKS1
KIAA1462	ITFG2
APOL1	ZNF717
CD52	MRPS30
RARRES2	TCF7
GLIPR2	PRKDC
PDGFRB	USP36
GLIPR1	ZFAS1
CASP4	EGR3
CSF3R	PCID2
CSF1R	POLR1B
KLK6	NOL8
IFIT3	TGDS
EVI2B	LSG1
MYO1F	LRP8
CERCAM	LRIG1
FAM78A	PFKM
ANTXR1	SNRPD1
IGLC1	AHI1
C1QTNF6	ZNF182
SDCBP2	CAD
HCST	LRP5L
RAB31	PRMT1
MFAP5	NUP107
FERMT3	RP11-1149O23.3
CTSD	CARKD
HLA-A	HKR1
TACSTD2	PKMYT1
FAM26F	SETD6
TAGLN	PNPT1
CLCF1	PMS1
IL8	UNG
CEACAM6	EMC9
PODNL1	ZNF511
WAS	POLA1
IGJ	NDUFAF4
TBC1D10C	KIF4A
ETS1	CDK4
EPS8L1	CHKA
CPXM1	METTL21A
BMP1	OTUD3
LUM	RAD52
ABLIM3	ARGLU1
NPL	TFDP1
PTPRC	SNHG5
MSN	NPAS2
GIMAP4	PSMG4
CDK14	FKBP4
ECSCR	PER2
MRC2	TCF3
IGHM	RBM28
PLIN3	KIAA0907
PITPNC1	GPR35
PHLDA3	TRMT11
GRN	DHX33
RASA3	NR2C1
HLX	SNRPF
KLK7	SMPD2
IGSF6	RPUSD1
GNB4	PUS7L
CAPG	RP9
FGD2	NELFCD
UBTD1	ZNF740
CAV2	AGMAT
EMILIN1	NKD2
ZEB2	GPT2
CMTM3	HOXB-AS3
HIC1	ZXDC
CD248	LRP6
MXRA7	GNL3
COL12A1	NSUN2
DENND3	NUPL2
SAMSN1	GUCY2C
ADAM19	SSB
EHD2	FBL
TGFA	WDR43
NXN	NUFIP1
MDFIC	PLXNB1
RHOC	HDHD2
HAPLN3	SUDS3
ARHGAP30	FAHD2B
GPSM3	LETMD1
CLEC11A	RBBP7
RGS19	POLD3
SNAI2	BRCA1
FCHSD2	PDHX
BST1	BAIAP2L2
ARSB	PET117
LST1	FBXL6
SFTA2	NSMCE4A
FAXDC2	LRPPRC
NKG7	DNAJA4
COL8A2	ACAD11
