# Supplementary material for: Phenotypic heterogeneity and plasticity in colorectal cancer metastasis
Source: Cell Genom. 2025 May 19;5(7):100881. doi: 10.1016/j.xgen.2025.100881 (PMC12278653; doi:10.1016/j.xgen.2025.100881)
Supplement: Table S9. Differential expression analysis of spatialDE2 neighborhoods in LM, related to Figure 5 [file mmc10.xlsx]

## Sheet: Sheet1
Differential expression analysis of spatialDE2 neighbourhoods in liver metastasis
0	1	2	3	4	5	6	7	8	9
SULF1	ALB	IGLC1	ECRG4	MCOLN3	KRT17	ALB	CLC	RIIAD1	ALB
RETN	APOA1	IGKC	FBLN1	B3GALT2	MMP7	SERPINA1	GABRA2	GAL	APOC3
COL11A1	SERPINA1	IGLC2	MUSTN1	ASB4	SPP1	APOA1	CEACAM7	SMIM32	FGB
COL1A2	FGA	CXCL13	F13A1	LRRN3	C2CD4A	HAMP	LINC01559	UBE2T	APOA1
COL1A1	APOC3	IGHG3	SNCG	AC007493.1	DMBT1	SAA1	MIR210HG	CENPW	FGA
OSM	C3	CXCR5	SPARCL1	C1orf105	NOS2	FGB	APOBEC1	LEFTY1	IGFBP1
INHBA	CRP	IGHG1	SLIT3	AL121832.1	MMP12	FGG	SLC26A3	UBE2C	AMBP
OLR1	FGB	CD79A	LMOD1	STK31	AL365226.2	APOC3	NDRG1	PIMREG	SERPINA1
POSTN	AMBP	PLA2G2D	ALKAL2	NELL2	PI3	FGA	CA9	OXGR1	FGG
COL15A1	TF	CST1	PTGDS	SCT	SYN3	SERPINA3	SLC6A8	PTTG1	ORM2
CDH11	SAA1	IGLC3	DPT	MSX1	KLK6	CRP	LINC01133	AC124067.2	APOH
VCAN	VTN	CHIT1	TFF2	WNT5B	AHNAK2	TTR	SLC2A1	KLHL35	APOC1
ADAM12	FGG	VPREB3	FABP4	AC007405.1	CEACAM6	APOH	CKB	CDCA7	TF
TNFAIP6	A1BG	TESPA1	MYH11	MYH7B	AC022075.1	CAPN6	MS4A12	FAM166C	ALDOB
NTM	HPX	FDCSP	APOD	APCDD1	TACSTD2	PIGR	KIT	TRIM54	TTR
COL8A1	NPTXR	TNFRSF13C	PLAC9	DLX4	TREM1	MTRNR2L12	NXPE4	AGR2	GNMT
COL10A1	CFB	CD8B	ANGPTL1	NXPH3	C5orf46	AMBP	SMIM2-AS1	CDKN3	RBP4
HOPX	AGT	DEFA5	MMRN1	MT3	SLC11A1	C3	MUC17	H2AFZ	GC
THBS2	SERPINA3	IGHG4	KCNMB1	WNT6	CXCL8	ORM2	ARG2	TFF1	CYP2E1
COL5A2	APOH	HLA-DQB2	ABI3BP	MSX2	IFI44L	RBP4	KRT20	PBK	NNMT
GREM1	APOC2	HLA-DRB5	MGP	FGF18	MAPK15	TF	MUC20	TINAG	ADH1B
EDIL3	ITIH4	AC133644.2	CCN3	CYP4X1	SLC38A5	MTRNR2L1	SLC4A10	CENPU	VTN
ISLR	ITIH3	RGS13	MFAP4	PCP4	AC025580.1	VTN	CASP5	FREM1	APOC2
CTHRC1	GC	IGHG2	ACTG2	TNFRSF19	GPRC5A	CYP2E1	EGLN3	MND1	ITIH4
FNDC1	ALDOB	ST18	PLN	RASSF10	C2CD4B	SNORC	AC024560.1	ERVMER34-1	CYP2C19
COL4A2	GPX3	HLA-DOB	FAM107A	DSG3	SEMA7A	CLU	LGI4	CDC25C	MT2A
THY1	ASGR2	MZB1	NEXN	LY6G6D	CCL8	IGHG4	COL22A1	FABP5	MT1E
IGFBP5	TTR	IGHM	CCDC80	ZNF385C	POSTN	TNNI3	NXPE1	NPM1	SERPINA3
COL4A1	CP	CD27	ADAMTS1	SHH	CEACAM5	CEACAM6	NXPH4	SPC25	CP
SPARC	APOC1	ASB2	C7	PLB1	PMEPA1	MTRNR2L8	ATP1B1	FSIP1	APCS
PDPN	ASGR1	BANK1	GABRP	NMNAT3	RSAD2	APOC2	LEMD1	CDK1	CLU
FAP	RBP4	POU2AF1	CNN1	MSLN	CXCL1	APOC1	C19orf33	ESCO2	A1BG
CCL8	AGXT	LINC00892	CRLF1	PPP1R9A	MX1	GC	CACNG4	AC009005.1	ITIH3
COL5A1	CPS1	SPIB	AEBP1	CST1	ISG15	MT2A	FXYD3	NMU	C4BPA
ITGA11	OXT	IDO1	ITGA7	HOTTIP	NKILA	ADH1B	SLC11A2	LRRC75A	LRG1
OLFML2B	HAMP	PCED1B-AS1	SGCA	PRAME	ZNF486	ITIH4	COL17A1	SPINK1	HPX
CD248	CLU	JCHAIN	FBLN5	IRX5	MUC12	ALDOB	PIGZ	SYCP2	MT1X
ANTXR1	MST1	LINC01857	EFEMP1	SLC6A7	IL4I1	AL365226.2	FSIP1	SKA3	C3
KIAA1755	C4BPA	CD3D	MMP2	CYP2W1	OAS3	CP	AP3B2	AURKA	CFB
MMP11	SERPINA10	CD52	SCTR	MME	LAMC2	CFB	C6orf223	SAPCD2	PCK1
OSCAR	C8G	TRBC1	C11orf96	SULT1C4	MX2	HPX	CEACAM5	NQO1	TTC36
COL3A1	TMPRSS6	TRBC2	BOC	EVX1	KRT80	COL1A2	SLC26A2	AURKB	AZGP1
MMP28	SERPINF2	AC004585.1	PPP1R14A	GCNT4	CXCL14	GPX2	RNF186	ZWINT	MAT1A
MXRA5	ORM2	LINC01550	FXYD2	PTCH1	MYEOV	FAM153CP	ASPHD1	LGALS3	CDO1
CSPG4	ITIH2	PDCD1	HSPB6	AL009179.2	DMRT2	DMBT1	SLC44A4	SNRPF	CYP3A7
COL6A3	SERPINA6	AC017104.1	GPBAR1	FGF19	TMEM238	SPP1	VSTM2L	CENPA	ITIH2
TREM1	GPT	CD8A	PODN	AC007405.3	SPINK4	SERPING1	GPA33	CCNB1	HSD17B6
PRRX1	MAT1A	P2RY10	SCARF2	SP5	MUC4	FCGBP	CCDC183	BORA	RDH16
LAMA4	PCK1	SH2D1A	FIBIN	BAMBI	TMEM132A	COL1A1	SCNN1B	PART1	SERPINF2
TIMP1	SLC28A1	ITK	LDOC1	ADAM32	IFI6	FN1	S100A2	C1QBP	HLF
LGALS1	TFR2	CTSW	ELN	ERP27	IFITM1	C4BPA	LCN15	ZNF695	MT1G
MYL9	ATF5	IL2RB	TMEM119	NKD1	IFIT1	CRYAB	SLC51B	SNRPE	CES1
MGP	APCS	PAX5	VWF	NOTUM	SOSTDC1	LCN2	GRM8	ST6GALNAC1	SLC22A1
GFPT2	ADH1B	ITGB2-AS1	SRPX	B4GALNT4	TNC	TIMP1	C10orf99	BOLA3	BAAT
HTRA3	SERPING1	CCL11	COL14A1	SMTNL2	COL11A1	SNHG25	UNC13A	S100P	CYP2B6
GPNMB	ABCB4	CXCR6	CYBRD1	CAB39L	OAS2	SPARC	MGAT3	E2F8	SELENOP
PLAT	C5	FCMR	CLDN5	CST4	LCN2	CXCL6	SNAP25	CENPN	MT1M
ACTA2	CYP2E1	TMEM156	LUM	KIF26A	PDGFB	IGKC	CDH17	RMI2	GAMT
SPP1	C1S	FO393401.1	CRISPLD2	ACPP	CXCL11	TFF3	SDCBP2	SPINK5	HSD17B13
C5orf46	LEPR	AC008105.3	LAMC3	SESN3	SNCAIP	MUC1	CBLN1	GINS2	CYP2D6
LZTS1	A2M	CD79B	PLD4	SERPINI1	IFIT3	AL627171.2	SEMA3B	ZFAS1	CFH
ADAMTS12	C1R	MIAT	FGF7	PLCL1	ITGB8	A1BG	SEZ6L2	NUF2	RGN
TYMP	LRG1	ANXA2R	SSPN	AP004608.1	SPHK1	C1S	PPARG	UGT8	AQP9
SPOCK1	CFH	RHOH	DCN	RBBP8NL	PLCB4	SERPINF2	TSPAN1	KIF9	SERPING1
IL4I1	IGHA1	TLR9	MSRB3	GNG4	FRMD3	HBA2	CADPS	MAD2L1	TMEM220
LTBP2	IGHG4	GZMA	PRELP	CCND2	MROH6	IGFBP5	WFDC3	DIAPH3	TDO2
PLAU	CXCL12	TRAF3IP3	COX7A1	CPLX2	GRIN2D	AGR3	STC2	HMGB2	FCN3
CCL18	GAMT	SLAMF7	TAGLN	SLC4A10	RASL11A	AGT	CFAP65	AP003774.2	GATM
MXRA8	APOE	PPP1R16B	LTC4S	SALL4	OASL	APOE	AC008397.1	FAM81A	SAA1
PLXDC1	CES1	CD28	PDGFD	PLEKHG4	BOP1	MALAT1	HHLA2	FOXP4-AS1	C1R
COL12A1	PROC	TBC1D10C	SUSD2	TIGD1	FOSL1	TPPP3	LAMA3	EXO1	ARL4D
ANGPT2	HPN	IL16	PDGFRA	KCNQ1OT1	C5orf38	NOX1	MUC13	HMMR	AGXT
EMILIN1	HULC	TRAC	KRT7	HOXB9	CXCL3	LGALS1	TMEM139	ASF1B	AOX1
TREM2	GATM	LTB	MOXD1	SATB2	CLDN4	MMP7	KRT19	KREMEN2	KLKB1
IFI30	HSD17B6	AC025164.1	MRGPRF	CLSTN2	PKP3	A2M	CLDN4	UHRF1	TFR2
CERCAM	IGKC	SIT1	WFDC1	BBS2	IRX2	PLAC8	PSORS1C1	TSPAN8	HGD
LOXL2	VNN1	TMEM163	IGFBP7	DACH1	KRT19	PLA2G2A	RUNDC3A	PCLAF	SERPINA5
MMP14	CHI3L1	ST8SIA1	KLF2	LEF1	KCNQ1	SERPINE1	ALDOA	HSPE1	UGT2B10
NOTCH3	UGT2B15	LRMP	TNXB	DUXAP8	KRT23	OLFM4	ELF3-AS1	RANBP1	ASGR2
MSR1	NR0B2	BTLA	INMT	SGPP2	BIK	ITIH3	RIMKLA	CKS2	APOM
TAGLN	CFI	GZMM	CAV1	RANBP10	IFI27	PCK1	PFKFB4	KIF11	LEAP2
AEBP1	MYOM2	CCL5	ITGBL1	FOLR1	GCNT3	APCS	HEPH	CKS1B	HSD11B1
SSC5D	SERPINA4	IGHA1	COL4A4	NTNG2	EGLN3	GAMT	LINC02747	AC156455.1	C5
LYZ	PON3	KLRK1	RASL12	ARHGAP32	NOX1	MMP12	CEACAM6	NOX1	ETNK2
MRC2	SELENOP	IRX3	GAS1	SDR16C5	SULF1	CLDN2	CPLX2	DSCC1	CYP3A5
FCGR1A	LEAP2	AKAIN1	PAMR1	GAL3ST1	SLC7A5	PLCB4	IHH	AMH	C4BPB
RAB31	CLTRN	IL21R	COL6A2	ADD3-AS1	TPPP3	MGST1	PDZD3	DEPDC1B	LINC01018
RGS16	PLIN5	PTGDS	IGFBP6	SCG3	RNF183	TACSTD2	AP003498.2	PFDN4	FMO5
TGFB3	MFSD2A	CCL2	SYNPO2	TAS1R3	PIGR	SPINK1	LRRC19	CDCA3	CXCL2
PDGFRB	STEAP4	MEI1	SCARA3	HOXA9	GJB3	TYMP	MEP1A	NEK2	CPS1
GSDME	C7	CD247	HEYL	LRRC34	SLC2A1	ATP6V0C	AC011298.1	HES6	ACSL1
CD300LF	KLKB1	IKZF3	GGT5	HOXA10	IRF7	IGHA1	MMP24	TDGF1	ADH1C
SFRP4	CYP4F3	DERL3	CSPG4	CRB2	PLAC8	ASGR2	PRR15	ARHGEF39	AKR1C1
LILRB3	GPAM	MAP4K1	SLIT2	WNT10A	CHRM3	HLA-DRA	ENTPD2	CEACAM5	SERPINA6
MSC	FITM1	SP140	SLCO2A1	IGFBPL1	RHOV	ITIH2	LINC01186	FAM83D	C1S
PLA2G7	HSD17B13	PARP15	GPC3	NRXN3	CDH24	RDH16	EMP1	SNHG6	EPHX1
SPHK1	PTH1R	ARHGAP9	HIF3A	HOXB8	RECQL4	SELENOP	EPS8L1	MNX1-AS1	CCL14
VIM	ELFN1	LCK	GRASP	CAMKV	HS6ST2	SCD	KCNG1	ISX	SLC38A4
LRRC32	GLDC	ZAP70	NTRK2	SLC22A11	LINC01748	MT1E	TOX3	NXPE4	ASGR1
LAPTM5	GPLD1	CXCR3	MYL9	RLN2	NES	MGP	NKILA	TOP2A	OIT3
SLC2A5	RDH16	RAB39B	KCTD12	GPR161	EREG	HMGA1	VEGFA	CDC25A	SLC7A2
FN1	AZGP1	NR4A3	CXCL6	AC010719.1	CCNO	DPEP1	PRSS3	TXN	HBB
CCN2	CDHR2	LINC00426	SVEP1	FHOD3	SLC30A2	FBP1	PADI2	RRM2	PROC
BGN	SERPINA7	RIPOR2	ECSCR	PLAGL1	EDN1	BOP1	PLOD2	TPX2	IL1RAP
FBN1	ALDH8A1	LIMD2	HAND2	HOXA11	ADAMDEC1	FABP1	NDUFA4L2	CKMT1A	A2M
MFGE8	HYAL1	CPNE5	VIM	KLF5	HES4	SOD2	LRATD1	FAM111B	FXYD1
STC1	TTPA	RASGRP1	SOX18	SEMA3F	CDKN2B	ALYREF	TMEM45B	PPP1R1B	GADD45G
SLC16A3	APOM	TNFRSF18	WNT4	MYCN	GPX2	EPHB3	ANKRD40CL	TRIP13	AP003119.3
FSTL1	LINC02716	TRG-AS1	EHD2	FREM2	PHLDA2	EGLN3	CLIC3	FAM3D	SERPINA7
HAVCR2	SLC51A	DRAIC	PDE1A	SLC16A9	S100P	LRG1	LAMB3	S100A14	SMOC1
KCNE4	ADGRD1	CST7	FHL1	SLC13A3	COL1A1	BGN	ISM2	AC025580.1	ALDH6A1
MRAS	AOX1	SFMBT2	TSC22D3	CELSR1	LIF	CTSD	BCAS1	HPDL	CD302
LSP1	IGHG2	CDH19	A4GALT	MYEF2	FAM27C	COL3A1	P4HA1	RBIS	ACADSB
OLFML2A	ALDH4A1	P2RY8	MXRA8	PCMTD2	TGFBI	HULC	TDP2	TMEM171	AGT
CREB3L1	ACSS3	DUSP4	TCF21	LINC01806	NBL1	MUC5B	SULT2B1	CCNB2	AMDHD1
LOX	CYP27A1	CD3E	MCAM	LGALSL	MUC1	CXCL8	GAU1	LAPTM4B	FOS
CAVIN3	MT1G	SASH3	LHFPL6	MPP1	LAMA3	COL5A1	MUC4	FABP6	PON3
ADAM8	IGFBP3	MIR155HG	MAP1B	PART1	TFF3	ANKRD22	HK2	POLQ	APOE
MIR100HG	PALMD	CYTIP	SOD3	AC108860.2	SLC35E4	CPS1	GPR160	TFF3	ATF5
TGFB1	F5	LINC01943	AQP1	L3MBTL1	MAL2	EPCAM	ANKRD37	OIP5	IGFBP3
PDLIM7	OSGIN1	LTF	BGN	HOXA11-AS	CAPG	CHI3L1	KCNH8	ORC6	SERPINA4
BCAT1	PRG4	GFI1	COL10A1	LGR6	SLC2A5	CTSB	MAPK8IP2	LINC00992	PNMA6A
LOXL1	AC012065.3	AC107464.3	FBLN2	ZNF503-AS1	MMP9	AREG	BMP2	S100A10	GPAT3
CD86	FCN3	AC004865.2	ADCY5	BICDL2	TRPM2	IGFBP7	EPCAM-DT	SNRPG	SDS
C1QTNF6	MT2A	PTPN7	DCDC2	SLC26A3	TESC	HSPA1B	PCAT6	DDIAS	MT1F
CCN4	TMEM45A	CRTAM	LTBP2	RUNDC3A	IFI44	NNMT	PHGR1	ADORA2B	GADD45B
BCL2A1	KLB	LINC02384	EPHA3	HOXB3	OLR1	IGHG1	MPP7	S100A6	CFI
CPXM1	F7	CD7	AIF1L	LYPD8	CCL18	CXCL14	COLCA1	KIF14	PRG4
DKK3	ENPEP	PIK3CG	PTGS2	TBC1D32	TNS4	C1QA	PDZK1IP1	AC103702.2	FMO3
SLAMF8	LYNX1	ST6GALNAC5	RRAD	SYNE4	HAPLN3	CEACAM5	CHGB	MYBL2	BCO2
ITGB2	FST	AC246785.3	FLRT2	AXIN2	TM4SF1	CFH	PCSK1	TOMM5	TLCD4
HK3	TM4SF4	CD37	ITIH5	DNAJC3-DT	SPINK1	DNAJB1	AC124067.4	CYB5R2	ANG
GPR183	UGT2B10	GPR171	HSPB2	ASPSCR1	OAS1	HSPA1A	HOXB6	CCDC34	ALDH8A1
FCER1G	HSD11B1	TSPOAP1-AS1	EFEMP2	AC092171.3	DDN	COL4A1	CTSV	NME2	MAOB
LAIR1	BAAT	CORO1A	EMILIN1	TRIL	LINC01357	PSMA4	EPCAM	DEGS2	PXDC1
ITGA5	SLC22A1	S1PR4	PRRX1	SATB2-AS1	LAPTM4B	HSPH1	PMEPA1	OTULINL	LEPR
FOXS1	DHCR24	CARMIL2	CDH6	DNMT3B	CILP	GPNMB	MALL	ELFN1-AS1	LINC00261
FCGR2A	C4BPB	CD3G	GPX3	CAPN9	CLDN3	CSKMT	ZNF503-AS1	SOWAHA	GLYATL1
RAB7B	TM6SF2	LINC01871	HAND2-AS1	PLA2G4F	POP1	RABL6	HOXB7	RACGAP1	DUSP1
PLXNC1	FBP1	SHISAL2A	GYPC	LINC01176	IFFO2	APRT	CLDN3	ATG9B	AGTR1
MSRB3	PC	GBP5	PCOLCE	LINC01515	B4GALNT3	ARHGDIA	AP003774.2	GGCT	SLC6A1
ENTPD1	HSD17B2	CD2	DACT3	LGR5	CHAC1	HSPB1	SLC35D3	PKMYT1	PIPOX
FPR3	GNAO1	RASAL3	FXYD6	C10orf82	CYP2S1	SAT1	BTNL8	SMIM22	MYOM1
IGFBP7	XPNPEP2	NKG7	SPON1	TLX1	TSPAN2	POSTN	CAPN8	RAD54L	ZBTB16
TIMP2	FMO3	SLAMF6	DDR2	DYNC1I1	EPN3	C1R	AC040970.1	CENPM	F5
GNB4	BMPER	AC004687.1	FRZB	RAP1GAP2	EPS8L1	SLC16A3	SORL1	ECT2	EHHADH
SUSD2	GRB14	SLA2	SELENOM	PCLO	MELTF	LCN15	KRT80	CD24	OTC
PLXDC2	INMT	XCL1	GPR34	DMKN	EXOSC4	IGFBP1	CYP2W1	DTL	GSTT2B
JAM3	ALPL	CD6	FMO2	FGFR3	TYMP	SLC12A2	C11orf53	TMA7	ST3GAL6
GLIS2	TMEM82	PATL2	DIPK2B	CABLES2	CTXN1	LDHB	SNHG18	LGALS4	ERRFI1
MCAM	ADRA1B	CPB2-AS1	CYP1B1	GZMB	SPTBN5	ANXA1	KDM3A	TROAP	PHYH
NCF2	PROS1	KLHDC7B	FLNC	AC011043.1	HMGA1	LYZ	ENO2	KIF20A	ADH6
RGS2	CYP4F2	IL7R	NIBAN1	GVQW3	PLAUR	BIRC5	CCL20	MUC12	CYB5A
PXDN	F12	ENPP2	FMOD	PCOLCE2	ETV4	MKI67	CLDN7	DNA2	ADHFE1
COMP	COLEC10	EGR3	RBMS3	DSG2	S100A6	PABPC1	HRCT1	NCAPH	METTL7A
F2R	MT1E	PIM2	CCDC3	SUCO	PTDSS2	GATM	CDX2	MCM6	AASS
LUM	PLGLB2	RAC2	MMP23B	SLC1A7	FAM83F	IGHG3	GPR39	GINS1	AGMO
CCDC80	IGLC2	GNLY	RGS2	ACVR1C	ASRGL1	FSTL1	ERO1A	KIF15	RARRES2
GEM	METTL7A	IL10RA	DEPP1	PIWIL4	AC105219.1	SQLE	QPCT	EPCAM	GLTPD2
MRVI1	CCDC198	IKZF1	CCN2	RFLNA	FOXQ1	DEFB1	GCNT3	BUB1	RND1
SLC11A1	SLC47A1	GIMAP7	GAS7	Z83843.1	C4orf48	VWF	MPZL3	TTK	LCAT
BHLHE41	PIPOX	SEPTIN1	RCAN2	HOXB-AS3	SLC52A2	VIM	CYP2S1	MTFR2	HBA1
CYP1B1	DMGDH	TAGAP	CAVIN1	EFCAB14	PKM	TPM1	PFKP	RNASEH2A	RBP5
ATP10A	ANG	TNFRSF9	CCN1	LRATD1	NKD2	IFI6	KRT15	MTBP	SLCO1B3
EGR2	IGHG1	SPOCK2	CRIP2	SP6	C8orf33	ATP5F1B	ADRA2A	KCNN4	ABCA6
CLEC7A	OTC	SELL	KLRB1	ACSL6	COL1A2	SERPINF1	MAL2	SLC39A2	CFP
TNFRSF6B	SYT12	ARHGAP25	ALB	S100A14	CTHRC1	C4orf48	TMPRSS4	CDX1	SLC1A1
PHLDA3	ADCY1	PSMB8-AS1	CAVIN2	NXPE1	TRIB3	GPX3	PPP1R14B-AS1	CEP55	TNNI3
MMP9	CD1D	VIM-AS1	ISLR	AMOT	PODXL2	RFK	CLIC5	SLIRP	EGR1
HEYL	LILRB5	HCST	TPM2	EPHA10	NDUFA4L2	SLC39A7	GGT6	CHRNA5	CIDEB
GPX8	HGF	AL662844.4	LAMA2	ANKRD29	ENO2	AGR2	ATP10B	CDCA5	RIDA
S100A8	GPD1	CSF2RB	MRVI1	CD24	CMPK2	SERPINA6	GABRE	AC006329.1	RHOB
LILRB4	LAMC3	IL12RB1	PER1	CCDC113	EDNRA	TMEM238	STX1A	PCSK1	ASS1
ARL4C	TNXB	LAT	HLA-DPB1	SFN	HRAS	ATF5	MANEAL	ATOH1	HPN
CDH6	GLTPD2	THEMIS	PEAR1	AP000525.1	MYOF	CYP2S1	AKAP7	KIF2C	SLC27A5
ITGBL1	PLGLB1	TNFRSF4	GPR183	AL162458.1	PPP1R1B	THY1	PRELID2	PRELID2	HAMP
ITGAX	CES2	CLEC2D	CD34	VANGL2	BACE2	TMEM45A	LRP4	MIS18A	KLF15
ITGAM	FMO2	CD48	VSIR	ANKRD49	METRN	TM4SF4	FAM13A	CCNA2	CD14
MYO1G	OIT3	CCR5	SERPINA1	AC092171.5	NOXO1	PKM	CHP2	MELK	ALAS1
PDLIM3	C2	AC008875.3	KANK3	BMP4	HERC6	C5	SLC52A3	CLDN7	TMOD1
S1PR3	EHHADH	SAMSN1	PECAM1	TEX45	IL7	AGXT	SPINT2	PRTFDC1	RNF152
TRPV2	GPR37	CHST2	SNED1	AF064858.1	WNT11	CYC1	HIST1H2AE	KIF18A	ABLIM3
SLC2A3	CDH2	ITM2A	KCNE4	ZNF738	CRYBG2	TGM2	HOXB8	IFITM1	LDHD
SLC8A1	SLC27A5	GMFG	NR4A1	AC106876.1	TRIM31	ANXA2	BNIP5	DTYMK	LYVE1
SLIT2	GLYATL1	PIK3CD	ATP8B2	IFT80	SPINT1	GLUL	BAIAP2L1	RFC3	C8G
GJA1	PLIN4	ISG20	SERPINF1	TMEM63C	TIMP1	COL6A2	TNFSF15	GTSE1	PLGLB2
C5AR1	RORC	ITGAL	CD248	IFT140	BCAT1	AEBP1	PTPRH	GINS3	DMGDH
PGF	LDHD	VAV1	GPRC5B	DNAJC15	ADGRG5	COL18A1	MSLN	LDHB	HSD17B2
CARMN	CETP	FMNL1	TNS1	GAS5	AL391056.1	MT1G	AOC1	NCAPG	TSKU
ADGRA2	HGD	BATF	NPR1	TMED6	LIPH	AK4	BCL2L15	CDC45	TM4SF4
SYDE1	NNMT	NFATC1	NR4A3	GSE1	THEM6	CES1	SPAG4	FHDC1	KMO
SPI1	FAH	CD96	CLIP3	KIZ	BAG2	CFL1	SLC35G2	PDCD5	TFPI
ACP5	TMEM86B	HVCN1	SLC22A17	VGF	PLEKHS1	GPRC5A	MMEL1	ERN2	SARDH
JCAD	ACACB	FOSB	SFRP4	CPNE7	JUP	HMGCS1	INAVA	UQCRH	CRP
HLA-DRA	MAOB	CH25H	RBP7	AC010997.5	MUC5B	TPI1	ITGB6	SGO1	CYP4F2
CD93	KHK	DENND1C	MFGE8	AC007009.1	KRT8	THBS2	PPP1R14D	TRIM2	COLEC10
HAPLN3	FMO5	IQCN	HSPB8	QTRT1	AC004982.2	LGALS4	MISP	EPHB3	HBA2
COL16A1	SERPINA5	MMP25	APOA1	PRR15	PGGHG	MYL9	KCNH2	RPIA	UGT2B15
TNC	ZBTB20	LINC00239	OGFRL1	LINC01004	ANO9	TTLL12	AP004608.1	PLK1	SERPINA10
SEMA6B	PDZK1	DUSP5	CCL21	AC239868.1	ANXA2	FMO3	FAM3D	ATP5MF	CPN1
TIMP3	IGHG3	ACAP1	SSC5D	KHDC4	IFIT2	SPON2	TMEM125	YBX2	MARC2
TNFSF13B	LIFR	SNX20	ACTA2	MMP17	USP18	PCLAF	HSD11B2	MCM2	F7
HIC1	FOLH1	FABP2	IL7R	SERPINB5	TSPAN8	UBE2S	PDGFA	GSTO2	NR1H4
IGFBP6	NAT2	CCL21	HTRA3	IHH	ADAM8	BIK	FA2H	LSM5	PECR
TYROBP	REEP6	ARMH1	CNRIP1	ELOVL7	C15orf48	ATP5MC3	UCA1	CENPK	HAAO
EDNRA	KDM8	MMP9	CALD1	C7orf31	CDKN2A	PUF60	TGFA	DGUOK-AS1	AS3MT
AGPAT4	NGFR	APOBEC3G	GSN	ZNF337-AS1	IQANK1	MIF	SLC39A4	TMEM141	PC
HLA-DQB1	MT1X	RGS1	GJA4	AC110285.2	TRIM47	C8orf33	SEMA5A	MCM4	CYP4F11
CDH13	ACAT1	CD200	CSGALNACT1	TOX3	E2F5	MAT1A	SCG3	CSE1L	HOMER2
GBP5	SARDH	ANKRD33B	SYNGR1	CCDC24	BATF2	LYPLA1	CEMIP	CENPH	KLF9
MNDA	LINC02362	APOBEC3H	SMARCD3	SPINK5	CDC42EP2	TFRC	F2RL1	POLE2	ABAT
ADAMTS4	SERPINF1	CD5	DKK3	STK38	TNFRSF21	CALD1	SMIM22	FOXM1	HHEX
SLC15A3	SLC6A1	TMCC2	ENG	SNAP25	MFSD12	PMEPA1	NEBL	VRK1	MST1
CNN1	MLXIPL	HLA-DPA1	DUSP1	CHGB	YWHAZ	COL4A2	ID1	NHP2	IL1RN
C11orf96	AQP9	ZBP1	ANTXR1	ASCL2	LOXL2	PHLDA1	HIST1H2BD	CENPL	ABCG2
ASPN	MARCO	CD53	PTGIR	FABP6	AREG	VNN1	EPHA10	MAP7D2	F10
LTBP1	EXOC3L4	AC010226.1	HLA-DRB1	CNBD2	SYNGR2	LUM	SERINC5	RAN	HS3ST3B1
CALD1	SLC38A4	PRKCQ	AKAP12	TMEM47	CRLF1	LDHA	AC103702.2	STIL	SLC16A2
ADGRF5	ACSL1	FRZB	PDPN	DSC2	LRP8	HSD17B2	GPR35	ASPM	GPX3
CAVIN1	SLC16A11	PEG10	PDGFRB	PTPRO	EPPK1	CYP2D6	WNT11	CKAP2L	SEC14L2
HLA-DMB	ABCA9	LINC02361	CALCRL	SLC52A3	SOX9	EFEMP1	LSR	LIN9	TNFSF14
MSN	COLEC11	ITGB7	ZEB1	NAALADL2	SLFN13	CTSH	TMEM198	E2F1	PLGLB1
P3H3	FNDC4	GNG7	CD209	TRAF5	FAM3D	HNRNPL	NRSN2-AS1	COX6C	CETP
STRA6	IGLC1	MME	C3	TARBP1	KRT18	SYNGR2	IFT172	RAD51AP1	SLC27A2
SMIM25	C2orf72	ZNF683	LOXL1	TMEM249	SLC29A2	NELFE	MTMR11	BIRC5	GLS2
TBX2	SHMT1	FAM78A	BICC1	KCNH2	TICAM1	CEMIP	ARID3A	PPIA	KHK
COL6A2	COL18A1	CAMK4	AOC3	STK36	DTX2	ENO1	S100A10	UBE2S	DCXR
GM2A	KDR	ST8SIA6-AS1	MIR100HG	HOXB5	AMIGO2	FCGR3A	SULT1C2	KIF4A	REEP6
TNFRSF4	PCSK6	TBX21	PHLDA3	UBR5-AS1	HGH1	SUPT4H1	C19orf81	RAB25	SOCS2
PALLD	CERS4	AL162411.1	ZBTB16	TLDC2	FAM83H	MST1	RNASET2	C12orf75	FNDC4
CMTM3	NR1H4	AC147651.4	LYL1	DOC2A	ANXA3	DCN	MAPRE3	SNRPD1	INSIG1
HSPA6	EPHX1	SLC35E2A	PALM	AC097468.3	LINC00511	MT1X	GNG4	CHEK1	SDC2
FBLN2	SLC16A2	CCL4	DOK2	AC108134.3	CXCL6	PHGR1	DSG2	TRABD2A	MAN1C1
PTGIS	CIDEB	CXCR4	HLA-DRA	FAM222A	ETV7	TMEM97	ARL14	CIP2A	SLC4A4
CAPG	FMO4	AL359504.2	AKT3	CCDC78	RANGAP1	DYNLL2	CD24	NPM3	ST6GAL1
HSPB2	RARRES2	TENT5C	TIMP2	AC008443.1	TMC5	COL6A3	KCTD11	LSM3	LIFR
DPYSL3	AGTR1	CD38	CPXM2	AC092279.1	RASEF	NDUFS6	PPP1R14C	LRR1	FAXDC2
CTSK	CYP2D6	AC145212.1	THY1	POF1B	PDXK	ACTA2	VLDLR	CCDC74A	ADI1
NXN	SLCO1B3	LSP1	TBX2	SNHG4	ARHGAP39	TMBIM6	SMPD3	CCT3	COL18A1
COL7A1	MOGAT2	C5orf56	COL8A1	AL513548.1	CKB	SLC25A3	LINC02086	TUBA1B	CFL2
MXRA7	AMDHD1	AC087239.1	PTGIS	MC1R	FAM118A	EIF4G2	PLA2R1	CACYBP	TMEM82
TGFB1I1	VWF	RASSF5	JAM3	HOXB6	TMEM211	NCL	AUTS2	DLGAP5	CXCL12
RGS1	CGNL1	PLPPR1	ITM2A	FSIP1	ATAD3A	TUBA1A	GPSM2	PRDX5	NPC1L1
GLIPR2	RAPGEF4	HLA-DQA1	PTPRM	STX1A	GIPC1	APP	HOXB9	C1orf112	LILRB5
CTSB	CD209	PLEK	MMRN2	PCSK1	S100A11	DHCR24	PTK6	RAD51	FKBP5
NID2	EMCN	MIR3142HG	LGALS1	BAIAP2L2	HKDC1	TOMM40	HKDC1	PRIM1	AC012065.3
CSF3R	SLC7A2	KLHL6	FOLR2	AC074117.1	ITPR3	GMDS	AC254629.1	SNHG29	FBP1
CAPN6	ADGRV1	SYTL1	TIMP3	DGKD	SQLE	THBS1	PKIB	RFC4	PDK4
SRGN	CPN1	CXCL9	APOC3	TUSC8	LGALS9	VEGFA	MIR193BHG	PLK4	PROS1
FLNA	MT1F	CCR2	CAVIN3	AC093627.5	PYCR1	SLC1A5	SLC1A7	PLA2G10	SULT1A2
CYBB	RBP5	PDE4B	TCEAL3	HIST1H3H	COL15A1	IL32	AC127526.5	PDSS1	STOM
EVA1B	AC087482.1	NCF4	DES	AL390719.2	PPP1R14B	FXYD3	VGF	TBC1D31	PLIN4
EMILIN2	XDH	ADAM28	ARHGAP15	PPM1H	MICAL2	TST	XYLT1	LMNB1	ECM2
SNAI2	HTRA1	GIMAP1	AC104083.1	TTC32	PLEKHG6	HSD17B13	CERNA2	SF3B6	HYAL1
CTSD	KLF15	SNX22	NRGN	MAPK8IP2	ACHE	RRM2	CD55	PFDN2	MGST1
PLAUR	RIDA	ANKRD44	MEGF6	FAT1	ANKRD13B	NEAT1	EFNB2	THOC3	ANGPTL4
HEG1	ADAMTSL3	AC005332.4	IGFBP4	ILDR1	GPR157	COL6A1	KLF4	TEDC2	SLC47A1
PLEKHO1	CFP	C19orf38	RECK	MMP24	TPPP	ACTR2	NTRK2	CENPF	MPDZ
TGFBI	CD14	NLRP1	CD74	PTGES	ZNF707	MYC	TMCC1	GMNN	POR
MAP3K7CL	MGST1	RUNX3	COL6A1	DUSP15	KRT15	C8G	MYO7B	SEC61G	SERPINF1
GAL3ST4	SEC14L2	TRAF1	C1orf162	ADPRHL1	STC1	SDC1	KLF5	HNRNPA1P48	PKLR
EFEMP2	ONECUT2	THEMIS2	CTSK	SPPL2B	MISP	COX5A	ST6GAL2	NDUFA12	NR0B2
PTGS1	ST6GAL1	PSTPIP1	WTIP	KDM7A-DT	CTSH	MAL2	AATK	BRCA2	F12
EHD2	SLC39A14	A1BG-AS1	FOXS1	UGT2A3	ST6GALNAC1	FAH	MIR503HG	MZT1	PPARGC1A
GAS7	CHRD	DOCK2	APBB1	WDR35	TMEM265	ODC1	FHL2	LRRC31	CYP27A1
GPSM1	LINC01018	DAPP1	SERPING1	GK5	ENO1	TMEM141	LAMC2	CCNI2	CYP39A1
RASSF4	AQP3	CD200R1	NGFR	AL390198.1	AGRN	C4BPB	FOSL1	IQGAP3	ALDH2
FCGR3A	TTC36	GPR132	NDN	FIRRE	NUPR1	COLGALT1	ELF3	JPT1	C1RL
APLNR	TFPI	WDFY4	COLEC11	ABHD12B	ITGB4	AZGP1	MYOM3	RBP2	KLB
RSAD2	ACADSB	TIGAR	JAML	CCNE1	PRR7	AOX1	EDN1	PYGB	PTGR1
CHST11	MEIS2	GAB3	FSTL1	ZNF107	SLC16A3	P4HB	HIST1H4H	EPB41L4A-AS1	ENPP1
IL18BP	PDK4	LINC00926	S1PR2	ANKRD23	TK1	TGFBI	LGALS3	PPA1	PLIN2
SELENOM	CCL14	GZMH	P3H3	SMPD3	ACOT7	MRPL12	TUBB3	PSMA7	VNN1
MIR4435-2HG	ADH6	IGFL2	EVA1B	AC092171.4	LGALS1	PDLIM1	SYP	KRTCAP3	FAM20A
SERPINE1	ABAT	SAMD3	TIMP1	CCDC9B	GSTP1	YWHAH	MIR200CHG	NUDT1	ADAMTS13
CXCL10	PKLR	BCL2A1	CARMN	POU5F1B	CGAS	GOLM1	GPRIN2	PLPP2	DTX1
MMP2	NPC1L1	PCED1B	FSTL3	HSD11B2	HES2	TMEM33	CASC9	FEN1	AQP3
ALOX5	TM4SF5	GIMAP5	SPARC	SNHG26	PTP4A3	EMILIN1	DSC2	BRIX1	RASD1
VASH1	PLPP3	WIPF1	LRRC32	NECTIN4	MMP14	BAG1	ZP3	TESMIN	CYP7B1
ADAMTS2	SMPD1	ADAMDEC1	SYT11	TMEM147-AS1	NTMT1	EXOSC4	TMEM141	LINC02562	ACSS3
PILRA	ROBO4	LAG3	AMBP	ERC1	FSTL3	CALR	HES2	C15orf48	SLC51A
IFI16	ALDH6A1	AC021054.1	FOSB	RHOBTB2	RPP25	CYBA	TFF3	EXOSC3	FST
IFI6	ABCC9	EVI2A	TUSC3	DIO3OS	TBC1D2	BZW2	VSIG2	ZG16B	C2
PLVAP	SMARCA1	HIGD1B	RNASE6	LRRC75A	SOD3	ASGR1	ZMYND8	TOMM6	GOT1
P3H1	APLNR	RASGRP2	MT2A	ZNF23	PTGS1	GAPDH	CPLX1	LBR	ALPL
HLA-DPA1	STOM	MCTP1	C1QA	CCDC120	SLC25A39	RHOB	TNNC2	POLR3K	PLIN5
DOK3	SLC27A2	VAMP1	SERPINA3	AC016394.1	B3GNT3	C9orf16	SLC7A11	TMEM106C	NADK2
EPHA3	DCN	ARHGAP30	RAB31	ASPHD1	C17orf53	HLA-E	SLC26A6	NME1	MARCO
FSCN1	OGDHL	PSMB9	ADAMTS10	WHRN	PDP1	HSD17B6	DDR1	RUBCNL	FOLH1
CPXM2	DTX1	DOCK8	CSF1R	TRMT6	SCRIB	RCN1	RNASEL	PDCD2L	PHYHD1
SNAI1	SLC2A9	PRKCB	FYB1	CEL	PLCD3	GGT5	MACC1	ANLN	TMEM37
ST8SIA4	CD302	HLA-DOA	DSEL	VIL1	ITGA3	PCNA	S100P	AC010883.3	CTH
TMEM119	CDH5	TOX	EVI2A	ADD3	SAPCD2	CCDC47	IGSF3	TMEM258	ACAT1
MAP1B	SDC2	AC090152.1	CLEC14A	SLX4IP	TMEM191B	MLEC	AC083855.2	DEPDC1	RORA
ATP8B2	TDO2	RAB37	COMP	ST6GAL2	LMTK3	LAPTM4B	C15orf48	LINC00668	PBLD
CXCR4	AS3MT	KCNH6	TUBB6	AC132192.2	PCDH1	CALU	PTPRN2	BUB1B	CYP4F3
FZD2	PLA2G5	DKK1	GNG11	FRMD1	TAP1	EIF3H	FUT3	FANCD2	KDM8
LBH	ASS1	NLRC5	PLVAP	COLCA1	RHPN1	AC007952.4	HOXB-AS3	TRAIP	ABCB4
WIPF1	OSMR	COL28A1	FOS	AL050341.2	ASIC1	HSP90AA1	ITPKA	CEP72	ACOX2
FMNL1	MPDZ	TNF	LAMB2	GPSM2	TMEM54	RSL1D1	EPS8L3	KIF20B	KLF11
