# Supplementary material for: Phenotypic heterogeneity and plasticity in colorectal cancer metastasis
Source: Cell Genom. 2025 May 19;5(7):100881. doi: 10.1016/j.xgen.2025.100881 (PMC12278653; doi:10.1016/j.xgen.2025.100881)
Supplement: Table S10. List of RT-qPCR primers used, related to STAR Methods [file mmc11.xlsx]

## Sheet: Sheet1
List of RT-qPCR primers used
Primer	Sequence (5'-3')
GAPDH_F	CCA AAA GGG TCA TCA TCT CTG C
GAPDH_R	CAG TTGGTG GTG CAG GAG G
RPLP0_F	GCC ATT GCC CCA TGT GAA GT
RPLP0_R	GCT GGC TCC CAC TTT GTC TC
EMP1_F	GTGTTCCAGCTCTTCACCATGG
EMP1_R	GGAATAGCCGTGGTGATACTGC
KRT80_F	CTCAATGTGCGCATCCAGAAGC
KRT80_R	TTGGTCTTGGCATCCTGGAAGG
LAMC2_F	TCT GCC AGG ATT GTG CTT CTG
LAMC2_R	GGT CGT G G GAT CGT IGT AG
LGR5_F	GATGTTGCTCAGGGTGGACT
LGR5_R	GGGAGCAGCTGACTGATGTT
LGR5_3_F	CCC ACA CAC TGT CAT TGC GA
LGR5_3_R	TCC CGC AAG ACG TAA CTC CT
DACH1_F	GCTGAAGCGGCTGGAGATCA
DACH1_R	AGACCAGGGACAGAATGCGG
ANXA1_F	GAAGTGCGCCACAAGCAAAC
ANXA1_R	TCCACAAAGAGCCACCAGGA
ANXA2_F	GCATTTGGGGACGCTCTCAG
ANXA2_R	TGTCTCTGTGCATTGCTGCG
KRT19_F	GGTGAAGATCCGCGACTGGTA
KRT19_R	CATGCGCAGAGCCTGTTCC
LAMA3_F	TGAAGACGGCAGCACACCTA
LAMA3_R	GCAGCACCCCAGGATGGATA
PLAUR_F	AGAGAAGACGTGCAGGGACC
PLAUR_R	TCCACCAGCTCCAGCTCTTC
